# Supplementary material for: Parallel power posterior analyses for fast computation of marginal likelihoods in phylogenetics
Source: PeerJ. 2021 Nov 2;9:e12438. doi: 10.7717/peerj.12438 (PMC8570164; doi:10.7717/peerj.12438)
Supplement: Supplemental Information 1 — The archive contains a readme with more specific details. [file peerj-09-12438-s001.zip]

Archive with 26 entries (23 files):
- supp_data/
- __MACOSX/._supp_data
- supp_data/.DS_Store
- __MACOSX/supp_data/._.DS_Store
- supp_data/scripts/
- __MACOSX/supp_data/._scripts
- supp_data/readme.txt
- __MACOSX/supp_data/._readme.txt
- supp_data/data/
- __MACOSX/supp_data/._data
- supp_data/scripts/muroidae_marginal_likelihood_GTR_Gamma.Rev
- __MACOSX/supp_data/scripts/._muroidae_marginal_likelihood_GTR_Gamma.Rev
- supp_data/scripts/primates_marginal_likelihood_GTR_Gamma.Rev
- __MACOSX/supp_data/scripts/._primates_marginal_likelihood_GTR_Gamma.Rev
- supp_data/data/.DS_Store
- __MACOSX/supp_data/data/._.DS_Store
- supp_data/data/muroidae_GHR.nex
- __MACOSX/supp_data/data/._muroidae_GHR.nex
- supp_data/data/muroidae_IRBP.nex
- __MACOSX/supp_data/data/._muroidae_IRBP.nex
- supp_data/data/primates_cytb.nex
- __MACOSX/supp_data/data/._primates_cytb.nex
- supp_data/data/muroidae_RAG1.nex
- __MACOSX/supp_data/data/._muroidae_RAG1.nex
- supp_data/data/muroidae_BRCA1.nex
- __MACOSX/supp_data/data/._muroidae_BRCA1.nex
