# Supplementary material for: Parallel power posterior analyses for fast computation of marginal likelihoods in phylogenetics
Source: PeerJ. 2021 Nov 2;9:e12438. doi: 10.7717/peerj.12438 (PMC8570164; doi:10.7717/peerj.12438)
Supplement: Supplemental Information 1 — The archive contains a readme with more specific details. [file peerj-09-12438-s001.zip › supp_data/readme.txt]

Data and scripts used in the study "Parallel power posterior analyses for fast computation of marginal likelihoods in phylogenetics" by Sebastian Höhna, Michael J. Landis and John P. Huelsenbeck.

You will find a folder called 'data' with the sequence alignments for the primates dataset and Muroidae dataset.

You will find another folder called 'scripts' with two scripts:
1) primates_marginal_likelihood_GTR_Gamma.Rev
2) muroidae_marginal_likelihood_GTR_Gamma.Rev
These two scripts contain the analyses performing the power posterior analyses. If you want to run these scripts, open a terminal window and navigate to the base directory (the one where this readme file is). Then type
> rb scripts/primates_marginal_likelihood_GTR_Gamma.Rev
to run the sequential analysis or
> mpirun -np 4 rb-mpi scripts/primates_marginal_likelihood_GTR_Gamma.Rev
to run the parallelized version of the power posterior analysis with 4 CPUs. You can change the number of CPUs depending on your hardware..
