# Supplementary material for: Parallel power posterior analyses for fast computation of marginal likelihoods in phylogenetics
Source: PeerJ. 2021 Nov 2;9:e12438. doi: 10.7717/peerj.12438 (PMC8570164; doi:10.7717/peerj.12438)
Supplement: Supplemental Information 1 — The archive contains a readme with more specific details. [file peerj-09-12438-s001.zip › supp_data/scripts/muroidae_marginal_likelihood_GTR_Gamma.Rev]

################################################################################
#
# RevBayes Example: Bayesian inference of phylogeny using a general time reversible model
#                   with gamma distributed rate variation among sites
#
# This file: Runs the full MCMC on a single gene under the general time reversible
#            substitution model using a rooted (birth-death) tree model.
#
# authors: Sebastian Hoehna, Tracy A. Heath, Michael Landis and Brian R. Moore
#
################################################################################

#######################
# Reading in the Data #
#######################

### Read in sequence data
data_fn = ["data/muroidae_GHR.nex",
           "data/muroidae_RAG1.nex",
           "data/muroidae_IRBP.nex",
           "data/muroidae_BRCA1.nex" ]

n_parts = data_fn.size()

for (i in 1:n_parts) {
	data[i] = readDiscreteCharacterData(data_fn[i])
}

# Get some useful variables from the data. We need these later on.
n_species <- data[1].ntaxa()
taxa <- data[1].taxa()


# Create some vector for the moves and monitors of this analysis
moves    = VectorMoves()
monitors = VectorMonitors()


##############
# Tree model #
##############

# Specify a prior on the diversification and turnover rate
diversification ~ dnGamma(5,1)
diversification.setValue(1.)
turnover ~ dnBeta(2., 2.)
turnover.setValue(0.05)

# now transform the diversification and turnover rates into speciation and extinction rates
speciation := abs(diversification / (1. - turnover))
extinction := abs(turnover * diversification / (1.0 - turnover))

# specify a prior on the root age (our informed guess is about 75-80 mya)
rootAge ~ dnNormal(300.0,20.0)

# 300 out of the ~ 1300 muroid species
sampling_fraction <- 300. / 1300.

# create some moves that change the stochastic variables
# all moves are sliding proposals but you could use scaling proposals for the rates too
moves.append( mvSlide(rootAge,delta=1,tune=true,weight=1) )
moves.append( mvScale(diversification,tune=true,weight=10.) )
moves.append( mvSlide(turnover,tune=true,weight=3.,delta=0.5) )

# construct a variable for the tree drawn from a birth death process
psi ~ dnBDP(lambda=speciation, mu=extinction, rootAge=abs(rootAge), rho=sampling_fraction, samplingStrategy="uniform", taxa=taxa, condition="nTaxa")

moves.append( mvNarrow(psi, weight=5.0) )
moves.append( mvNNI(psi, weight=1.0) )
moves.append( mvFNPR(psi, weight=3.0) )
moves.append( mvSubtreeScale(psi, weight=3.0) )
moves.append( mvNodeTimeSlideUniform(psi, weight=15.0) )


for (i in 1:n_parts) {

	######################
	# Substitution Model #
	######################

	#### specify the GTR+G substitution model applied uniformly to all sites ###
	er_prior[i] <- v(1,1,1,1,1,1)
	er[i] ~ dnDirichlet(er_prior[i])
	moves.append( mvSimplexElementScale(er[i],weight=3) )


	pi_prior[i] <- v(1,1,1,1)
	pi[i] ~ dnDirichlet(pi_prior[i])
	moves.append( mvSimplexElementScale(pi[i],weight=2) )


	#### create a deterministic variable for the rate matrix ####
	Q[i] := fnGTR(er[i],pi[i])


	#############################
	# Among Site Rate Variation #
	#############################

	alpha[i] ~ dnUniform( 0, 1E8 )
    alpha[i].setValue(1.0)
	gamma_rates[i] := fnDiscretizeGamma( alpha[i], alpha[i], 4, false )

	# add moves for the stationary frequencies, exchangeability rates and the shape parameter
	moves.append( mvScale(alpha[i],weight=2) )


	###################
	# PhyloCTMC Model #
	###################

	# We estimate the clock rate which should be around 0.01 (=1%) per million years per site

	logClockRate[i] ~ dnUniform(-8,2)
	moves.append( mvSlide(logClockRate[i],delta=1,tune=true,weight=1) )
	clockRate[i] := 10^logClockRate[i]

	# the sequence evolution model
	seq[i] ~ dnPhyloCTMC(tree=psi, Q=Q[i], branchRates=clockRate[i], siteRates=gamma_rates[i], type="DNA")

	# attach the data
	seq[i].clamp(data[i])
}


#############
# THE Model #
#############

# We define our model.
# We can use any node of our model as a handle, here we chose to use the rate matrix.
mymodel = model(psi)


monitors.append( mnModel(filename="output/muroidae_4nuc_GTR_Gamma_posterior.log",printgen=10, separator = TAB) )
monitors.append( mnFile(filename="output/muroidae_4nuc_GTR_Gamma_posterior.trees",printgen=10, separator = TAB, psi) )

### Compute power posterior distributions
pow_p = powerPosterior(mymodel, moves, monitors, "output/muroidae_pow_p_GTR_Gamma.out", cats=100, sampleFreq=100)
pow_p.burnin(generations=10000,tuningInterval=250)
pow_p.run(generations=10000)  

### Use stepping-stone sampling to calculate marginal likelihoods
ss = steppingStoneSampler(file="output/muroidae_pow_p_GTR_Gamma.out", powerColumnName="power", likelihoodColumnName="likelihood")
ss.marginal()

### Use path-sampling to calculate marginal likelihoods
ps = pathSampler(file="output/muroidae_pow_p_GTR_Gamma.out", powerColumnName="power", likelihoodColumnName="likelihood")
ps.marginal()

# you may want to quit RevBayes now
q()
