# Supplementary material for: Parallel power posterior analyses for fast computation of marginal likelihoods in phylogenetics
Source: PeerJ. 2021 Nov 2;9:e12438. doi: 10.7717/peerj.12438 (PMC8570164; doi:10.7717/peerj.12438)
Supplement: Supplemental Information 1 — The archive contains a readme with more specific details. [file peerj-09-12438-s001.zip › supp_data/scripts/primates_marginal_likelihood_GTR_Gamma.Rev]

################################################################################
#
# RevBayes Example: Bayesian inference of phylogeny using a general time reversible model
#                   with gamma distributed rate variation among sites
#
# This file: Runs the full MCMC on a single gene under the general time reversible
#            substitution model using a rooted (birth-death) tree model.
#
# authors: Sebastian Hoehna, Tracy A. Heath, Michael Landis and Brian R. Moore
#
################################################################################

#######################
# Reading in the Data #
#######################

###### This just defines a single model for all sites #######

### Read in sequence data
data <- readDiscreteCharacterData("data/primates_cytb.nex")

# Get some useful variables from the data. We need these later on.
n_species <- data.ntaxa()
names <- data.names()


# Create some vector for the moves and monitors of this analysis
moves    = VectorMoves()
monitors = VectorMonitors()


######################
# Substitution Model #
######################

#### specify the GTR+G substitution model applied uniformly to all sites ###
er_prior <- v(1,1,1,1,1,1)
er ~ dnDirichlet(er_prior)
moves.append( mvSimplexElementScale(er,weight=3) )


pi_prior <- v(1,1,1,1)
pi ~ dnDirichlet(pi_prior)
moves.append( mvSimplexElementScale(pi,weight=2) )


#### create a deterministic variable for the rate matrix ####
Q := fnGTR(er,pi)


#############################
# Among Site Rate Variation #
#############################

alpha ~ dnUniform(0,1E8)
gamma_rates := fnDiscretizeGamma( alpha, alpha, 4, false )

# add moves for the stationary frequencies, exchangeability rates and the shape parameter
moves.append( mvScale(alpha,weight=2) )


##############
# Tree model #
##############

# Specify a prior on the diversification and turnover rate
diversification ~ dnGamma(5,1)
turnover ~ dnGamma(5,1)

# now transform the diversification and turnover rates into speciation and extinction rates
speciation := diversification + turnover
extinction := turnover

# specify a prior on the root age (our informed guess is about 75-80 mya)
rootAge ~ dnNormal(75.0,3.0)

sampling_fraction <- 23 / 450 # 23 out of the ~ 450 primate species

# create some moves that change the stochastic variables
# all moves are sliding proposals but you could use scaling proposals for the rates too
moves.append(  mvSlide(diversification,delta=1,tune=true,weight=1) )
moves.append(  mvSlide(turnover,delta=1,tune=true,weight=1) )
moves.append(  mvSlide(rootAge,delta=1,tune=true,weight=1) )

# construct a variable for the tree drawn from a birth death process
psi ~ dnBDP(lambda=speciation, mu=extinction, rootAge=abs(rootAge), rho=sampling_fraction, samplingStrategy="diversified", taxa=names )

moves.append( mvNarrow(psi, weight=5.0) )
moves.append( mvNNI(psi, weight=1.0) )
moves.append( mvFNPR(psi, weight=3.0) )
moves.append( mvSubtreeScale(psi, weight=3.0) )
moves.append( mvNodeTimeSlideUniform(psi, weight=15.0) )


###################
# PhyloCTMC Model #
###################

# We estimate the clock rate which should be around 0.01 (=1%) per million years per site

logClockRate ~ dnUniform(-3,-1)
moves.append( mvSlide(logClockRate,delta=1,tune=true,weight=1) )
clockRate := 10^logClockRate

# the sequence evolution model
seq ~ dnPhyloCTMC(tree=psi, Q=Q, branchRates=clockRate, siteRates=gamma_rates, type="DNA")

# attach the data
seq.clamp(data)


#############
# THE Model #
#############

# We define our model.
# We can use any node of our model as a handle, here we chose to use the rate matrix.
mymodel = model(Q)


monitors.append( mnModel(filename="output/primates_cytb_GTR_Gamma_posterior.log",printgen=10, separator = TAB) )
monitors.append( mnFile(filename="output/primates_cytb_GTR_Gamma_posterior.trees",printgen=10, separator = TAB, psi) )

### Compute power posterior distributions
pow_p = powerPosterior(mymodel, moves, monitors, "output/pow_p_GTR_Gamma.out", cats=100, sampleFreq=100)
pow_p.burnin(generations=10000,tuningInterval=250)
pow_p.run(generations=10000)

### Use stepping-stone sampling to calculate marginal likelihoods
ss = steppingStoneSampler(file="output/pow_p_GTR_Gamma.out", powerColumnName="power", likelihoodColumnName="likelihood")
ss.marginal()

### Use path-sampling to calculate marginal likelihoods
ps = pathSampler(file="output/pow_p_GTR_Gamma.out", powerColumnName="power", likelihoodColumnName="likelihood")
ps.marginal()

# you may want to quit RevBayes now
q()
