# Supplementary material for: Parallel power posterior analyses for fast computation of marginal likelihoods in phylogenetics
Source: PeerJ. 2021 Nov 2;9:e12438. doi: 10.7717/peerj.12438 (PMC8570164; doi:10.7717/peerj.12438)
Supplement: Supplemental Information 1 — The archive contains a readme with more specific details. [file peerj-09-12438-s001.zip › supp_data/data/muroidae_GHR.nex]

#NEXUS
[]
Begin DATA;
	Dimensions ntax=305 nchar=921;
	Format datatype=DNA gap=-;
	Matrix
	[ 1 11 21 31 41 51 61 71 81 91 101 111 121 131 141 151 161 171 181 191 201 211 221 231 241 251 261 271 281 291 301 311 321 331 341 351 361 371 381 391 401 411 421 431 441 451 461 471 481 491 501 511 521 531 541 551 561 571 581 591 601 611 621 631 641 651 661 671 681 691 701 711 721 731 741 751 761 771 781 791 801 811 821 831 841 851 861 871 881 891 901 911 921 ]
	[ | | | | | | | | | | | | | | | | | | | | | | | | | | | | | | | | | | | | | | | | | | | | | | | | | | | | | | | | | | | | | | | | | | | | | | | | | | | | | | | | | | | | | | | | | | | | | ]
	Abeomelomys_sevia GAGTTCATTGAGCTAGATATTGATGACCCGGAT------------GAGAAGACTGAAGGGTCAGACACAGACAGACTTCTAAGCGATGACCAT---GAGAAATCAGCTGATATC---CTTGGAGCAAAGGATGATGATTCTGGACGTACCAGCTGTTATGACCCTGAC---ATTTTGGATACTGATTTCCACACCAGTGACATATGTGATGGTACCTCGGAGTTTGCTCAGACAGAGATGTTAAAATCGGAAGCTGATCTCTTGTGCCTTGACCAGAAGAATCTGAAGAACTCGCCT------TAT---GATGCTTCC---CTTGACTCTCTGCACCCC---TCCGTTACCCTGACAGTGGAA---GACAAGCCACAGCCA…
	Abrothrix_andinus GAGTTTATTGAGCTAGATATCGATGACGCAGAT------------GAAAAGACTGAAGGATCAGACACAGACAGACTTCTAAGCAATGCCCAT---GAAAAATCACTCAATATC---CTTGGAGCAAAGGACGATGATTCTGGACGCACCAGCTGTTATGACCCTGACATCATTTTGGACACTGATTTCCACACCAGTGACACGTGTGACGGTATCTCGGAGTTTGTGCAGCCACAGAAGTCAAAAGAGGAAGCTGATCTCTTGTGCCTTGACCAGAAGAATATAAAGAACTCGCCT------TAT---GGTGCTTCC---CTTGGCTCCCTGCACCCC---TGCATTACCCTAGCAGGGGAA---GACAAACCTCAGCCG…
	Abrothrix_jelskii --------------------------------------------------GACTGAAGGATCAGACACAGACAGACTTCTAAGCAATGCCCAT---GAAAAATCACTCAATATC---CTTGGAGCAAAGGACGATGATTCTGGACGCACCAGCTGTTATGACCCTGACATCATTTTGGACACTGATTTCCACACCAGTGACATGTGTGATGGTATCTCGGAGTTTGTGCAGCCACAGAAGTCAAAAGAGGAAGCTGATCTCTTGTGCCTTGACCAGAAGAATATAAAGAACTCGCCT------TAT---GGTGCTTCC---CTTGGCTCCCTGCACCCC---TGCATTACCCTAGCAGGGGAA---GACAAACCTCAGCCG…
	Abrothrix_longipilis ---------GAGCTAGATATCGATGACGCAGAT------------GAAAAGACTGAAGGATCAGACACAGACAGACTTTTAAGCAATGCCCAT---GAAAAATCACTCAATATC---CTTGGAGCAAAGGACGATGATTCTGGACGCACCAGCTGTTATGACCCTGACATCATTTTGGACACTGATTTCCACACCAGTGACATGTGTGATGGTATCTCGGAGTTTGTGCAGCCACAGAAGTCAAAAGAGGAAGCTGATCTCTTGTGCCTTGACCAGAAGAATATAAAGAACTCGCCT------TAT---GGTGCTTCC---CTTGGCTCCCTGCACCCC---TGCATTACACTAGCAGGGGAA---GACAAACCTCAG…
	Acomys_ignitus GAGTTTATTGAGCTAGACATTGATGATGCAGAT------------GAAAAGACTGAAGGGTCAGACACAGACAGACTTCTAAGCAACGACCAT---GAGAAATCAATTAATATC---CTCGGAGCAAAAGATGATGATTCTGGGCGTACCAGCTGTTACGATCCTGAT---ATTTTGGACACTGATTTCCACACCAATGACATGTGTGATGGTACCTCAGAGTTTGCTCAGTCACAGAAGTTAAGAGCAGAAGCCGATCTCTTGTGCCTTGACCAGAAGAATCTGAAGAACTCGGCT------TCT---GATGCTTCC---CTTGGCTCTCTGCACCCC---TGTACTACCCCAACAGTGGAAGAAGACAAACCACAGGCACTT…
	Acomys_russatus GAGTTTATTGAACTAGACATTGATGATGCAGAT------------GAAAAGACTGAAGGGTCAGACACAGACAGACTTCTAAGCAACAACCAT---GAGAAATCAATTAATATC---CTCGGAGCAAAAGATGATGATTCTGGGCGTACCAGCTGTTACGATCCTGAT---ATTTTGGACACTGATTTCCACACCAATGACATGTGTGATGGTACCTCAGAGTTTGCTCAGCCACAGAAGTTAAGAGCAGAAGCTGATCTCTTGTGCCTTGACCGGAAGAATCTGAAGAACTCGCCT------TCT---GATGCTTCC---CTTGGCTCTCTGCACCCC---TGTACTACGCCAACAGTGGAAGAAGACAAACCACAGGCACT…
	Aegialomys_xanthaelous --GTTTATTGAGCTAGATATTGATGACGTAGAT------------GAAAAGACTGAAGGATCAGACACAGACAGACTTCTAAGCAATGCCCAT---GAAAAATCACTCAATATA---CTTGGAGCAAAGGACGATGATTCTGGACGCACCAGCTGTTATGACCCTGACATCATTTTGGACACCGATTTCCACACCAGTGACACGTGTGATGGTATCTTGGAGTTTGCTCAGCCACAGAAGTTAAAAGAGGAAGCTGATCTCTTGTGCCTTGACCAGAAGAATATAAAGAACTTGCCT------TAT---GGTGCTTCC---CTGGGCTCTCTGCACCCC---TGCATTACTCTAGCAACAGAA---GACAAACCAC…
	Aethomys_namaquensis GAGTTCATTGAGCTAGATATTGATGACGTGGAT------------GAGAAGACTGAAGGGTCAGACACAGACAGACTTCTAAGCGATGACCAT---GAGAAATCAGCTGGTATC---CTTGGAGCAAAGGATGACGATTCTGGACGTACCAGCTGTTATGACCCTGAC---ATTTTGGATACTGATTTCCACACCAGTGACATGTGTGATGGTACCTTGGAGTTTGCTCAGCCACAGAAGTTAAATGCGGAAACTGATCTCTTGTGCCTTGACCAGAAGAATCTGAAGAACTCGCCT------TAT---GATGCTTCC---CTTGGCTCCCTGCACCCG---TCCATTGCCCTGACAGGGGAA---GATAAGCCACAG…
	Akodon_aerosus_baliolus GAGTTTATTGAGCTAGATATCGATGACGCAGAT------------GAAAAGACTGAAGGATCAGACACAGACAGACTTCTAAGCAATGCCCAT---GAAAAATCACTCAATATC---CTTGGAGCAAAGGACGATGACTCCGGACGCACCAGCTGTTATGACCCTGACATCATTTTGGACACCGATTTCCACACCAGTGACATGTGTGATGGTATCTCGGAGTTTGTTCAGCCACAGAAGTTAAAAGAGGAAGCTGATCTCTTGTGCCTTGACCAGAAGAATATAAAGAACTCACCT------TAT---GGTGCTTCC---CTTGGCTCTCTGCACCCC---TGCATTACCCTAGCAGYGGAA---GACAAACCA…
	Akodon_boliviensis GAGTTTATTGAGCTAGATATCGATGATGCAGAT------------GAAAAGACTGAAGGATCAGACACAGACAGACTTCTAAGCAATGCCCAT---GAAAAATCACTCAATATC---CTTGGAGCAAAGGACGATGACTCTGGACGCACCAGCTGTTATGACCCTGACATCATTTTGGACACCGATTTCCACACCAGTGACATGTGTGATGGTATCTCGGAGTTTGCTCAGCCACAGAAGTTAAAAGAGGAAGCTGATCTCTTGTGCCTTGACCAGAAGAATATAAAGAACTCACCT------TAT---GGTGCTTCC---CTTGGCTCTCTGCACCCC---TGCATTACCCTAGCAGCGGAA---GACAAACCACAGCY…
	Akodon_kofordi ------------------------------------------------------------------------AGACTTCTAAGCAATGCCCAT---GAAAAATCACTCAATATC---CTTGGAGCAAAGGACGATGACTCTGGACGCACCAGCTGTTATGACCCTGACATCATTTTGGACACCGATTTCCACACCAGTGACATGTGTGATGGTATCTCGGAGTTTGCTCAGCCACAGAAGTTAAAAGAGGAAGCTGATCTCTTGTGCCTTGACCAGAAGAATATAAAGAACTCACCT------TAT---GGTGCTTCC---CTTGGCTCTCTGCACCCC---TGCATTACCCTAGCAGCGGAA---GACAAACCACAGCCGCTT…
	Akodon_lutescens GAGTTTATTGAGCTAGATATCGATGACGCAGAT------------GAAAAGACTGAAGGATCAGACACAGACAGACTTCTAAGCAATGCCCAT---GAAAAATCACTCAATATC---CTTGGAGCAAAGGACGATGACTCTGGACGCACCAGCTGTTATGACCCTGACATCATTTTGGACACCGATTTCCACACCAGTGACATGTGTGATGGTATCTCGGAGTTTGCTCAGCCACAGAAGTTAAAAGAGGAAGCTGATCTCTTGTGCCTTGACCAGAAGAATATAAAGAACTCACCT------TAT---GGTGCTTCC---CTTGGCTCTCTGCACCCC---TGCATTACCCTAGCAGCGGAA---GACAAACCACAGCTGC…
	Akodon_mimus ------------CTAGATATCGATGATGCAGAT------------GAAAAGACTGAAGGATCAGACACAGACAGACTTCTAAGCAATGCCCAT---GAAAAATCACTCAATATC---CTTGGAGTAAAGGACGATGACTCCGGACGCACCAGCTGTTATGACCCTGACATCATTTTGGACACCGATTTCCACACCAGTGACATGTGTGATGGTATCTCGGAGTTTGCTCAGTCACAGAAGTTAAAAGAGGAAGCTGATCTCTTGTGCCTTGACCAGAAGAATATAAAGAACTCACCT------TAT---GGTGCTTCC---CTTGGCTCTCTGCACCCC---TGCATTACCCTAGCAGCGGAA---GACAAACCACAGCCGCTTCT…
	Akodon_torques -------------------------------------------------------------------------------------------AT---GAAAAATCACTCAATATC---CTTGGAGCAAAGGACGATGACTCCGGACGCACCAGCTGTTATGACCCTGACATCATTTTGGACACCGATTTCCACACCAGTGACATGTGTGATGGTATCTCGGAGTTTGCTCAGCCACAGAAGTTAAAAGAGGAAGCTGATCTCTTGTGCCTTGACCAGAAGAATATAAAGAACTCACCT------TAT---GGTGCTTCC---CTTGGCTCTCTGCACCCC---TGCATTACCCTAGCAGCGGAA---GACAAACCACAGCCGCTT…
	Allactaga_sibirica GAGTTTATTGAACTAGACATTGATGACCCTGAT------------GAAAAGACTGAAGGATCAGACACGGACAGACTTCTAAACAATGACCAT---CAGAGATCGCTTAACATC---CTTGGGGCCAAGGATGATGATTCTGGGCGTACCAGCTGTTATGACCCTGAC---ATTCTGGAAACTGATTTCCCATCCAGTGACATGTGTGATGGTGCCTCAGGGTTCGCTCAGCCACAGAGGTTAAAAGGGGAAGCTGATCTCTTGTGCCTTGATCAGAAAAATCAAAATAACCTACCT------TAT---GATGCTTCT---CCTGCCACTCAGCAGCCC---AGCATTACCCTCACAGAGGAA---GACAAACCACGGCC…
	Andalgalomys_pearsoni ---------GAGCTAGATATCGATGACACCGAA------------GAAAAGACTGAAGGATCAGACACAGACAGACTTCTAAGCAATGCCCAT---GAAAAATCAYTCAGTATC---CTTGGAGCAAAGGAYGATGATTCTGGACGCACCAGCTGTTATGACCCTGACATCATTTTGGACACCGATTTCCACACCAGTGACATGTGTGATGGTATCTCGGAGTTTGCTCAGCCACAGAAGTTAAAAGAGRAAGCTGATCTCTTGTGCCTTGACCAGAAGAATATAAAGAACTCGCCT------TAT---GGTGCTTCC---CTTGGCTCTCTGCACCCC---TGCATTACCCTAGCAGCGGAA---GACAAAYCACA…
	Andinomys_edax ---------GAGCTAGATATCGATGACGCAGAT------------GAAAAGACTGAAGGATCAGACACAGACAGACTTTTAAGCAATGCCCAT---GAAAAATCACTCAGTATC---CTTGGAGCAAAGGACGATGATTCTGGACGCACCAGCTGTTATGACCCTGACATCATTTTGGACACCGATTTCCACACCAGTGACATGTGTGATGGTGTCTCGGAGTTTGCTCAGCCACAGAAGTTAAAAGAGGAAGCTGATCTCTTGTGCCTTGACCAGAAGAATATAAAGAACTCGCCT------TAT---GGTGCTTCC---CTTGGCTCGCTGCACCCC---TGCATTACCCTAGCAGCAGAA---GACAAACCACAGCCGCTT…
	Anisomys_imitator -AGTTCATTGAGCTAGATATTGATGACCCGGAT------------GAGAAGACTGAAGGGTCAGACACAGACAGACTTCTAAGTGATGACCAT---GAGAAATCAGCTGGTATC---CTTGGAGCAAAGGATGATGATTCTGGACGTACCAGCTGTTATGACCCTGAC---ATTTTGGATACTGATTTCCACACCAGTCACATGTGTGATGGTACCTCGGAGTTTGCTCAGCCAGAGGTGTTAAAATCAGAAGCTGATCTCTTGTGCCTTGACCAGAAGAATCTGAAGAACTCGCCT------TAT---GATGCTTCC---CTTGGCTCTCTGCACCCC---TCCATTACCCTGACAGTGGAA---GACAAGCCACAGCCA…
	Apodemus_agrarius --GTTCATTGAGCTAGATATTGATGACGCCGAT------GCTGATGAGAAGACTGAAGGGTCAGACACAGACAGACTTCTAAGTGATGAYCAT---GAGAAATCAGCTGGTACC---CTTGGCGCAAAGGATGATGATTCTGGTCGTACCAGCTGTTATGACCCTGAC---ATTTTGGATTCTGATTTCCACACCAGTGACATGTGTGATGGTACCTCGGAGTTTGCTCAGCCACAGAAGTTAAAAGCGGAAGCTGATCTCTTGTGCCTTGACCAGAGGAATCTGAAGAACTTGCCT------TAY---GATGCTTCC---CTTGGCTCTCTGCACCCC---TCYGTTACCCTGACGGTGGAA---RACAAGCCCCAGCCA…
	Apodemus_mystacinus GAGTTCATTGAGCTTGACATTGATGACGCAGATGCGGATGCGGATGAGAAGACTGAAGGGTCAGACACGGACAGACTTCTAAGTGATGACCAT---GAGAAATCAGCTGGTACC---CTAGGAGCAAAGGATGATGATTCTGGTCGTACCAGCTGTTATGACCCTGAC---ATTTTGGATACTGATTTCCACACCAGTGACATGTGTGATGGTACCTCGGAGTTTGCTCAGCCACAGAAGTTAAAAGCGGAAGCTGATCTCTTGTGCCTTGACCAGAAGAATCTGAAGAACTTGCCT------TAT---GATGCTTCC---CTTGGCTCTCTGCACCCC---TCCATTACCCTGACAGTGGAA---GGCAAGCCACAGC…
	Apodemus_semotus GAGTTCATTGAGCTAGATATTGATGACGCGGAT------GTGGATGAGAAGACTGAAGGGTCAGACACAGACAGACTTCTAAGTGATGACCAT---GAGAAATCAGCTGGTACC---CTTGGAGCAAAGGATGATGATTCTGGTCGTACCAGCTGTTATGACCCTGAC---ATTTTGGATACTGATTTCCACACCAGTGACATGTGTGATGGTACCTCGGAGTTTGCTCAGCCACAGAAGTTAAAAGCGGAAGCTGATCTCTTGTGCCTTGACCAGAAGAATCTGAAGAACTTGCCT------TAT---GATGCTTCC---CTTGGCTCTCTGCACCCC---TCCGTTACCCTGACAGTGGAA---GACAAGCCACAGCCAC…
	Apodemus_speciosus ---------------------------------------------------------------------------------------------------------------------------------------------------------------------------------GATACTGATTTCCACACCAGTGACATGTGTGATGGTACCTTGGAGTTTGCTCAGCCACAGAAGTTAAAAGCGGAAGCTGATCTCTTGTGCCTTGACCAGAAGAATCTGAAGAACTTGCCT------TAC---GATACTTCC---CTTGGCTCTCTGCACCCC---TCCATTACCCTGACAGTGGAA---GACAAGCCACAGCC…
	Apomys_datae GAGTTCATTGAGCTAGATATTGATGACCCGGAT------------GAGAAGACTGAAGGGTCAGACACAGACAGACTTCTAAGTGATGACCAT---GAGAAATCAGCTGGTATC---CTTGGAGCAAAGGATGATGATTCTGGACGGACCAGCTGTTATGACCCTGAC---ATTTTGGATACTGATTTCCACACCAGTGACATGTGTGATGGTACCTCGGAATTTGCTCAGCCAGAGATGTTAAAATCGGAAGCTGATCTCTTGTGCCTTGACCAGAAGAATCTGAAGAACTCGCCT------TAT---GATGCTTCC---CTTGGCTCTCTGCACCCS---TCCATTACCCTGACAGTGGAA---GACAAGCCACAGCCACTTCT…
	Apomys_hylocoetes GAGTTCATTGAGCTAGATATTGATGACCCGGAT------------GAGAAGACTGAAGGGTCAGACACAGACAGACTTCTAAGTGATGACCAT---GAGAAATCAGCTGGTATC---CTTGGAGCAAAGGATGATGATTCTGGACGGACCAGCTGTTATGACCCTGAC---ATTTTGGATACTGATTTCCACACCAGTGACATGTGTGATGGTACCTCGGAATTTGCTCAGCCAGAGATGTTAAAATCGGAAGCTGATCTCTTGTGCCTTGACCAGAAGAATCTGAAGAACTCGCCT------TAT---GATGCTTCC---CTTGGCTCTCTGCACCCC---TCCATTACCCTGACAGTGGAA---GACAAGCCACAGCCA…
	Archboldomys_luzonensis GAGTTCATTGAGCTAGATATTGATGACCCGGAT------------GAGAAGACTGAAGGGTCAGACACAGACAGACTTCTAAGCGATGACCAT---GAGAAATCAGTTGGTATC---CTTGGAGCAAAGGATGATGATTCTGGACGGACCAGCTGTTATGACCCTGAC---ATTTTGGATACTGATTTCCACACCAATGACATGTGTGATGGTACCTCAGAATTTGCTCAGCCAGAGATGTTAAAATCGGAAGCTGATCTCTTGTGCCTTGACCAGAAGAATCTGAAGAACTCGTCT------TAT---GATGCTTCC---CTTGGCTCTCTGCACCCC---TCCATTACCCTGACAGTGGAA---GACAAGCCA…
	Arvicanthis_neumanni ----------------ATATTGATGACGCGGAT------------GAGAAGACTGAAGGGTCAGACACAGACAGACTTCTAAACGATGACCAT---GAGAAGTCAGCTGGTATC---CTTGGAGCAAAGGATGACGATTCTGGACGTACCAGCTGTTATGACCCTGAC---ATTTTGGATACTGATTTCCACACCAGTGACGTGTGTGATGGTACCTTGGAGTTTGCTCAGCCACAGAAGTTAAATGCGGAAGCTGATCTCTTGTGCCTTGACCAGAAGAATCTGAAGAACTCGCCT------TAC---GATGCTTCC---CTTGGCTCC---------------------CTGACAGGCGAA---GATAAGCCACAG…
	Arvicanthis_niloticus GAGTTCATTGAGCTAGATATTGATGACGCGGAT------------GAGAAGACTGAAGGGTCAGACACAGACAGACTTCTAAACGATGACCAT---GAGAAATCAGCTGGTATC---CTTGGAGCAAAGGATGACGATTCTGGACGTACCAGCTGTTATGACCCTGAC---ATTTTGGATACTGATTTCCACACCAGTGACGTGTGTGATGGTACCTCGGAGTTTGCTCAGCCACAGAAGTTAAATGCGGAAGCTGATCTCTTGTGCCTTGACCAGAAGAATCTGAAGAACTCGCCT------TAC---GATGCTTCC---CTTGGCTCCCTGCACCCC---TCCACTACCCTGACAGGCGAA---GATAAGCCACA…
	Arvicola_terrestris GAATTCATTGAGCTAGATATCGACGACGCAGAT------------GAAAAGAGTGACGGGTCAGACACAGACAGACTTCTAAGCGATGCCCAT---GAGAGATCACTCAACATC---CTGGGGGCGAAGGACGATGATTCTGGGCGCACCAGCTGTTATGACCCTGAC---ATTTTGGACACTGATTTCCATACCAGTGATNNNNNNNNNGGTACCTCAGAGGTTGCTCAGCCACAGCAGTTGAAAGAGGAAGCCGATCTCTTGTGCCTTGACCAGAAGAATCTGAAGAACTCGTCT------TAC---GGTGCTTCC---CTTGGCTCTCTGCACCCC---TGCATTACCCTAGCGGCTGAA---GACAAACCACAGC…
	Auliscomys_sublimis GAGTTTATTGAGCTAGATATCGATGACACCGAT------------GAAAAGACCGAAGGATCAGACACAGACAGACTTCTAAGCAATGCTCAC---GAAAAATCACTCAGTATC---CTTGGAGCAAAGGACGATGATTCTGGACGCACCAGCTGTTATGACCCTGACATCATTTTGGACACCGATTTCCACACCAGTGACATGTGTGATGGTATCTCGGAGTTTGCTCAGCCACAGAAGTTAAAAGAGGAAGCTGATCTCTTGTGCCTTGACCAGAAGAATATAAAGAACTCGCCT------TAT---GGTGCTTCC---CTTGGCTCTCTGCACCCC---TGCATTACCGTAGCAGCGGAA---GACAAACCACAGC…
	Baiomys_musculus GAGTTTATTGAGCTAGATATCGATGATGCAGAT------------GAAAAGACTGAGGGGTCAGACACGGACAGACTTCTAAGCAACGCCCAT---GAGAAATCACTCGGTATC---CTTGGAGCAAAGGATGATGATTCCGGACGCACCAGCTGCTATGACCCTGAC---ATTTTGGACACCGATTTCCACACTAGTGACATGTGTGATGGTATCTCAGAGTTTGCCCAGCCACAGAAGTTAAAAGAGGAAGCTGATCTCTTGTGCCTTGACCAGAAGAATCTAAAGAACTCGCCT------TAT---GGTGCTTCC---CTCGGCTCTCTGCACCCC---TGCAGTACCCTAACAGCAGAA---GACAAACCACAGCCGC…
	Bandicota_bengalensis GAGTTCATTGAGCTGGATATTGATGATGCGGAT------------GAGAAGACTGAAGAGTCAGACACCGACAGACTTCTAAGCGATGACCAG---GAGAAATCAGCTGGTATC---CTTGGAGCAAAGGATGACGATTCTGGACGTACCAGCTGTTATGACCCTGAC---ATTTTGGATACCGATTTCCACACCAGTGACATGTGCGATGGTACCTCGGAGTTTGCTCAGCCGCAGAAGTTAAAAGCAGAAGCTGATCTCTTGTGCCTTGACCAGAAGAATCTGAAGAACTTGCCT------TAT---GATGCTTCC---CTTGGCTCTCTGCACCCC---TCCATTACCCTGACAATGGAA---GACAAACCACA…
	Batomys_granti GAGTTCATTGAGCTAGATATTGATGATGCAGAC------------GAAAAGACTGAAGGGTCCGATACAGACAGGCTTCTAAGCAATGACCAT---GAGAAATCAGATAGTATC---CTTGGAGCAAAAGATGATGATTCTGGACGTACCAGCTGTTATGACCCTGAC---ATTTTGGACACTGATATCCATACCAGTGACATGTGTGATGATACCTCCGAGTTTGCTCAGCCACAGAAGTTAAAAGCAGAAGCTGATCTCTTGTGCCTTGACCAGAAGAATCTAAAGAACTCGCCT------TAT---GATACTTCC---CTTGGCTCTCTGCACCCC---TGCATTACCCTGACAGTAGAA---GACAAGCCACAGCCACTT…
	Beamys_hindei GAGTTTATTGAGCTAGACATTGACGACGCAGAT------------GAAAAGACTGAAGGGTCCGACACAGACAGACTCCTGAGCAATGACCAT---GAGAAATCTCTTGGTATC---CTTGGGGCAAAGGATGATGATTCTGGGCGTACCAGCTGTTATGATCCTGAC---ATTTTGGACACTGATTTCCACACCGATGACACATGTGATGGTACCTCAGAGTTTACTCAGCCACAAAATGTAAAAGAGGAAGCTGATCTCTTGTGCCTTGATCAGAAGAATCTAAAGAACTCGCCT------TAC---AATGCTTCC---CTTGGCTCTCTGCATCCT---TGCATCACTCTAACAGAGGAA---GACAAACCACACCCACTTC…
	Berylmys_bowersi ---------GAGCTGGATATTGATGATGCCGAC------------GAGAAGACTGAAGAGTCAGACACCGACAGACTTCTCAGCGACGACCAT---GAGAAAGCAGCTGGTATC---CTTGGAGCAAAGGATGACGATTCTGGACGTACCAGCTGCTATGACCCTGAC---ATTTTGGATACCGATTTCCACACCAGTGACATGTGTGATGGTACCTCGGAGTTTGCTCAGCGGCAGAAGTTAAAAGCAGAAGCTGATCTCTTGTGCCTTGACCAGAAGAGTCTGAAGAACTCGCCT------TAT---GATGCTTCC---CTTGGCTCTCTGCACCCC---TCCATTACCCTGACAATGGAA---GACAAACCACAGTCAC…
	Brachytarsomys_albicauda GAGTTTATTGAGCTAGATATTGATGACGCAGAT------------GAAAAGGCGGAAGGGTCAGACACAGACCGACTTCTAAGCAACGACCAT---GAGAAATCACTTGGCATC---CTTGGAGCGAAGGATGATGATTCTGGACGTACCAGCTGTTACGACCCTGAC---ATTTTGGACTCTGATTTCCACACCAGTGACACATGTGACGGTCCCTCAGAGTTCGCCCATCCACAAAATGTAAAAGCGGAAGCTGATCTCTTGTGCCTTGATCAGAAGAATCCACAGAACTCGCCT------TTT---GATGCTTCC---CTTGGCTCTCTGAACCCT---TGTATTACTCTGACAGTGGAA---GACAAGCC…
	Brachyuromys_betsileoensis ---------GAGCTAGACATTGATGATACAGAC------------GAAAAAGCTGAAGGGTCAGACACTGACAGACTTCTAAGCAACGACCGT---GAGAAATCACTTGGCATC---CTTGGAGCAAAGGATGACGATTCTGGACGTACCAGCTGTTATGACCCTGAC---ATTTTGGACACGGATTTCCACACCAGTGACATGTGTGATGGTACGTCAGAGTTTGCTCAGCCCCAAAATGTAAAAGCGGAAGCCGATCTCTTGTGCCTTGATCAGAAGAATCTACAGGACTCGCCT------CCC---AATGCTCCC---CTCGGCTCTCCGCACCCT---TGTGTTACTCTAACAGTGGAA---GACAAG…
	Brucepattersonius_igniventris ---------GAGCTAGATATCGATGACGCAGAT------------GAAAAGACTGAAGGATCAGACACAGACAGACTTCTAAGCAATGCCCAT---GAAAAATCACTCAGTATC---CTTGGAGCAAAGGACGATGACTCTGGACGCACCAGCTGTTATGACCCTGACATCATTTTGGACACTGATTTCCACACCAGTGACATGTGTGATGGTATCTCGGAGTTTGCTCAGCCACAGAAGTTAAAAGAGGAAGCCGATCTCTTGTGCCTTGACCAGAAGACTATAAAGAACTCGCCT------TAT---GGTGCTTCC---CTTGGATCTCTGCACCCC---TGC---ACCCTAGCAGTGGAA---GAC…
	Bullimus_bagobus ------------CTAGATATTGATGATGCGGAT------------GAGAAGACTGAAGAGTCAGACACCGACAGACTTCTAAGCGATGACCAT---GAGAAATCAGCTGGTATC---CTTGGAGCAAAGGATGACGATTCTGGACGTACCAGCTGTTATGACCCTGAC---ATTTTGGATACCGATTTCCACACCAGTGTCATGTGCGATGGTACCTCGGAGCTTGCTCAGCCGCAGAAGTTAAAAGCAGAAGCTGATCTCTTGTGCCTTGACCAGAAGAATCTGAAGAACTCGCCT------TAC---GATGCTTCC---CTTGGCTCTCTGCACCCC---TCTATTACTCTGACAATGGAA---GACAAACCACAGCCAC…
	Bunomys_chrysocomus GAGTTCATTGAGCTAGATATTGATGATGCAGAT------------GAGAAGACTGAAGAGTCAGACACCGACAGACTTCTCAGCGATGACCAT---GAGAAATCAGCTGGTATC---CTTGGAGCAAAGGATGACGATTCTGGACGTACCAGCTGTTATGACCCTGAC---ATTTTGGATACCGATTTCCACACCAGTGACATGTGCGATGGTACCTCGGAGCTTGCTCAGCAGCAGAAGTTAAAAGCAGAAGCTGATCTCTTGTGCCTTGACCAGAAGAATCTGAAGAACTCGCCT------TAT---GATGCTTCC---CTTGGCTCTCTGCACCCC---TCTATTACTCTGACAATGGAA---GACAAATCRCAGC…
	Calomys_callosus GAGTTTATTGAGCTAGATATCGATGAYGCAGAT------------GAAAAGACTGAAGGATCAGACACAGAAAGACTTCTAAGCAATGCCCAT---GAAAAATCACTCAGTGTC---CTTGGAGCAAAGGACGATGATTCTGGACGCACCAGCTGCTATGACCCTGACATCATTTTGGACACCGATTTGCACACCAGTGACATGTGTGATGGTATCTCGGAGTTTGCTCAGCCACAGAAGTTAAAAGAGGAAGCTGATCTCTTGTGCCTTGACCAGAAGAATATAAAGAACTCGCCT------TAT---GGTGCTTCC---CTTGGCTCTCTGCACCCC---TGCATTACCCTAGCAGCGGAW---GACAAACCACAGCCGC…
	Calomys_lepidus GAGTTTATTGAGCTAGATATCGATGACGCAGAT------------GAAAAGACTGAAGGATCAGACACAGAAAGACTTCTAAGCAATGCCCAT---GAAAACTCACTCAGTATC---CTTGGAGCAAAGGACGATGATTCTGGACGCACCAGCTGTTATGACCCTGACATCATTTTGGACACCGATTTGCACACCAGTGACATGTGTGATGGTATCTCGGAGTTTGCTCAGCCACAGAAGTTAAAAGAGGAAGCTGATCTCTTGTGCCTTGACCAGAAGAATATAAAGAACTCGCCT------TAT---GGTGCTTCC---CTTGGCTCTCTGCACCCC---TGCATTACCCTAGCAGCGGAA---GACAAACCACAGCCGCT…
	Calomys_venustus GAGTTTATTGAGCTAGATATCGATGACGCAGAT------------GAAAAGACTGAAGGATCAGACACAGAAAGACTTCTAAGCAATGCCCAT---GAAAAATCACTCAGTGTC---CTTGGAGCAAAGGACGATGATTCTGGACGCACCAGCTGCTATGACCCTGACATCATTTTGGACACCGATTTGCACACCAGTGACATGTGTGATGGTATCTCGGAGTTTGCTCAGCCACAGAAGTTAAAAGAGGAAGCTGATCTCTTGTGCCTTGACCAGAAGAATATAAAGAACTCGCCT------TAT---GGTGCTTCC---CTTGGCTCTCTGCACCCC---TGCATTACCCTAGCAGCGGAA---GACAAACCACAGCCGC…
	Calomyscus_baluchi ------------CTAGATATTGATGATGCAGAT------------GAAAGGACAGAAGGGTCAGACACAGACAGACTTCTAAGCAATGGCCGT---GAGAAATCACTTGGTATC---CTTGGGGCGAAGGATGACGACTCTGGACGTACTAGCTGTTATGACCCTGAC---ATTTTGGACACTGATTTCCACACCAGTGACATGTGTGACGGTACCTCAGAGTTTGCTAAACCACAAAATTTAAAAGCAGACACCAATCTCTTGTGCCTTGACCAGAAGAATCAAAAGAACTTGCCT------TAT---GATGTTTCC---TTGGGCTCTCTGCACCCC---TGCATTACCCTAACAATGGAA---GGCAAACCACAGCC…
	Calomyscus_sp GAGTTTATTGAGCTAGATATTGATGATGCAGAT------------GAAAGGACAGAAGGGTCAGACACAGACAGACTTCTAAGC------CGT---GAGAAATCACTTGGTATC---CTTGGGGCGAAGGATGACGACTCTGGACGTACTAGCTGTTATGACCCTGAC---ATTTTGGACACTGATTTCCACACCAGTGACATGTGTGACGGTACCTCAGAGTTTGCTAACCCACAAAATTTAAAGCAGACCACCAATCTCTTGTGCCTTGACCAGAAGAATC-AAAGAACTTGCCC------TAT---GATGTTTCC---TTGGGCTCTCTGCACCCC---TGCATTACCCTACCAATGGAA---GGCAAACCACAGCCACCTC…
	Cannomys_badius --GTTTATCGAGCTAGATATTGATGACGCTGAT------------GAAAAGACTGAAGGATCAGACACAGACAGACTTCTAAGCAATCACCAT---GAGAAATCACTTAATATC---CTTGGAGCAAAGGATGATGATTCTGGACGCACCAGCTGTTATGACCCTGAC---ATTCTGGACAGTGATTTCCATGCCGGTGACACGTGTGATGGTACCTCAGAGTTTGCTCAGCCACAAAGTTTAAAAGCAGAAGCCGATCTCTTGTGCCTTGACCAGAAGAATCAAAAGTACTCACCT------TCT---GATGGTTCT---CCTGCCACTCAGCATGCC---AGCGTTGCCCTAGCAGAGGAA---GACAAACCACAACCACT…
	Carpomys_phaeurus ------------CTAGATATTGACGATGCAGAC------------GAAAAGACTGAAGGGTCAGATACAGACAGGCTTCTAAGCAATGACCAT---GAGAAATCAGATAGCATC---CTTGGAGCGAAGGATGATGATTCTGGACGTACCAGCTGTTATGACCCTGAC---ATTCTGGACACTGATATCCATACCAGTGACATGTGTGATGACACCTCTGAGTTTGCTCAGCCACAGAAGTTAAAAGCAGAAGCTGATCTCTTGTGCCTTGACCAGAAGAATCTAAATAACTCGCCT------TAT---GATGCTTCC---CTTGGCTCTCTGCACCCA---TGCATTACTCTGACAGTGGAA---GACAAGCCACAGCCA…
	Cerradomys_subflavus GAGTTTATTGAGCTAGATATTGATGACGTAGAT------------GAAAAGACTGAAGGATCGGACACAGACAGACTTCTAAGCAATGCCCAT---GAAAAATCACTCAGTATC---CTTGGAGCAAAGGACGATGATTCTGGACGCACCAGCTGTTATGACCCTGACATCATTTTGGACACCGATTTCCACACCAGTGACGCGTGTGATGGTATCTCGGAGTTTGCTCAGCCACAGAAGTTAAAGGAGGAAGCTGATCTCTTGTGCCTTGACCAGAAGAATATAAAGAACTTGCCT------TAT---GGTGCTTCC---CTTAGCTCTCTGCACCCC---TGCATCACTCTAGCAACGGAA---GACAAACCACAG…
	Chelemys_macronyx GAGTTTATTGAGCTAGATATCGATGACGCAGAT------------GAAAAGACTGAGGGATCAGACACAGACAGACTTCTAAGCAATGCCCAT---GAAAAATCACTCAATATC---CTTGGAGCAAAGGACGATGATTCTGGACGCACCAGCTGTTATGACCCTGACATCATTTTGGACACTGATTTCCACACCAGTGACATGTGTGATGGTATCTCGGAGTTTGTGCAGCCACAGAAGTCAAAAGAGGAAGCTGATCTCTTGTGCCTTGACCAGAAGAATATAAAGAACTCGCCT------TAT---GGTGCTTCC---CTTGGCTCCCTACACCCC---TGCATTACCCTAGCAGGGGAA---GACAAACCACAGCCG…
	Chionomys_nivalis GAATTCATTGAGCTAGATATCGATGACGCAGAT------------GAAAAGAGTGACGGGTCAGACACAGACAGACTTCTAAGCGATGCCCAT---GAGAAATCACTCAACATC---CTGGGGGCAAAGGACGATGATTCTGGGCGCACCAGCTGTTATGACCCTGAC---ATTTTGGACACTGATTTCCACACCAGTGACGTGTGTGACGGTACCTCAGAGTTTGCTCAGCCACAGCAGTTAAAAGAGGAAGCCGATCTCTTGTGCCTTGACCAGAAGAATCTGAAGAACTCGTCT------TAC---GGTGCTTCC---CTTGGCTCTCTGCACCCC---TGTGTTACCCTAACGGCGGAA---GACAAACCACAGCCA…
	Chiromyscus_chiropus -AGTTCATTGAGCTGGATATTGATGACGCGGAT------------GAGAAGACTGAAGAGTCAGACACCGACAGACTTCTAAGCGATGACCAC---GAGAAATCAGCTGGTATC---CTTGSAGCAAASGATGATGATTCTGGACGTACCAGCTGTTATGACCCTGAC---ATTTTGGATACCGATTTCCACACCAGTGACATGTGTGATGGTACCTCGGAGTTTGCCCAGCCGCAGAAGTTAAAAGCAGAAGCTGATCTCTTGTGCCTTGACCAGAAGAATCTGAAGAACTCGCCT------YAT---GATGCTTCC---CTTGGCTCTCTGCACCCC---TCCATTACCCTGACARTGGAA---GACAAACCCCAG…
	Chiropodomys_gliroides ----------------------------------------------------------------------ACAGACTTCTAAGTGATGACCAT---GAGAAATCAGCCGGTATC---CTTGGAGCAAAGGATGATGATTCTGGACGTACAAGCTGTTATGACCCTGAC---ATTTTGGATACTGATTTCCACACCAGTGACATGTGTGATGGTACCTCGGAGTTTGCTCAACCACAGAAGCTAAAAGCAGAAGCTGATCTCTTGTGCCTTGACCAGAAGAATCTGAAGAACTTGCCT------TCT---GATGCTTCG---CTTGGCTCTCTGCAGCCC---TCTATTACCCTGACAGAGGAA---GAGAAGCCAC…
	Chrotomys_gonzalesi ------------CTAGATATTGATGACCCGGAT------------GAGAAGACGGAAGGGTCAGACACAGACAGACTTCTAAGCGATGACCAT---GAGAAATCAGCTGGTATC---CTTGGAGCAAAGGATGATGATTCTGGACGGACCAGCTGTTATGACCCTGAC---ATTTTGGATACTGATTTCCACATCAGTGACATGTGTGATGGTACCTCGGAATTTGCTCAGCCAGAGATGTTAAAATCAGAAGCTGATCTCTTGTGCCTTGACCAGAAGAATCTGAAGAACTCGCCT------TAT---GATGCTTCC---CTTGGCTCTCTGCACCCC---TCCATTACCCTGACAGTGGAA---GACAAGCCACAGC…
	Clethrionomys_gapperi GAATTCATTGAGCTAGATATCGATGACGCGGAT------------GAAAAGAGTGACGGGTCAGACACAGACAGACTTCTAAGCAAAGCCCAC---GAGAAATCACTCAACATC---CTTGGGGCAAACGACGATGATTCTGGGCGCACCAGCTGTTATGACCCTGAC---ATCTTGGACACTGATTTCCACACCAGTGACATGTGTGATGGTACCTCAGAGTTGCCTCAGCCACAGCAGTTAAAAGAGGAAGCCGATCTCTTGTGCCTTGACCAGAAGAATCTGAAGAACTCGTCT------TAC---GGTGCTTCC---CTTGGCTCTCTGCACCCC---TGCATTACCCTAACAGCGGAA---GACAAACCACA…
	Colomys_goslingi -------------------------------------------------------------------------------------------------------------------------------------------------------------------------------------------------------------------------------------------------------------------------------------GGAATCTGAAGAACTCGCCT------TAT---GAGGCTTCC---CTTGGCTCTCTGCACCCC---TCCATTACCCTGACAGTGGAA---GACAAGCCACAGCCAC…
	Conilurus_penicillatus GAGTTCATTGAGCTAGATATTGATGACCCGGAT------------GAGAAGACCGAAGGGTCAGACACAGACAGACTTCTAAGCGATGACCAT---GAGAAATCAGCTGGTATC---CTTGGAGCAAAGGATGATGATTCTGGACGTACCAGCTGTTATGACCCTGAC---ATTTTGGATACTGATTTCCACACCAGTGACATGTGTGATGGTACCTCAGAGTTTGCTCAGCAAGAGATGTTAAAATCGGAAACTGATCTCTTGTGCCTTGACCAGAAGAATCTGAAGAACTCGCCT------TAT---GATGCTTCC---CTTGGCTCTCTGCACCCC---TCCATTACCCTGACAACGGAA---GACAAGCCAC…
	Crateromys_heaneyi ------------CTAGATATCGATGACGCAGAC------------GAAAAGACTGAAGGGTCCGATACAGACAGGCTTCTAAGCAATGACCAT---GAGAAATCAGATAGTATC---CTTGGAGCAAAGGATGATGATTCTGGACATACCAGCTGTTATGACCCTGAC---ATTTTGGACACTGATATCCATACCAGTGACATGTGTGATGATACCTCCGAGTTTGCTCAGCCACAGAAGTTAAAAGCAGAAGCTGATCTCTTGTGCCTTGACCAGAAGAATCTAAAGAACTCGCCT------TAT---GATACTTCC---CTTGGCTCTCTGCACCCC---TGCATTACCCTCACAGTGGAA---GACAAGCCACAGCC…
	Cricetomys_gambianus GAGTTTATTGAGCTAGACATTGACGATGCAGAT------------GAAAAGACTGAAGGGTCGGACACAGACAGACTTCTGAGCAACGACCAT---GAGAAATCTCTTGGTATC---CTTGGGGCAAAGGATGACGATTCTGGGCGTACCAGCTGTTATGACCCTGAC---ATCTTGGACACTGATTTCCACACCAATGACACGTGTGATGGTACCTCAGAGTTTACTCAGCCACAAAATGTAAAAGCGGAAGCTGATCTCTTGTGCCTTGATCAGAAGAATTTAAAGAACTCGCCT------TAC---GATGCTTCC---CTTGGCTCTCTGCACACT---TGCGTCACTCGAACAGAGGAA---GACAAACCACAC…
	Cricetulus_migratorius GAGTTTATTGAGCTAGATATTGATGATGCAGAT------------GAAAAGACCGAAGGGTCAGACACAGACAGACTTCTAAGCAATGCCCGT---GAGAAGTCGCTCAGTATC---CTTGGAGCCAAGGATGATGATTCTGGACGCACCAGCTGCTATGACCCTGAC---ATTTTGGACACCGACTTCCACACCAGTGACATGTGTGATGGTACCTCAGAGTTTGCTCAGCCACAGAAGTTAAAAGAGGAACCCAATCTCTTGTGCCTTGACCAGAAGAATCTAAAGAATTCGCCT------TAT---GGTGCTTCC---CTAGGCTCTCTGCACCCC---TGCATTGCCCTAACAGAGGAA---GACAAACCAC…
	Cricetus_cricetus --------TGAGCTAGATATTGATGATGCAGAT------------GAAAAGACTGAAGGGTCAGACACAGATAGACTTCTAAGCAATGCCCGT---GAGAAATCGCTCAGTATC---CTTGGAGCCAAGGATGATGATTCTGGACGCACCAGCTGCTATGACCCTGAC---ATTTTGGACACCGACTTCCACACCAGTGACATGTGTGATGGTACCTCAGAGTTTGCTCAGCCACAGAAGTTAAAAGAGGAACCCAATCTCTTGTGCCTTGACCAGAAGAATCTAAAGAATTCGCCT------TAT---GGTGCTTCC---CTAGGCTCTCTGCACCCC---TGCATTGCCCTAACAGTGGAA---GACAAACCTCAGCCG…
	Crunomys_melanius ------------CTAGATATTGATGACGCGGAT------------GAGAAGACTGAAGGGTCAAACACAGACAGACTTCTAAGCGATGACCAT---GAGAAATCAGCTGGTATC---CTTGGAGCAAAGGATGATGATTCTGGACGTACCAGTTGTTATGACCCTGAC---ATTTTGGATACTGATTTCCACACCAGTGACATGTGTGATGGTACCTCGGAGTTCGCTCAGCCGCAGAAGTTAAAAGCAGAAGCTGATCTCTTGTGCCTTGACCAGAAGAATCTGAAGAACTCGCCT------TAT---GATGCTTCC---CTTGGCTCTCTTCACCCC---TCCATTACCCTGACAATGGAA---GAAAAACCACAGCCA…
	Dacnomys_millardi ----------------------------------------------------------------------------TTCTAAGCGACGACCAC---GAGAAATCAGCTGGTATC---CTTGGAGCAAAGGACGACGATTCTGGACGTACCAGCTGTTATGACCCTGAC---ATTTTGGATACCGATTTCCACACCAGTGACATGTGTGATGGTACCTCGGAGTTTGCTCAGCCGCGGAAGTTAAAAGCAGAAGCTGATCTCTTGTGCCTTGACCAGAAGAATCTGAAGAACTCGCCT------TAT---GATGCTTCC---CTTGGCTCTCTGCACCCC---TCCATTCCTCTGACAATGGAA---GACAAACCACAGCCA…
	Dasymys_incomtus GAGTTCATTGAGTTAGATATTGATGACGCGGAT------------GAGAAGACTGAAGGGTTAGACACAGACAGACTTCTAAGCGATGACCAT---GAGAAATCAGCTGGTATC---CTTGGAGCAAAGGATGATGATTCTGGACGTACCAGCTGTTATGACCCTGAC---ATTTTGGATTCTGATTTCCACACCAGTGACATGTGTGATGGTACCTCGGAGTTCACTCAGCCACAGAAGTTAAATGAGGAAGCTGATCTCTTGTGCCTTGACCAGAAGAATCTGAAGAACTTGCCT------TAC---GATGCTTCC---CTTGGCTCCCTGCACCTC---TCCATTACCCTAACAGGGGAA---GATAAGCCACGACCAC…
	Delanymys_brooksi GAGTTTATTGAGCTAGATATTGATGATGCAGAC------------GAAAAGACTGAAGGGTCAGACACGGACAGACTTCTAAGCAAAGACCAT---GAGAAATCACTTGGTATC---CTTGGGGCAAAGGATGATGATTCAGGGCGTACCAGCTGTTATGACCCTGAT---ATTTTGGACACTGATTTCCACACCAGTGACATGGATGGTGGTACCTCAGAGTTCGCTCAGCCACAAAATGTAAAAGCAGAAGCCGATCTCTTGTGCCTTGATCAGAAGAATCTAAAGAACTCGCCT------TAT---GAAGCTTCC---CTTGGCTCTCTGCACCCT---TGCATCACCGTGTCAGTGGAA---AACAAACCACAGCCA…
	Delomys_dorsalis GAGTTTATTGAGCTAGATATCGATGACGCAGAT------------GAAAAGACTGAAGAATCAGACACAGACAGACTTCTAAGCAATGCCCAT---GAAAAATCACTCAGTATC---CTTGGAGCAAAGGACGATGATTCTGGACGCACCAGCTGTTATGACCCTGACATCACTTTGGACACCGATTTCCACACCAGTGACACGTGTGATGGTATCTCGGAGTTTGCTCAGCCACAGAAGTTAAAAGAGGAAGCTGATCTCTTGTGCCTTGACCAGAAGAATATAAAGAACTCGCCT------TAT---GGTGCTTCC---CTTGGTTCTCTGCAGCCC---TGCATTACCCTAGCAGCGGAA---GACAAACCACAGCCGC…
	Dendromus_insignis GAGTTTATTGAGCTAGACATTGACGATGCAGAT------------GAAAAGACTGAGGAATCTGACACAGACAGACTTCTGAACAATGACCAC---GAGAAATCACTTGGCATT---CTTGGGGCAAAGGATGATGATTCTGGACGTACCAGCTGTTACGACCCTGAC---ATTTTGGACACGGATTTCCACACCGATGACATGTGTGATGCTACTTCAGAATTTACTCAGTCACAAAATGTAAAGGCAGAAGCCGATCTCTTGTGCCTTGATCAGAAGAATCTCAAGAACGCGCCT------TAC---GATGCTTCC---CTAGGCTCTCTGCACCCT---TGCGTCCCTCTAACAGAGGAA---GACAAACCACAGCC…
	Dendromus_mesomelas GAGTTTATTGAGCTAGACATTGACGATGCAGAT------------GAAAAGACTGAGGAATCTGACACAGACAGACTTCTGAACAACGACCAC---GAGAAATCACTTGGCATT---CTTGGGGCAAAGGATGATGATTCTGGACGTACCAGCTGTTACGACCCTGAC---ATTTTGGACACGGATTTCCACACCGATGACATGTGTGATGCTACTTCAGAGTTTACTCAGTCACAAAATGTAAAGGCAGAAGCCGATCTCTTGTGCCTTGATCAGAAGAATCTCAAGAACGCGCCT------TAC---GATGCTTCC---CTAGGCTCTCTGCACCCT---TGCGTCCCTCTAACAGAGGAA---GACAAACCACAGC…
	Dendromus_nyasae --GTTTATTGAGCTAGACATTGACGATGCAGAT------------GAAAAGACTGAGGAATCTGACACAGACAGACTTCTGAACAATGACCAC---GAGAAATCACTTGGCATT---CTTGGGGCAAAGGATGATGATTCTGGACGTACCAGCTGTTACGACCCTGAC---ATTTTGGACACGGATTTCCACACCGATGACATGTGTGATGCTACTTCAGAGTTTACTCAGTCACAAAATGTAAAGGCAGAAGCCGATCTCTTGTGCCTTGATCAGAAGAATCTCAAGAACGCGCCT------TAC---GATGCTTCC---CTAGGCTCTCTGCACCCT---TGCGTCCCTCTAACAGAGGAA---GACAAACCACAGCCAC…
	Deomys_ferrugineus GAGTTCATTGAGCTAGACATTGATGATGCAGAT------------GAAAAGACTGAAGGGTCAGACACAGACAGACTTCTAAGCAACAACCAT---GAGAAATCGATTAGTATC---CTCGAAGCGAAAGATGATGATTCTGGGCGTACCAGTTGTTACGATCCTGAT---ATTTTGGACACTGATTTCCACACCAGCGACATGTGTGATGGTACCTCAGAGTTTGCTCAGCCACAGAAGTTAAAAGCAGAAGCCGATCTCTTGTGCCTTGACCAGAAGAATCTAAAGAACTCGCCT------TAT---GATGCTTCC---CTTGGCTCTGTGCACCCC---TGCGCTAACCCAACAGTGGAAGAAGAGAAACCACAGGC…
	Desmodillius_auricularis GAGTTTATTGAGCTAGATATTGATGACCCAGAT------------GAAAAGACTGAAGGGTCAGACACAGACAGACTTCTAAGCAAAAACCAT---GAGAAATCGGTTAGTATC---CTTGGAGCAAAGGATGATGATTCTGGACGTACTAGCTGTTATGACCCTGAA---ATTTTGGACACTGATTTCCACACCAGTGACATGGGTGATGGTACCTCAGAGATTACTCAGTCACAGAAGTTAAGAGCAGAAGCCAATCTCTTGTGCCTTGACCAGAAGAATCTAAAAAACTCGCCT------TAT---GATGCTTCT---GTTGGCTCTCTGCACCCC---TGCATTACCCTAGCAGGAGAAGAAGACAAACC…
	Diplothrix_legata ---------GAGCTGGATATTGATGATGCGGAT------------GAGAAGACTGAAGAGTCAGACACCGACAGACTTCTAAGCGATGACCAG---GAGAAATCAGCTGGTATC---CTTGGAGCAAAGGATGACGACTCTGGACGTACCAGCTGTTATGACCCTGAC---ATTTTGGATACCGATTTCCACACCAGTGRCATGTGCGACGGTACCTCGGAGTTTGCTCAGCCGCAGAAGTTAAAAGCAGAAGCTGATCTCTTGTGCCTTGACCAGAAGAATCTGAAGAACTCGCCT------TAT---GATGCTTCC---CTTGGCTCTCTGCACCCC---TCCATTACCCTGACAATGGAA---GACAAACCACAGCCA…
	Dipodillus_dasyurus GAGTTTATAGARCTAGATATTGATGACCCAGAT------------GAAAAGACTGAAGGGTCAGACACAGACAGACTTCTAAGCAAAGACCAT---GAGAAATCAGTTAGTATC---CTTGGAGCAAAAGACGATGATTCCGGACGTACCAGCTGTTATGATCCTGAA---ATCTTGGACACTGATTTCCACACCAGTGACATGGGTGATGGTACCTCACAGATTACTCAGTCACAGAAGTTAAGAGCGGAAGCCGATCTCTTGTGCCTTGACCAGAAGAATCTAAAAAGCTCACCT------TAT---GATGCTTCC---CTTGGCTCTCTGCACCCG---TGCATTACTCTAGCGGTGCAAGAAGATAAACCACAGG…
	Dipus_sagitta GAGTTTATTGAACTAGACATTGATGACCCTGAT------------GAAAAGACTGAAGGCTCAGACACGGACAGACTTCTAAACAATGATCGT---CAGAGATCACTTAACATC---CTTGGGGCCAAGGATGATGATTCTGGGCGTACCAGCTGTTATGACCCTGAC---ATTCTGGAAACTGATTTCCCAGCCAGTGACATGTGTGATGGTGCCTCAGGGGTTGCTCAGCCACAGAGGTTAAAAGGGGAAGCTGATCTCTTGTGCCTTGATCAGAAAAATCAAAATAACCTACCT------TAT---GATGCTTCT---CCTGCCACTCAGCAGCCC---AGCACTACCCTAACAGAGGAA---GACAAACCACAACCACTTC…
	Eliomys_quercinus GAGTTTATTGAGCTAGATATTGATGACCCTGAT------------GAAAAGACTGAAGGCTCAGATACAGACAGGCTTCTAGGCAATGAACAC---CAGAAATCCCTTCATATC---CTTGGGGCAAAGGATGACGACTCTGGGCGTACCAGCTGTTGCGAACCTGAC---ATTTTAGAGACTGATTTCAATGCCAGCGATGGGAACGACAGTACCTCAGAGGTTACCCAACCACAAAGGCTAAAAGGGGAAGCCAATCTCTTGTGCCTTGACCAGAAGAACCAAAATAACTCACCT------TACCACGATGCTTCT---CCTGCCACCCAGCAGCCC---AGTGTTATCCTAGCAAAGGAA---GACAAACCACAACCA…
	Eliurus_minor ------------------------------------------------------------------------------------------------------------GGCATC---CTTGGAGCAAAGGACGATGATTCCGGACGTACCAGCTGTTATGACCCTGAC---CTTCTGGACACTGATTTCCACACCAGTGACACGTGTGACGGTACCTCAGAGTTCGCCCAGCCACAGAACGTAAGAGCGGAAGCTGATCTCTTGTGCCTTGATCAGAAGAATCCACCGAACTCGCCT------TCT---GACGCTTCC---CTTGGCTCTCTGCACCTG---TGCGTTACTTTGACAGTGGAA---GACAAGCCACAGCCGCTTC…
	Eliurus_tanala ---------GAGCTAGATATTGATGACGCAGAT------------GAAAAGACGGAAGGATCAGACACAGACCGGCTTCTAAGCAACGACCAT---GAGAAATCACTTGGCATC---CTTGGAGCAAAGGATGATGATTCCGGACGTACCAGCTGTTATGACCCTGAC---CTTCTGGACACTGATTTCCACACCAGTGACACGTGTGACGGTACCTCAGAGTTCGCCCAGCCACAGAACGTAAGAGCGGAAGCTGATCTCTTGTGCCTTGATCAGAAGAATCCACCGAACTCGCCT------TAT---GACGCYTCC---CTTGGCTCTCTGCACCCG---TGCGTTACCTTGACAGTGGAA---GACAAGCCACAGCCGYTT…
	Euneomys_chinchilloides GAGTTTATTGAGCTAGATATCGATGACGCAGAT------------GAAAAGACTGAAGGATCAGACACAGACAGACTTCTAAGCAATGCCCAT---GAAAAATCACTCAGTATC---CTTGGAGCAAAGGACGATGATTCTGGACGCACCAGCTGTTATGACCCTGACATCATTTTGGACACCGATTTCCACACCAGTGACATGTGTGATGGTACCTCGGAGTTTGCTCAGCCACAGAAGTTAAAAGAGGAAGCTGATCTCTTGTGCCTTGACCAGAAGAATATAAAGAACTCGCCT------TAT---GGTGCTTCC---CTTGGCTCTCTGCCCCCC---TGCATTACCCTAGCAGCGGAA---GACAAACCA…
	Geoxus_valdivianus GAGTTTATTGAGCTAGATATCGATGATGCAGAT------------GAAAAGACTGAAGGATCAGACACAGACAGACTTCTAAGCAATGCCCAT---GAAAAATCACTCAATATC---CTTGGAGCAAAGGACGATGATTCTGGACGCACCAGCTGTTATGACCCTGACATCATTTTGGACACTGATTTCCACACTAGTGACATGTGTGATGGTATCTCGGAGTTTGTGCAGCCACAGAAGTCAAAAGAGGAAGCTGATCTCTTGTGCCTTGACCAGAAGAATATAAAGAACTCGCCT------TAT---GGTGCTTCC---CTTGGCTCCCTGCACCCC---TGCATTACCCTAGCAGGGGAA---GACAAACCACAGCC…
	Gerbillurus_paeba GAGTTTATTGAGCTAGATATTGATGACCCAGAT------------GAAAAGATTGAAGGGTCAGACACAGACAGACTTCTAAGCAAAGACCAT---GAAAAATTGGTTAGTATC---CTTGGAGCAAAGGATGATGATTCTGGACGTACCAGCTGTTATGATCCTGAA---ATTTTGGACACTGATTTCCACACCAGTGACATGGGTGATGGTACCTCAGAGATTACTCAGTCACAGAAGTTAAGAGTGGAAGCCAATCTCTTGTGCCTTGACCAGAAGGATCTAAAAACCTTGCCT------TAT---GATGCTTCC---GTTGGCTCTCTGCACCCC---TGCATTACACTAGCAGTGGAAGAAGACGAACCACAGGCA…
	Gerbillurus_vallinus GAGTTTATTGAGCTAGATATTGATGACCCAGAT------------GAAAAGACTGAAGGGTCAGACACAGACAGACTTCTAAGCAAAGACCAT---GAAAAATTGGTTAGNATC---CTTGGAGCAAAGGATGATGATTCTGGACGTACCAGCTGTTATGATCCTGAA---ATTTTGGACACTGATTTCCACACCAATGACATGGGTGATGGTACCTCAGAGATTACTCAGTCACAGAAGTTAAGAGTGGAAGCCAATCTCTTGTGCCTTGACCAGAAGGATCTAAAAAACTTGCCT------TAT---GATGCTTCC---GTTGGCTCTCTGCACCCC---TGCATTACACTAGCAGTGGAAGAAGACGAACCACAG…
	Gerbillus_gerbillus ---------GAGCTAGATATTGATGACCCAGAT------------GAAAAGACTGAAGGGTCAGACACAGACAGACTTCTAAGCAAAGACCAT---GAGAAATCAGTTAATATC---CTTGGAGCAAAAGACGATGATTCCGGACGTACCAGCTGTTATGATCCTGAA---ATCTTGGACACTGATTTCCACACCAGTGACATGGGTGATGGTACCTCACAGATTACTCAGTCACAGAAGTTAAGAGCGGAAGCCGATCTCTTGTGCCTTGACCAGAAGAATCTAAAAAGCTCACCT------TAT---GATGCTTCC---TTTGGCTCTCTGCACCCA---TGCATTACTCTAGCGGTGGAAGAAGATAAACCACAGG…
	Gerbillus_nanus -----------------------------------------------------------------------------TCTAAGCAAAGACCAT---GAGAAATCAGTTAGTATC---CTTGGAGCAAAAGATGATGATTCCGGACGTACCAGCTGTTATGATCCTGAA---ATCTTGGACACTGATTTCCACACCAGTGACATGGGTGATGGTACCTCACAGATTACTCAGTCACAGAAGTTAAGAGCGGAAGCTGATCTCTTGTGCCTTGACCAGAAGAATCTAAAAAGCTCATCT------TAT---GATGCTTCC---CTTGGCTCTCTGCACCCG---TGCATTACTCTAGCGGTGGAAGAAGATAAGCCACAGGMACT…
	Golunda_ellioti GAGTTCATTGAGCTAGATATTGATGACGCGGAT------------GAGAAGACAGAAGGATCAGACACAGACAGACTTCTAAGCGATGACCAT---GAGAAATCAGCTGGTATC---CTTGGAGCAAAGGATGATGATTCTGGACGTACCAGCTGTTATGACCCTGAC---ATTTTGGATACTGATTTCCACACCAGTGACACGTGTGACGGTACCTCGGAGTTTGCTCAGCCACAGAAGTTAAATGCGGAARCTGATCTCTTGTGCCTTGACCAGAAGAATCTCAAGAACTCGCCT------TAT---GATGCTTCC---CTTGGCTCCCTGCACCCC---TCCATTACCCTGACAGGGGAA---GATAAGCCACAGCCACT…
	Grammomys_dolichurus GAGTTCATTGAGCTAGATATTGATGAYGCAGAT------------GAGAAGACTGAAGGGTCAGACACAGACAGACTTCTAAGCGATGACCAT---GAGCAATCAGCCGGTATC---CTTGGAGCAAAGGATGATGATTCTGGCCGTACCAGCTGTTATGACCCTGAC---ATTTTGGATTCTGATTTCCACACCAGTGACATGCGTGATAGTACCTCGGAGTTTGCTCAGCCACAGAAGTTAAATGCGAAAGCTGATCTCTTGTGCCTTGACCAGAAGAATCTGAAGAATTCGCCT------TAT---GATGCTTCC---CTTGGCTCCCTGCACCCC---TCCATTACCCTGACAGGGGAA---GATAAGCCACGG…
	Grammomys_ibeanus ---------------------------GCGGAT------------GAGAAGACTGAAGGCTCAGACACAGATAGACTTCTAAGCGATGACCAT---GAGAAATCAGCCGGTATC---CTTGGAGCAAAGGATGATGATTCTGGCCGTACCAGCTGTTATGACCCTGAC---ATTTTGGATTCTGATTTCCACACCAGTGACATGCGTGATAGTACCTCGGAGTTGGCTCAGCCACAGAAGTTAAATGCGGAAGCTGATCTCTTGTGCCTTGACCAGAAGAATCTGAAGAATTCGCCT------TAT---GATGCTTCC---CTTGGCTCCCTGCACCCC---TCCATTACCCTGACAGGGGAA---GATAAGCCACAGCCA…
	Grammomys_macmillani -----------------------TGACGCAGAT------------GAGAAGACTGAAGGCTCAGACACAGACAGACTTCTAAGNGATGACCAT---GAGAAATCAGCCGGTATT---CTTGGAGCAAAGGATGATGATTCTGGCCGTACCAGCTGTTATGACCCTGAC---ATTTTGGATTCTGATTTCCACACCAGTGACATGCGTGATAGTACCTCGGAGTTTGCTCAGCCACAGAAGTTAAATGCGGAAGCTGATCTCTTGTGCCTTGACCAGAAGAATCTGAAGAATTCGCCT------TAT---GATGCTTCC---CTTGGCTCCCTGCACCCC---TCCATTACCCTGACAGGGGAA---GATAAGTCACGG…
	Graomys_centralis GAGTTTATTGAGCTAGATATCGATGACGTAGAT------------GAAAAGACTGAAGGATCAGACACAGACAGACTTCTAAGCAATGCCCAT---GAAAAATCACTCAGTATC---CTTGGAGCAAAGGACGATGATTCTGGACGCACCAGCTGTTATGACCCTGACATTATTATGGACACCGATTTCCACACCAGTGACATGTGTGATAGTACCTCTGAGTTTTCTCAGCCACAGAAGTTAAAAGAGGAAGCTGATCTCTTGTGCCTTGACCAGAAGAATATAAAGAACTCGCCT------TAT---GGTGCTTCC---CTTGGCTCTCTGCACCCC---TGCATTACCGTAGCAGCGGAA---GACAAACCACAGCCG…
	Graomys_griseoflavus GAGTTTATTGAGCTAGATATCGATGACGTAGAT------------GAAAAGACTGAAGGATCAGACACAGACAGACTTCTAAGCAATGCCCAT---GAAAAATCACTCAGTATC---CTTGGAGCAAAGGACGATGATTCTGGACGCACCAGCTGTTATGACCCTGACATCATTATGGACACCGATTTCCACACCASTGACATGTGTGATAGTACCTCTGAGTTTTCTCAGCCACAGAAGTTAAAAGAGGAAGCTGATCTCTTGTGCCTTGACCAGAAGAATATAAAGAACTCGCCT------TAT---GGTGCTTCC---CTTGGCTCTCTGCACCCC---TGCATTACCGTAGCAGCGGAA---GACAAACCACAG…
	Gymnuromys_roberti GAGTTCATTGAGCTAGATATTGATGACGCAGAT------------GAAAAGGCGGAAGGATCAGACACAGACCGACTTCTAAGCAACGACCATATTGAGAAATCACTTGGCATC---CTTGGAGCAAAGGATGATGATTCTGGACGTACCAGCTGTTATGACCCTGAC---CTTCTGGACACTGATTTCCACACCAGTGACACGTGTGACGGTACCTCAGAGTTTGCCCAGCCACAGAAAGTAAAAGCAGAAGCCGATCTCTTGTGCCTTGATCAGAAGAATCCACCGAACTCGCCT------TAT---CATGCTTCC---CTTGGCTCTCTGCACCCG---TGCGTTACCCTGACAGTGGAA---GACAAGCCACAGCC…
	Habromys_lepturus GAGTTTATTGAACTAGACATCGATGACGCGGAT------------GAAAAGACTGAAGGGTCAGACACGGACAGACTTCTAAGTAATGCCCAT---GAGAAATCACTCGGCATC---CTTGGAGCAAAGGATGACGATTCTGGACGCACCAGCTGCTATGACCCTGAC---ATTTTGGACACTGATTTCCACACTAGTGACGTGTGTGATGGTACCTCAGAGTTTGCTCAGCCACAGAAGCTAAAAGAGGAAGCTGATCTCTTGTGCCTTGACCAGAAGAATCTAAAGAACTCGCCT------TAT---GGTGCTTCC---CTCGGCTCTCTGCACCCC---TGCATTACCCCAACAGCGGAA---GACAAACCACAGCCA…
	Heimyscus_fumosus GAGTTCATTGAGCTAGATATTGATGACRCAGAT------GCGGATGAGAAGACGGAAGGGTCCGACACAGACAGACTTCTAAGCGATGACCAT---GAGAAATCAGCCGGTATC---CTTGGAGCAAAGGATGATGACTCTGGACGTACCAGCTGTTATGACCCTGAC---ATTTTGGATACTGATTTCCACACCAGTGACATAARTGATGGTACCTCGGAGTTTGCTCAGCCACAGAAGTTAAAAGCGGAAGCTGATCTCTTGTGCCTTGACCAGAAGAATCTGAAGAACTCGACG------TAT---GAGGCGTCC---CTAGGCTCTCTGCAACCC---TCCATTACCCTGACAGTGGAA---GACAAGCCACAGCCA…
	Hodomys_alleni ---------GAGCTAGATATCGATGACGCAGAT------------GAAAAGACTGAAGGGTCAGACACAGACAGACTTCTAAGCAATGCCCAC---GAGAAATCACTGGGTATC---CTTGGRGCAAAGGATGATGATTCTGGACGCACCAGCTGTTATGACCCTGAC---ATTTTGGACACCGATTTCCACCCCAGTGACGTGTGTGATGGTACCTCAGAGTTTGCTCAGCCACAGAAGTTAAAAGAGGAAGCTGATCTCTTGTGCCTTGACCAGAAGAATCTAAAGAACTCGCCT------TAT---GGTGCTTCT---CTCGGCTCTCTGCACCCTAACAGCGATACCCTAACAGCGGAA---GACAAACCACAGCCGCTT…
	Holochilus_sciurus ---------GAGCTAGATATTGATGACGTAGAT------------GAAAAGACTGAAGGATCAGACACAGACAGACTTCTAAGCAATGCCCAT---GAAAAATCGCTCAGTATC---CTTGGAGCAAAGGACGATGATTCTGGACGCACCAGCTGTTATGACCCTGACATCATTTTGGACACCGATTTCCACACCAGTGACACGTGTGATGGTATCTCGGAGTTTGCTCAGCCACAGAAGTTAAAAGAGGAAGCTGATCTCTTGTGCCTTGACCAGAAGAATATAAAGGACTTGCCT------TAT---GGTGCTTCC---CTTGGCTCTCTGCACCCC---TGCATTACTCTAGCAACGGAA---GACAAACCACAGTC…
	Hybomys_univittatus -AGTTCATTGAGCTAGATATTGATGACGTGGAT------------GAGAAGACTGAAGGGTCAGACACAGACAGACTTCTAAGTGATGACCAT---GAGAAATCAGCTGGTATC---CTTGGAGCAAAGGATGATGATTCTGGACGTACCAGCTGTTATGACCCTGAC---ATTTTGGATACTGATTTCCACACCACTGACATGTGTGATGGTACCTCAGAGTTTGCTCAGCCACAGAAGTTAAATGAGGAAGCTGATCTCTTGTGCCTTGACCAGAAGAATCTGAAGAACTCGCCT------TAT---GATGCTTCC---CTTGGCTCCCTGCATCCC---TCYATTACCCTGACAGAGGGA---GATCAGCCACGGT…
	Hydromys_chrysogaster GAGTTCATTGAGCTAGATATTGATGACCCGGAT------------GAGAAGACTGAAGGGTCAGACACAGACAGACTTCTAAGCGATGACCAT---GAGAAATCAGCTGGTATC---CTTGGAGCAAAGGATGATGATTCTGGACGTACCAGCTGTTATGACCCTGAC---ATTTTGGATACTGATTTCCACACCAGTGACATGTGTGATGGTACCTYGGAGTTTGCTCAGCCAGAGATGTTAAGATCGGAAACTGATCTCTTGTGCCTTGACCAGAAGAATCTGAAGAACTCGCCT------TAT---GATGCTTCC---CTTGGCTCTCTGCACCCC---TCCATYACCCTGACAGCGGAA---GACAAGCCACA…
	Hylomyscus_parvus GAGTTCATTGAGCTAGATATTGATGACGCAGAT------GCGGATGAAAAGACTGAAGGGTCCGACACAGACAGACTTCTAAGCGATGACCAT---GAGAAATCAGCCAGTATC---CTTGGAGCAAAGGATGATGACTCTGGACGTACCAGCTGTTATGACCCTGAC---ATTTTAGATACTGATTTCCACACCAGTGACATATGTGATGGTACCTCGGAGTTTGCTCAGCCACAGAAGTTAAAAGCGGAAGCTGATCTCTTGTGCCTTGACCAGAAGAATCTGAAGAACTCGCCT------TAT---GAGACGTCC---CTTGACTCTCTGCACCCC---TCCATTACCCTGACAGTGGAA---GACAAGCCACAGCCA…
	Hylomyscus_stella GAGTTCATTGAGCTAGATATTGATGACGCAGAT------GCGGATGAAAAGACTGAAGGGTCCGACACAGACAGACTTCTAAGCGATGACCAT---GAGAAATCAGTCGGTATC---CTTGGAGCAAAGGATGATGACTCTGGACGTACCAGCTGTTATGACCCTGAC---ATTTTGGATACTGATTTCCACACCAGTGACATATGTGATGGTACCTCGGAGTTTGCTCAGCCACAGAAGTTAAAAGCGGAAGCTGATCTCTTGTGCCTTGACCAGAAGAATCTGAAGAACTCGCCT------TAT---GAGGCGTCG---CTTGACTCTCTGCACCCC---TCCTTTACCCTGACAGTGGAA---GACAAGCCACAGCCA…
	Hyomys_goliath GAGTTCATCGAGCTAGATATTGATGACCCAGAT------------GAGAAGACTGAAGGGTCAGATACAGACAGACTTCTAAGCGATSACCAT---GAGAAATCAGCTGGTATC---CTTGGAGCAAAGGATGATGATTCTGGACGTACCAGCTGTTATGAYCCTGAC---ATTTTGGATACTGATTTCCACACCAGTCACATGTGTGATGGTACCTCGGAATTTGCTCAGCCAGAGATGTTAAAATCGGAAGCTGATCTCTTGTGCCTTGACCAGAAGAATCTGAAGAACTCGCCT------TAT---GATGCTTCC---CTTGGCTCTCTGCACCYC---TCCATTACCCTGACAGTGGAA---GACAAGCCACAGCCACTT…
	Hypogeomys_antimena GAGTTTATTGAGCTTGACATTGATGATGCAGAT------------GAAAAAGCTGAAGGGTCAGACACAGACAGACTTCTAAGCAACGACCAT---GAGAAATCACTTGGCATC---CTTGGAGCAAAGGATGACGATTCTGGACGTACCAGCTGTTATGACCCTGAC---ATTTTGGACACGGACTTCCATACCAGTGACGTGTGTGATGGTACCTCAGAGTTTGCTCAGCCACAAAACGTAAAAGCGGAAGCCGATCTCTTGTGCCTTGATCAGAAGACTCTACAGAACTCGCCT------CAT---GATGCTTCC---CTCGGCTCTCTGCACCCT---TGTGTTACTCTAACAGTGGAA---GACAAGCCACAGC…
	Irenomys_tarsalis -------------------------------------------------------AAGGATCAGACGCAGACAGACTTCTAAGCAATGCCCAT---GAAAAATCACTCAGTATC---CTTGGAGCAAAGGACGATGATTCTGGACGCACCAGCTGTTATGACCCTGACATCATTTTGGACACCGATTTCCACACCAGTGACATGTGTGATGGTATCTCGGAGTTTGCTCAGCCACAGAAGTTAAAAGAGGAAGTTGATCTCTTGTGCCTTGACCAGAAGAATATAAAGAACTCGCCT------TAT---GGTGCTTCC---CTTGGCTCTCTGCACCCC---TGCATTACCCTAGCAGCAGAA---GACAAACCACAGCCG…
	Isthmomys_pirrensis GAGTTTATTGAGCTAGATATCGATGATGCGGAT------------GAAAAGACTGAAGGGTCAGACACAGACCGACTTCTAAGTAATGCCCAT---GAGAAATCACACGGCATC---CTTGGAGCAAAGGATGACGATTCTGGACGCACCAGCTGCTATGACCCTGAC---ATTTTGGACACTGATTTCCACACTAGTGACATGTGTGATGGTACCTCAGAGTTTGCTCAGCCACAGAAGTTAAAAGAGGAAGCTGATCTCTTGTGCCTTGACCAGAAGAATCTAAAGAACTCGCCT------TAT---GGTGCTTCC---CTCGGCTCTCTGCAACCC---TGCATTACCCTAACAGCAGAA---GACAAACCACAGC…
	Jaculus_jaculus ---TTTATTGAACTAGACATTGATGACCCTGAT------------GAAAAGACTGAAGGCTCTGACACGGACAGACTTCTCAACAATGACCAT---CAGAGATCACTTAACATC---CTTGGGGCCAAGGATGATGATTCTGGGCGTACCAGCTGTTATGACCCTGAC---ATTCTGGAAACTGATTTCCCAGCCAGTGACATGTGTGATGGTGCCTCAGGGGTTGCTCAGCCACAGAGGTTAAAAGGGGAAGTTGATCTCTTGTGCCTTGATCAGAAAAATCAAAATAACCTACCT------TAT---GATGCTTCT---CCTGCCACTCAGCAGCCC---AGCACTACCCTAACAGAGGAA---GACAAACCACAACCACT…
	Juliomys_pictipes GAGTTTATTGAGCTAGATATTGATGACGCAGAT------------GAAAAGACTGAAGGATCAGACACAGACAGACTTCTAAGCAATGCCAAT---GAAAAATCACTCAGTATC---CTTGGAGCAAAGGACGATGATTCCGGACGCACCAGCTGTTAYGACCCTGACATCATTTTGGACACCGATTTCCACACCAGTGACTTGTGTGATGGAATCTCGGAGTTTGCTCAGCCACAGAAGTTAAAAGAGGAAGCTGATCTCTTGTGCCTTGACCAGAAGAATATAAAGAACTCGCCT------TAT---GGTGCTTCC---CTTGGCTCTCTGCACCCC---TGCATTACCCTAGCAGCGGAA---GACAAACYACAGCCG…
	Lasiopodomys_mandarinus GAATTCATTGAGCTAGATATCGATGATGCAGAT------------GAAAAGAGTGAAGGGTCGGATACAGACAGACTTCTAAGCGATGCCCAT---GAGAAATCACTCAACATC---CTGGGGGCAAAGGACGATGATTCTGGGCGCACCAGCTGTTATGACCCTGAC---ATTTTGGACACTGATTTCCACACCAGTGACGTGTGTGATGGTACCTCGGAGTTTGCTCAGCCACAGCAGTTAAAAGAGGAAGCCGATCTCTTGTGCCTTGACCAGAAGAATCTGAAGAACTCGTCT------TAY---GGTGCTTCC---CTTGGCTCTCTCCACCCC---TGCGTTACCCTAACGGCTGAA---GACAAACCA…
	Leggadina_forresti --GTTCATTGAGCTAGATATTGATGACCTGGAT------------GAGAAGACTGAAGGGTCAGACACAGACAGACTTCTAAGCGATGACCAT---GAGAAATCAGTTGATATC---CTTGGAGCAAAGGATGATGATTCTGGACGTACCAGCTGTTATGACCCTGAC---ATTTTGGATACTGATTTCCACACCAGTGACATGTGTGATGGTACCTCGGAGTTTGCTCAGCCAGAGATGTTAAAATCAGAAACTGATCTCTTGTGCCTTGACCAGAAGAATCTGAAGAACTCGCCT------TAT---GATGCTTCC---CTTGGCTCTCTGCACCCC---TCCATTACCCTGACAGTGGAA---GACAAGCCACAGCC…
	Lemmus_sibiricus GAATTCATTGAGCTAGATATCGATGACGCAGAT------------GAAAAGAGTGACGGGTCAGACACAGACAGACTTCTAAGCAATGCCCAT---GAGAAATCACTCAACATC---CTTGGGGCAAAGGACGATGATTCTGGGCGCACCAGCTGTTATGACCCTGAC---ATTTTGGACACTGATTTCCACACCAGTGACATGTGTGATGGTACCTCAGAGTTTGCTCAGCCACAGCAGTTAAAAGAGGAAGCCGATCTCTTGTGCCTTGACCAGAAGAATCAAAAGAACTCGTCT------TAT---GGTGCTTCC---CTTGGCTCTCTGCACCCC---TGCATTACCCTAACTGCGGAA---GACAAACCACAGCCAC…
	Lemniscomys_barbarus GAGTTCATTGAGCTAGATATTGATGACGCGGAT------------GAGAAGACTGAAGGGTCAGACACAGACAGACTTCTAAACGACGACCAT---GAGAAAGCAGCTGGTATC---CTTGGAGCAAAGGATGACGATTCTGGACGTACCAGCTGTTATGACCCTGAC---ATTTTGGATACTGATTTCCACACCAGTGACGTGTGTGATGGTACCTCAGAGTTTGCTCAGCCACAGAAGTTAAATGCGGAAGCTGATCTCTTGTGCCTTGACCAGAAGAATCTGAAGAACTCAGATTCAGATTAC---GATGCTTCC---CTTGGCTCCCTGCACCCC---TCCACTACCCTGACAGGGGAA---GATAAGCCACAG…
	Lemniscomys_striatus GAGTTCATTGAGCTAGATATTGATGACGCGGAT------------GAGAAGACTGAAGGGTCAGACACAGACAGACTTCTAAAGGACGACCAT---GAGAAAGCAGCTGGTATC---CTTGGAGCAAAGGATGACGATTCTGGACGTACCAGCTGTTATGACCCTGAC---ATTTTGGATACTGATTTCCACACCAGTGACGTGTGTGATGGTACCTCGGAGTTTGCTCAGCCACAGAAGTTAAATGCGGAAGCTGATCTCTTGTGCCTTGACCAGAAGAATCTGAAGAACTCGCCT------TACGATGATGCTTCC---CTTGGCTCCCTGCACCCC---TCCACTACCCTGACAGGGGAA---GATAAGCCACAG…
	Lenoxus_apicalis GAGTTTATTGAGCTAGATATCGATGACGCAGAT------------GAAAAGACTGAAGGATCAGACACAGACAGACTTCTAAGCAATGCCCAT---GAAAAATCACTCAGTATC---CTTGGAGCAAAGGACGATGACTCTGGACGCACCAGCTGTTATGACCCTGACATCATTTTGGACACTGATTTCCACACCAGTGACATGTGTGATGGTATCTCGGAGTTTGCTCAGCCACAGAAGTTAAAAGAGGAAGCTGACCTCTTGTGCCTTGACCAGAAGACTATAAAGAACTCGCCT------TAC---GGTGCTCCC---CTTGGTTCTCTGCACCCC---TGCATTACCCTAGCAGCGGAA---GACAAACCACAGCCGC…
	Leopoldamys_sabanus GAGTTCATTGAACTGGATATTGATGACGCGGAT------------GAGAAGACTGAAGAGTCAGACACCGACAGACTTCTAAGCGATGACCAC---GAGAAATCAGCTGGTATT---CTTGGAGCAAAGGATGATGATTCTGGACGTACCAGCTGTTATGACCCTGAC---ATTTTAGATACCGATATCCACACCAGTGACATGTGTGATGGTACCTCGGAGTTTGCTCAGCCGCAGAAGTTAAAAGCAGAAGCTGATCTCTTGTGCCTTGACCAGAAGAATCTGAAGAACTCGCCT------TAT---GATGCTTCC---CTTGGCTCTCTGCACCCC---TCCATTACCCTGACAATGGAA---GACAAACCACAGC…
	Leporillus_conditor ---------GAGCTAGATATTGATGACCCGGAT------------GAGAAGACTGAAGGGTCAGACACAGACAGGCTTCTAAGCAATGACCAT---GAGAAATCCGCTGGTATC---CTTGGAGCAAAGGATGATGATTCTGGACGTACCAGCTGTTATGACCCTGAC---ATTTTGGATACTGATTTCCACACCAGTGACATGTGTGATGGTACCTCGGAGTTTGCTCAGCCAGAGATGTTAAAATCGGAAACTGATCTCTTGTGCCTTGACCAGAAGAATCTGAAGAACTCGCCT------TAT---GATGCTTCC---CTTGGCTCTCTGCACCCC---TCCATTACCCTGACAATGGAA---GACAAGCCACAGC…
	Leptomys_elegans ----------------ATATTGATGACCCGGAT------------GAGAAGACTGAAGGGTCAGACACAGACAGACTTCTAAGTGATGACCAT---GAGAAATCAGCTGGTATC---CTTGGAGCAAAGGATGATGATTCTGGACGTACTAGCTGTTATGACCCTGAC---ATTTTGGATACTGATTTCCACACCAATGACATGTGTGATGGTACCTCGGAGTTTGCTCAGCCAGAGATGTTAAAATCGGAAACTGATCTCTTGTGCCTTGACCAGAAGAATCTGAAGAATTCGCCT------TAT---GATGCTTCC---CTTGGCTCTCTGCAACCC---TCCATTACCCTGACAGCGGAA---GACAAGCCACAGCCAC…
	Limnomys_sibuanus ------------CTGGATATTGATGATGCGGAT------------GAGAAGACTGAGGAGTCAGACACCGACAGACTTCTAAGCGATGACCAG---GAGAAATCAGCTGGCATC---CTTGGAGCAAAGGATGACGATTCTGGACGTACCAGCTGTTATGACCCTGAC---ATTTTGGATACCGATTTCCACACCAGTGACATGTGCGATGGTACCTCGGAGTTTGCTCAGCCGCAGACGTTAAAAGCAGAAGCTGATCTCTTGTGCCTTGACCAGAAGAATCTGAAGAACTCGCCT------TAT---GATGCTTCC---CTTGGCTCTCTGCACCCC---TCCATTACCCTGACAATGGAA---GACAAACCACAGCCA…
	Lophuromys_flavopunctatus GAGTTTATTGAGCTAGACATTGATGAAGCAGAT------------GAAAAGACAGAAGGGTCAGATACAGAGAGACTTCTAAGCAACAACCAT---GAGAAATCAGTCAGTATC---CTCGGAGCAAAAGATGATGATTCTGGGCGTACCAGCTGTTACGATCCTGAT---CTTTTGGACACTGATTTCCACGCTAGTGAAGTGTGTGATGGAATCTCAGAGTTTGCTCAGCCACAGAAGTTAGGAGCAGAAGCCGATCTCTTGTGCCTTGACCAGAAGAATCTCAAGAACTCGGCG------TAC---GATGCTTCN---CTTGCCTNTCTGCACCCC---TGCACTACCCCAACAGTGCAAGCGGACAAAC…
	Lophuromys_sikapusi GAGTTTATTGAGCTAGACATTGACGAAGCAGAT------------GAAAAGACAGAAGGGTCAGATACAGAGAGACTTCTAAGCAACAACCAT---GAGAAATCAGTCAGTATC---CTCGGAGCAAAAGATGATGATTCTGGGCGTACCAGCTGTTACGATCCTGAT---ATTTTGGACACTGATTTCCATGCTAGTGGAATGTGTGATGGAATCTCAGAGTTTGCTCAGCCACAGAAGGTAAGAGCAGAAGCCGATCTCTTGTGCCTTGACCAGAAGAATCTAAAGAACTCGCCT------TAC---GATGCTTCC---CTTGCCTCTCTGCACCCC---TGCACGACCCCACCAGTGCAAGCGGACAAACCACAGG…
	Lophuromys_zena GAGTTTATTGAGCTAGACATTGATGAAGCAGAT------------GAAAAGACAGAAGGGTCAGATACAGAGAGACTTCTAAGCAACAACCAT---GAGAAATCAGTCAGTATC---CTCGGAGCAAAAGATGATGATTCTGGGCGTACCAGCTGTTACGATCCTGAT---CTTTTGGACACTGATTTCCACGCTAGTGAAGTGTGTGATGGAATCTCAGAGTTTGCTCAGCCACAGAAGTTAGGAGCAGAAGCCGATCTCTTGTGCCTTGACCAGAAGAATCTCAAGAACTCGGCG------TAC---GATGCTTCC---CTTGCCTCTCTGCACCCC---TGCACTACCCCAACAGTGCAAGCGGACAAACCACAGGCGCT…
	Lorentzimys_nouhuysi ---------GAGCTAGATATTGATGACCCGGAT------------GAGAAGACCGAAGGGTTAGACACAGACAGACTTYTAAGTGATGACCAT---GAGAAATCAGCTGGTATC---CTTGGAGCAAAGGATGATGATTCTGGACGTACCAGCTGTTATGACCCTGAC---ATTTTGGATACTGATTTCCACACCAGTCACATGTGTGATGGTACCTCRGAGTTTGCTCAGCCAGAGATGTTAAAATCGGAAGCTGATCTCTTGTGCCTTGACCAGAAGAATCTGAAGAACTTGCCT------TCT---GAAGCTTCC---CTTGGCTCTCTGCACCCC---TCCATTACCCTRACAGTGGAA---GACAAGCCAGAG…
	Loxodontomys_micropus GAGTTTATTGAGCTAGATATCGATGACACTGAT------------GAAAAGACCGAAGGATCAGACACAGACAGACTTCTAAGCAATGCCCAC---GAAAAATCACTCAATATC---CTTGGAGCAAAGGACGATGATTCTGGACGCACCAGCTGTTATGACCCTGACATCATTTTGGACACCGATTTCCACACCAGTGACATGTGTGATGGTATCTCGGAGTTTGCTCAACCACAGAAGTTAAAAGAGGAAGCTGATCTCTTGTGCCTTGACCAGAAGAATATAAAGAACTCGCCT------TAT---GGTGCTTCC---CTCGGCTCTCTGCACCCC---TGCATTACCCTAGCAGCGRAA---GACAAACCACA…
	Macrotarsomys_bastardi GAGTTTATTGAGCTAGATATTGATGACGCAGAT------------GAAAAGGCTGAAGGGTCAGACACAGACAGACTTCTAAGCAACGACCAT---GAGAAATCACTTGGCATC---CTTGGAGCAAAGGATGACGATTCTGGACGTACCAGCTGTTACGACCCTGAC---ATTTTGGACACGGATTTCCACACCAGTGACATGTGTGATGGTACCTCAGAGTTTGCTCAGCCACAAAACGTAAAAGCGGAAGCCGATCTCTTGTGCCTTGATCAGAAGACTCTAAAGAACTCGCCT------TAT---GATGCTTCC---CTTGGCTCTCTGCACGCTTCCACTGTTACCCTGACAGTGGAA---GACAAGCCAC…
	Macruromys_major --GTTCATTGAGCTAGATATTGATGACCCGGAT------------GAGAAGACTGAAGGGTCAGACACGGACAGACTTCTAAGCGATGACCAT---GAGAAATCAGCTGGTATC---CTTGGAGCAAAGGATGATGACTCTGGACGTACCAGCTGTTATGACCCTGAC---ATTTTGGATACTAATTTCCACACCAGTCACATGTGTGATGGTACCTCGGAGTTTGCTCAGCCAGAGATGTTAAAATCGGAAGCTGATCTCTTGTGCCTTGACCAGAAGAATCTGAAGAACTCGCCT------TAT---GATACTTCC---CTTGGCTCTCTGCACCCC---TCCATTACCCTGACAGTGGAA---GACAAGCCACAGCCAC…
	Malacomys_longipes GAGTTCATTGAGCTAGATATCGATGACGCGGAT------GCGGATGAGAAGACTGAAGGCTCAGACACAGACAGACTTCTAAGCGATGACCAT---GAGAAATCAGCTGGTCTC---CTTGGAGCAAAGGATGATGATTCTGGACGTACCAGCTGTTATGACCCTGAC---ATTTTGGATACTGATTTCCACACCAGTGACATGTGTGATGGTACCTCAGAGTTTGCTCAGCCACAGAAGTTAAAAGCAGAAGCTGATCTCTTGTGCCTTGACCAGAAGACTCTGAAGAACTTGCCT------TAC---GATGCTTCC---GGTGGCTCTCTGCACCCT---TCCATTACCCTGACAGTGGAA---GACAAGCCACKGTC…
	Malacothrix_typica GAGTTTATTGAGTTAGACATTGACGATGCGGAT------------GAAAAGAATGAAGAATCAGACACAGACAGACTTTCTGAGCACGACCAC---GAGAAATCACTTGGCATC---CTTGGCGCAAAGGATGATGATTCTGGGCGTACCAGCTGTTACGACCCTGAC---ATTTTGGACACGGATTTCCACACCGATGACATGTGTGATGGTACTTCAGACTTTACTCAGCCACAGAATGTAAAAGCAGAAACCGATCTCTTGTGCCTTGATCAGAAGAATCTAAAGAACTCGCCT------TAT---GATGTTTCC---CTTGGCTCTCTGCACCCT---TGCAACCCTAAAACAAAAGAA---GACAAACCACAGCC…
	Mallomys_rothschildi ---------------GATATTGATGACCCGGAT------------GAGAAGACTGAAGGGTCAGACACAGACAGACTTCTAAGCGATGACCAT---GAGAAATCAGCTGATATC---CTTGGAGCAAAGGACGATGATTCTGGACGTACCAGCTGTTATGACCCTGAC---ATTTTGGATACTGATTTCCACACCAGTGACATGTGTGACCGTACCTCRGAGTTTGCTCAGCCAGAGATGTTAAAATCAGAAGCTGATCTCTTGTGCCTTGACCAGAAGAATCTGAAGAACTCGCCT------TAT---GATGCTTCY---CTTGGCTCTGAGCAGCCC---TCCGTTACCCTGACAGTGGAA---GACAAGCCACAG…
	Mammelomys_lanosus -------------------------------AT------------GAGAAGACTGAAGGGTCAGACACAGACAGACTTCTAAGCGATGACCAT---GAGAAATCAGCTGGTATC---CTTGGAGCAAAGGACGATGATTCTGGACGTACCAGCTGTTATGACCCTGAC---ATTCTGGATACTGATTTCCACACCAGTGACGTGTGTGATGGTACCTCGGAGTTTGCTCAGCCAGAGATGTTAAAATCGGAAGCTGATCTCTTGTGCCTTGACCAGAAGAATCTGAAGAACCCGCCT------TAT---GATGCTTCC---CTTGGCTCTCTGAACCCC---TCCGTTACCCTGACAGTGGAA---GAGAAGCCACAGCC…
	Margaretamys_elegans GAGTTCATTGAGCTGGATATTGATGACGCGGAT------------GAGAAGACTGAAGAGTCAGACACTGACAGACTTCTAAGCGATGACCAC---GAGAAATCAGCTGGTATC---CTTGGAGCAAAGGATGATGATTCTGGACGTACCAGCTGTTATGACCCTGAC---ATTTTGGATACCGATTTCCACACCAGTGACGTGTGTGATGGTACCTCGGAGTTTGCCCAGCCGCAGAAGTTAAAAGAAGAAGCTGATCTCTTGTGCCTTGACCAGAAGAATCTGAAGAACTCGCCT------TAT---GATGCTTCC---CTTGGCTCTCTGCACCCC---TCCATTACCCTGACAATGGAA---GACAAACCACAG…
	Mastacomys_fuscus -------------------TTGATGACCCGGAT------------GAGAAGACTGAGGGCTCAGACACAGACAGACTTCTAAGCGATGACCAT---GAGAAATCAGCTGGTATC---CTTGGAGCGAAGGATGATGATTCTGGACGTACCAGCTGTTATGACCCTGAC---ATTTTGGATACTGATTTCCACACCAGTGACCTGTGTGATGGTACCTCGGAGTTTGCTCAGCCAGAGATGTTAAAATCGAAAACTGATCTCTTGTGCCTTGACCAGAAGAATCTGAAGAACTCGCCT------TAT---GATGCTTCC---CTTGGCTCTCTGCACCCC---TCCATGACCCTGACAGTGGAA---GACAAGCCACAACCA…
	Mastomys_erythroleucus --GTTCATTGAGCTAGATATTGATGACGCAGAT------GTGGATGAGAAGACTGAAGGGTCTGACACAGACAGACTTCTAAGCGATGACCAT---GAGAATTCAGCCGGTATC---CTTGGAGCAAAGGATGATGATTCTGGACGTACCAGCTGTTATGACCCTGAC---ATTTTGGATACTGATTTCCACACCAGTGACATATGTGATGGTACCTCAGAGTTTGCTCAGCCACAGAAGTTAAAAGCGGAAGCTGATCTCTTGTGCCTTGACCAGAAGAATCTGAAGAACTCGCCT------TAT---GAGGCTTCC---CTTGGCTCTCTGCACCCC---TCCATTACCCTGACAGTGGAA---GACAAGCCAC…
	Mastomys_hildebrandti GAGTTCATTGAGCTAGATATTGATGACGCAGAT------GTGGATGAGAAGACTGAAGGGTCTGACACAGAYAGACTTCTAAGCGATGACCAT---KAGAATTCASCCGGTATC---CTTGGAGCAAAGGATGATGATTCTGGACKTACCAGCTGTTATGACCCTGAC---ATTTTGGATACTGATTTCCACACCAGTGACATATGTGATGGTACCTCAGAGTTTGCTCAGCCACAGAAGTTAAAAGCGGAAGCTGATCTCTTGTGCCTTGACCAGAAGAATCTGAAGAACTCGCCT------TAT---GAGGCTTCC---CTTGGCTCTCTGCACCCC---TCCATTACCCTGACAGTGGAA---GACAAGCCACA…
	Maxomys_bartelsii GAGTTCATTGAGCTAGATATTGATGAYGCGGAT------------GAGAAGACTGAAGGGTCAGACACAGACAGACTTCTAAACGATGACCAT---GAGAAATCAGCTGGTATC---CTTGGAGCAAAGGATGATGATTCTGGACGTACCAGCTGTTATGACCCTGAC---ATTTTGGATACTGATTTCCACACCAGTGACATGTGTGATGGTACCTCGGAGTTCGCTCAGCCGCAGAAGTTAAAAGCAGAAGCTGATCTCTTGTGCCTTGACCAGAAGAATCTGAAGAACTCGCCT------TAT---GATGCTTCT---CTTGCCTCTCTGCATCCC---TCCATTACCCTGACAATGGAA---GACAAACCACAGCCA…
	Maxomys_surifer GAGTTCATTGAGCTAGACATTGATGACGCGGAT------------GAGAAGACTGAAGGGTCAGACACAGACAGACTTCTAAGCGATGACCAT---GAGAAATCAGCTGGTATC---CTTGGAGCAAAGGATGATGATTCTGGACGTACCAGCTGTTATGACCCTGAC---ATTTTGGATACTGATTTCCACACCGGTGACATGTGTGATGGTACCTCAGAGTTCGCTCAGCCGCAGAAGTTAAAAACAGAAGCTGATCTCTTGTGCCTTGACCAGAAGAATCTGAAGAACTCGCCT------TAT---GATGCTTCC---CCTGGCTCTCTGCATCCC---TCCATTACCCTGACAATGGAA---GACAAACCACAGCCACT…
	Mayermys_ellermani GAGTTCATTGAGCTAGATATTGATGACCCGGAT------------GAGAAGACTGAAGGGTTAGACACAGACAGACTTCTAAGCGATGACCAT---GAGAAATCAGCTGGTATC---CTTGGGGCAAAGGATGATGATTCTGGACGTACCAGCTGTTATGACCCTGAC---ATTTTGGATACTGATTTCCACACCAGTGACATGTGTGATGGTACCTCGGAGTTTGCTCAGCCAGAGATGTTA---TCGGAAACTGATCTCTTGTGCCTTGACCAGAAGAATCTGAAGAACTCGCCT------TAT---GATGCTTCC---CTTGGCTCTCTGCACCCC---TCCATTACCCTGACAGAGGAA---GACAAGCCACAGCC…
	Megadontomys_thomasi GAGTTTATTGAGCTAGACATCGACGACGCAGAT------------GAAAAGACTGAAGGGTCAGACACAGACAGACTTCTAAGTAATGCCCAT---GAGAAATCACTCGGCATC---CTTGGAGCAAAGGATGACGATTCTGGACGCACCAGCTGCTATGACCCTGAC---ATTTTGGACACTGATTTCCACACTAGTGACATGTGTGATGGTACCTCAGAGTTTGCTCAGTCACAGAAGTTAAAAGAGGAAGCTGATCTCTTGTGCCTTGACCAGAAGAATCTAAAGAACTCGCCT------TAT---GGTGCTTCC---CTCGGCTCTCTGCACCCC---TGCATGACCCTAACAGCGGAA---GACAAACCACAG…
	Melanomys_caliginosus GAGTTTATTGAGCTAGATATTGATGACGTAGAT------------GAAAAGACTGAAGGATCAGACACAGACAGACTTCTAAGCAATGCCCAT---GAAAAATCACTCAATATC---CTTGGAGCAAAGGACGATGATTCTGGACGCACCAGCTGTTATGACCCTGACATCATTTTGGACACCGATTTCCACACCAGTGACACGTGTGATGGTATCTTGGAGTTTGCTCAGCCACAGAAGTTAAAAGAGGAAGCTGATCTCTTGTGCCTTGACCAGAAGAATATAAAGAACTTGCCT------TAT---GGTGCTTCC---CTGGGCTCTCTGCACCCC---TGCATTACTCTAGCAACGGAA---GACAAACCACA…
	Melasmothrix_naso GAGTTCATTGAGCTGGATATTGATGACGCGGAT------------GAGAAGACTGAAGAGTCAGACACCGACAGACTTCTAAGCGATGACCAT---GAGAAATCAGCTGGTATC---CTTGGAGCAAAGGATGATGATTCTGGACGTACCAGCTGTTATGACCCTGAC---ATTTTCGATACCGATTTCCACACCAGTGACATGTGTGATGGTACCTCGGAGTCTGCTCAGCCGCAGAAGTTAAAAACAGAAGCTGATCTCTTGTGCCTTGACCAGAAGAATCTGAAGAACTCGCCT------TAT---GATGCTTCC---CTTGGCTCTCTGCACCCC---TCCATTACCCTGACAATGGAA---GACAAACCACAGCCA…
	Melomys_rufescens GAGTTCATTGAGCTAGATATTGATGACCCAGAT------------GAGAAGACTGAAGGGTCAGACACAGACAGACTTCTAAGTGATGACCAT---GAGAAATCAGCTGGTATC---CTTGGAGCAAAGGATGATGATTCTGGACGTACCAGCTGTTATGACCCTGAC---ATTTTGGATACTGATTTCCACACCAGTGACATGTGTGATGGTACCTCGGAGTTTGCTCAGCCAGAGATGTTAAAATCGGAAACTGATCTCTTGTGCCTTGACCAGAAGAATCTGAAGAACTCGCCT------TAT---GATGCTTCC---CTTGACTCTCTGCACCCC---TCCATTACCCTGACAGTGGAA---GACAAGCCACAGCCA…
	Meriones_shawi GAGTTTATTGAGTTAGATATTGATGACCCAGAT------------GAAAAGACTGAAGGGTCAGACACAGACAGACTTCTAAGCAAAGACCAT---GAGAAATCAGTTAGTATC---CTTGGAGCAAAAGATGATGATTCTGGACGTACCAGCTGTTATGATCCTGAA---ATTTTGGACACTGATTTCCACACCAGTGACGTGGGTGATGGTACCTCA---------CAGTCACAGAAGTTAAGAGCGGAAGCCGATCTCTTGTGCCTTGACCAGAAGAATCTAAAAAACTCACCT------TAT---GATGCTTCC---CTTGGCTCTCTGCACCCG---TGCATTACTCCAGCAGTGGAAGAAGACAAACCACAGGCACTC…
	Meriones_unguiculatus GAGTTTATTGAGCTAGATATTGATGACCCAGAT------------GAAAAGACTGAAGGGTCAGACACAGACAGACTTCTAAGCAAAGACCAT---GAGAAATCAGTTAGTATC---CTTGGAGCAAAAGATGATGATTCTGGACGTACCAGCTGTTATGATCCTGAA---ATTTTGGACACTGATTTCCACACCAGTGACATG---GATGGTACCTCA---------CAGTCACAGAAGTTAAGAGCGGAAGCCGATCTCTTGTGCCTTGACCAGAAGAATCTAAAGA-CTCAC--------------GATGCTTCC---CTTGGCTCTCTGCCC-----------------------------------------…
	Mesembriomys_gouldii GAGTTCATTGAGCTAGATATTGATGACCCGGAT------------GAGAAGACCGAAGGGTCAGACACAGACAGACTTCTAAGCGATGACCAT---GAGAAATCAGCTGGTATC---CTTGGAGCAAAGGATGATGATTCTGGACGTACCAGCTGTTATGACCCTGAC---ATTTTGGATACTGATTTCCACACCAGTGACATGTGTGATGGTACCTCAGAGTTTGCTCAGCCAGAGATGTTAAAATCGGAAACTGATCTCTTGTGCCTTGACCAGAAGAATCTGAAGAACTCGCCT------TAT---GATGCTTCC---CTTGGCTCTCTGCACCCC---TCCATTACCCTGACAATGGAA---GACAAGCCACAG…
	Mesocricetus_auratus GAGTTTATTGAGCTAGATATTGACGATGCAGAT------------GAAAAGACCGAAGGGTCAGACACAGACAGACTTCTAAGCAATGCCGGT---GAGAAACCCCTTAGTATC---CTTGGAGTCAAGGATGATGATTCTGGACGCACCAGCTGCTATGACCCTGAC---ATTTTGGACACCGACTTCCACACCAGTGACATGTGTGATGGTACCTCAGAGTTTGCTCAGTCACAGAAGTTAAAAGAGGAAGCCAATCTCTTGTGCCTTGACCAGAAGAATCTAAAGAGCTCGCCT------TAT---GGTGCTTCC---CTCGGCTCTCTGCACCCC---TGCATGACCTTAACAGCGGAA---GACAAACCACAG…
	Micromys_minutus -------TTGAGCTAGATATTGATGACGCAGAT------------GAGAAGACGGAAGGGTCAGACACAGACAGACTTTTAAGCGATGACCAT---GAGAAATCGGCTGGGATC---CTTGGAGCAAAGGATGATGATTCTGGACGTACCAGCTGTTATGACCCTGAC---ATTTTGGATACTGATTTCCACACCGGTGACATATGTGATGGTACCTCGGAGTCTGCTCAGTCGCAGAAGTTGAAAGCAGAAGCTGATCTCTTGTGCCTTGACCAGAAGAATCTGAAGAACTTGCCT------TAT---GATGCTTCC---CTCTGCTCTCTGCACCCC---TCCGTTACCCTGACAGTGGAG---GACAAGCCACAGCCAC…
	Microryzomys_minutus GAGTTTATTGAGCTAGATATCGATGACGTAGAT------------GAAAAGACTGAAGGATCAGACACAGACAGACTTCTAAGCAATGCCCAT---GAAAAATCACTCAGTATC---CTTGGAGCAAAGGACGATGATTCTGGACGCACCAGCTGTTATGACCCTGACATCATTTTGGAC------------ACCAGTGACACTTGTGATGGTCTCTCGGAGTTTGCTCAGCCACAGAAGTTAAAAGAGGAAGCTGATCTCTTGTGCCTTGACCAGAAGAATATAAAGAACTTGCCT------TAT---GGTGCTTCC---CTTGGCTCTCTGCACCCC---TGTATTACTCTAGCAACGGAA---GACAAACCACAG…
	Microtus_arvalis GAATTCATTGAGCTAGATATCGATGACGCAGAT------------GAAAAGAGTGAAGGGTTGGACACAGACAGACTTCTAAGCGATGCCCAT---GAGAAATCACTCAACATC---CTGGGGGCAAAGGACGATGATTCTGGGCGCACCAGCTGTTATGACCCTGAC---GTTTTGGACACTGACTTCCACACCAGTGACCTGTGTGATGGTACCTCGGAGTTTGCTCAGCCACAGCAGTTAAAAGAGGAAGCCGATCTCTTGTGCCTTGACCAGAAGAATCTGAAGAACTCATCT------TAC---GGTGCTTCC---CTTGGCTCTCTGCACCCC---TGCGTTACCCCAACGGCGCAA---GACAAACCACAGCCAC…
	Microtus_californicus GAATTCATTGAGCTAGATATCGATGATGCAGAT------------GAGAAGAGTGAAGGGTCGGACACAGACAGACTTCTAAGCGATGCCCAT---GAGAAATCACTCAACATC---CTGGGGGCAAAGGACGATGATTCTGGGCGCACCAGCTGTTATGACCCTGAC---ATTTTGGACACTGATTTCCACACCAGTGACATGTGTGATGGTACCTCGGAGTTTGCTCAGCCACAGCAGTTAAAAGAGGAAGCCGATCTCTTGTGCCTTGACCAGAAGAATCTGAAGAACTCGTCT------TAC---GGTGCTTCC---CTTGGCTCTCTGCACCCC---TGCGTTACCCTAACGGCAGAA---GACAAACCACA…
	Microtus_chrotorrhinus GAATTCATTGAGCTAGATATCGATGATGCAGAT------------GAAAAGAGTGAAGGGTCGGACACAGACAGACTTCTAAGCGATGGCCAT---GAGAAATCACTCAACATC---CTGGGGGCAAAGGACGATGATTCTGGGCGCACCAGCTGTTATGACCCTGAC---ATTTTGGACACTGATTTCCACACCAGTGACATGTGTGGTGGTACCTCGGAGTTTGCTCAGCCACAGCAGTTAAAAGAGGAAGCYGATCTCTTGTGCCTTGACCAGAAGAATCTGAAGAACTCGTCT------TCC---GGTGCTTCC---CTTGGCTCTCTGCACCCC---TGCGTAACCCTAACAGCGGAA---GACAAACCAC…
	Microtus_guentheri GAATTCATTGAGCTAGATATCGATGACGCCGAT------------GAAAAGAGTGAAGGGTCGGACACAGACAGACTTCTAAGCGATGCCCAT---GAGAAATCACTCAACATC---CTGGGGGCAAAGGACGATGATTCTGGGCGCACCAGCTGTTATGACCCTGAC---ATTTTGGACACTGACTTCCACACCAGTGACCTGTGTGATGGTACCTCGGAGTTTGCTCAGCCACAGCAGTTAAAAGAGGAAGCCGATCTCTTGTGCCTTGACCAGAAGAATCTGAAGAACTCGTCT------TAC---GGTGCTTCC---CTTGGCTCTCTGCACCCC---TGCGTTACCCTAACGGCGGAA---GACAAACCACAGCC…
	Microtus_kikuchii GAATTCATTGAGCTAGATATCGATGAYGCAGAT------------GAAAAGAGTGAAGGGTCGGACACAGACAGACTTCTAAGCGATGCCCAT---GAGAAATCACTCAACATC---CTGGGGGCAAAGGACGATGATTCTGGGCGCACCAGCTGTTATGACCCTGAC---ATTTTGGACACTGATTTCCACACCAGTGACATGTGTGATGGTACCTCGGAGTTTGCTCAGCCACAGCAGTTAAAAGAGGAAGCYGATCTCTTGTGCCTTGACCAGAAGAATCTGAAGAACTCGTCT------TAT---GGTGCTTCC---CTTGGCTCTCTGCACCCC---TGCGTTACCCTAACGGCGGAA---GACAAACCACAGCCA…
	Microtus_montanus GAATTCATTGAGCTAGATATCGATGATGCAGAT------------GAAAAGAGTGAAGGGTCGGACACAGACAGACTTCTAAGCGATGCCCAT---GAGAAATCACTCAACATC---CTGGGGGCAAAGGATGATGATTCTGGGCGCACCAGCTGTTATGACCCTGAC---ATTTTGGACACTGATTTCCACACCAGTGACATGTGTGATGGTACCTCGGAGTTTGCTCAGCCACAGCAGTTAAAAGAGGAAGCCGATCTCTTGTGCCTTGACCAGAAGAATCTGAAGAACTCGTCT------TCC---GGTGCTTCC---CTTGGCTCTCTGCACCCC---TGCGTTACCCTAAMGGCGGAA---GACAAACCACAGCCA…
	Microtus_pennsylvanicus GAATTCATTGAGCTAGATATCGATGATGCAGAT------------GAAAAGAGTGAAGGGTCGGACACAGACAGACTTCTAAGCGATGCCCAT---GAAAAATCACTCAACATC---CTGGGGGCAAAGGACGATGATTCTGGGCGCACCAGCTGTTATGACCCTGAC---ATTTTGGACACTGATTTCCACACCAGTGACATGTGTGATGGTACCTCGGAGTTTGCTCAGCCACAGCAGTTAAAAGAGGAAGTCGATCTCTTGTGCCTTGACCAGAAGAATCTGAAGAACTCGTCT------TCC---GGTGCTTCC---CTTGGCTCTCTGCACCCC---TGCGTTACCCTAACGGCGGAA---GACAAACCA…
	Microtus_richardsoni GAATTCATTGAGCTAGATATCGATGATGCAGAT------------GAAAAGAGTGAAGGGTTGGACACAGACAGACTTCTAAGCGATGCCCAT---GAGAAATCACTCAACATC---CTGGGGGCAAAGGACGATGATTCTGGGCGCACCAGCTGTTATGACCCTGAC---ATTTTGGACACTGATTTCCACACCAGTGACACGTGTGATGGTACCTCGGAGTTTGCTCAGCCACAGCAGTTAAAAGAGGAAGCCGATCTCTTGTGCCTTGACCAGAAAAATCTGAAGAACTCGTCT------TAC---GGTGCTTCC---CTTGGCTCTCTGCACCCC---TGCGTTACCCTAACGGCGGAA---GACAAACCACAG…
	Millardia_kathleenae GAGTTTATTGAGCTAGACATTGATGATGCAGAT------------GAGAAGACTGAAGGGTCAGACACAGACAGACTTCTAAGCGATGACCAT---GAGAAATCAGCTGGTATC---CTTGGAGCAANGGATGATGATTCTGGACGCACCAGCTGTTATGACCCTGAC---ATTTTGGATACTGATTTCCACACCAGTGACATGTGTGATGGTACCTCNGAGTTTGCTCAGCCACAGAAGTTAAATGCGAAAGCTGATCTCTTGTGCCTTGACCAGAAGAACCTGAAGAACTCGCCT------TAT---GATACTTCC---CTCGGCTCTCTGCAGCCC---TCCATTACCCTGACAGTGGAA---GACAAACCACAG…
	Monticolomys_koopmani GAGTTTATTGAGCTAGATATTGATGACGCAGAT------------GAAAAGGCTGAAGGGTCAGACACAGACAGACTTCTAAGCAACGACCAT---GAGAAATCACTTGGCATC---CTTGGAGCAAAGGATGACGATTCTGGACGTACCAGCTGTTACGACCCTGAC---ATTTTGGACACGGATTTCCACACCAGTGACATGTGTGATGGGACCTCAGAGTTTGCTCAGCCACAAAACGTAAAAGCGGAAGCCGATCTCTTGTGCCTTGATCAGAAGAATCTAAAGAACTCGCCT------TAT---GATGCTTCC---CTTGGCTCTTTGCACGCTTCCACTGTTACCCTAACAGTGGAA---GACAAGCCACA…
	Mus_cookii ---------------------GCAGATGTGGAT------------GAGAAGGCTGAAGGGTCCGACACAGACAGACTTCTAAGCGATGACCAT---GAGAAATCAGCTGGTATC---CTTGGAGCAAAGGATGATGATTCTGGGCGTACCAGCTGTTACGACCCTGAC---ATTTTGGATACTGATTTCCATACCAGTGACATGTGTGATGGTACCTTGAAGTTTGCTCAGTCACAGAAGTTAAACACGGAAGCTGATCTCTTGTGCCTTGACCAGAAGAATCGGAAGAACTTGTCT------TAT---GATGCTTCC---CTTGGCTCTCTGCATCCC---TCCATTACCCAGACAGGAGAA---GACAAGCCACAGCCACTTTTGA…
	Mus_musculus GAGTTCATTGAGCTAGATATTGATGAAGCAGAT------GTGGATGAGAAGACTGAAGGGTCTGACACAGACAGACTTCTAAGCAATGATCAT---GAGAAATCAGCTGGTATC---CTTGGAGCAAAGGATGATGATTCTGGGCGTACCAGCTGTTACGACCCTGAC---ATTTTGGATACTGATTTCCATACCAGTGACATGTGTGATGGTACCTTGAAGTTTCGTCAGTCACAGAAGTTAAATATGGAAGCTGATCTCTTGTGCCTTGATCAGAAGAATCTGAAGAACTTGCCT------TAT---GATGCTTCC---CTTGGCTCTCTGCATCCC---TCCATTACCCAGACAGTAGAAGAAAACAAGCCACAGCCACTTTT…
	Mus_pahari GAGTTCATTGAGCTAGATATTGATGACGCGGAT------GTGGATGAGAAGACTGAAGGGTCTGACACAGACAGACTTCTAAGCGATGACCAT---GAGAAATCAGCTGGTATC---CTTGGAGCAAAGGATGGCGATTCTGGACGTACCAGCTGTTACGACCCTGAC---ATTTTGGATACTGATTTCCATACCAGTGATATGTGTGATGGTACCTTGGAGTTTGCTCAGTCACAGAAGTTAAACACGGAAGCTGATCTTTTGTGCCTTGACCAGAAGAATCTGAAGAACTCGCCT------TAT---GATGCTTCC---CTTGGCTCTCTGCATCCC---TCCATTACCCTGAAAATAGAA---GACAAGCCACAGCCACTTTTGG…
	Mylomys_dybowskii GAGTTCATTGAGCTAGATATTGATGACGCGGAT------------GAGAAGACTGAAGGGTCAGACACAGACAGACTTCTAAACGATGACCAT---GAGAAATCAGCTGGTATC---CTTGGAGCAAAGGATGATGATTCTGGACGTACCAGCTGTTATGACCCTGAC---ATTTTGGATACTGATTTCCACACCAGTGACGTGTGTGATGGTACCTCGGAGTTTGCTCAGCCACAGAAGTTAAATGCGGAAGCTGATCTCTTGTGCCTTGACCAGAAGAATCTGAAGAACTCGCCT------TAC---GATGCTTCC---CTTGGCTCCCTGCACCCC---TCCACTACCCTGACAGAAGAA---GATAAGCCACAGCCA…
	Myomyscus_brockmani GAGTTCATTGAGCTAGATATTGATGACGCAGAC------GTGGATGAGAAGACTGAAGGGTCTGACACAGACAGACTTCTGAGCGATGACCAT---GAGAAATCAGCCGGTATC---CTTGGAGCAAAGGATGATGATTCTGGACGTACCAGCTGTTATGACCCTGAC---ATTTTGGATACTGATTTCCATACCAGTGACATATGTGATGGTACCTCGGAGTTTGCTCAGCCACAGAAGTTAAAAGCAGAAGCTGATCTCTTGTGCCTTGACCAGAAGAATCTAAAGAACTCGCCT------TAT---GAGGCTTCC---CTTGGCTCT---CACCCC---TCCATTACCCTGACAGTGGAA---GACAAGCCACAGC…
	Myospalax_aspalax -------------------TTGATGATGCTGAT------------GATAAGACTGAAGGGTCAGACACAGACAGACTTCTAAGCAATCACCAT---GAGAAATCACTGAATATC---CTTGGAGCAAAGGATGATGATTCTGGACGCACCAGCTGTTATGACCCTGAC---ATTCTGGACAGTGATTTCCAAGCCGGTGACATGTGTGATGGTACCTCAGAATTTGCTCAGCTGCAAAATTTAAAAGCAGAAGCTGATCTCTTGTGCCTTGACCAGAAGAATCAAAAGGACTCACCC------TCT---GATGCTTCC---CCAACCACTCAGCATGCC---AGCATTACCCTACCCGAGGAA---GACAAACCACAACCA…
	Mystromys_albicaudatus GAGTTTATTGAGCTAGATATTGATGACGCAGAC------------GAAAAGACTGAAGGGTCAGACACAGACAGACTTCTAAGCAACGACCAT---GAGAAATCACTTGGTATC---CTTGGGGCAAAGGATGATGATTCGGGGCGTACCAGYTGTTACGACCCTGAY---ATTTTGGATACTGATTTCCACATCGGTGACATGTGTGATGGTACCTCAGAGTTCGCTCAGCCACAAAACGTRAAAGCGGAAGCCGATCTCTTGTGCCTTGATCAGAAGAATCTRAAGAACTCGCCT------TAT---GATGCTTCY---CTAGRCTCTCTGCACCCG---TGCATCACCCAGGCAGTGGAA---GACAAACCAC…
	Nanospalax_ehrenbergi GAATTTATCGAGCTAGATATTGATGATGCTGAT------------GAAAAGACTGAAGGGTCAGACACAGACAGACTTCTAAGCAGTCACCAT---GAGAAATCACTTAATATC---CTTGGAGCAAAGGACGATGATTCTGGGCGCACCAGCTGTTATGACCCTGAC---ATTCTGGACAGTGATTTCCATGCTGGTGACATGTGTGATAGTTCCTCAGAGTTTGCTCAGCTGCAAAGTTTAAAAGCAGAAGCCGATCTCTTGTGCCTTGACCAGAAGACTCAAAAGAACTCACCT------GTT---GATGCTTCC---CCTGCCACTCAGCATGCC---AGCATCACCCTAACGGAGGAA---GACAAACCACA…
	Napaeozapus_insignis ------ATTGAACTAGACATTGATGACCCTGAT------------GAAAAGACTGAAGGATCAGACACTGACAGACTTCTAAATGATGACCAT---CAGAGATCACTTCATATC---CTTGGGGCCAAGGACGATGATTCTGGGCGCACCAGCTGTTATGACCCTGAC---ATTCTGGAAACTGATTTCCCAGCCAGTGACATGAGTGATGGTGTCTCAGGGATTGCTCAGCCACAGAGGTTAAAAGGGGAAGCTGATCTCTTGTGCCTTGACCAGAAAAATCAAAATAACTCACCT------TAC---AATGTTTCC---CCTGCTACTCAGCAGTCC---AGCATTACCCTAACAGAGGAA---GACAAACCACGA…
	Neacomys_minutus ----------------------------------------------------------------ACACAGACAGACTTCTAAGCAATGCCCAT---GAAAAATCACTCASTATC---CTTGGAGCAAAGGACGATGATTCTGGACGCACCAGCTGTTATGACCCTGACATCATTTTGGAC------------ACCAGTGACACATGTGATGGTATCTCGGAGTTTTCTCAGCCACAGAAGTTAAAAGAGGAAGCTGATCTCTTGTGCCTTGACCAGAAGAATATAAAGAACTTGCCT------TAT---GGTGCTTCC---CTTGGCCCTCTGCACCCC---TGTATTACTCTAGCAATGGAA---GACAAACCACAGTCAC…
	Neacomys_spinosus GAGTTTATTGAGCTAGATATCGATGACGTAGAT------------GAAAAGACTGAAGGATCAGACACAGACAGACTTCTAAGCAATGCCCAT---GAAAAATCACTCAGTATC---CTTGGAGCAAAGGACGATGATTCTGGACGCACCAGCTGTTATGACCCTGACATCATTTTGGAC------------ACCAGTGACACATGTGATGGTATCTCGGAGTTTTCTCAGCCACAGAAGTTAAAAGAGGAAGCTGATCTCTTGTGCCTTGACCAGAAGAATATAAAGAACTTGCCT------TAT---GGTGCTTCC---CTTGGCCCTCTGCACCCC---TGTATTACTCTAGCAATGGAA---GACAAACCACAGTCA…
	Necromys_amoenus ---------GAGCTAGATATCGATGACGCAGAT------------GAAAAGACTGAAGGATCAGACACAGACAGACTTCTAAGCAATGCCCAT---GAAAAATCACTCAATATC---CTTGGAGCAAAGGATGATGACTCCGGACGCACCAGCTGTTATGACCCTGACATCATTTTGGACACCGATTTCCACACCAGTGACATGTGTGATGGTATCTCGGAGTTTGCTCAGCCACAGAAGTTAAAAGAGGAAGCTGATCTCTTGTGCCTTGACCAGAAGAATATAAAGAACTCACCT------TAT---GGTGCTTCC---CTTGGCTCTCTGCACCCC---TGCATTACCCTAGCAGCGGAA---GRCAAACCACAGCCGC…
	Nectomys_apicalis GAGTTTATAGAGCTAGATATTGATGACGTAGAT------------GAAAAGACTGAAGGATCAGACACAGACAGACTTCTAAGCAATGCCCAT---GAAAAATCACTCAGTATC---CTTGGAGCAAAGGACGATGATTCTGGACGCACCAGCTGTTATGATCCTGACATCATTTTGGACACCGATTTCCACACCAGTGACACGTGTGATGGTATCTCGGTGTTTGCTCAGCCACAGAATTTAAAAGAGGAAGCTGATCTCTTGTGCCTTGACCAGAAGAATATAAAGAACTTGCCT------TAT---GGTGCTTCC---CTTGGCTCTCTGCACCCC---TGCATTACTCTAGCAACGGAA---GACAAACCACAGTCA…
	Nectomys_squamipes GAGTTTATTGAGCTAGATATTGATGACGTAGAT------------GAAAAGACTGAAGGATCAGACACAGACAGACTTCTAAGCAATGCCCAT---GAAAAATCACTCAGTATC---CTTGGAGCAAAGGACGATGATTCTGGACGCACCAGCTGTTATGACCCTGACATCATTTTGGACACCGATTTCCACACCAGTGACACGTGTGATGGTATCTCGGTGTTTGCTCAGCCACAGAAGTTAAAAGAGGAAGCTGATCTCTTGTGCCTTGACCAGAAGAATATAAAGAACTTGCCT------TAT---GGTGCTTCC---CTTGGCTCTCTGCACCCC---TGCATTACTCTAGCAACGGAA---GACAAACCACAGTC…
	Neodon_irene GAATTCATTGAGCTAGATATCGATGACGCAGAT------------GAAAAGAGTGAAGGGTCAGACACAGACAGACTTCTAAGCGATGCCCAG---GACAAATCACTCAACATC---CTGGGGGCAAAGGACGATGATTCTGGGCGCACCAGCTGTTATGACCCTGAC---ATTTTGGACACTGATTTCCACACCAGTGACACGTGTGATGGTACCTCGGAGTTTGCTCAGCCACAGCAGTTAAAAGAGGAAGCCGATCTCTTGTGCCTTGACCAGAAGAATCTGAAGAACTCGTCT------TAC---GGTGCTTCC---CTTGGCTCTCTGCACCCC---TGCGTTACCCTAATGGCGGAA---GACAAACCACAGCCACTTCT…
	Neotoma_bryanti GAGTTTATTGAGCTAGATATCGATGACGCAGAT------------GAAAAGACTGAAGGGTCAGACACAGACAGACTTCTAAGCAATGACCAC---GAGAAATCACTGGGTATC---CTTGGAGCAAAGGATGATGATTCTGGACGCACCAGCTGTTATGACCCTGAC---ATTTTGGACACCGATTTCCACACCAGTGACATGTGTGATGGTACCTCAGAGTTTGCTCAGCCACAGAAATTAAAAGAGGAAGCTGATCTCTTGTGCCTTGACCAGAAGAATCTAAAGAACTCGCCT------TAT---GGTGCTTCT---CTCGGCTCTCTGCACCCTAACAGTGTTACCCTAACAGCGGAA---GACAAACCACAGCCGCT…
	Neotoma_floridana GAGTTTATTGAGCTAGATATCGATGACGCAGAT------------GAAAAGACTGAAGGGTCAGACACAGACAGACTTCTAAGCAATGATCAC---GAGAAATCACTGGGTATC---CTGGGAGCAAAGGATGATGATTCTGGACGCACCAGCTGTTATGACCCTGAC---ATTTTGGACACCGATTTCCACACCACTGACGTGTGTGATGGTACCTCAGAGTTTGCTCAGCCACAGAAATTAAAAGAGGAAGCTGATCTCTTGTGCCTTGACCAGAAGAATCTAAAGAACTCGCCT------TAT---GGTGCTTCT---CTCGGCTCTCTGCACCCTAACAGTGTTACCCTAACAGCGGAA---GACAAACCACAGCCG…
	Neotomodon_alstoni GAGTTTATTGAGCTAGACATCGATGACGCAGAT------------GAAAAGACTGAAGGATCAGACACAGACAGACTCCTAAGTAATGCCCAT---GAGAAATCACTCGGCATC---CTTGGAGCAAAGGATGACGATTCTGGACGCACCAGCTGCTATGACCCTGAC---ATTTTGGACACTGATTTCCACACTAGTGACATGTGTGATGGTACCTCAGAGTTTGCTCAGCCACAGAAGTTCAAAGAGGAAGCTGATCTCTTGTGCCTTGACCAGAAGAATCTAAAGAACTCGCCT------TAT---GGTGCTTCC---CTCGGCTCTCTGCACCCC---TGCATTACCCTAACAGCGGAA---GACAAACCACAGCC…
	Neotomys_ebriosus GAGTTTATTGAGCTAGATATCGATGACGCAGAT------------GAAAAAACTGAAGGATCAGACACAGACAGACTTCTAAGCAATGCCCAT---GAAAAATCACTCAGTATC---CTTGGAGCAAAGGATGATGATTCTGGACGCACCAGCTGTTATGACCCTGACATCATTTTGGACACCGATTTCCACACCAGTGACATGTGTGATGGTATCTCGGAGTTTGCTCAGCCACAGAAGTTAAAAGAGGAAGCTGATCTCTTGTGCCTTGACCAGAAGAATATAAAGAACTCGCCT------TAT---GGTGCTTCC---CTTGGCTCTCTGCACCCC---TGCATTACCCTAGCAGCGGAA---GACAAACCACAGCCG…
	Nephelomys_keaysi GAGTTTATTGAGCTAGATATCGATGACGCAGAT------------GAAAAGACTGAAGGATCAGACACAGACAGACTACTAAGTAATGCCCAT---GAAAAATCACTCAGTATC---CTTGGAGCAAAGGACGATGATTCTGGACGCACCAGCTGTTATGACCCTGACATCATTTTGGACACCGATTTCCACACCAGTGACACGTGTGATGGTATCTCTGAGTTTGCTCAGCCACAGAAGTTAAAAGAGGAAGCTGATCTCTTGTGCCTTGACCAGAAGAATATAAAGAACTCACCT------TAT---GGTGCTTCC---CTTGGCTCTCTGCACCCC---TGCAGTACTCTAGCAACGGAA---GACAAACTACAGTCA…
	Nesomys_rufus ---------GAGCTAGACATTGATGATGCGGAT------------GGAAAAGCCGAAGGGTCGGACACAGACAGACTTCTAAGCAACGACCAT---GAGAAATCACTTGGCATC---CTTGGAGCAAAGGATGACGATTCTGGACGTACCAGCTGTTATGACCCTGAC---ATTTTGGACACGGATTTCCACACCAGTGACATGTGTGATGGTACCTCAGAATTTGCTCAGCCACAAAATGTAAAAGCAGAAGCCGATCTCTTGTGCCTTGATCAGAAGAATCTACAGAACTCGCCT------CAT---GATGCTTCY---CTCGGCTCTCCGCACCCT---TGTGTTACTCTAACAGTGGAA---GACAAGCCACAGCCACTTC…
	Niviventer_confucianus ---------------------------------------------------------------------------------------------------------------------------------------------GGACGTACCAGCTGTTATGACCCTGAC---ATTTTGGATACGGATTTCCACGCCAGTGACATGTGTGATGGTACCTCGGAGTTTGCCCAGCCGCAGAAGTTAAAAGCAGAAGCTGATCTCTTGTGCCTTGACCAGAAGAATCTGAAGAACTCGCCT------TAT---GATGCTTCC---CTTGGCTCTCTGCACCCC---TCCATTACCCTGACAATGGAA---GACAAACCAC…
	Niviventer_cremoriventer GAGTTCATTGAGCTGGATATTGATGACGCGGAT------------GAGAAGACTGAAGAGTCAGACACGGACAGACTTCTAAGCGATGACCAC---GAGAAATCAGCTGGTATC---CTTGGAGCAAAAGATGATGATTCTGGACGTACCAGCTGTTATGACCCTGAC---ATTTTGGATACCGATTTCCACACAAGTGACATGTGTGATGGTACCTCAGAGTTTGCCCAGCCACAGAAGTTAAAAGCAGAAGCTGATCTCTTGTGCCTTGACCAGAAGAATCTGAAGAACTCGCCT------TAT---GATGCTTCC---CTTGGCTCTCTGCACCCC---TCCATTACCCTGACAATGGAA---GACAAACC…
	Niviventer_culteratus ----------------ATATTGATGACGCGGAT------------GAGAAGACTGAAGAGTCAGACACCGACAGACTTCTAAGCGATGACCAC---GAGAAATCAGCTGGTATC---CTTGGAGCAAARGATGATGATTCTGGACGTACCAGCTGTTATGACCCTGAC---ATTTTGGATACGGATTTCCACACCAGTGACATGTGTGATGGTACCTCAGAGTTTGCCCAGCAGCAGAAGTTAAAAGCAGAAGCTGATCTCTTGTGCCTTGACCAGAAGAATCTGAAGAACTYGCCT------TAT---GATGCTTCC---CTTGGCTCTCTGCACCCC---TCCATTACCCTGACAATGGAA---GACAAACCACA…
	Niviventer_excelsior ------------CTGGATATTGATGACGCGGAT------------GAGAAGACTGAAGAGTCAGACACCGACAGACTTCTAAGCGATGACCAC---GAGAAGTCAGCTGGTATC---CTTGGAGCAAAGGATGATGATTCTGGACGTACCAGCTGTTATGACCCTGAC---ATTTTGGATACCGATTTCCACACCAGTGACATGTGTGATGGTACCTCAGAGTTTGCCCAGCCGCAGAAGTTAAAAGCAGAAGCTGATCTCTTGTGCCTTGACCAGAAGAATCTGAAGAACTCGCCT------TAT---GATGCTTCC---CTTGGCTCTCTGCACCCC---TCCATTACCCTGACAATGGAA---GACAAACCACAG…
	Notiomys_edwardsii GAGTTTATTGAGCTAGATATAGATGACGCAGAT------------GAAAAGACTGAAGGATCAGACACAGACAGACTTCTAAGCAATGCCCAT---GAAAAATCACTCAATATC---CTTGGAGCAAAGGACGATGATTCTGGACGCACCAGCTGTTATGACCCTGACATCATTTTGGACACTGATTTCCACACCAGTGACATGTGTGATGGTATCTCGGAGTTTGTGCAGCCACAGAAGTCAAAAGAGGAAGCTGATCTCTTGTGCCTTGACCAGAAGAATATAAAGAACTCGCCT------TAT---GGTGCTTCC---CTTGGCTCCCTGCACCCC---TGCATTACCCTAGCAGGGGAA---GACAAACCACAGCC…
	Notomys_fuscus --------------------------------------------------------------------------------AAGCGACGACCAC---GAGAAATCAGCTGGTATC---CTTGGAGCGAAGGATGATGATTCTGGACGTACCAGCTGTTATGACCCTGAC---ATTTTGGATACTGATTTCCACACCAGTGACGTGTGTGATGGTACCTTGGAGTTTGCTCAGCCAGAGATGTTAAAATCGGAAACTGATCTCTTGTGCCTTGACCAGAAGAATCTGAAGAACTCGCCT------TAT---GATGCTTCC---CTTGGCTCCCTGCACCCC---TCCATGACCCTGACAGTGGAA---GACAAGCCAAAACCACTT…
	Nyctomys_sumichrasti ---------GAGCTAGATATCGATGACTCAGAT------------GAAAAGACCGAAGGGTCAGACACAGACAGACTTCTAAGCGATGCTCAT---GAGAAATCGCTCAGTATC---CTTGGAGCAAAGGATGATGATTCTGGACGCACCAGCTGTTATGACCCTGAT---ATTTTGGACACCGATTTCCATACCAGTGATATGTGTRATGGTACCTCAGAGCTTGCTCAGCCACAGAAGTTAAAAGAGGAAGCCGATCTCTTGTGCCTTGACCAGAAGAATCTGAAGAACTCGCCT------TAT---GGTGCTTCC---CTTGGCTCTCTGCATCCC---TGCGGTACCCTAACAACGGAA---GACAAAYCACAG…
	Ochrotomys_nutali ------ATTGAGCTAGATATCGATGACGCGGAT------------GAAAAGACTGAAGGGTCAGACACCGACAGACTTCTTAGTAATGCCCAT---GAGAAATCACTCGGCATC---CTTGGAGCAAAGGATGACGATTCTGGACGCACCAGCTGTTATGACCCTGAC---ATTTTGGACACCGATTTCCACGCCAGTGACATGTGTGATGGTACCTCAGAGTTTGCTCAGCCACAGAAGTTAAAAGAGGAAGCTGATCTCTTGTGCCTTGACCAGAAGAATCTAAAGAACTCGCCT------TAT---GGTGCTTCC---CTGGGCTCTCTGCACCCC---TGCATTACCCTAACAGCGGGA---GACAAACCACAGCCG…
	Oecomys_bicolor -----------------------------------------------AAAGACTGAAGGATCAGACACAGACAGACTTCTAAGTAATGCCCAT---GAAAAATCACTCAGTATC---CTTGGAGCAAAGGACGATGATTCTGGACGCACCAGCTGTTATGACCCTGATATCATTTTGGACACCGATTTCCATACCAGTGACACGTGTGATGGTATCTCGGAGTTTGCTCARCCACAGAAGTTAAAAGAGGAAGCTGATCTCTTGTGCCTTGACCAGAAGAATATAAAGAACTCGCCT------TAT---GGTGCTTCC---CTTGGCTCTCTGCACCCC---TGCAGTACTCTAGCAACGGAA---GACAAACCACAGTCACT…
	Oecomys_concolor --------------------------------------------------GACTGAAGGATCAGACACAGACAGACTTCTAAGTAATGCCCAT---GAAAAATCACTCAGTATC---CTTGGAGCAAAGGACGATGATTCTGGACGCACCAGCTGTTACGACCCTGACATCATTTTGGACACCGATTTCCATACCAGTGACACGGGTGATGGTATCTCGGAGTTTGCTCAGCCACAGAAGTTAAAAGAGGAAGCTGATCTCTTGTGCCTTGACCAGAAGAATATAAAGAACTCGCCT------TAT---GGTGCTTCC---CTTGGCTCTCTGCACCCC---TGCAGTACTCTAGCAACGGAA---GACAAACCACAGTCAC…
	Oecomys_superans GAGTTTATTGAGCTAGATATCGATGACACAGAT------------GAAAAGACTGAAGGATCAGACACAGACAGACTTCTAAGTAATGCCCAT---GAAAAATCACTCAGTATC---CTTGGAGCAAAGGACGATGATTCTGGACGYACCAGCTGTTACGACCCTGACATCATTTTGGACACCGATTTCCATACCAGTGRCACGTGTGATGGTATCTCGGAGTTTGCTCAGCCACAGAAGTTAAAAGAGGAAGCTGATCTCTTGTGCCTTGACCAGAAGAATATAAAGAACTCGCCT------TAT---GGTGCTTCC---CTTGGCTCTCTGCACCCC---TGCAGTACTCTAGCAACGGAA---GACAAACCACAGTCAC…
	Oenomys_hypoxanthus -AGTTCATTGAGCTAGATATTGATGACGTGGAT------------GAGAAGACTGAAGGGTCCGACACAGACAGACTTCTAAGCGATGACCAT---GAGAAATCAGCTGGTATC---CTTGGAGCAAAGGATGATGATTCTGGACGTACCAGCTGTTATGACCCTGAC---ATTTCGGATACTGATTTCCACACCAGTGACCTGTGTGATGGTACCTCGGAGTTTGCTCAGCCACAGAAGTTAAATGCGGAAGCTGATCTCTTGTGCCTTGACCAGAAGAATCTGAAGAACTCGCCT------TAT---GATGCTTCT---CTTGGCTCCCTGCACCCC---TCCATTACCCTGACAGGGGAA---GATAAGCCAAGGC…
	Oligoryzomys_fulvescens GAGTTTATTGAGCTAGATATCGATGATGTAGAT------------GAAAAGACTGAAGGATCAGACACAGACAGACTTCTAAGTAATGCCCAT---GAAAAATCACTCAGTATC---CTTGGAGCAAAGGATGATGATTCTGGACGCACCAGCTGTTATGACCCTGACATCATTTTGGATACCGATTTCCACACCACTGACACGTGTGATGGTATCTCGGAGTTTGTTCAGCCACAGAAGTTAAAAGAGGAAGCTGATCTCTTGTGCCTTGACCAGAAGAATATAAAGAACTTGCCT------TAT---GGTGCTTCC---CTTGGCTGTCTGCACCCC---TGCAGTACTCTAGCAACGGAA---GACAAACCA…
	Oligoryzomys_longicaudatus --------TGAGCTAGATATCGATGACATAGAT------------GAAAAGACTGAAGGATCAGACACAGACAGACTTCTAAGCAATGCCCAC---GAAAAATCACTCAGTATT---CTTGGAGCAAAGGACGATGATTCTGGACGCACCAGCTGTTATGACCCTGACATCATTTTGGAC------------ACAAGTGATACGTGTGATGGTATYTCGGAGTTTGCTCAGCCACAGAAGTTAAAAGAGGAAGCTGATCTCTTGTGCCTTGACCAGAAGAATATAAAGAACTTGCCT------TAT---GGTGCTTCC---CTTGGCTCTCTGCACCCC---TGTGTTACTCTAGCAACGGAA---GACAAA…
	Ondatra_zibethicus GAATTCATTGAGCTAGATATCGATGACGCAGAT------------GAAAAGGCTGATGGGTCAGACACAGACAGACTTCTAAGCAATGCCCAT---GAGAAATCACTCAACATC---CTTGGGCCAAAGGATGATGATTCTGGGCGCACCAGCTGTTATGACCCTGAC---ATTTTGGACACTGATTTCCACACCAGTGACATGTGTGATGGTACCTCAGAGTTTGCTCAGCCACAGCAGTTAAAAGAGGAAGCCGATCTCTTGTGCCTTGACCAGAAGAATCTAAAGAACTCGTCT------TAT---GGTGCTTCC---CTTGGCTCTCTGCACCCC---TGCATTCCCCTAACTGCGGAA---GACAAACCACAGCC…
	Onychomys_leucogaster GAGTTTATTGAGCTAGACATCGATGATGCAGAT------------GAAAAGACTGAAGGGTCAGACACAGACAGACTTCTAAGTAATGCCCAT---GAGAAATCACTCGGCATC---CTTGGAGCAAAGGATGACGATTCTGGACGCACCAGCTGCTATGACCCTGAC---ATTTTGGACACTGATTTCCACACTAGTGACATGTGTGATGGTACCTCAGAGTTTGCTCAGCCACAGAAGTTAAAAGAGGAAGCTGATCTCTTGTGCCTTGACCAGAAGAATCTAAAGAACTCGCCT------TAT---GGTGCTTCC---CTGGGGTCTCTGCACCCC---TGCATTACCCTAACAGTGGAA---GACAAACCACA…
	Oryzomys_couesi GAGTTTATTGAGCTAGATATTGATGACGTAGAT------------GAAAAGACTGAAGGATCAGACACAGACAGACTTCTAAGCAATGCCCAT---GAAAAATCACTCAGTATC---CTTGGAGCAAAGGACGATGATTCTGGACGCACCAGCTGTTATGACCCTGACATCATTTTGGACACCGATTTCCACACCAGTGATACGTGTGATGGTATCTTGGAGTTTGCTCAGCCACAGAAGTTAAAAGAGGAAGCTGATCTCTTGTGCCTTGACCAGAAGAATATAAAGAACTTGCCT------TAT---GGTGCTTCC---CTGGGCTCTCTGCACCCC---TGCATTACTCTAGCAACGGAA---GACAAACCACAGTCAGT…
	Oryzomys_palustris --------TGAGCTAGATATTGATGACGTAGAT------------GAAAAGACTGAAGGATCAGACACAGACAGACTTCTAAGCAATGCCCAT---GAAAAATCACTCAGTATC---CTTGGAGCAAAGGACGATGATTCTGGACGCACCAGCTGTTATGAYCCTGACATCATTTTGGACACCGATTTCCACACCAGTGACACGTGTGATGGTATCTTGGAGTTYGCTCAGCCACAGAAGTTAAAGGAAGAAGCTGATCTCTTGTGCCTTGACCAGAAGAATATAAAGAACTTGCCT------TAT---GGTGCTTCC---CTGGGTTCTCTGCACCCC---TGCATTACTCTAGCAACGGAA---GACAAACCACAGTC…
	Osgoodomys_banderanus GAGTTTATTGAGCTAGACATCGATGACGCAGAT------------GAAAAGACTGAAGGGTCGGACACAGACAGACTTCTAAGTAATGCCCAT---GAGAAATCACTCGGCATC---CTTGGAGCAAAGGATGACGATTCTGGACGCACCAGCTGCTATGACCCTGAC---GTTTTGGACCCTGATTTCCACACTAGTGACATGTGTGATGGTACCTCAGAGTTTCCTCAGCCACAGAAGATACAAGAGGAAGCTGATCTCTTGTGCCTTGACCAGAAGAATCTAAAGAACTCGCCT------TAT---GGTGCTTCC---CTCGGCTCTCTGCACCCC---TGCGTTACCCTAACAGCGGAA---GACAAACCACA…
	Otomys_anchietae ------------CTAGATATTGATGACGCGGAA------------GAGAAGACTGAAGGGTCAGACACAGACAGACTTCTAAGCGACGACCAT---GAGAAATCAGCTGGTATC---CTTGGAGCAAAGGATGATGATTCTGGACGTACCAGCTGTTATGACCCTGAC---ATTTTGGATACTGATTTCCACACCAGTGACATGTGTGATGGTACCTCGGAGTTTGCTCAGCCACAGAAGTTAAATGCAGAAGCTGATCTCTTGTGCCTTGACCAGAAGAATCTGAAGAACTCGCCT------TAT---GATGCTTCC---CTTGGCTCTCTGCACCCC---TCCATTACCCTGACAGGGGAA---GATAACCCACAGCCAC…
	Otomys_angoniensis GAGTTCATTGAGCTAGATATCGATGACGCGGAT------------GAGAAGACTGAAGGGTCAGACACAGACAGACTTCTAAGCGATGACCAT---GAGAAAACAGCTGGTATC---CTTGGAGCAAAGGATGATGATTCTGGACGTACCAGCTGTTATGACCCTGAC---ATTTTGGATACTGATTTCCACACCAGTGACATGTGTGATGGTACCTCGGAGTTTGCCCAGCCACAGAAGTTAAATGCGGAAGCTGATCTCTTGTGCCTTGACCAGAAGAATCTAAAGAACTCGCCT------TAT---GATGATTCC---CTTGGCTCTCTGCACCCC---TCCATTACCCTGACAGGGGAA---GATAACCCACAGCC…
	Otomys_denti GAGTTCATTGAGCTAGATATTGATGACGCGGAA------------GAGAAGACTGAAGGGTCAGACACAGACAGACTTCTAAGCGATGACCAT---GAGAAATCAGCTGGTATC---CTTGGAGCAAARGATGATGATTCTGGACGTACCAGCTGTTATGACCCTGAC---ATTTTGGATACTGATTTCCACACCAGTGACATGTGTGATGGTACCTCGGAGTTTGCTCAGCCACAGAAGTTAAATGCAGAAGCTGATCTCTTGTGCCTTGACCAGAAGAATCTGAAGAACTCGCCT------TAT---GATGCTTCC---CTTGGCTCTCTGCACCCT---TCCATTACCCTGACAGGGGAA---GATAACCCACAGCCACTTCT…
	Ototylomys_phyllotis GAGTTTATTGAGCTAGATATCGATGACGCGGAT------------GAAAAGACTGAAGGATCAGACACAGACAGACTTCTAAGCAATGCCCAT---GAGAAATCCCTCAGTATC---CTCGGAGCAAAGGATGATGATTCTGGACGCACCAGCTGTTATGACCCTGAC---ATTTTGGACAACGATTTCCACACCAGTGACACGTGTGATGGTACCTCAGAGTTTGCTCAGCCACAGAAGCTAAAAGAGGAAGCGGATCTGTTGTGCCTTGACCAGAAGAATCTAAAAAGCTCGCCT------TAT---GGTGCTTCC---CTTGGCTCTCTGCATCCC---TGCGATGCCCTAACAGCGGAA---GACAAACCACAG…
	Oxymycterus_hiska GAGTTTATTGAGCTCGATATCGATGACGCAGAT------------GAAAAGACTGAAGGATCAGACACAGACAGACTTCTAAGCAATGCCCAT---GAAAAATCACTCAATATC---CTTGGAGCAAAGGACGATGACTCTGGACGCACCAGCTGTTATGACCCTGACATCATTCTGGACACCGATTTCCACACCAGTGACACGTGTGAGGGTATCTCGGAGTTTGCTCAGCCCCAGAAGTTAAAAGAGGAAGCTGATCTCTTGTGCCTTGACCAGAAGAACATAAAGAACTCGCCT------TAT---GGTGCTTCC---CTTGGCCCTCTGCACCCC---TGCATTACCCCAGCAGCGGAA---GACAAACCACAGCCG…
	Oxymycterus_nasutus ----------AGCTCGATATCGATGACGCAGAT------------GAGAAGACCGAAGGATCAGACACAGACAGACTTCTAAGCAATGCCCAT---GAAAAATCACTCAATATC---CTTGGAGCAAAGGACGATGACTCTGGACGCACCAGCTGTTATGACCCTGACATCATTTTGGACACCGATTTCCACACCAGTGACACGTGTGAGGGTATCTCGGAGTTTGCTCAGCCCCAGAAGTTAAAAGAGGAAGCTGATCTCTTGTGCCTTGACCAGAAGAACATAAAGAACTCGCCT------TAT---GGTGCTTCC---CTTGGCTCTCTGCACCCC---TGCATTACCCCAGCAGCGGAA---GACAAACCACAGC…
	Parahydromys_asper -------------------------------AT------------GAGAAGACTGAAGGGTCAGACACAGACAGACTTCTAAGCGATGACCAT---GAGAAATCAGCTGGTATC---CTTGGAGCAAAGGATGATGATTCTGGACGTACCAGCTGTTATGACCCTGAC---ATTTTGGATACTGATTTCCACACCAGTGACATGTGTGATGGTACCTCGGAGTTTGCTCAGCCAGAGATGTTAAGATCGGAAACTGATCTCTTGTGCCTTGACCAGAAGAATCTGAAGAACTCGCCT------TAT---GATGCTTCC---CTTGGCTCTCTGCACCCC---TCCATTACCCTGACAGCGGAA---GACAAGCCACAGCC…
	Paramelomys_levipes -AGTTCATTGAGCTAGATATTGATGACCCGGAT------------GAGAAGACTGAAGGATCAGACACAGACAGACTTCTAAGCGATGACCAT---GAGAAATCAGCTGGTATC---CTTGGAGCAAAGGATGATGATTCTGGACGTACCAGCTGTTATGACCCTGAC---ATTTTGGATACTGATTTCCACACCAGTGACATGTGTGATGGTACCTCGGAGTTTGCTCAGCCAGAGATGTTAAAATCAGAAACTGATCTCTTGTGCCTTGACCAGAAGAATCTGAAGAACTCGCCT------TAT---GATGCTTCC---CTTGGCTCTCTGCACCCC---TCCATTACCCTGACAGTGGAA---GACAAGCCACAGC…
	Parotomys_brantsii GAGTTCATTGAGCTAGATATCGATGACGSGGAT------------GAGAAGACTGAARGGTCAGACACAGACAGACTTCTAAGCGATGACCACCACGAGAAATCAGCTGGTATC---CTTGGAGCAAAGGATGATGATTCTGGACGTACCAGCTGTTATGACCCTGAC---ATTTTGGATACTGATTTCCACACCAGTGACATGTGTGATGGTACCTCAGAGTTTGCCCAGCCACAGAAGTTAAATGCGGAAGCTGATCTCTTGTGCCTTGACCAGAAGAATCTGAAGAACTCGCCT------TAT---GATACTTCC---CTTGGCTCTCTGCACCCA---TCCATTACTCTGACAGGGGAA---GATAACCCACAGCC…
	Paruromys_dominator GAGTTCATTGAGCTAGATATTGATGATGCGGAT------------GAGAAGACTGAAGAGTCAGACACCGACAGACTTCTAAGCGATGACCAT---GAGAAATCAGCTGGTATC---CTTGGAGCAAAGGATGACGATTCTGGACGTACCAGCTGTTATGACCCTGAC---ATTTTGGATACCGATTTCCACACCAGTGACATGTGCGACGGTACCTCGGAGCTTGCTCAGCCGCAGAAGTTAAAAGCAGAAGCTGATCTCTTGTGCCTTGACCAGAAGAATCTGAAGAACTCGCCT------TAT---GATGCTTCC---CTTGGCTCTCTGCACCCC---TCTATTACTCTGACAATGGAA---GACAAACCACAGC…
	Peromyscus_aztecus GAGTTTATTGAGCTAGACATCGATGACGCAGAT------------GAAAAGACTGAAGGGTCAGACACAGACAGACTCCTAAGTATTGCCCAT---GAGAAATCACTCGGCATC---CTTGGAGCAAAGGATGACGATTCTGGACGCACCAGCTGCTATGACCCTGAC---ATTTTGGACCCTGATTTCCACACTAGTGACGTGTGTGATGGTACCTCAGAGTTTGCTCAGCCACAGAAGTTAAAAGAGGAAGCTGATCTCTTGTGCCTTGACCAGAAGAAC---------TCGCCT------TAT---GGTGCTTCA---CYCGGCTCTCTGCACCCC---TKCATTACTCCAACAGCAGAA---GACAAACCACAGCC…
	Peromyscus_boylii GAGTTTATTGAGCTRGACATCGATGACGCGGAT------------GAAAAGACTGAAGGATCAGACACGGACAGACTCCTAAGTAATGCCCAT---GAGAAATCACTCGGCATC---CTTGGAGCAAAGGATGACGATTCTGGACGCACCAGCTGCTATGACCCTGAC---ATTTTGGACACTGATTTCCACACTAGTGACGGGTGTGATGGTACCTCAGAGTTTGCTCAGCCACAGAAGTTAAAAGAGGAAGCTGATCTCTTGTGCCTTGACCAGAAGAATCTAAAGAACTCGCCT------TAT---GGTGCTTCC---CTCGGCTCTCTGCACCCC---TGCATTACCCCAACAGCGGAA---GACAAACCACAGCCA…
	Peromyscus_californicus GAGTTTATTGAGCTAGACATCGATGACGCAGAT------------GAAAAGACTGAAGGGTCAGACACAGACAGACTCCTAAGCAATGCCCAT---GAGAAATCACTCGGCGTC---CTTGGAGCAAAGGATGACGATTCTGGACGCACCAGCTGCTATGACCCTGAC---ATTTTGGACCCTGATTTCCACACTAGTGACGTGTGTGATGGTACCTCAGAGTTGGCTCAGCCACAGAAGTTAAAAGAGGAAGCTGATCTCTTGTGCCTTGACCAGAAGAATCTAAAGAATTCGCCT------TAT---GGTGCTCCC---CTCGGCTCTCTGCACCCC---TGCATTACTCCAACAGCGGAA---GACAAACCA…
	Peromyscus_crinitus GAGTTTATTGAGCTGGACATCGATGACGCGGAT------------GAAAAGACTGAAGGGTCAGACACGGACAGACTCCTAAGTAATGCCCAT---GAGAAATCACTCGGCATC---CTTGGAGCAAAGGATGACGATTCTGGACGCACCAGCTGCTATGACCCTGAC---ATTTTGGACACTGATTTCCACACTAGTGACGTGTGTGATGGTACCTCAGAGTTTGCTCAGCCACAGAAGTTAAAAGAGGAAGCTGATCTCTTGTGCCTTGACCAGAAGAATCTAAAGAACTCGCCT------TAT---GGTGCTTCC---CTCGGCTCTCTGCACCTC---TGCAATACCCTAACAGCGGAA---GACAAACCACAGC…
	Peromyscus_eremicus GAGTTTATTGAGCTAGACATCGATGACGCAGAT------------GAAAAGACTGAAGGGTCAGACACAGACAGACTCCTAAGCAATGCCCAT---GAGAAGTCACTCGGCATC---CTTGGAGCAAAGGATGACGATTCTGGACGCACCAGCTGCTATGACCCTGAC---ATTTTGGACCCCGATTTCCACACTAGTGACGTGTGTGATGGTACCTCAGAGTTGGCTCAGCCACGGAAGTTAAAAGAGGAAGCTGATCTCTTGTGCCTTGACCAGAAGAATCTAAAGAACTCGCCT------TAT---GGTGCTCCC---CTCGGCTCTCTGCACCCC---TGCATTACTCCAACAGCGGAA---GACAAACCACAGC…
	Peromyscus_fraterculus GAGTTTATTGAGCTAGACATCGATGACGCAGAT------------GAAAAGACTGAAGGGTCAGACACAGACAGACTCCTAAGCAATGCCCAT---GAGAAATCACTCGGCATC---CTTGGAGCAAAGGATGACGATTCTGGACGCACCAGCTGCTATGACCCTGAC---ATTTTGGACCCCGATTTCCACACTAGTGACGTGTGTGATGGTACCTCAGAGTTGGCTCAGCCACGGAAGTTAAAAGAGGAAGCTGATCTCTTGTGCCTTGACCAGAAGAATCTAAAGAACTCGCCT------TAT---GGTGCTCCC---CTCGGCTCTCTGCACCCC---TGCATTACTCCAACAGCGGAA---GACAAACCAC…
	Peromyscus_leucopus GAGTTTATTGAGCTAGACATCGATGACGCAGAT------------GAAAAGACTGAAGGGTCAGACACAGACAGACTCCTAAGTAATGCCCAT---GAGAAATCACTCGGCATC---CTTGGAGCAAAGGATGACGATTCTGGACGCACCAGCTGCTATGACCCTGAC---ATTTTGGACCCTGATTTTCACACTAGTGACGTGTGTGATGGTACCTCAGAGTTTGCTCAGCCACAGAAGTTAAAAGAGGAAGCTGATCTCTTGTGCCTTGACCAGAAGAATATGAAGAACTCGCCT------TAT---GGTGCTTCC---CTCGGCTCTCTGCACCCC---TGCATTACCCTAACAACGGAA---GACAAACCACAGC…
	Peromyscus_mexicanus GAGTTTATAGAGCTAGACATCGACGACGCAGAT------------GAAAAGACTGAAGGATCAGACACGGACAGACTTCTAAGTAATGCCCAT---GAGAAATCACTCGGCATC---CTTGGAGCAAAGGATGACGATTCTGGGCGCACCAGCTGCTATGACCCTGAC---ATTTTGGACACAGATTTCCACACTAGTGACGTGTGTGATGGTACCTCAGAGTTTGCTCAGCCACAGAAGTTAAAAGAGGAAGCTGATCTCTTGTGCCTTGACCAGAAGAATCTAAAGAACTCGCCT------TAT---GGTGCTTCC---CTCGGCTCTCTGCACCCC---TGCATGACCCTAACAGCNGAA---GACAAACCACAG…
	Peromyscus_polionotus GAGTTTATTGAGCTAGACATCGATGACGCAGAT------------GAAAAGACTGAAGGGTCAGACACAGACAGACTCCTGAGTAATGCCCAT---GAGAAATCACTCGGCATC---CTTGGAGCAAAGGATGACGATTCTGGACGCACCAGCTGCTATGACCCTGAC---ATTTTGGACCCTGATTTCCACACTAGTGACGTGTGTGATGGTACCTCAGAGTTTGCTCAGCCACAGAAGTTAAAAGAGGAAGCTGATCTCTTGTGCCTTGACCAGAAGAATCTGAAGAACTCGCCT------TAT---GGTGCTTCC---CTCGGCTCTCTGCACCCC---TGCATTACCCTAACAACGGAA---GACAAACCACA…
	Petromyscus_monticularus GAGTTTATTGAGCTAGATATTGATGACGCAGAC------------GAAAAGACTGAAGGGTCAGACACGGACAGACTTCTAAGCAACGACCAT---GAGAAATCACTTGGTATC---CTTGGGGCAAAGGATGATGATTCCGGGCGTACCAGCTGTTACGACCCTGAC---ATTTTGGACACTGATTTCCACACCGGCGACATGTGTGATGGTACCTCGGAGTTCTCTCAGCCACAAAATGTAAAAGCGGAAGCCGATCTCTTGTGCCTTGATCAGAAGAATCTAAATAACTCGCCT------TAT---GATGCTTCC---TTTGGCTCTCTGCACCCG---TGCATCACCCTGACAATGGAA---GACAAACC…
	Phenacomys_intermedius GAATTCATTGAGCTAGATATTGATGACGCAGAT------------GAAAAGACTGACGGGTCAGACACAGACAGACTTCTAAGCAATGCCCAT---GAGAAATCACTCAACATC---CTTGGGGCAAAGGATGATGATTCTGGGCGCACCAGCTGTTATGACCCTGAC---ATTTTGGACACTGATTTCCACACCAGTGACATGTGTGATGGTACCTCAGAGTTTGCTCAGCCACAGCAGTTAAAAGAGGAAGCCGATCTCTTGTGCCTAGACCAGAAGAATCTAAAGAACTCGTCT------TAT---GGTGCTTCC---CTTGGCTCTCTGCACCCC---TGCATTACCCTAACTGCGGAA---GACAAACCAC…
	Phloeomys_sp -----TCTTGAGCTAGATATTGATGATGCAGAT------------GAAAAGACTGAAGGGTCAGATACAGACAGACTTCTAAGCAATGACCAT---GAGAAATCAGATAGTATC---CTTGGAGCAAAGGATGATGATTCTGGACGTACCAGCTGTTATGACCCTGAC---ATTTTGGACACTGATTTCCATACCAGTGACATGTGTGATGATACCTCCGAGTTTGCTCAGCCACAGAAGTTAAAAGCGGAAGCCAATCTCTTGTGCCTTGACCAGAAGAACCTAAAGAATTCGCCT------TAT---GATGCTTCC---CTTGGCTCTCTGCACCCC---AACATTACCCTGACAGTGGAA---GACAAGCCACAGCCACTTCT…
	Phodopus_sungorus GAGTTTATTGAGCTAGATATTGATGATGCTGAT------------GAAAAGACCGAAGAGTCAGACACAGACAGACTTCTAAGCAATGCCCGT---GAGAAATCACTCAGTACC---CTTGGAGCCAAGGATGATGATTCTGGACGCACCAGCTGCTATGACCCTGAC---ATTTTGGACACCGACTTCCAGACCAGTGACATGTGTGACAGTACCTCAGAGTTTGCCCAGCCACAGAAGTTAAAAAAAGAAGCCGATCTCTTGTGCCTTGACCAGAAGAATCTGAAGAACTTGCCT------TAT---GGTGCTCCC---CTTGGCTCTCTGCACCCC---TGCATTTCGCCAACAGTGGAA---GACAAACCACAGCTG…
	Phyllotis_andium GAGTTTATTGAGCTAGATATTGATGACACCGAT------------GAAAAGACCGAAGGATCAGACACAGACAGACTTCTAAGCAATGCCCAC---GAAAAATCACTCAGTATC---CTTGGAGCAAAGGACGATGATTCTGGACGCACCAGCTGTTATGACCCTGACATCATTTTGGACACCGATTTCCACACCAGTGACATGTGTGATGGTATCTCGSAGTTTGCTCAGCCACAGAAGTTAAAAGAGGAAGCTGATCTCTTGTGCCTTGACCAGAAGAATATAAAGAACTCGCCT------TAT---GGTGCTTCC---CTTGGCTCTCTGCACCCC---TGCATTACCCTAGCAGCAGAA---GACAAACCACAGCCAC…
	Phyllotis_osilae -------------------------------AT------------GAAAAGACCGAAGGATCAGACACAGACAGACTTCTAAGCAATGCCCAC---GAAAAATCACTCAGTATC---CTTGGAGCAAAGGACGATGATTCTGGACGCACCAGCTGTTATGACCCTGACATCATTTTGGACACCGATTTCCACACCAGTGACATGTGTGATGGTATCTCGGAGTTTGCTCAGCCACAGAAGTTAAAAGAGGAAGCTGATCTCTTGTGCCTTGACCAGAAGAATATAAAGAACTCGCCT------TAT---GGTGCTTCC---CTTGGCTCTCTGCACCCC---TGCATTACCCTAGCAGCGGAA---GACAAACCACAGCCGC…
	Phyllotis_xanthopygus --------------------------------------------------GACCGAAGGATCAGACACAGACAGACTTCTAAGCAATGCCCAC---GAAAAATCACTCAGTATC---CTTGGAGCAAAGGACGATGATTCTGGACGCACCAGCTGTTATGACCCTGACATCATTTTGGACACYGATTTCCACACCAGTGACATGTGTGATGGTATCTCGGAGTTTGCTCAGCCACAGAAGTTAAAAGAGGAAGCTGATCTCTTGTGCCTTGACCAGAAGAATATAAAGAACTCGCCT------TAT---GGTGCTTCC---CTTGGCTCTCTGCACCCC---TGCATTACCCTAGCAGCGGAA---GACAAACCACA…
	Pogonomys_loriae ----------------------------------------------------------GGTCAGACACAGACAGACTTCTAAGCAATGACCAT---GAGAAATCAGCTGGTATC---CTTGGAGCAAAGGATGATGATTCTGGACGTACCAGCTGTTATGACCCTGAC---ATTTTGGATACTGATTTCCACACCAGTCACATGTGTGATGGTACCTCGGAGTTTGCTCAGCCAGAGATGTTAAAATCGGAAGCTGATCTCTTGTGCCTTGACCAGAAGAATCTGAAGAACTCGCCT------TAT---GATGCTTCC---CTTGGCTCTCTGCACCCC---TCCATTACCCTGACAGTGGAA---GACAAGCCACAGCCAT…
	Pogonomys_macrourus GAGTTCATTGAGCTAGATATTGATGACCCGGAT------------GAGAAGACTGAAGGGTCAGACACAGACAGACTTCTAAGCGATGACCAT---GAGAAATCAGCTGGTATC---CTTGGAGCAAAGGATGATGATTCTGGACGTACCAGCTGTTATGACCCTGAC---ATTTTGGATACTGATTTCCACACCAGTCACATGTGTGATGGTACCTCAGAGTTTGCTCAGCCAGAGATGTTAACATCAGAAGCTGATCTCTTGTGCCTTGACCAGAAGAATCTGAAGAACTCGCCT------TAT---GATGCTTCC---YTTGGCTCTCTGCACCCC---TCCATTACCCTGACAGTGGAA---GACAAGCCACAGC…
	Praomys_degraaffi GAGTTCATTGAGCTAGATATTGATGACGCAGAT------GCGGATGAGAAGACCGAAGGGTCCGACACAGACAGACTTCTAAGCGATGACCAT---GAGAAATCAGCCGGTATC---CTTGGAGCAAAGGATGATGATTCTGGACGTACCAGCTGTTATGACCCTGAC---ATTTTGGATACTGATTTCCACACCAGTGACATATGTGATGGTACCTCGGAGTTTGCTCAGCCACAGAAGTTAAAAGCGGAAGCTGATCTTTTGTGCCTTGACCAGAAGAATCTGAAGAACTCGCCT------TAT---GAGGCTTCC---CTTGGCTCTCAGCATCCC---TCCATTACCCTGACAGTGGAA---GACAAGCCACAGCCA…
	Praomys_jacksoni GAGTTCATTGAGCTAGATATTGATGACGCAGAT------GCGGATGAGAAGACCGAAGGGTCCGACACAGACAGACTTCTAAGCGATGACCTT---GAGAAATCAGCCGGTATC---CTTGGAGCAAAGGATGATGATTCTGGACGTACCAGCTGTTATGACCCTGAC---ATTTTGGATACTGATTTCCACACCAGTGACATATGTGATGGTACCTCAGAGTTTGCTCAACCACAGAAGTTAAAAGCGGAAGCTGATCTTTTGTGCCTTGACCAGAAGAATCTGAAGAACTCGCCT------TAT---GAGGCTTCC---CTTGGCTCTCAGCATCCC---TCCATTACCCTGACAGTGGAA---GACAAGCCACAGCCAC…
	Praomys_misonnei GAGTTCATTGAGCTAGATATTGATGACGCAGAT------GCGGATGAGAAGACTGAAGGGTCCGACACAGACAGACTTCTAAGCGATGACCAT---GAGAAATCAGCCGGTATC---CTTGGAGCAAAGGATGATGATTCTGGACGTACCAGCTGTTATGACCCTGAC---ATTTTGGATACTGATTTCCACACCAGTGACATATGTGATGGTACCTTGGAGTTTGCTCAGTCACAGAAGTTAAAAGCGGAAGCTGATCTCTTGTGCCTTGACCAGAAGAATCTGAAGAACTCGCCT------TAT---GAGGCTTCC---CTTGGCTCTCCACACCCC---TCCATTACCCTGACAGTGGAA---GACAAGCCACAGCCAC…
	Praomys_tullbergi ----------AGCTAGATATTGATGACGCAGAT------GCGGATGAGAAGACTGAAGGGTCTGACACAGACAGACTTCTAAGCGATGACCAT---GAGAAATCAGCCGGTATC---CTTGGAGCAAAGGATGATGATTCTGGACGTACCAGCTGTTATGACCCTGAC---ATTTTGGATACTGATTTCCACACCAGTGACATATGTGATGGTACCTCGGAGTTTGCTCAGCCACAGAAGTTAAAAGCGGAAGCTGATCTCTTGTGCCTTGACCAGAAGAATCTGAAGAACTCGCCT------TAT---GARGCTTCC---CTTGGCTCTCCACACCCC---TCCATTACCCTGACAGTGGAA---GACAAGCCACAGCCA…
	Prometheomys_schaposchnikowi GAATTCATTGAGCTAGATATCGATGACGCAGAT------------GAAAAGGCTGACGGGTCAGACACAGACAGACTTCTAAGCAATGCCCAT---GAGAAACCACTCAACATC---CTTGGGGCAAAGGACGATGATTCTGGGCGCACCAGCTGTTATGACCCTGAC---ATTTTGGACACTGATTTCCACACCAGTGACATGTGTGATGGTACCTCAGAGTTTGCTCAGCCACAGAAGTTAAAAGAGGAAGCCGATCTCTTGTGCCTTGACCAGAAGAATCTAAAGAACTCGTCT------TAT---GGTGCTTCC---CTTGGCTCTCTGCACCCC---TGCCTTACCCCAACAGCGGAA---GAGA…
	Pseudomys_australis ---TTCATTGAGCTAGATATTGATGACCCGGAT------------GAGAAGACTGAAGGGTCAGACACAGACAGACTTCTCAGCGATGACCAT---GAGAAATCAGCAGGTATC---CTTGGAGCGAAGGATGATGATTCTGGACGTACCAGCTGTTATGACCCTGAC---ATTTTGGATACTGATTTCCACACCAGTGACCTGTGTGATGGTACCTCGGAGTTTGCTCAGCCAGAGATGTTAAAATCGGAAACTGATCTCTTGTGCCTTGACCAGAAGAATCTGAAGAACTCGCCT------TAT---GATGCTTCC---CTTGGCTCTCTGCACCCC---TCCATGACCCTGACAGTGGAA---GACAAGCCACAAC…
	Pseudoryzomys_simplex GAGTTTATTGAGCTAGATATTGATGACGTAGAT------------GAAAAGACTGAAGGATCAGACACAGACAGACTTCTAAGCAATGCCCAT---GAAAAATCGCTCAGTATC---CTTGGAGCAAAGGACGATGATTCTGGACGCACCAGCTGTTATGACCCTGACATCATTTTGGACACCGATTTCCACACCAGTGACACKTGTGATGGTATCTCGGAGTTTGCTCCRCCACAGAAGTTAAAAGAGGAAGCTGATCTCTTGTGCCTTGACCAGAAGAATATAAAGAACTTGCCT------TAT---GGTGCTTCC---CTTGGCTCTCTGCACCCC---AGCATTACTCTAGCAACGGAA---GACAAATCACA…
	Punomys_kofordi GAGTTTATTGAGCTAGATATCGATGACGCAGAT------------GAAAAGACTGAAGGATCAGACACAGACAAACTTTTAAGCAATGCCCAT---GAAAAATCACTCAGTATC---CTTGGAGCAAAGGACGATGATTCTGGACGCACCAGCTGTTATGACCCTGACATCATTTTGGACACCGATTTCCACACCAGTGACATGTGTGATGGTATCTCGGAGTTTGCTCAGCCACAGAAGTTAAAAGAGGAAGCTGATCTCTTGTGCCTTGACCAGAAGAATATAAAGAACTCGCCT------TAT---GGTGCTTCC---CTTAGCTCGCTGCACCCC---TGCATTACCCTAGCAGCAGAA---GACAAACCACAGCCGCT…
	Rattus_exulans -----CATTGAGCTGGATATTGATGATGCGGAT------------GAGAAGACTGAAGAGTCAGACACCGACAGACTTCTAAGCGATGACCAG---GAGAAATCAGCTGGTATC---CTTGGAGCAAAGGATGACGATTCTGGACGTACCAGCTGTTATGACCCTGAC---ATTTTGGATACCGATTTCCACACCAGTGACATGTGCGATGGTACCTCGGAGTTTGCTCAGCCGCAGAAGTTAAAAGCAGAAGCTGATCTCTTGTGCCTTGACCAGAAGAATCTGAAGAACTCGCCT------TAT---GATGCTTCC---CTTGGCTCTCTGCACCCT---TCCGTTACCCTGACAATGGAA---GACAAATCACAGCCACTT…
	Rattus_leucopus GAGTTCATTGAGCTGGATATTGATGATGCGGAT------------GAGAAGACTGAAGAGTCAGACACCGACAGACTTCTAAGCGATGACCAG---GAGAAATCAGCTGGTATC---CTTGGAGCAAAGGATGAYGATTCTGGACGTACCAGCTGTTATGACCCTGAC---ATTTTGGATACCGATTTCCACACCAGTGACATGTGCGATGGTACCTCGGAGTTTGCTCAGCCGCAGAAGTTAAAAGCAGAAGCTGATCTCTTGTGCCTTGACCAGAAGAATCTGAAGAACTCGCCT------TAT---GATGCTTCC---CTTGGCTCTCTGCACCCC---CCCATTACCCTGACAATGGAA---GACAAACCACAGCCACT…
	Rattus_norvegicus GAGTTCATTGAGCTGGATATTGATGATGCGGAT------------GAGAAGACTGAAGAGTCAGACACCGACAGACTTCTAAGCGATGACCAG---GAGAAATCAGCTGGTATC---CTTGGAGCAAAGGATGACGATTCTGGACGTACCAGCTGTTATGACCCTGAC---ATTTTGGATACCGATTTCCACACCAGTGACATGTGCGATGGTACCTCGGAGTTTGCTCAGCCGCAGAAGTTAAAAGCAGAAGCTGATCTCTTGTGCCTTGACCAGAAGAATCTGAAGAACTCGCCT------TAT---GATGCTTCC---CTTGGCTCTCTGCACCCC---TCCATTACCCTGACAATGGAA---GACAAACCACAGCCA…
	Rattus_novaeguineae ------ATTGAGCTGGATATTGATGAYGCGGAT------------GAGAAGACTGAAGAGTCAGACACCGACAGACTTCTAAGCGATGACCAG---GAGAAATCAGCTGGTATC---CTTGGAGCAAAGGATGACGATTCTGGACGTACCAGCTGTTATGACCCTGAC---ATTTTGGATACCGATTTCCACACCAGTGACATGTGCGATGGTACCTCGGAGTTTGCTCAGCCGCAGAAGTTAAAAGCAGAAGCTGATCTCTTGTGCCTTGACCAGAAGAATCTGAAGGACTCGCCT------TAT---GATGCTTCC---CTTGGCTCTCTGCACCCC---CCCATTACCCTGACAATGGAA---GACAAACCACAGC…
	Rattus_praetor -----------------------------------------------------------------------------------------CCAG---GAGAAATCAGCTGGTATC---CTTGGCGCAAAGGATGACGATTCTGGACGTACCAGCTGTTATGACCCTGAC---ATTTTGGATACCGATTTCCACACCAGTGACATGTGCGATGGTACCTCGGAGTTTGCTCAGCCGCAGAAGTTAAAAGCAGAAGCTGATCTCTTGTGCCTTGACCAGAAGAATCTGAAGGACTCGCCT------TAT---GATGCTTCC---CTTGGCTCTCTGCACCCC---YCCATTACCCTGACAATGGAA---GACAAACCACAGCCACTT…
	Rattus_rattus GAGTTCATTGAGCTGGATATTGATGATGCAGAT------------GAGAAGACTGAAGAGTCAGACACCGACAGACTTCTAAGCGATGACCAG---GAGAAATCAGCTGGTATC---CTTGGAGCAAAGGATGACGATTCTGGACGTACCAGCTGTTATGACCCTGAC---ATTTTGGATACCGATTTCCACACCAGTGACATGTGCGATGGTACCTCGGAGTTTGCTCAGCCGCAGAAGTTAAAAGCAGAAGCTGATCTCTTGTGCCTTGACCAGAAGAATCTGAAGAACTCGCCT------TAT---GATGCTTCC---CTTGGCTCTCTGCACCCC---TCCATTACCCTGACAATGGAA---GACAAACCACAGCCACTTC…
	Rattus_tiomanicus GAGTTCATTGAGCTGGATATTGACGATGCGGAT------------GAGAAGACTGAAGAGTCAGACACCGACAGACTTCTAAGCGATGACCAG---GAGAAATCAGCTGGTATC---CTTGGAGCAAAGGATGACGATTCTGGACATACCAGCTGTTATGACCCTGAC---ATTTTGGATACCGATTTCCACACCAGTGACATGTGCGATGGTACCTCGGAGTTTGCTCAGCCGCAGAAGTTAAAAGCAGAAGCTGATCTCTTGTGCCTTGACCAGAAGAATCTGAAGAACTCGCCT------TAT---GATGTTTCC---CTTGGCTCTCTGCACCCC---TCCATTACCCTGACAATGGAA---RACAAACCACAGCCA…
	Rattus_verecundus GAGTTCATTGAGCTGGATATTGATGATGCGGAT------------GAGAAGACTGAAGAGTCAGACACCGACAGACTTCTAAGCRATGACCAG---GAGAAATCAGCTGGTATC---CTTGGAGCAAAGGATGACGATTCTGGACGTACCAGCTGTTAYGACCCTGAC---ATTTTGGATACCGATTTCCACACCAGTGACATGTGCGATGGTACCTCGGAGTTTGCTCAGCCGCAGAAGTTAAAAGCAGAAGCTGATCTCTTGTGCCTTGACCAGAAGAATCTGAAGAACTCGCCT------TAY---GATGCTTCC---CTTGGCTCTCTGCACCCC---CCCATTACCCTGACAATGGAA---GACAAACCACAGCCA…
	Rattus_villosissimus GAGTTCATTGAGCTGGATATTGATGATGCGGAT------------GAGAAGACTGAAGAGTCAGACACCGACAGACTTCTAAGCGATGACCAG---GAGAAATCAGCTGGTATC---CTTGGAGCAAAGGATGACGATTCTGGACGAACCAGCTGTTATGACCCTGAC---ATTTTGGATACCGATTTCCACACCAGTGACATGTGCGATGGTACCTCGGAGTTTGCTCAGCCGCAGAAGTTAAAAGCAGAAGCTGATCTCTTGTGCCTTGACCAGAAGAATCTGAAGAACTCGCCT------TAT---GATGCTTCC---CTGGGCTCTCTGCACCGC---CCCATTACCCTGACAATGGAA---GACAAACCACAG…
	Reithrodon_auritus GAGTTTATTGAGCTCGATATCGATGACGTAGAT------------GAAAAGACTGAAGGATCAGACACAGACAGACTTCTAAGCAATGCCCAT---GAAAAATCACTCGGTGTC---CTTGGAGCAAAGGACGATGATTCTGGACGCACCAGCTGTTATGACCCTGACATCATTTTGGACACCGATTTCCACACCRGTGACATGTGTGATGGTATCTCAGAGTTTGCGCAGCCACAGAAGTTAAAAGAGGAAGCTGATCTCTTGTGCCTTGACAAGAAGAGTATAAAGAACTCGCCT------TAT---GGTGCTTCC---CTTGGCTCTCTGCAGCCC---TGCATTACCCTAGCAGCGGAA---GACAAACCACAGCC…
	Reithrodontomys_creper GAGTTTATTGAGCTAGATATCGATGATGCAGAT------------GAAAAGACTGAAGGGTCAGACACAGACAGACTTCTAAGTAACGCCCAT---GAGAAATCACACGGCATC---CTTGGAGCAAAGGATGACGATTCTGGACGCACCAGCTGCTATGACCCTGAC---ATTTTGGACACTGATTTCCGCACTAGTGACATGTGTGATGGTACCTCAGAGTTTGCTCAGCCACAGAAGTTAAAAGAGGAAGCTGATCTCTTGTGCCTTGACCAGAAGAATCTAAAGAACGTGCCT------TAT---GGTGCATCC---CTCGGCTCTCTGCACCCC---TGCATTACCCTAACAGCAGAA---GACAAACCAC…
	Reithrodontomys_fulvescens GAGTTTATTGAGCTAGATATCGATGATGCAGAT------------GAAAAGACTGAAGGGTCAGACACAGACAGACTTCTAAGTAATGCCCAT---GAGAAATCACACGGCATC---CTTGGAGCAAAGGATGACGATTCTGGACGCACCAGCTGCTATGACCCTGAC---ATTTTGGACACTGATTTCCACACTAGTGACATGTGTGATGGTACCTCAGAGTTTGCTCAGCCACAGAAGTTAAAAGAGGAAGCTGATCTCTTGTGCCTTGACCAGAAGAATCTAAAGAACTTGCCT------TAT---GGTGCTTCC---CTCGGCTCTCTGCACCCC---TGCATTACCCTAACAGCAGAA---GACAAA…
	Reithrodontomys_gracilis ----------------------------------------------------------------------ACAGACTTCTAAGTAATGCCCAT---GAGAAATCACACGGCATC---CTTGGAGCAAAGGATGACGATTCTGGACGCACCAGCTGCTATGACCCTGAC---ATTTTGGACACTGATTTCCACACTAGTGAAATGTGTGATGGTACCTCAGAGTTTGCTCAGCCACAGAAGTTAAAAGAGGAAGCTGATCTCTTGTGCCTTGACCAGAAGAATCTAAAGAACGTGCCT------TAT---GGTGCATCC---CTCGGCTCTCTGCACCCC---TGCATTACCCTAACAGCAGAA---GACAAACC…
	Reithrodontomys_megalotis GAGTTTATTGAGCTAGATATCGATGACGCAGAT------------GAAAAGACTGAAGGGTCAGACACTGACAGACTTCTAAGTAATGCCCAT---GAGAAATCACACGGCATC---CTTGGAGCAAAGGATGACGATTCTGGACGCACCAGCTGCTATGACCCTGAC---ATTTTGGACACTGATTTCCACACTAGTGACATGTGTGATGGTACCTCAGAGTTTGCTCAGCCACAGAAGTTAAAAGAGGAAGCTGATCTCTTGTGCCTTGACCAGAAGAATCTAAAGAACTTGCCT------TAT---GGTGCTTCC---CTCGGCTCTCTGCACCCC---TGCATTACCCTAMCAGCAGAA---GACAAAC…
	Rhabdomys_pumilio GAGTTCATTGAGCTAGATATTGATGACGCGGAT------------GAGAAGACTGAAGGGTCAGACACAGACAGACTTCTAAACGATGACCAT---GAGAAATCGGCTGGTATC---CTTGGAGCAAAGGATGATGATTCTGGACGTACCAGCTGTTATGACCCTGAC---ATTTTGGATACTGATTTCCACACCAGTGACGTNTGTGATGGTACCTCGGAGTTTGCTCAACCACAGAAGTTAAATGCGGAAGCTGATCTCTTGTGCCTTGACCAGAAGAATCTGAAGAACTCGCCT------TAT---GATGCTTCC---CTTGGCTCTCTGCACCCC---TCCACTACCCTGACAGGGGAA---GATAAGCCACAGCCA…
	Rheomys_thomasi -----------------------------------------------------------------------CAGACTTCTAAGCAATGCCCAT---GAAAAATCACTCAGTATC---CTGGGAGCAAAGGACGATGATTCTGGACGCACCAGCTGTTATGACCCTGACATCATTTTAGACACCGATTTCCACACCAATGACATGTGTGATGGTATCTCAGAGTTTGCTCAGCCACAGAAGTTAAAAGACGAAGCCGATCTCTTGTGCCTTGACCAGAAGAACATGAACTCTTCTTCC------------GGTGCTTCC---CTTGGCTCTCTGCACCCC---AGA------------------------CAACCACAATCGCA…
	Rhipidomys_macconnelli ---------GAGCTAGATATTGATGACGCAGAT------------GAAAAGACTGAAGGATCAGACACAGACAGACTTCTAAGCAATGCCCAT---GAAAAATCACTCAGTATC---CTTGGAGCAAAGGACGATGATTCTGGACGCACCAGCTGTTATGACCCTGACATCATTTTGGACACCGATTTCCACACCAGTGACACATGTGATGGTATCTCGGAGTTTGCTCAGCCACAGAAGTTAAAAGAGGAAGCCGATCTCTTGTGCCTTGACCAGAAGAATATAAAGAACTCGCCT------TAT---GGTGCTTCT---CTTGGCTCTCTGCACCCC---TGCATTACCCTAGCAGCGGAA---GACAAACCAC…
	Rhipidomys_masticalis GAGTTTATTGAGCTAGATATCGATGACGCAGAT------------GAAAAGACTGAAGGATCAGACACGGACAGACTTCTAAGCAATGCCCAT---GAAAAATCACTCAGTATC---CTTGGAGCAAAGGACGATGATTCTGGACGCACCAGCTGTTATGACCCTGACATCATTTTGGACACCGATTTCCACACCACTGACACGTGTGATGGCATCTCGGAGTTTGCTCAGCCACAGAAGTTAAAAGAGGAAGCTGATCTCTTGTGCCTTGACCAGAAGAATATAAAGAACTCGCCT------TAT---GGTGCTTCC---CTCGGCTCTCTGCACCCC---TGCATTACCCCAGCAGCGGAA---GACAAACCACA…
	Rhizomys_pruinosus GAGTTTATCGAGCTAGATATTGATGACGCTGAT------------GAAAAGACTGAAGGATCAGACACAGACAGACTTCTAAGCAATCACCAT---GAGAAATCACTTAATATC---CTTGGAGCAAAGGATGATGATTCTGGACGCACCAGCTGTTATGACCCTGAC---ATTCTGGACAGTGATTTCCATGCCGGTGAAACGTGTGATGGTACCTCAGAGTTTGCTCAGCTACAAAGTTTAAAAGCAGAAGCCGATCTCTTGTGCCTTGACCAGAAGAATCAAAAGTACTCACCT------TCT---GATGGTTCT---CCTGACACTCAGCATGCC---AGCGTTGCCCTAACAGAGGAA---GACAAACCACAACC…
	Rhynchomys_isarogensis -------TTGAGCTAGATATTGATGACACGGAT------------GAGAAGACTGAAGGGTCAGACACAGACAGACTTCTAAGCAATGACCAT---GAGAAATCAGCTGGTATC---CTTGGAGCAAAGGATGATGATTCTGGACGGACCAGCTGTTATGACCCTGAC---ATTTTGGATACTGATTTCCACACCAGTGACATGTGTAATGGTACCTCGGAATTTGCTCAGCCAGAGATGTTAAAATCAGAAGCTGATCTCTTGTGCCTTGACCAGAAGAATCTGAAGAACTTGCCT------TAT---GATGCTTCC---CTTGGCTCTCTGCACCCC---TCCATTACCCTGACAGTGGAA---GACAAACCAC…
	Saccostomus_campestris GAGTTTATTGAGCTTGACATTGATGATGCTGAT------------GAAAAGACCGAAGGGTCGGACACAGACCGACTTCTAAGCAACGACCAT---GAGAAATCACTTGGTATC---CTTGGGGCAAAGGATGATGATTCTGGACGTACCAGCTGTTATGACCCTGAC---ATTTTGGACACTGATTTCCACACCGACGACATGTGTGATGGTACCTCAGAGCTTACTCAGTCACAAAATGTAAAGGCAGAAGCCGATCTCTTGTGCCTTGATCAGAAGAATCTACAGAACTCGCCT------TAT---GATGCTTCC---CTTGGCTCTCTGCACCCT---TGCATCACTCTAACAGAGGAA---GACAAACCAC…
	Scapteromys_tumidus ---------GAGCTAGATATCGATGACGCAGAC------------GAAAAGACTGAAGGATCAGACACAGACAGACTTCTAAGCAATGCCCAT---GAAAAATCACTCAGTATC---CTTGGAGCAAAGGACGATGACTCTGGACGCACCAGCTGTTATGACCCTGACATCACTTTGGACACCGATTTCCACACCAGTGACATGTGTGATGGAATCACGGAGTTTGCTCAGCCACAGAAGTTAAAAGAGGAAGCTGATCTCTTGTGCCTTGACCAGAAGACTATAAAGAACTCGCCT------TAT---GGTGCTTCC---CTTGGCTCTCTGCACCCC---TGCATTACCCTAGCAGCGGAA---GACAAACCACAGC…
	Sciurus GAATTTATTGAGCTAGATATTGATGATCCTGAT------------GAAAAGACCGAAGGATCAGACACAGACAGACTTCTAAGCAACAACCCT---CAGAAGTCACTTAACATC---CTTGGGGCCAAGGATGATGACTCTGGACGAACCAGCTGTTATGAACCGGAC---ATTCTGGAGACTGATTTCAATGCCAGTGACATATGTGATGGTACCTCAGAGGTGGCTCAGCCACAAAGGTTAAAAGGGGAAGCCGATCTCTTGTGCCTTGACCATAAGAATCAAAATCACTCACCT------TATCAGGATGCTTCC---CCGGCCACTCAGCAGCCC---AGCATCATCCTGGCAAAGGAA---GACAAACCACAACCACTTCTCATTG…
	Scolomys_juruaense --------TGAGCTAGATATCGATGACACAGAT------------GAAAAGACTGAAGGATCAGACACAGACAGACTTCTAAGCAATGCCCAT---GAAAAATCACTCAGTATC---CTTGGAGCAAAAGACGATGATTCTGGACGCACCAGCTGTTATGACCCTGACATCATTTTGGACACTGATTTCCACACCAGTGACACGTGTGATGGTATCTCGGAGTTTGCTCAGCCACAGAAGTTAAAAGAAGAAGCTGATCTCATGTGCCTTGACCAGAAGAATATAAAGAACTCACCT------TAT---GGTGCTTCC---CTTGGCTCTCTGCACCCT---TGCGTTATCCTAGCAGCCGAA---GACAAACCACAATC…
	Scotinomys_teguina GAGTTTATTGAGCTAGATATCGATGACGCAGAT------------GAAAAGACTGAAGGATCAGACACAGACAGACTTCTGAGTAATGCCCAT---GAGAAATCACTCGGTATC---CTTGGAGCAAAGGATGATGATTCCGGACGCACCAGCTGTTATGACCCTGAC---ATTTTGGACACCGATTTCCACACTAGTGACATGTGTGATGGTATCTCAGAGTTTGCTCAGCCACAGAAGTTAAAAGAGGAAGCTGATCTCTTGTGCCTTGACCAGAAGAATCTAAAGAACTCGCCT------TAC---GGTGCTTCC---CTCGGCTCTCTGCACCCC---TGCGTTACCCTAACAGCAGAA---GACAAACCACAGCC…
	Sicista_tianshanica GAGTTTATTGAACTAGACATTGATGACCCTGAT------------GAAAAGATTGAAGGATCGGATACAGACAGACTTCTAAGCGGTGGCCAT---CCGAAATCACTTAATATC---CTTGGGGCCAAAGATGATGATTCTGGACGTACCAGCTGTTATGACCCTGAC---CTTCTGGAAACGGATTTCCCAGACAGTGACATGTGTGATGGTGCCTCAGAGGTTGCTCAGCCACAGAGGTTAAAAGGGGAAGCTGATCTCTTGTGCCTTGACCAGAAAAATCAAAACAACTCACCT------TAT---GATGCTTCT---CCTGCCACTCAGCTGCCC---AGCGTTACCCTGACGGAAGAA---AACAAACCACAAC…
	Sigmodon_alstoni ---------GAGCTAGATATCGATGACACAGAT------------GAAAAGACTGATGAGTCAGACACAGACAGACTTCTAAGCAATGCCCAT---GAAAAATCACTCAATATC---CTTGGAGCAAAGGACGATGATTCCGGACGCACCAGCTGTTATGACCCTGATATCATTTTGGACACTGATTTCCACACCAGTGACATGTGTGATGGTATCTCAGAGTGTGCTCAGCCACAGAAGTTAAAAGATGAAGCCGATCTTTTGTGCCTTGACCAGAAGAATATAAAGAACTGGCCC------TAT---GGTGCTTCC---CTTGGCTCTCTGCACCCC---TGCATTACCCTAGCAGGGGAA---GACAAACCACAGCAGC…
	Sigmodon_arizonae GAGTTTATTGAGCTAGATATCGATGACGCAGAT------------GAAAAGACTGACGAGTCAGACACAGACAGACTTCTAAGCAATGCCCAT---GAAAAATCACTCAATATC---CTTGGAGCAAAGGACGATGATTCCGGACGCACCAGCTGTTATGACCCTGATATCATTTTGGACACCGATTTCCACACCAGTGACATGTGTGATGGTATCTCAGAGTTTGCTCAGCCACAGAAGTTAAAAGATGAAGCCGATCTCTTGTGCCTTGACCAGAAGAATATAAAGAACTCGCCT------TAT---GGTGCTTCC---CTTGGCTCTCTGCACCCC---TGCATGACCCTAGCAGCAGAA---GACAAACCACAGCAG…
	Sigmodon_hispidus GAGTTTATTGAGCTAGATATCGATGACACAGAT------------GAAAAGACTGACGAGTCAGACACAGACAGACTTCTAAGCAATGCCCAT---GAAAAATCACTCAATATC---CTTGGAGCAAAGGACGATGATTCCGGACGCACCAGCTGTTATGACCCTGATATCATTTTGGACACCGATTTCCACCCCAGTGACATGTGTGATGGTATCTCAGAATTTGCTCAGCCACAGAAGTTAAAAGATGAAGCCGATCTCTTGTGCCTTGACCAGAAGAATATAAAGAACTCGCCT------TAT---GGTGCTTCC---CTTGGCTCTCTGCACCCC---TGCATGACCCTAGCAGCGGAA---GACAAACCACAGCAG…
	Sigmodontomys_alfari -------------------------------------------------------------------------------------------------------------------------------------ATGATTCTGGACGCACCAGCTGTTATGACCCTGACATCATTTTGGACACCGATTTCCACACCAATGACACGTGTGATGGTATCTTGGAGTTTGCTCAGCCACAGAAGTTAAAAGAGGATGYTGATCTCTTGTGCCTTGACCAGAAGAATATAAAGAACTTGCCT------TAT---GGTGCTTCC---CTGGACTCTCTGCACCCC---TGCATTACTCTAGCAACGGAA---GACAAACCACAG…
	Solomys_salebrosus GAGTTCATTGAGCTAGATATTGATGACCCGGAT------------GAGAAGACTGAAGGGTCAGACACAGACAGACTTCTAAGCGATGACCAT---GAGAAATCAGCTGGTATC---CTTGGAGCAAAGGATGATGATTCTGGACGTACCAGCTGTTATGACCCTGAC---ATTTTGGATACTGATTTCCACACCAGTGACATGTGTGATGGTACCTCGGAGTTTGCTCAGCCAGAGATGTTAAAATCGGAAACTGATCTCTTGTGCCTTGACCAGAAGAATCTGAAGAACTCGCCT------TAT---GATGCTTCC---CTTGACTCTCTGCACCCC---TCCATTACCCTGACAGTGGAA---GACAAGCCACAGCC…
	Sooretamys_ratticeps GAGTTTATTGAGCTAGATATTGATGACGTAGAT------------GAAAAGACTGAAGGATCAGACACAGACAGACTTCTAAGCAATGCCCAT---GAAAAATCACTCAGTATC---CTTGGAGCAAAGGATGATGATTCTGGACGCACCAGCTGTTATGACCCTGACATCATTTTGGACACCGATTTCCACACCAGTGACACGTGTGATGGTATCTCGGAGTTTGCTCAGCCACAGAAGTTAAAAGAGGAAGCTGATCTCTTGTGCCTTGACCAGAAGAATATAAAGAACTTGCCT------TAT---GGTGCTTCC---CTTGGCTCTCTGCACCCC---TGCATTACTCTAGCAACGGAA---GACAAACCACAG…
	Steatomys_krebsi ---------GAGCTAGACATTGACGACGCAGAT------------GAGAAGACGGAAGGGTCCGACACCGACAGACTTCTGAGCAACGACCAC---GAGAAATCACTTGGTATC---CTTGGGGCAAAGGATGATGATTCCGGGCGTACCAGCTGTTATGACCCTGAC---ATTTTGGACACTGATTTCCACACCGATGACATGTGTGATGGTACCTCAGAGTTTACTCAGCCACAAAATGTAAAAGCGGAAGCTGATCTCTTGTGCCTTGATCAGAAGAATCTGAAGAACTCGCCT------TAC---GACGCTTCC---CTTGGCTCTCTGCACCCT---TGCATCTCTCAGACAGAGGAG---GACAAACCACAGCCAC…
	Steatomys_parvus GAGTTTATTGAGCTAGACATTGACGACGCAGAT------------GAGAAGACGGAAGGGTCCGACACCGACAGACTTCTGAGCAACGACCAC---GAGAAATCACTTGGTATC---CTTGGGGCAAAGGATGATGATTCCGGGCGTACCAGCTGTTATGACCCTGAC---ATTTTGGACACTGATTTCCACACCGATGACATGTGTGATGGTACCTCAGAGTTTACTCAGCCACAAAATGTAAAAGCGGAAGCTGATCTCTTGTGCCTTGATCAGAAGAATCTGAAGAACTCTCCT------TAC---GACGCTTCC---CTTGGCTCTCTGCACCCT---TGCATCTCTCAGACAGAGGAG---GACAAACCACAGCCAC…
	Stenocephalemys_albipes GAGTTCATTGAGCTAGATATTGATGACGCAGAT------GTGGATGAGAAGACTGAAGGGTCCGACACAGACAGACTTCTAAGCGATGACCAT---GAGAAATCAGCCGGTATC---CTTGGAGCAAAGGATGATGATTCTGGACGTACCAGCTGTTATGACCCTGAC---ATTTTGGATACTGATTTCCACACCAGTGACGTATGTGATGGTACCTCGGAGTTTGCTCAGCCACAGAAGTTAAAAGAGGAAGCTGATCTCTTGTGCCTTGACCAGAAGAATCTGAAGAACTCGCCT------TAT---GAGGCTTCC---CTTGACTCTCTGCACCCC---TCCATTACCTTGACAGTGGAA---GACAAGCCA…
	Stochomys_longicaudatus -AGTTCATTGAGCTAGATATTGATGACGTGGAT------------GAGAAGACTGAAGGGTCAGACACAGACAGACTTCTAAGCGGTGACCAT---GAGAAATCAGCTGGTATC---CTTGGAGCAAAGGATGACGATTCTGGACGTACCAGCTGTTATGACCCTGAC---ATTGTGGATACTGATTTCCACACCAGTGGCATGTGTGATGGTACCTCGGAGTTTGCTCAGCCACAGAAGTTAAATGAGGAAGCTGATCTCTTGTGCCTTGACCAGAAGAATCTGAAGAACTCGCCT------TAT---GATGCTTCC---CTTGGCTCCCTGCACCCC---TCCATTACCCTGACAGAGGAA---GATCAGACA…
	Sundamys_muelleri -----CATTGAGCTAGATATTGATGATGCGGAT------------GAGAAGACCGAAGAGTCAGACACCGACAGACTTCTAAGCGATGACCAC---GAGAAATCAGCTGGTATC---CTTGGAGCAAAGGATGACGATTCTGGACGTACCAGCTGTTATGACCCTGAC---ATTTTGGATACAGATTTCCACACCAGTGACATGTGCGATGGTACCTCGGAGCTTGCTCAGCCGCAGAAGTTAAAAGCAGAAGCTGATCTCTTGTGCCTTGACCAGAAGAATCTGAAGAACTCGCCT------TAT---GATGCTTCC---CTTGGCTCTCTGCACCCC---TCTATTACTCTGACAATGGAA---GACAAACCACTGCCA…
	Synaptomys_cooperi GAATTCATTGAGCTAGATATCGATGACGCAGAT------------GAAAAGACTGACGGGTCAGACACAGACAGACTTCTAAGCAATGCCCAT---GAGAAATCACTCAACATC---CTTGGGGCAAAGGACGATGATTCTGGGCGCACCAGCTGTTATGACCCTGAC---ATTTTGGACACTGATTTCCACACCAGTGACATGTGTGATGGTACCTCAGAGTTTGCTCAGCCACAGCAATTAAAAGAGGAAGCCGATCTCTTGTGCCTTGACCAGAAGAATCTAAAGAACTCGTCT------CAC---GGYGCTTCC---CTTGGCTCTCTGCACCCC---TGCATTACCCTAACTGCGGAA---GACAAACCACAGCC…
	Tachyoryctes_splendens GAGTTTATCGAGCTAGATATTGATGACGCTGAT------------GAAAAGGCTGAAGGGTCAGACACAGACAGGCTGTTAAGCAATCACCAT---GAGAAATCACTTAGTATC---CTTGGAGCAAAGGATGATGATTCTGGACGCACTAGCTGTTATGACCCTGAC---ATTCTGGACAGTGATTTCCATGCCAATGACATGTGTGATGGTCCCTCAGAGTTTGCTCAGCCACAAAGTTTAAAAGCAGAAGCCGATCTCTTGTGCCTTGACCAGAAGAATCAAAAGCACTCACCT------TCT---GATGGTTCT---CCTGCCACTCAGCATGCC---AGCGTTGCCCTAACAGAGGAA---GACAAACCAC…
	Tapecomys_wolffsohni GAGTTTATTGAGCTAGACATCGATGACACCGAT------------GAAAAGACCGAAGGATCAGACACAGACAGACTTCTAAGCAATGCCCAC---GAAAAATCACTCAGTATC---CTTGGAGCAAAGGACGATGATTCTGGACGCACCAGCTGTTATGACCCTGACATCATTTTGGACACTGATTTCCACACCAGTGACATGTGTGATGGTATCTCRGAGTTTGCTCAGCCAGAGAAGTTAAAAGAGGAAGCTGATCTCTTGTGCCTTGACCAGAAGAATATAAAGAACTCGCCT------TAT---GGTGCTTCC---CTTGGCTCTCTGCACCCC---TGCATTACCCTAGCAGCGGAA---GACAAACCACAG…
	Tarsomys_apoensis ------------CTGGATATTGATGATGCGGAT------------GAGAAGACTGAAGAGTCAGACACCGACAGACTTCTAAGCGATGACCAG---GAGAAATCAGCTGGTATC---CTTGGAGCAAAGGATGACGATTCTGGACGTACCAGCTGTTATGACCCTGAC---ATTTTGGATACCGATTTCCACACCAGTGACATGTGCGATGGTACCTCGGAGTTTGCTCAGCMGCAGAAGTTAAAAGCAGAAGCTGACCTCTTGTGCCTTGACCAGAAGAATCTGAAGAACTCGCCT------TAT---GATGCTTCC---CTTGGCTCTCTGCACCCC---TCCATTACCCTGACAATGGAA---GACAAACCACAGCCA…
	Tatera_robusta GAGTTTATTGAGCTAGATATTGATGACCCAGAT------------GAAAAGACTGAAGGTTCAGACACAGACAGACTTCTAAGCAAAGACCAT---GAGAAATCGGTTAGTATC---CTTGGAGCAAAGGATGATGATTCTGGACGTACTAGCTGTTATGACCCTGAA---ATTTTGGACACCGATTTCCACACCAGTGACATGGGTGATGGTACCTCAGAGATTACTCAGTCACAGAAGTTAAGAGTGGAAGCCAATCTCTTGTGCCTTGACCAGAAGAATCTAAAAAACTTGCCT------TAT---GATGCTTCT---GTTGGCTCTGTGCACCCC---TGCATTACCCTAGCAGTGGAAGAAGACAAACCACAGGCACTC…
	Taterillus_emini ---------GAGCTAGATATTGATGACCCAGAT------------GAAAAGACTGAAGGGTCAGACACAGACAGACTTCTAAGCAAAGACCAC---GAGAAATCAGTTAGTATC---CTTGGAGCAAAAGATGATGATTCTGGACGTACCAGCTGTTATGATCCTGAA---ATTTTGGACACTGATTTCCACACCAGTGACATGGGTGATGGTACCTCACAGATTACTCAGTCACAGAAGTTAAGAGCGGAAGCCGATCTCTTGTGCCTTGACCAGAAGAATCTAAAAAACTCCCCT------TAT---GATGCTTCT---CTTGGCTCTCTGCACCCT---TGCGTTACTCTAGCAGTGGAAGAAGACAAACCACAGGCAC…
	Thaptomys_nigrita ---------GAGCTAGATATCGATGACGCAGAT------------GAAAAGACTGAAGGATCAGACACAGACAGACTTCTAAGCAATGCCCAT---GAAAAATCACTCAATATC---CTTGGAGCAAAGGACGATGACTCCGGACGCACCAGCTGTTATGACCCTGACATCATTTTGGACACCGATTTCCACACCAGTGACATGTGTGATGGTATCTCGGAGTTTGCTCAGCCACAGAAGTTAAAAGAGGAAGCTGATCTCTTGTGCCTTGACCAGAAGAATATAAAGAACTCACCT------TAT---GGTGCTTCC---CTTGGCTCTCTCCACCCC---TGCATTACCCTAGCAGCGGAA---GACAAACCACAGCCG…
	Thomasomys_aureus ---------GAGTTAGATATCGATGACGCAGAT------------GAAAAGACTGAAGGATCAGACACAGACAGACTTCTAAGCAATGCCCGT---GAAAAATCACTCAGTATC---CTTGGAGCAAAGGACGATGATTCTGGACGCACCAGCTGTTATGATCCTGACATCATTTTGGACACCGATTTCCACACCAGTGACATGTGTGATGGTATCTCGGAGTTTGCTCAGCCACAGAAGTTAAAAGATGAAGGTGATCTCTTGTGCCTTGACCAGAAGAATATCAAGAACTCGCCT------TAT---GGTGCTTCC---CTTGGCTCTCTGCACCCC---TGCATTACCCTAGCAGYGGAA---GACAAACCACAGCCG…
	Thomasomys_cinereiventer -------------TAGATATCGATGATGCAGAT------------GAAAAGACTGAAGGATCAGACACAGACAGACTTCTAAGCAATGCCCAT---GAAAAATCACTCAGTATC---CTTGGAGCAAAGGACGATGATTCTGGACGCACCAGCTGTTATGATCCTGACATCATTTTGGACACCGATTTCCGCACCAGTGACATGTGTGATGGTATCTCGGAGTTTGCTCAGCCACAGAAGTTAAAAGAGGAAGGTGATCTCTTGTGCCTTGACCAGAAGAATATAAAGAACTCGCCT------TAT---GGTGCTTCC---CTTGGCTCTCTGCACCCC---TGCATTACCCTAGCAGCGGAA---GACAAACC…
	Thomasomys_notatus --GTTTATTGAGTTAGATATCACTGACGCAGAT------------GAAAAGACCGAAGGATCAGACACAGACAGACTTCTAAGCAATGCCCAT---GAAAAATCACTCAGTATC---CTTGGAGCAAAGGACGATGATTCTGGACGCACCAGCTGTTATGATCCTGACATCATTTTGGACACCGATTTCCACACCAGTGACATGTGTGATGGTATCTCGGAATTTGCTCAGCCACAGAAGTTAAAAGAGGAAGGTGATCTCTTGTGCCTTGACCAGAAGAATATAAAGAACTCGCCT------TAT---GGTGCTTCC---CTTGGCTCTCTGCACCCC---TGCATTACCCCAGCAGCGGAA---GACAAACCACAGCC…
	Tokudaia_osimensis ----------------------------CGGAT------------GAGAAGACTGAAGGGTCAGACACAGACAGACTTCTAAGTGATGACCAT---GAGAAATCAGCTGGTACC---CTTGGAGCAAAGGATGATGATTCTGGTCGTACCAGCTGTTATGACCCTGAC---ATTTTGGATACTGATTTCCACACCAGTGACATGTGCGATGGTACCTCGGAGTTTGCTCAGTCACAGAAGTTAAAAGAGGAAGCTGATCTCTTGTGCCTTGACCAGAAGAATCTGAAGAACTTGCCT------TAT---GATGCTTCC---CTTGGCTCTCTGCACCCC---TCCATTACGCTGACAGTGGAA---GACAAGCCACAGCC…
	Transandinomys_talamancae -----------------------------AGAT------------GAAAAGACTGAAGGATCAGACACAGACAGACTTCTAAGTAATGCCCAT---GAGAAATCACTCAGTATC---CTTGGAGCRAAGGACGATGATTCTGGACGCACCAGCTGTTATGACCCTGACATCATTTTGGACACCGATTTCCATACCAGTGACACGTGTGATGGTATCTCGGAGTTTGCTCAGCCACAGAAGTTAAAAGAGGAAGCTGATCTCTTGTGCCTTGACCAGAAGAATATAAAGAACTCGCCT------TAT---GGTGCTTCC---CTTGGCTCTYTGCACCCC---TGCAGTACTCTAGCAACGGAA---GACAAAC…
	Tylomys_nudicaudus GAGTTTATTGAGCTAGATATCGATGATTCGGAT------------GAAAAGACTGAAGGATCAGACACAGACAGACTCCTAAGCAATGCCCAT---GAGAAATCACTCAGTATC---CTTGGAGCAAAGGATGATGATTCTGGACGTACCAGCTGTTATGACCCTGAC---ATTTTGGACAACGATTTCCACACCAGTGACACATGTGATGGTACCTCAGAGTTTGCTCAGCCACAGAAGCTAAAAGAGGAAGCGGATCTCTTGTGCCTTGACCAGAAGAATCTAAAAAGCTCGCCT------TAC---GGTGCTTCC---TTTGGCTCTCTGCATCCC---TGCGATGCCCTAACAGCGGAA---GACAAACCACAGCA…
	Typhlomys_cinereus GAGTTTATTGAACTAGATATTGATGACCCAGAT------------GAAAAGAGTGAAGGATTAGACACAGACAGACTTCTAAGCATTGACCAT---CAGAAACCATTCAATATC---TTTGGGGCAAAGGATGATGATTCTGGACGTACCAGCTGTTATGAACCTGAC---ATTCTGGAGACTGATTTCCATGCCAGTGACATGTGTGATGGTTCTTCCGAGTCTGTTCAGCCACAAAGGTTAAAAGAGGAAATCGATCTCTTGTGCCTTGACCAGAAGAATCAGAATAGCTCACCT------TTC---CAGGCTTCA---TCTGCCACTCAGAAGCCC---CAAGTTACCCTAAAAGAGGAA---GACAAACCACAGTC…
	Uranomys_ruddi --GTTTATTGAGCTAGACATTGATGATGCAGAT------------GAAAAGACTGAAGGGTCAGACACAGACCGACTTCTAAGCAACGACCAT---GAGAAACCGATTAGTAGTACCCTTGGAGCAAAAGATGATGATTCTGGGCGTACCAGCTGTTACGATCCTGAT---ATTTTGGACACTGATTTCCACACCAGTGACGTGTGTGATGGTACCTCTGAGTTTGCTCAGCCACAGAAGTTAAGAGCGGAAGCCGATCTCTTGTGCCTTGACCAGAAGAATCTAAAGAACTCGCCT------TAC---GATATTTGT---CTTGGCTCTTTGCACCCC---TGCACTACCCCAACAGTGGAAGAAAACAAACCACAGGCACCT…
	Uromys_caudimaculatus -AGTTCATTGAGCTAGATATTGATGACCCGGAT------------GAGAAGACTGAAGGGTCAGACACAGACAGACTTCTAAGCGATGACCAT---GAGAAATCAGCTGGTATC---CTTGGAGCAAAGGATGATGATTCTGGACGTACCAGCTGTTATGACCCTGAC---ATTTTGGATACTGATTTCCACACCAGTGACATGTGTGATGGTACCTCGGAGTTTGCTCAGCCAGAGATGTTAAAATCGGAAACTGATCTCTTGTGCCTTGACCAAAAGAATCTGAAGAACTCGCCT------TAT---GATGCTTCC---CTTGGCTCTCTGCACCCC---TCCATTACCCTGACAGTGAAA---GACAAGCCACA…
	Vandeleuria_oleracea ------------------------------GAT------------GAGAAGACTGAAGGGTCAGACACAGACAGACTTCTAAGCAACGACCAT---GAGAAATCAGCTGGTATC---CTTGGAGCAAAGGATGATGATTCTGGACGTACCAGCTGTTATGACCCTGAC---ATTTTGGATACTGATTTCAACACCAGTGACATGTGTGACGGTACCTCGGAGTTTGCTCAGCCACAGAAGTTAAAAGCAGAAGCTGATCTCTTGTGCCTTGACCAGAAGAATCTGAAGAACTCATCT------TAT---GATGCTTCTTCCCTTGGCTCTCTGCACCCC---TCCATTACCCTGACAGTGGAA---GACAAGCCACAG…
	Voalavo_gymnocaudus GAGTTCATTGAGCTAGATATTGATGACGCAGAT------------GAAAAGACGGAAGGATCAGACACAGACCGACTTCTAAGCAACGACCAT---GAGAAATCACTTGGCATC---CTTGGAGCAAAGGATGATGATTCTGGACGTACCAGCTGTTACGACCCTGAC---CTTCTGGACACTGATTTCCACACCAGTGACACGTGTGACGGTACCTCAGAGTTCGCCCAGCCACAGAACGCAAAAGCGAAAGCCAATCTCTTGTGCCTTGATCAGAAGAATCCACCAAACTCGCCT------TAT---GATGCTTCC---CTTGGCTCTCTGCACCCG---TGCGTTACCCTGACAGTAGAA---GACAAGCCACAGC…
	Wiedomys_pyrrhorhinos ---------------GATATCGATGATGCAGAT------------GAAAAGACTGAAGGATCAGACACAGACAGACTTCTAAGCAATGCCCAT---GAAAAATCAYTCAGTATC---CTTGGAGCAAAGGACGATGATTCTGGACGCACCAGCTGTTATGACCCTGACATCATTTTGGACACCGATTTCCACACCAGTGACATGTGTGATGGTATCTCGGAGTTTGCTCAGCCACAGAAGTTAAAAGAGGAAGCTGATCTCTTGTGCCTTGACCAGAAGAATATAAAGAACTCACCC------TAC---GGTGCTTCC---CTTGGCTCTCTGCAACCC---TGCATTACCCTAGCAGCASCGGAAGACAAACCACA…
	Xenomys_nelsoni GAGTTTATTGAGCTAGATATCGATGACGCAGAT------------GAAAAGACTGAAGGGTCAGACACAGACAGACTTCTAAGCAATGCCCAC---GAGAAATCACTGGGTATC---CTTGGAGCAAAGGATGATGATTCTGGACGCACCAGCTGTTATGACCCTGAC---ATTTTGGACACCGATTTCCACCCCAGTGACGTGTGTGATGGTACCTCAGAGTTTGCTCAGCCACAGAAGTTAAAAGACGAAGCTGATCTCTTGTGCCTTGACCAGAAGAATCAAAAGAACTCGCCT------TAT---GGTGCTTCT---CTCAGCTCTCTGCACCCTAACAGCGTTACCCTAACAGCGGAA---GACAAACCACAGCCGCT…
	Xeromys_myoides -------------------------ACCCGGAT------------GAGAAGACTGAAGGGTTAGACACAGACAGACTTCTAAACGACGACCAT---GAGAAATCAGCTGGTATC---CTTGGGGCAAAGGATGATGATTCTGGACGTACCAGCTGTTATGACCCTGAC---ATTTTGGATACTGATTTCCACACCAGTGACATGTGTGATGGTACCTCGGAGTTTGCTCAGCCACAGATGTTAAAATCAGAAACTGATCTCTTGTGCCTTGACCGGAAGAATCTGAAGAACTCGCCT------TAT---GATGCTTCC---CTTGGCTCTCTGCACCCC---TCCATTACCCTGACAGCGGAA---GACAAGCCACAGCCACT…
	Zapus_princeps GAGTTTATTGAACTAGACATTGATGACCCTGAT------------GAAAAGACTGAAGGATCAGACACTGACAGACTTCTAAACGATGACCAT---CAGAGATCACTTCATATC---CTTGGGGCCAAGGACGATGATTCTGGGCGCACCAGCTGTTATGACCCTGAC---ATTCTGGAAACTGATTTCCCAGCCAGTGACATGAGTGATGGTGTCTCAGGGATTGCTCAGCCACAGAGGTTAAAAGGGGAAGCTGATCTCTTGTGCCTTGACCAGAAAAATCAAAATAACTCACCT------TAC---AATGTTTCC---CCTGCTACTCAGCAGTCC---AGCATTACCCTAACAGAGGAA---GACAAACCACGACCACTT…
	Zelotomys_hildegardeae -------TTGAGCTAGATATAGATGATGCTGAT------GTGGATGAGAAGACTGAAGGGTCCGACACAGACAGGCTTCTAAGCGATGACCAT---GAGAAATCAGCCGGTATC---CTTGGAGCAAAGGATGATGATTCTGGACGTACCAGCTGTTATGACCCTGAC---ATTTTGGATACTGATTTCCACACCAGTGACGTATGTGAGGGTACCTCGGAGTTTGCTCAGCCACAGAAGTTGAAACCGGAAGCTGATCTCTTGTGCCTTGACCAGAAGAATCTGAAGAACTCGCCT------TAT---GAGGCTTCC---CTTGGCTCTCTGCACCCC---TCCATTACCCTGACAGTGGAA---GACAAGCCAC…
	Zygodontomys_brevicauda ---------GAGCTAGATATGGATGATGCAGAT------------GAAAAGACAGAAGGATCAGACACAGACAGACTTCTAAGCAATGCTCAT---GAAAAATCACTCAGCATC---CTTGGAGCAAAGGATGATGATTCTGGACGCACCAGCTGTTATGACCCTGACATCATTTTGGACACCGATTTCCACACTAGTGACATGTGCGATGGTATCTCGGAGTTTGCTCAGCCACAGAAGTTAAAAGAGGAAGCTGATCTCTTGTGCCTTGACCAGAAGAATATAAAGAACTTGCCT------TAT---GGTGCTTCC---CTTGGGTCTCTGCACCCC---TGCATTACCTTAGCAGCGGAA---GACAAACCA…
	Zyzomys_argurus ---TTCATTGAGCTAGATATTGATGACCCGGAT------------GAGAAGACTGAAGGGTCAGACACAGACAGACTTCTAAGCAATGACCAT---GAGAAACCAGCCGGTATC---CTTGGAGCAAAGGATGATGATTCTGGACGTACCAGCTGTTATGACCCTGAC---CTTTTGGATACTGATTTCCACACCGGTGACATGTGTGATGGTACCTCGGAGTTTGCTCAGCCAGAGATGTTAAAATCGGAAAGTGATCTCTTGTGCCTTGACCAGAAGAATCTGAAGAACTCGCCT------TAT---GATGCTTCC---CTTGGCTCTCTGCACCCC---TCCATTACCCTGACAGTGGAA---GACAAGCCACAGCCACT…
	Apodemus_sylvaticus -------------------------------------------------------------------------------------------------------------------------------------------------------------------------------------------------------------------------------------------------------------------------------------------------------------------------------------------------------------------------------------------…
	Chinchillula_sahamae ------------------------------------------------------------------------------------------------------------------------------------------------------------------------------------------------------------------------------------------------------------------------------------------------------------------------------------------------------------------------------------------…
	Chiruromys_vates ----------------------------------------------------------------------------------------------------------------------------------------------------------------------------------------------------------------------------------------------------------------------------------------------------------------------------------------------------------------------------------------------…
	Cricetulus_griseus --------------------------------------------------------------------------------------------------------------------------------------------------------------------------------------------------------------------------------------------------------------------------------------------------------------------------------------------------------------------------------------------…
	Kunsia_tomentosus ---------------------------------------------------------------------------------------------------------------------------------------------------------------------------------------------------------------------------------------------------------------------------------------------------------------------------------------------------------------------------------------------…
	Lophiomys_imhausi ---------------------------------------------------------------------------------------------------------------------------------------------------------------------------------------------------------------------------------------------------------------------------------------------------------------------------------------------------------------------------------------------…
	Melomys_cervinipes --------------------------------------------------------------------------------------------------------------------------------------------------------------------------------------------------------------------------------------------------------------------------------------------------------------------------------------------------------------------------------------------…
	Mus_booduga ---------------------------------------------------------------------------------------------------------------------------------------------------------------------------------------------------------------------------------------------------------------------------------------------------------------------------------------------------------------------------------------------------…
	Mus_cervicolor ------------------------------------------------------------------------------------------------------------------------------------------------------------------------------------------------------------------------------------------------------------------------------------------------------------------------------------------------------------------------------------------------…
	Mus_terricolor ------------------------------------------------------------------------------------------------------------------------------------------------------------------------------------------------------------------------------------------------------------------------------------------------------------------------------------------------------------------------------------------------…
	Neotoma_cinera ------------------------------------------------------------------------------------------------------------------------------------------------------------------------------------------------------------------------------------------------------------------------------------------------------------------------------------------------------------------------------------------------…
	Neotoma_devia -------------------------------------------------------------------------------------------------------------------------------------------------------------------------------------------------------------------------------------------------------------------------------------------------------------------------------------------------------------------------------------------------…
	Nephelomys_livipes --------------------------------------------------------------------------------------------------------------------------------------------------------------------------------------------------------------------------------------------------------------------------------------------------------------------------------------------------------------------------------------------…
	Oligoryzomys_microtis -----------------------------------------------------------------------------------------------------------------------------------------------------------------------------------------------------------------------------------------------------------------------------------------------------------------------------------------------------------------------------------------…
	Rattus_giluwensis ---------------------------------------------------------------------------------------------------------------------------------------------------------------------------------------------------------------------------------------------------------------------------------------------------------------------------------------------------------------------------------------------…
	Rattus_sordidus -----------------------------------------------------------------------------------------------------------------------------------------------------------------------------------------------------------------------------------------------------------------------------------------------------------------------------------------------------------------------------------------------…
	Tylomys_watsoni -----------------------------------------------------------------------------------------------------------------------------------------------------------------------------------------------------------------------------------------------------------------------------------------------------------------------------------------------------------------------------------------------…
;
End;
