# Supplementary material for: Parallel power posterior analyses for fast computation of marginal likelihoods in phylogenetics
Source: PeerJ. 2021 Nov 2;9:e12438. doi: 10.7717/peerj.12438 (PMC8570164; doi:10.7717/peerj.12438)
Supplement: Supplemental Information 1 — The archive contains a readme with more specific details. [file peerj-09-12438-s001.zip › supp_data/data/muroidae_IRBP.nex]

#NEXUS 

[IRBP, 300 project, 17 Feb 2011, J. Schenk]

BEGIN DATA;
	DIMENSIONS  NTAX=305 NCHAR=1125;
	FORMAT DATATYPE=DNA  MISSING=? GAP=- ;
MATRIX
[                                         10        20        30        40        50        60        70        80        90        100       110       120       130       140       150       160       170       180       190       200       210       220       230       240       250       260       270       280       290       300       310       320       330       340       350       360       370       380       390       400       410       420       430       440       450       460       470       480       490       500       510       520       530       540       550       560       570       580       590       600       610       620       630       640       650       660       670       680       690       700       710       720       730       740       750       760       770       780       790       800       810       820       830       840       850       860       870       880       890       900       910       920       930       940       950       960       970       980       990       1000      1010      1020      1030      1040      1050      1060      1070      1080      1090      1100      1110      1120  ]
[                                         .         .         .         .         .         .         .         .         .         .         .         .         .         .         .         .         .         .         .         .         .         .         .         .         .         .         .         .         .         .         .         .         .         .         .         .         .         .         .         .         .         .         .         .         .         .         .         .         .         .         .         .         .         .         .         .         .         .         .         .         .         .         .         .         .         .         .         .         .         .         .         .         .         .         .         .         .         .         .         .         .         .         .         .         .         .         .         .         .         .         .         .         .         .         .         .         .         .         .         .         .         .         .         .         .         .         .         .         .         .         .         .     ]

Abeomelomys_sevia                CTGATGGGAATGCAAGCAGCCATTGAGCAGGCTATGAAGAGTCATGAGATTCTGGGCATCTCAGACCCTCAGACGCTGGCCCACGTGCTGACAGCTGGAGTACAGAGTTCCTTGAATGACCCACGTCTCTTCATCTCCTATGAGCCCAGTACCCTCGAGGCTCCCCCA---CAAGCACCAGCACTCACCAACCTCACCCGAGAAGAACTGCTGGCCCAGATACAGAGGAACATCCACCATGAGGTTCTCGAGGGCAACGTGGGCTACCTACGAGTGGATGACCTCCCTGGCCAGGAGGTACTGAGTGAGCTGGGGGAGTTCTTAGTGAGCCATGTGTGGAAGCATCTCATGGGCACCTCCTCCTTGGTGCTAGATCTCCGGCACTGTGCTGGTGGCCACGTCTCTGGGATCCCGTATGTCATCTCCTACTTGCACCCTGGGAACACTGTCATGCACGTGGATACCATCTACGATCGTCCCTCCAACACCACCACAGAGATCTGGACCTTGCCCAAGGTCCTAGGAGAGAGATACAGTGCTGACAAGGATGTGGTGGTCCTCACCAGTGGACATACTGGGGGAGTGGCCGAGGACATCGCCTACATCCTCAAGCAGATGCGCAGGGCCATCGTGGTGGGCGAGCGGACAGAGGGCGGCGCCCTGGACCTCCAGAAGCTGAGAATAGGCCAGTCCAACTTCTTCCTCACAGTGCCTGTGTCCAGGTCCCTGGGACCCCTAGGTGGAGGTGGCCAGACAT--------------------------------------------------------------------------------------------------------------------------------------------------------------------------------------------------------------------------------------------------------------------------------------------------------------------------------------------------------------------------------   [754]
Abrothrix_andinus                CTGATGGGAATGCAAGCAGCCATTGAGCAGGCTATGAAGAGTCGTGAGATTCTGGGCATCTCAGACCCTCAGATGCTGGCCCATGTGCTGACAGCTGGAGTGCAGAGCTCCTTGAATGACCCACGCCTCTTCATCTCCTATGAGCCCAGTACTCTTGAGACTCCCCAG---CAAGCACCAATGCTCACCAACCTCACCCAAGAAGAACTGCTGGCACAGCTACAGAAGAATATCCACCATGAAGTTCTTGAGGGCAATGTGGGTTACCTACGAGTGGATGACCTTCCTGGCCAGGAGGTACTGAGTGAGCTGGGGGAATTCTTGGTGGACCATGTGTGGAGGCAGCTCATGAGCACCTCTTCCTTAGTACTAGATCTTCGGCACTGTGCTGGTGGTCACATCTCCGGAATACCTTATGTCATCTCCTACTTGTACCCTGGGAACACAGTCATGCACGTGGATACCATCTATGATCGCCCTTCCAACACCACCACTGAGATCTGGACCTTGCCCAAGGTCATAGGGGAGAGATACAGTGCTGACAAAGATGTGGTGGTCCTCACCAGTGGACATACTGGGGGTGTGGCTGAGGACATCACCTACATCCTCAAGCAGATGCGCAGAGCCATAGTGGTGGGTGAGCGGACAGAGGGCGGTGCCCTGGACATCCAGAAGCTGAGAATAGGCCAGTCCAACTTTTTCCTCACAGTTCCTGTGTCCAGGTCTCTGGGACCCCTGGGAGGAGGTGGC---------------------------------------------------------------------------------------------------------------------------------------------------------------------------------------------------------------------------------------------------------------------------------------------------------------------------------------------------------------------------------------   [747]
Abrothrix_jelskii                CTGATGGGAATGCAAGCAGCCATTGAGCAGGCTATGAAGAGTCGTGAGATTCTGGGCATCTCAGACCCTCAGATGCTGGCCCATGTGCTGACAGCTGGAGTGCAGAGCTCCTTGAATGACCCACGCCTCTTCATCTCCTATGAGCCCAGTACTCTCGAGACTCCCCAG---CAAGCACCAATGCTCACCAACCTCACCCGAGAAGAACTGCTGGCACAGCTACAGAAGAATATCCACCATGAAGTTCTTGAGGGCAATGTGGGTTACCTACGAGTGGATGACCTTCCTGGCCAGGAGGTACTGAGTGAGCTGGGGGAATTCTTGGTGGACCATGTGTGGAGGCAGCTCATGAGCACCTCTTCCTTAGTACTAGATCTTCGGCACTGTGCTGGTGGTCACATCTCTGGAATACCTTATGTCATCTCCTACTTGTACCCTGGGAACACAGTCATGCACGTGGATACCATCTATGATCGCCCTTCCAACACCACCACTGAGATCTGGACCTTGCCCAAGGTCATAGGGGAGAGATACAGTGCTGACAAAGATGTGGTGGTCCTCACCAGTGGACATACTGGGGGTGTGGCTGAGGACATCACCTACATCCTCAAGCAGATGCGCAGAGCCATAGTGGTGGGTGAGCGGACAGAGGGAGGTGCCCTGGAYCTCCAGAAGCTGAGAATAGGCCAGTCCAACTTTTTCCTCACAGTTCCTGTGTCCAGGTCTCTGGGACCCCTGGGAGGAGGTGGCCAGACAT--------------------------------------------------------------------------------------------------------------------------------------------------------------------------------------------------------------------------------------------------------------------------------------------------------------------------------------------------------------------------------   [754]
Abrothrix_longipilis             CTGATGGGGATGCAAGCAGCCATTGAGCAGGCTATGAAGAGTCGTGAGATTCTGGGCATCTCAGACCCTCAGATGCTGGCCCATGTGCTGACAGCTGGAGTGCAGAGCTCCTTGAATGACCCACGCCTCTTCATCTCCTATGAGCCCAGTACTCTCGAGACTCCCCAG---CAAGCACCAATGCTCACCAACCTCACCCGAGAAGAACTGCTGGCCCAGCTACAGAAGAATATCCACCATGAAGTTCTTGAGGGCAATGTGGGTTACCTACGAGTGGATGACCTTCCTGGCCAGGAGGTACTRAGTGAGCTGGGGGAATTCTTGGTGGACCATGTGTGGAGGCAGCTCATGAGCACCTCTTCCTTAGTACTAGATCTTCGGCACTGTGCTGGTGGTCACATCTCTGGAATACCTTATGTCATCTCCTACTTGCACCCTGGGAACACAGTCATGCACGTGGATACCATCTATGATCGCCCTTCCAACACCACCACTGAGATNTGGACCTTGCCCAAGGTCATAGGGGAGAGATACAGTGCTGACAAAGATGTGGTGGTCCTCACCAGTGGACATACTGGGGGTGTGGCTGAGGACATCACCTACATCCTCAAGCAGATGCGCAGAGCCATAGTGGTGGGTGAGCGGACGGAGGGTGGTGCCCTGGACCTCCAGAAGCTGAGAATAGGCCAGTCCAACTTTTTCCTCACAGTTCCTGTGTCCAGGTCTCTGGGACCCCTGGGAGGAGGTGGCCAGACATGGGAAGGCAGTGGTGTGCTGCCTTGTGTGGGGATACCTGCAGAGCAGGCCCTAGAAAAGGCCCTGGCCATCCTCACCCTGCGCCGTGCCCTGCCGGGGGTTGTCCTCCGACTTCAGGAAGCCCTGCAGGGCTATTACACACTGGTGGACCGAGTGCCGGGCCTGCTACACCACCTGGCTAGCATGGACTACTCAGCCGTGGTCTCTGAGGATGACCTAGTAACAAAGCTCAATGCTGGCTTGCAAGCTGTCTCAGAGGATCCCAGGCTCCTGGTGAGAGCCACTGGACCTAAAGAAAGCTCTTCT---AGGCCTGAGACTGGGCCTAATGACCCCCCAGAAGCTGCTCCTGAGGTGCCCAAGGAAGAA   [1119]
Acomys_ignitus                   CTGATGGGAATGCAAGCAACCATTGAGCAGGCTATGAAGAGTCGTGAGATTCTGGGCATCTCAGACCCTCAGACGCTGGCCCAGGTGCTGACAGCTGGAGTGCAGAGTTCCTTGAACGACCCACGGCTCCTCATCTCCTATGAGCCCAGTACCCTGGAGGCTCCCCAG---CAAGTACCAGAGCTCACCAACCTCACCCGAGAAGACCTGCTGGCCCGGATACAGAGAAATATCCACCATGAGGTTCTGGAGGGCAACGTGGGTTACCTACGAGTGGATGACCTCCCAGGCCAAGAGGTGCTGAGTGAGCTGGGGGAGTTCTTGGTGACCCACGTGTGGAGGCAGCTCATGAGTACCTCCTCCTTGGTGCTAGATCTCCGGCACTGCACAGGTGGTCATGTCTCTGGGATCCCTTATGTCGTCTCCTACTTGCACCCCGGGAACACTGTCATGCACGTAGATACTATCTACGATCGCCCCTCCAATACCACCACTGAGATCTGGACCTTGCCCAGGGTCCTGGGGGAGAGATACAGTGCTGACAAGGATGTGGTAGTCCTCACCAGTGGACGTACTGGGGGAGTGGCTGAGGATATCGCCTACATCCTCAAGCAGATGCGCAGGGCCATCGTGGTGGGTGAGAGGACAGAGGGTGGTGCCCTGGACCTCCAGAAGCTGAGAATAGGCAAGTCTAACTTCTTCCTCACAGTGCCCGTGTCCAGGTCCCTGGGACCCCTGGGTGGAGGTGGCCAGACATGGGAG---------------------------------------------------------------------------------------------------------------------------------------------------------------------------------------------------------------------------------------------------------------------------------------------------------------------------------------------------------------------------   [759]
Acomys_russatus                  CTGATGGGAATGCAAGCAACCATTGAGCAGGCTATGAAGAGTCGTGAGATTCTGGGCATCTCAGACCCTCAGACACTGGCCCAGGTGCTGACAGCTGGAGTGCAGAGTTCCTTGAACGACCCACGGCTCCTCATCTCCTATGAGCCCAGTACCCTGGAGGCTCCCCAG---CAAGTACCAGAGCTCACCAACCTCACCCGAGAAGACCTGCTGGCCCAGATACAGAGAAATATCCACCACGAGGTTCTGGAGGGCAACGTGGGTTACCTACGAGTGGATGACCTCCCAGGCCAAGAGGTGCTGAGTGAGCTGGGGGAGTTCTTGGTGACCCATGTGTGGAGGCAGCTCATGAGTACCTCCTCCTTGGTGCTAGATCTCCGGCACTGCACAGGTGGTCATGTCTCTGGGATCCCTTATATCGTCTCCTACTTGCACGCCGGGAACACTGTCATGCACGTAGATACTATCTACGATCGCCCCTCCAATACAACCACAGAGATCTGGACCTTGCCCATGGTCCTGGGGGAGAGATACAGTGCTGACAAGGATGTGGTAGTCCTCACCAGTGGACGTACTGGGGGAGTGGCTGAGGACATCGCCTACATCCTGAAGCAGATGCGCAGGGCCATCGTGGTGGGTGAGAGGACAGAGGGCGGTGCCCTGGACCTCCAGAAGCTAAGAATAGGCCAGTCTAACTTCTTCCTCACAGTGCCCGTGTCCAGGTCCCTGGGACCCCTGGGTGGAGGTGGCCAGACATGGGAAGGCAGTGGAGTGCTGCCCTGCGTCGGGACACCTGCAGAGCAGGCCCTGGAAAAGGCCCTGGCCATCCTCACCCTGCGCCGTGCCCTGCCAGGGGTTGTCCTCCGGCTGCAGGAAGCCCTGCAGGACTATTACACACTGGTGGACCGAGTGCCAGGCCTACTACACCACCTGGCTAGCATGGACTACTCAGCTGTGGTCTCTGAAGAGGACCTAGTGACCAAGCTTAACGCTGGCTTGCAGGCTGTGTCGGAGGACCCCAGGCTCCTGGTAAGAGCCACTGGACCCAGAGAAACCTCCTGT---AGGCCTGAGACTGGGTCTAATGATTCTCCAGCAGCCGTGTCTGAGGTGCCCGAGGAAGAA   [1119]
Aegialomys_xanthaelous           CTGATGGGAATGCAAGCAGCCATTGAGCAGGCTATGAAGAGTCGTGAGATTCTGGGCATCTCAGACCCTCAGATGCTGGCCCATGTGCTGACAGCTGGAGTGCAGAGTTCCTTGAATGACCCACGCCTCTTTATCTCCTATGAGCCCAGTACCCTCGAGGCTCCCCAA---CAAGCACCAACGCTCACCAGCCTCACCCGAGAAGAAcTGCTGGCCCAGGTACAGAGGAATATCCACCATGAAGTTCTTGAGGGAAATGTGGGTTACCTACGAGTGGATGACCTTCCTGGCCAGGAGGTACTGAGTGAGCTGGGGGAATTCTTGGTGGCCCATGTGTGGAGGCAGCTCATGAGCACCTCTTCCTTAATACTAGATCTTCGGCACTGTGCTGGTGGTCACATCTCTGGGATACCTTATATCATCTCCTACTTGCACCCTGGGAACACAGTCATGCAcGTGGATACCATCTATGACCGCCCATCCAACACCACCACTGAGATCTGGACCTTGCCCAAGGTCCTgGGGGAGAGATACAGTGCTGACAAAGATGTGGTcGTCCTCACCAGTGGACATACTGGGGGTGTGGCTGAGGACATCACCTACATCCTCAAGCAGATGCGCAGAGCCATAgTGGTGGGTGAGCGGACAGAGGGTGGTGCCCTGGACCTCCAGAAGCTGAGAATAGGCCAGTCCAACTTTTTCCTCACAGTTCCTGTGTCCAGGTCTCTGGGACCCCTGGGCGGAGGTGGCCAGACATGGGAAGGCAGTGGTGTGCTGCCTTGTGTGGGGACTCCTGCAGAGCAGGCCCTAGAAAAGGCCCTGGCCATCCTCACCCTGCGCCGTGCTCTGCCAGGGGTCGTCCTCCGACTTCAGGAAGCCCTGCAGGACTATTACACGCTGGTGGACCGAGTGCCGGGCCTGCTACACCACCTGGCTAGCATGGACTACTCAGCCTTGGTCTCTGAAGATGACCTAGTGACAAAGCTCAATGCTGGCTTGCAAGCTGTCTCAGAGGATCCCAGGCTCCTGGTGAGAGCCACTGGACCTAAAGAAAGCTCCTCT---AGGCTTGAGACTGGGCCTAATGACCCCCCAGAAGCTGCTCCTGAGGTGCCCAAGGAAGAA   [1119]
Aethomys_namaquensis             CTGATGGGAATGCAAGCAGCCATTGAGCAGGCTATGAAGAGTCATGAGATTCTGGGCATCACAGATCCTCAGACGCTGGCCCATGTGCTGACAGCTGGAGTGCAGAGTTCCTTGAATGATCCACGTCTCTTCATCTCCTATGAGCCCAGCACCCTCGAGGCTCCCTGG---CAAGCACCAGCGCTCACCAACCTCACCCGGGAAGAACTGCTGGCCCAGATACAGAAGAACATCCGTCATGAGGTTCTTGAGGACAACGTAGGCTACCTACGACTGGATGACCTCCCTGGCCAGGAGGTACTGAGTGAGCTTGAGGAGTTCTTAGTGAGCCATGTGTGGGAGCAGCTCATGGGCACCTCCTCCTTGGTGCTAGATCTCCGGCACTGTGCTGGTGGCCATGTCTCTGGCATCCCTTATGTCATCTCCTACTTGCACCCTGGAAACACTGTCATGCACGTAGATACCATCTACGATCGTCCCTCTAACACCACCACAGAGATCTGGACCTTGCCCAAGGTCCTAGGAGAGAGATACAGTGCTGACAAGGATGTGGTGATCCTTACCAGTGGACATACTGGGGGAGTGGCTGAGGACATCGCCTACATCCTCAAGCAGATGCGCAGGGCCATCGTGGTGGGTGAGCGGACGGAGGGTGGTGCCCTGGACCTCCAGAAGCTGAGAATAGGTCAGTCCAACTTCTTCCTCACAGTGCCTGTGTCCAGGTCCCTGGGACCCCTAGGTGGAGGTGGCCAGACATGGGAAGGCAGTGGAGTGCTGCCCTGTGTGGGGACACCTGCAGAGCAAGCCCTAGAAAAGGCCCTGGCCATCCTCACCCTGCGTCGTGCCCTGCCAGGGGTTGTCCTCCGACTTCAGGAAGCCCTACAGGACTATTACACATTAGTGGACCGAGTGCCGGGCCTGCTGCACCACCTGGCTAGCATGGACTACTCAGCCGTGGTCTCTGAAGAGGACCTGGTGACAAAGCTCAATGCTGGCTTGCAGGCAGTGTCGGAGGATCCCAGGCTCCTGGTGAAAGTCACTGGGCCTAGAGAAACCTCCTCA---AGACCTGAGACTGGGCCTAATGACCCCCCAGCAGCTACCCCTGAGGTGCCCAAGGAGGAA   [1119]
Akodon_aerosus_baliolus          ----------------------TTGAGCAGGCTATGAAGAGTCGTGAGATTCTGGGCATCTCAGACCCTCAGATACTGGCCCATGTGCTGACAGCCGGAGTGCAGAGTTCCTTGAATGACCCACGCCTCTTCATCTCCTATGAGCCCAGTCCCCTCGAGGCTCCCCAG---CAAGCACCAACGCTCACCAACCTCAcCCAAGAAGAACTGCTGGCCCAGCTACAGAGGACCATCCACCATGAAGTTCTTGAAGGCAATGTGGGTTACCTGCGAGTGGATTGCCTTCCTGGCCAGGAGGTACTGAGTGAGCTGGGGGAATTCTTGGTGGCCCATGTGTGGAGGCAGCTCATGAGCACCTCTTCCTTAGTACTGGATCTTCGGCACTGTGCTGGTGGTCACATCTCTGGGATACCTTATGTCATCTCCTACTTGCACCCTGGGAACACAGTCATGCACGTGGATACCATCTATGATCGCCCCTCCAACACCACCACTGAGATCTGGACYTTGCCTGAGGTCCTAGGGGAGAGATACAGTGCTGACAAAGATGTGGTAGTCCTCACCAGTGGACATACTGGGGGTGTGGCTGAGGACATCACCTACATCCTCAAGCAGATGCGCAGAGCCATAGTGGTGGGTGAGCGGACAGAGGGAGGTGCCCTGGACCTCCAGAAGCTGAGAATAGGCCAGTCCAACTTTTTCCTCACAGTTCCTGTGTCCAGGTCTCTGGGACCCCTGGGAGGAGGTGGCCAGACATGGGAAGGCAGCGGTGTGCTGCCTTGTGTGGGGACACCTGCAGAGCAGGCCCTAGAAAAGGCCCTGGCCATCCTCACCCTGCGCCGTGCCCTGCCAGGGGTTGTCCTCCGACTTCAGGAAGCCCTGCAGGACTATTACACACTGGTGGACCGAGTGCCGGGCCTGCTACACCATCTGGCTAGCATGGACTACTCAACCGTGGTCTCTGAGGATGACCTAGTGACAAAGCTCAATGCTGGCTTGCAAGCTGTCTCAGAGGATCCCAGGCTCCTGGTGAGAACCACTGGACCTAAAGAAAGTTCCTCT---AGGCCTGAGACTGGGCCTAATGACCCCCCAGAAGCTGCTCCTGAGGTGCCCAAGGAAGAC   [1097]
Akodon_boliviensis               -------------------------------------------------------------------------------------------------------------------------------------TCTCCTATGAGCCCAGTCCCCTCGAGGCTCCCCAG---CAAGCACCAACGCTCACCAACCTCACCCAAGAAGAACTGYTGGCCCAGCTACAGAGGACCATCCACCATGAAGTTCTTGAAAGCAATGTGGGTTACCTGCGAGTGGATTACCTTCCTGGCCAGGAGGTACTGAGTGAGCTGGGGGAATTCTTGGTGGCCCATGTGTGGAGTCAGCTCATGAGCACCTCTTCCTTAGTACTGGATCTTCGGCACTGTGCTGGTGGTCACATCTCTGGGATACCTTATGTCATCTCCTACTTGCACCCTGGGAACACAGTCATGCACGTGGATACCATCTATGATCGCCCCTCCAACACCACCACTGAGATCTGGACCTTGCCTGAGGTCCTAGGGGAGAGATACAGTGCTGACAAAGATGTGGTAGTCCTCACCAGTGGACATACTGGGGGTGTGGCTGAGGACATCACCTACATCCTCAAGCAGATGCGCAGAGCCATAGTGGTGGGTGAGCGGACAGAGGGAGGTGCCCTGGACCTCCAGAAGCTGAGAATAGGCCAGTCCAACTTTTTCCTCACAGTTCCTGTGTCCAGGTCTCTGGGACCCCTGGGAGGAGGTGGCCAGACATGGGAAGGCAGCGGTGTGCTGCCTTGTGTGGGGACACCTGCAGAGCAGGCCCTAGAAAAGGCCCTGGCCATCCTCACCCTGCGCCGTGCCCTGCCAGGGGTTGTCCTCCGACTTCAGGAAGCCCTGCAGGACTATTACACACTGGTGGACCGAGTGCCGGGCCTGCTACACCATCTGGCTAGCATGGACTACTCAACCGTGGTCTCTGAGGATGACCTAGTGACAAAGCTCAATGCTGGCTTGCAAGCTGTCTCAGAGGATCCCAGGCTCCTGGTGAGAACCACTGGACCTAAAGAAAGTTCCTCT---AGGCCTGAGACTGGGCCTAATGACCCCCCAGAAGCTGCTCCTGAGGTGCCCAAGGAAGAc   [986]
Akodon_kofordi                   --------------AGCAGYCATTGAGCAGGCTATGAAGAGTCGTGAGATTCTGGGCATCTCAGACCCTCAGATACTGGCCCATGTGCTGACAGCCGGAGTGCAGAGTTCCTTGAATGACCCACGCCTCTTCATCTCCTATGAGCCCAGTCCCCTCGAGGCTCCCCAG---CAAGCACCAACGCTCACCAACCTCACCCAAGAAGAACTGCTGGCCCAGCTACAGAGGACCATCCACCATGAAGTTCTTGAAGGCAATGTGGGTTACCTGCGAGTGGATTACCTTCCTGGCCAGGAGGTACTGAGTGAGCTGGGGGAATTCTTGGTGGCCCATGTGTGGAGGCAGCTCATGAGCACCTCTTCCTTAGTACTGGATCTTCGGCACTGTGCTGGTGGTCACATCTCTGGGATACCTTATGTCATCTCCTACTTGCACCCTGGGAACACAGTCATGCATGTGGATACCATCTATGATCGCCCCTCCAACACCACCACTGAGATCTGGACCTTGCCTGAGGTCCTAGGGGAGAGATACAGTGCTGACAAAGATGTGGTAGTCCTCACCAGTGGACATACTGGGGGTGTGGCTGAGGACATCACCTACATCCTCAAGCAGATGCGCAGAGCCATAGTGGTGGGTGAGCGGACAGAGGGAGGTGCCCTGGATCTCCAGAAGCTGAGAATAGGCCAGTCCAACTTTTTCCTCACAGTTCCTGTGTCCAGGTCTCTGGGACCCCTGGGAGGAGGTGGCCAGACATGGGAAGGCAGCGGTGTGCTGCCTTGTGTGGGGACACCTGCAGAGCAGGCCCTAGAAAAGGCCCTGGCCATCCTCACCCTGCGCCGTGCCCTGCCAGGGGTTGTCCTCCGACTTCAGGAAGCCCTGCAGGACTATTACACACTGGTGGACCGAGTGCCGGGCCTGCTACACCATCTGGCTAGCATGGACTACTCAACCGTGGTCTCTGAGGATGACCTAGTGACAAAGCTCAATG--------------------------------------------------------------------------------------------------------------------------------------   [974]
Akodon_lutescens                 ------------------GCCATTGAGCAGGCTATGAAGAGTCGTGAGATTCTGGGCATCTCAGACCCTCAGATACTGGCCCATGTGCTGACAGCCGGAGTGCAGAGNTCCTTGAATGACCCGCGCCTCTTCATCTCCTATGAGCCCAGTCCCCTCGAGGCTCCCCAG---CAAGCACCAACGCTCACCAACCTCACCCAAGAAGAACTGCTGGCCCAGCTACAGAGGACCATCCACCATGAAGTTCTTGAAGGCAATGTGGGTTACCTGCGAGTGGATTACCTTCCTGGCCAGGAGGTACTGAGTGAGCTGGGGGAATTCTTGGTGGCCCATGTGTGGAGTCAGCTCATGAGCACCTCTTCCTTAGTACTGGATCTTCGGCACTGTGCTGGTGGTCACATCTCTGGGATACCTTATGTCATCTCCTACTTGCACCCTGGGAACACAGTCATGCACGTGGATACCATCTATGATCGCCCCTCCAACACCACCACTGAGATCTGGACCTTGCCTGAGGTCCTAGGGGAGAGATACAGTGCTGACAAAGATGTGGTAGTCCTCACCAGTGGACATACTGGGGGTGTGGCTGAGGACATCACCTACATCCTCAAGCAGATGCGCAGAGCCATAGTGGTGGGTGAGCGGACAGAGGGAGGTGCCCTGGACCTCCAGAAGCTGAGAATAGGCCAGTCCAACTTTTTCCTCACAGTTCCTGTGTCCAGGTCTCTGGGACCCCTGGGAGGAGGTGGCCAGACATGGGAAGGCAGCGGTGTGCTGCCTTGTGTGGGGACACCTGCAGAGCAGGCCCTAGAAAAGGCCCTGGCCATCCTCACCCTGCGCCGTGCCCTGCCAGGGGTTGTCCTCCGACTTCAGGAAGCCCTGCAGGACTATTACACACTGGTGGACCGAGTGCCGGGCCTGCTACACCATCTGGCTAGCATGGACTACTCAACCGTGGTCTCTGAGGATGACCTAGTGAC-------------------------------------------------------------------------------------------------------------------------------------------------   [959]
Akodon_mimus                     CTGATGGGAATGCAAGCAGCCATTGAGCAGGCTATGAAGAGTCGTGAGATTCTGGGCATCTCAGACCCTCAGATACTGGCCCATGTGCTGACAGCCGGAGTGCAGAGTTCCTTGAATGACCCACGCCTCTTCATCTCCTATGAGCCCAGTCCCCTCGAGTCTCCCCAG---CAAGCACCAACGCTCACCAACCTCACCCAAGAAGAACTGCTGGCCCAGCTACAGAGGACCATCCACCATGAAGTTCTTGAAGGCAATGTGGGTTACCTGCGAGTGGATTACCTTCCTGGCCAGGAGGTACTGAGTGAGCTGGGGGAATTCTTGGTGGCCCATGTGTGGAGGCAGCTCATGAGCACCTCTTCCTTAGTACTGGATCTTCGGCACTGTGCTGGTGGTCACATCTCTGGGATACCTTATGTCATCTCCTACTTGCACCCTGGGAACACAGTCATGCATGTGGATACCATCTATGATCGCCCCTCCAACACCACCACTGAGATCTGGACCTTGCCTGAGGTCCTAGGGGAGAGATACAGTGCTGACAAAGATGTGGTAGTCCTCACCAGTGGACATACTGGGGGTGTGGCTGAGGACATCACCTACATCCTCAAGCAGATGCGCAGAGCCATAGTGGTGGGTGAGCGGACAGAGGGAGGTGCCCTGGACCTCCAGAAGCTGAGAATAGGCCAGTCCAACTTTTTCCTCACAGTTCCTGTGTCCAGGTCTCTGGGACCCCTGGGAGGAGGTGGC---------------------------------------------------------------------------------------------------------------------------------------------------------------------------------------------------------------------------------------------------------------------------------------------------------------------------------------------------------------------------------------   [747]
Akodon_torques                   CTGATGGGAATGCAAGCAGCCATTGAGCAGGCTATGAAGAGTCGTGAGATTCTGGGCATCTCAGACCCTCAGATACTGGCCCATGTGCTGACAGCCGGAGTGCAGAGTTCCTTGAATGACCCACGCCTCTTCATCTCCTATGAGCCCAGTCCCCTCGAGGCTCCCCAG---CAAGCACCAACGCTCACCAACCTCACCCAAGAAGAACTGCTGGCCCAGCTACAGAGGACCATCCACCATGAAGTTCTTGAAGGCAATGTGGGTTACCTGCGAGTGGATTGCCTTCCTGGCCAGGAGGTACTGAGTGAGCTGGGGGAATTCTTGGTGGCCCATGTGTGGAGGCAGCTCATGAGCACCTCTTCCTTAGTACTGGATCTTCGGCACTGTGCTGGTGGTCACATCTCTGGGATACCTTATGTCATCTCCTACTTGCACCCTGGGAACACAGTCATGCACGTGGATACCATCTATGATCGCCCCTCCAACACCACCACTGAGATCTGGACCTTGCCTGAGGTCCTAGGGGAGAGATACAGTGCTGACAAAGATGTGGTAGTCCTCACCAGTGGACATACTGGGGGTGTGGCTGAGGACATCACCTACATCCTCAAGCAGATGCGCAGAGCCATAGTGGTGGGTGAGCGGACAGAGGGAGGTGCCCTGGACCTCCAGAAGCTGAGAATAGGCCAGTCCAACTTTTTCCTCACAGTTCCTGTGTCCAGGTCTCTGGGACCCCTGGGAGGAGGTGGC---------------------------------------------------------------------------------------------------------------------------------------------------------------------------------------------------------------------------------------------------------------------------------------------------------------------------------------------------------------------------------------   [747]
Allactaga_sibirica               CTGATGGGGATGCAAGCAGCCATCCAGCAAGTCATGAAGAGTCGTGAGATTCTGGGCATCTCCGACCCTCAGACACTGGCCAACGTGCTCACTACTGGGGTGCAGAGTTCCTTGAATGACCCACGCCTGGTCATCTCCTATGAGCCCAGCACCCTGGAGACTGCCCAG---CAAGCCTCAGCATTCGCCAACCTCACCCACGATGAACTGCTGATCCAGCTGCAGAAGAATATTCACCATGAGGTCCTTGAGGGCAATGTGGGTTATCTACGAGTGGATGACCTCCCGGGTCAGGAGGTACTGAGTGAACTTGGGGGATTCCTGGTGGCTCACGTGTGGAAGAAGCTCATGGGCACCTCCGCCTTGGTGCTGGATCTTCGCCACTGCACTAGAGGTCACGTCTCTGGCATCCCCTATGTCATCTCCTATCTGCACCCCGGGAATACCGTCGTGCACGTGGACACCATCTATGATCGCCCCTCCAACACCACCACGGAGATCTGGACCTTGCCCAAAGTCCTGGGAGAAAGGTACAGTGCCGACAAGGACGTGGTGGTTCTCACCAGCAGTCGCACAGGCGGTGTGGCCGAGGACATCGCCTACATCCTCAAGCAGATGCGCAGGGCCATCGTGGTGGGAGAGCGGACTGAGGGGGGCGCCCTGGATCTCCAGAAGCTGAGAATAGGCCAATCTAACTTCTTCCTCACGGTGCCCGTGTCCAGGTCTCTGGGGCCTCTGGGCGGAGGTGGCCAGACATGGGAGGGCAGCGGTGTGCTGCCCTGTGTGGGGACCCCAGCTGAGCAAGCCCTGGAGAAAGCCTTGGCCATCCTCACCCTGCGTCGTGCCCTGCCAGGGGTTGTCCTCCGCCTTCAGGAGGCCCTGCAAGATTACTATACGCTGGTGGACCGTGTGCCAGCCCTGCTGCACCACCTGGCCAATATGGACCTGTCTGCTGTGGTCTCCGAGGAGGATCTCGTGACTAAGCTCAATGCCGGCCTGCAGGCTGTGTCTGAGGACCCCAGGCTCCTGGTGAGGGCCGTTGGCCCCCGAGAAACCTCCCCT---GAGCCTGAGATGGAAGCAGAGGATGTCCTGGAAGTCGTTCCCGAAGTGCCCAGCAGTGAG   [1119]
Andalgalomys_pearsoni            -------------------------------------------------------------------CTCaGATGCTGGCCCATGTGCTGACAGCMGGAGTGCAGAGTTCCTTGAATGACCCACGCCTTTTCATCTCCTATGAGCCCAGTACCATCGAGGCTCCCCAG---CMAGCACCAACGCTTACCAACCTCACCCGAGAAGAACTGTTGGCCCAGCTACAGAGGAACATCCACCATGAAGTTCTTGAGGGCAATGTGGGTTATCTGCGAGTAGACGACCTTCCCAGTCAGGAGGTACTGAGTGAGCTGGGGGGATTCTTGGTGGCCCATGTGTGGAGGCAGCTCATGAGCACCTCTTCCTTAGTACTAGATCTTCGGCACTGTACTGGTGGTCACATTTCTGGGATACCTTATGTCATCTCCTACTTGCACCCTGGGAATACAGTCATGCACGTGGATACCATCTATGATCGCCCCTCCAACACCACTACTGAGATATGGACCTTGCCCAAGGTGCTAGGGGAGAGATACAGTGCTGACAAAGATGTGGTAGTCCTCACCAGTGGGCATACTGGGGGTGTGGCTGAGGACATCACCTACATCCTCAAGCAGATGCGCAGAGCCATAGTGGTGGGTGAGCGGACAGAGGGCGGTGCCCTGGACCTCCAGAAGCTGAGAATAGGCCAGTCCAACTTTTTCCTCACAGTTCCTGTGTCCAGGTCTCTGGGACCCCTGGGAGGAGGTGGSCAGACATGGGAAGGCAGTGG-------------------------------------------------------------------------------------------------------------------------------------------------------------------------------------------------------------------------------------------------------------------------------------------------------------------------------------------------------------------   [700]
Andinomys_edax                   ----------------------------------------------------------------------------------------------------------------------------GCCTCTTCATCTCTTATGAGCCCGGTACCCTCGAGGCTCCCCAG---CAAGCACCAATGCTCACCACCCTCACCCGAGAAGAACTGCTGGCCCAGCTACAGAGGAACATCCACCATGAAGTTCTTGAGGGCAATGTGGGTTACCTACGAGTGGATGACCTTCCTGGCCAGGAGGTACTGAGTGAGCTTGGGGAATTCTTGGTGGCCCATGTGTGGAGGCACCTCATGAGCACCTCTTCCTTAGTGCTAGACCTTCGGCACTGTACTGGTGGTCACATCTCTGGGATACCTTATGTCATCTCCTACTTGCACCCTGGGAACACAGTCATGCATGTGGATACCATCTATGATCGCCCCTCCAACACCACCACTGAGATCTGGACCTTGCCCAAGGTCCTAGGGGAGAGATACAGTGCTGACAAAGATGTGGTAGTCCTCACCAGTGGACATACTGGGGGTGTGGCTGAGGACATCACCTACATCCTCAAGCAGATGCGCAGAGCCATAGTGGTGGGTGAGCAGACAGAGGGCGGTGCCTTAGACCTCCAGAAGCTGAGAATAGGCCAGTCCAACTTTTTCCTCACAGTTCCTGTGTCCAGGTCTCTGGGACCCTTGGGAGGAGGTGGCCAGACATGGGAAGGCAGTGGTGTGCTGCCTTGTGTGGGAACACCTGCAGAGCAGGCCCTAGAAAAGGCCCTGGCCATCCTCACCCTGCGCCGTGCACTGCAAGGGGTTGTCCTCCGACTTCAGG-----------------------------------------------------------------------------------------------------------------------------------------------------------------------------------------------------------------------------------------------------------   [747]
Anisomys_imitator                CTGATGGGAATGCAAGCAGCCATTGAGCAGGCTATGAAGAGTCATGAGATTCTGGGCATCTCAGATCCTCAGACGCTGGCCCACGTGCTGACAGCTGGAGTACAGAGTTCCTTGAATGACCCACGTCTCTTCATCTCCTATGAGCCCAGTACCCTTGAGGCTCCCCCA---CAAGCACCAGCACTCACCAACCTCACCCGAGAAGAACTGCTGGCCCAGATACAGAGGAACATCCACCATGAGGTTCTTGAAGGCAACGTGGGCTACCTACGAGTGGATGACCTCCCTGGCCAGGAGGTACTGAGTGAGTTGGGGGAGCTCTTAGTAAGCCATGTGTGGAAGCAGCTCATGGGCACCTCCTCCTTGGTGCTAGATCTCCGGCACTGTGCTGGYGGCCACATCTCTGGGATCCCTTACGTCATCTCCTACTTGCACCCTGGGAACACTATCATCCACGTGGATACCATCTATGATCGTCCCTCCAACACCACCACAGAGATCTGGACCTTGCCCAAGGTCCTAGGAGAGAGATACAGTGCTGACAAGGATGTGGTGGTCCTCACCAGTGGACATACTGGGGGAGTGGCCGAGGACATCGCCTACATCCTCAAGCAGATGCGCAGGGCCATCGTGGTGGGTGAGCGGACGGAGGGTGGCGCCCTGGACCTCCAGAAGCTAAGaataggccagtccgacttcttcctcacagtgcctgtgtc----------------------------------------------------------------------------------------------------------------------------------------------------------------------------------------------------------------------------------------------------------------------------------------------------------------------------------------------------------------------------------------------------------------------   [716]
Apodemus_agrarius                ------------------------------------------------------------------------------GCCCAAGTGCTGACGGCTGGAGTACAGAGCTCCTTGAACGACCCNCGGCTCTTCATCTCTTACGAGCCCAGTAGCCTCGAGGCGCCCCAG---CAAGCCCCAGCACTCACCAACCTCAGCCGAGAAGAACTGCTGGCCCAGGTACAGNGGAACATCCACCACGAGGTGCTTGAGGGCAACGTGGGCTACCTACGGGTGGATGACCTCCCCGGCCAGGAGGTGCTGAGCGAGCTGGAGGAGTTCTTAGTGAGCCATGTGTGGAAGCAGCTCATGGGCACCTCCTCCTTGGTGCTAGATCTCCGGCACTGTGCTGGCGGCCACGTCTCGGGGATCCCTTATGTCATCTCTTACTTGCACCCTGGGAACACTGTCATGCACGTGGATACCATCTACGACCGCCCCTCCAACACCACCACAGAGATCTGGACCTTGCCCAAGGTCCTAGGGGAGAGATACAGCGCTGACAAGGACGTGGTGGTCCTCACCAGCGGACGTACCGGGGGCGTCGCAGAGGACATCGCCTACATCCTCAAGCAGATACGCAGGGCCATCGTGGTGGGTGAGCGGACGGAGGGTGGCGCCCTGGACCTCCAGAAGCTGAGAATAGGCCAGTCCAACTTCTTCCTCACAGTACCTGTGTCCAGGTCCCTGGGACCCCTGGGCGGAGGCGGCCAGACGTGGGAAGGCAGCGGGGTGCTGCCCTGTGTGGGGACACCNGCAGAGCAAGCCCTAGAGAAGGCCCTGGCCATCCTCACTCTGCGTCGGGCCCTGCCTGGGGTTGTCCTCCGACTCCAGGAAGCCCTCCAGGACTACTACACGTTAGTGGACCGAGTGCCNGGCCTGCTGCACCACCTGGCTAGCATGGACTACTCAACCGTGGTCTCTGAAGAGGACCTGGTGACAAAGCTCAACGCTGGCTTGCAGGCTGTGTCGGAGGATCCCAGGCTCCTGGTGAGAGCCACTGGACCCAGAGAAGCCTCCTCG---AGACCTGAGTCTGGGCCTAACGACCCCCCAGCAGCCACCCCTGAGTTGCCCGAGGAAGAA   [1041]
Apodemus_mystacinus              ------------------------------------------------------------------------------GCCCGCGTGCTGACGGCTGGAGTACAGAGCTCCTTGAATGACCCACGTCTCTTCATCTCTTATGAGCCCAGTAGCCTCGAGACTCCCCAG---CAAGCTCCAGCGCTCACCAACCTCACCCGAGAAGAACTGCTGGCCCAGATACAGAGGAACATTCGCCATGAGGTGCTTGAGGGCAACGTGGGCTACCTGCGGGTGGATGACCTCCCTGGCCAGGAGGTACTGAGTGAGCTGGGGGAGTTCTTAGTGAGCCATGTGTGGAAGCAACTCATGGGCACCTCCTCCTTGGTGCTAGATCTCCGNCACTGCGCTGGNGGCCACGTCTCTGGGATCCCTTATGTCATCTCTTACTTGCACCCTGGGAACACTGTCATGCACGTGGATACCATCTACGATCGTCCCTCCAACACCACCACAGAGATCTGGACCTTGCCCAAGGTCCTAGGGGAGAGATACAGTGCTGACAAGGACGTGGTGGTCCTCACCAGTGGACACACCGGGGGAGTCGCTGAGGACATCGCCTACATCCTCAAGCAGATGCGCAGGGCCATCGTGGTGGGTGAGCGGACGGAGGGTGGCGCCCTGGATCTCCAGAAGCTGAGAATAGGCCAGTCCAACTTCTTCCTCACAGTGCCTGTGTCCAGGTCCCTGGGACCCCTGGGTGGAGGCGGCCAGACGTGGGAAGGCAGTGGAGTGCTGCCCTGTGTGGGGATACCTGCAGAGCAAGCCCTAGAGAAGGCCCTGGCCATCCTCACTCTGCGTCGGGCCCTGCCTGGGGTTGTCCTCCGACTTCAGGAAGCCCTCCAGGACTATTACACATTAGTGGACCGAGTGCCGGGCCTGCTGCACCACCTGGCTAGCATGGACTACTCAGCCGTGGTCTCTGAAGAGGATCTGGTGACAAAGCTCAATGCTGGCTTGCAGGCTGTGTCGGAGGATCCCAGGCTCCTGGTGAGAGCCACTGGACCCAGAGAAGCCTCCTCC---AGACCTGAGTATGGGCCTAATGAGCCCCCAGCAGCCACCCCTGAGGTGCCCAAGGAAGAA   [1041]
Apodemus_semotus                 ------------------------------------------------------------------------------GCCCAAGTGCTGACGGCTGGAGTGCAGAGCTCCTTGAACGACCCACGTCTCTTCATCTCTTATGAGCCCAGTAGCCTCGAGGCTCCCCAG---CAAACCCCAGCACTCACCAACCTCACCCGAGAAGAACTGCTGGCCCAGGTACAGAGGAACATCCATCATGAGGTGCTTGAGGGCAACGTGGGCTACCTACGGGTGGATGACCTCCCCGGGCAGGAGGTACTGAGTGAGCTGGGGGAGTTCCTGGTGAGCCATGTGTGGAAGCAGCTCATGGCCACCTCCTCCTTGGTGCTAGATCTCCGGCACTGTGCTGGCGGCCACGTCTCTGGGATCCCTTACGTCATCTCTTACTTGCACCCTGGGAACACTGTCATGCACGTGGATACCATCTACGATCGCCCCTCCAACACCACCACGGAGATCTGGACCTTGCCCAAGGTCCTGGGGGAGAGATACAGTGCTGACAAGGACGTGGTGGTCCTCACCAGTGGACACACCGGGGGAGTCGCAGAGGACATCGCCTACATCCTCAAGCAGATGCGCAGGGCCATCGTGGTGGGTGAGCGGACAGAGGGGGGCGCCCTGGACCTCCAGAAGCTGAGAATAGGCCAGTCCAACTTCTTCCTCACAGTGCCTGTGTCCAGGTCCCTGGGACCCCTGGGCGGAGGCGGCCAGACGTGGGAAGGCAGTGGCGTGCTGCCCTGTGTGGGGATACCTGCAGAGCAAGCCCTGGAGAAGGCTCTGGCCATCCTCACTCTGCGTCGGGCCTTGCCTGGGGTTGTCCTCCGACTTCAGGAAGCCCTCCAGGACTACTACACATTAGTGGACCGAGTGCCGGGCCTGCTGCACCACCTGGCTAGCATGGACTACTCAACCGTGGTCTCCGAAGAGGACCTGGTGACAAAACTCAATGCTGGCTTGCAGGCTGTGTCGGAGGATCCCAGGCTCCTGGTGAGAGCCACCGGACCCAGAGAAGCCTCCTCA---AGACCTGAGTCTGGGCCTAATGACCCCCCGGCAGACACCCCTGAGGTGCCCAAGGAAGAG   [1041]
Apodemus_speciosus               ------------------------------------------------------------------------------GCCCAAGTGCTGACGGCTGGAGTACAGAGCTCCTTGAACGACCCACGTCTCTTCATCTCTTATGAGCCCAGTAGCCTGGAGGCTCCCCAG---CAAGCCCCAGCACTCACCAACCTCACCCGAGAAGAACTGCTGGCCCAGATACAGAGGAACATCCACCATGAGGTGCTTGAGGGCAACGTGGGCTACCTGCGGGTGGATGACCTCCCTGGCCAGGAGGTACTGAGTGAGCTGGGGGAGTTCTTAGTGAACCATGTGTGGAAGCAGCTCATGAGCACCTCCTCCTTGGTGCTCGATCTCCGGCACTGTGCTGGCGGCCACGTCTCTGGGATCCCTTATGTCATCTCTTACTTGCACCCTGGGAACACTGTCATGCATGTAGATACCATCTACGATCGCCCCTCCAACACCACCACGGAGATCTGGACCTTGCCCAAGGTCCTAGGGGAGAGATACAGTGCTGACAAGGACGTGGTGGTCCTCACCAGTGGACATACCGGGGGAGTCGCAGAGGACATCGCCTACATCCTCAAGCAGATGCGCAGGGCCATCGTGGTGGGTGAGCGGACCGAGGGTGGCGCCCTGGACCTCCAGAAGCTGAGAATAGGCCAGTCCAACTTCTTCCTCACAGTGCCTGTGTCCAGGTCCCTGGGACCCCTGGGTGGAGGCGGCCAGACGTGGGAGGGCAGTGGAGTGCTACCCTGTGTGGGGACGCCTGCAGAACAAGCCCTAGAGAAGGCTCTGGCCATCCTCACTCTGCGTCGGGCCCTGCCTGGAGTTGTCCTCCGACTTCAGGAAGCCCTCCAGGACTATTACACATTAGTGGACCGAGTGCCGGGCCTGCTGCACCACCTGGCTAGCATGGACTACTCAACCGTGGTCTCTGAAGAGGACCTGGTGACAAAGCTCAATGCTGGCTTGCAGGCTGTGTCGGAGGATCCCAGGCTCCTGGTGAGAGCCACTGGACCCAGAGAAGCCTCCTCA---AGACCTGAGTCTGGGCCTAATGACCCCCCAGCAGCCACCCCTGAGGTGCCCAAGGAAGAA   [1041]
Apodemus_sylvaticus              ------------------------------------------------------------------------------GCCCGCGTGCTGACGGCTGGAGTACAGAGCTCCTTGAATGACCCACGTCTCTTCATCTCTTATGAGCCCAGTAGCCTCGAGACTCCCCAG---CAAGCGCCAGCGCTCACCAACCTCACCCGAGAAGAACTGCTGGCCCAGGTACAGAGGAACATTCACCATGAGGTGCTTGAGGGCAACGTGGGCTACCTACGGGTGGATGACCTCCCTGGCCAGGAGGTACTGAGTGAGCTGGGGGAGTTCTTAGTGAGCCATGTGTGGAAGCAGCTCATGGGCACCTCCTCCTTGGTGCTAGATCTCCGGCACTGCACTGGCGGCCACGTCTCTGGGATCCCTTATGTCATCTCTTACTTGCACCCTGGGAACACTGTCATGCACGTGGATACCATCTACGATCGTCCCTCCAACACCACCACAGAGATCTGGACCTTGCCCAAGGTCCTAGGGGAGAGATACAGTGCTGACAAGGACGTGGTGATCCTCACCAGTGGACACACCGGGGGAGTCGCTGAAGACATCGCCTACATCCTCAAGCAGATGCGCAGGGCCATTGTGGTGGGTGAGCGGACGGAGGGTGGAGCCCTGGACCTCCAGAAGCTGAGAATAGGCCAGTCCAACTTCTTCCTCACAGTGCCTGTGTCCAGGTCCCTGGGACCCCTGGGTGGAGGCGGCCAGACGTGGGAAGGCAGTGGAGTGCTGCCCTGTGTGAGGACACCTGCAGAGCAAGCCCTAGAGAAGGCCCTGGCCATCCTCACTCTGCGCCGAGCCCTGCCTGGGGTTGTCCTCCGACTTCAGGAAGCCCTCCAGGACTATTACACATTAGTGGACCGAGTGCCGGGCCTGCTGCACCACCTGGCTAGCATGGACTACTCAACCGTGGTCTCTGAAGAGGACCTGGTGACAAAGCTCAACGCTGGCTTGCAGGCTGTGTCGGAGGACCCCAGGCTCCTGGTGAGAGCCACTGGACCCAGAGAAGCCTCCTCA---AGACCTGAGTCTGGGCCTAATGAACCCCCAGAAGCCACCCCTGAGGTGCCCAAGGAAGAA   [1041]
Apomys_datae                     ---------------------------------------------------------------------------------------------------------------------------------------------------------------------------CAAGCACCAGCACTCGCCAACCTCACCCGAGAAGAACTGCTGGCCCAGGTACAGAGGAACATCCACCATGAAGTTCTTGAGGGCAACGTGGGTTACCTACGACTGGATGACCTCCCTGGCCGGGAGGTACTGAGTGAGCTGGGGGAGTTCTTAGTGANCCACGTGTGGAAGCAGCTCATGGGCACCTCCTCCTTGGTGTTAGATCTCCGGCACTGTACTGGCGGCCACGTCTCTGGGATCCCTTATGTCATCTCCTACTTGCACCCTGGGAACACTGTCATGCACGTGGATACCATCTATGATCGTCCCTCCAACACCACCACAGAGATCTGGACCTTGCCCAAGGTCCTAGGAGAGAGGTACAGTGCTGACAAGGATGTGGTGGTCCTCACCAGTGGACACACCGGGGGAGTGGCCGAGGACATCGCCTACATCCTCAA----------------------------------------------------------------------------------------------------------------------------------------------------------------------------------------------------------------------------------------------------------------------------------------------------------------------------------------------------------------------------------------------------------------------------------------------------------------------------------------------------------------------------------   [440]
Apomys_hylocoetes                CTGATGGGAATGCAAGCAGCCATTGAGCAGGCTATGAAGAGTCATGAGATTCTGGGCATCTCAGACCCTCAGACGCTGGCCCATGTGCTTACAGCTGGAGTACAGAGTTCCTTGAATGACCCACGTCTCTTCATCTCCTATGAGCCCAGTACCCTTGAGGCTCCCCCA---CAAGCACCAGCACTCACCAACCTCACCCGAGAAGAACTGCTGGCCCAGGTACAGAGGAACATCTACCATGAAGTTCTTGAGGGCAAYGTGGGTTACCTACGAGTGGATGACCTCCCTGGCCAGGAGGTTCTGAGTGAGCTGGGGGAGTTCTTAGTGAGCCACGTGTGGAAGCAGCTCATGGGCACCTCCTCCTTGGTGTTAGATCTCCGGCACTGTACTGGCGGCCACGTCTCTGGGATCCCTTATGTCATCTCCTACTTGCACCCTGGGAACACTGTCATGCACGTGGATACCATCTATGATCGTCCCTCCAACACCACCACAGAGATCTGGACCTTGCCCAAGGTCCTAGGAGAGAGGTACAGTGCTGACAAGGATGTGGTGGTCCTCACCAGTGGACATACTGGGGGAGTGGCCGAGGACATCGCCTACATCCTCAAGCAGATGCGCAGGGCCATCGTGGTGGGTGAGCGGATGGAGGGTGGAGCCCTGGACCTCCAGAAGCTGAGAATAGGCCAGTCCAACTTCTTCATCACAGTGCCTGTGTCCAGGTCCCTGGGACCCCTGGGTGGAGGTGGCCAGACATGGGAGG--------------------------------------------------------------------------------------------------------------------------------------------------------------------------------------------------------------------------------------------------------------------------------------------------------------------------------------------------------------------------   [760]
Archboldomys_luzonensis          CTGATGGGAATGCAAGCAGCCATTGAGCAGGCTATGAAGAGTCATGAGATTCTGGACATCTCAGACCCTCAGACGCTGGCCCATGTGCTGACAGCTGGAGTACAGAGTTCCTTGAATGACCCACGTCTCTCCATCTCCTATGAGCCCAGTACCCTCGAGGCTCCCCCG---CAAGCACCAGCACTCACCAACCTCACCCGAGAAGAACTGCTGGCTCAGATACAGAGGAACATCCACCATGAAATTCTTGAGGGCAACGTGGGCTACCTACGGGTGGATGACCTCCCTGGCCAGGAGGTACTGAGTGAGCTGGGGGAGTTCTTAGTGAGCCATGTGTGGAAGCAGCTCATGGGCACCTCCTCCTTGGTGTTAGATCTCCGGCACTGTGCTGGTGGCCACATCTCTGGGATCCCTTATGTCATCTCCTACTTGCACCCTGGGAACACTGTCATGCACGTGGATACCATCTATGATCGTCCCTCCAACACCACCACAGAGATCTGGACCTTACCCAAGGTCTTAGGAGAGAGATACAGTGCTGACAAAGATGTAGTGGTCCTCACCAGTGGACATACTGGGGGAGTGGCTGAGGACATCGCCTACATTCTCAAGCAGATGCGCAGGGCCATCGTGGTGGGTGAGCGGATGGAGGGTGGCGCCCTGGACCTCCAGAAGCTGAGAATAGGCCAGTCCAACTTCTTCATCACAGTGCCTGTGTCCAGGTCCCTGGGACCCCTAGGTGGAAGTGGCCAGACATGGGAAGGCAGTGGAGTGCTGCCCTGTGT----------------------------------------------------------------------------------------------------------------------------------------------------------------------------------------------------------------------------------------------------------------------------------------------------------------------------------------------------   [782]
Arvicanthis_neumanni             CTGATGGGGATGCAAGCCGCCATTGAGCAGGTTATGAAGAGTCATGAGATTCTGGACATCTCAGATCCTCAGACGCTGGCCCATGTGCTGACAGCTGGAGTTCAGAGTTCCTTGAATGACCCACGTCTCTTCATCACCTACGAGCCCAGCACCCTCGAGGCTCCCCAG---CAAGCACCAGCGCTCACCAACCTCACCCTGGAAGAACTGCTGGCCCAGCTACAGAAGAACATCCGTCATGAGGTTCTTGAGGGCAACGTCGGCTACCTACGAATGGATGACCTCCCTGGCCAGGAGGTACTGAGTGGGCTTGAGGAGTTCTTAGTGAGCCATATGTGGGGGCAGCTCATGGGCACCTCCTCTTTGGTGCTAGATCTCCGGCACTGTGCTGGTGGCCATGTCTCTGGCATCCCTTACATCATCTCCTACTTGCACCCTGGAAACACTGTCTTGCACGTAGATACCATCTATGATCGGCCCTCCAACACCACCACAGAGATCTGGACCCTGCCCAAGGTCCTAGGAGAGAGATACAGCGCTGACAAGGATGTGGTGGTCCTTACCAGTAGACACACTGGGGGAGTGGCTGAGGACATTGCCTACATCCTCAAGCRGATGCGCAGGKCCATCGTGGTGGGTGAGCGGACGGAGGGTGGTGCCCTGGACCTCCAGAAGCTCAGAATAGGTCAGTCCAACTTCTTCCTCACAGTGCCTGTGTCCAGGTCCCTGGGACCCCTAGGTGGAGGTGGCCAGACATG-------------------------------------------------------------------------------------------------------------------------------------------------------------------------------------------------------------------------------------------------------------------------------------------------------------------------------------------------------------------------------   [755]
Arvicanthis_niloticus            ------------------------------------------------------------------------------------------------------------------------------------------------------------------------------------------------------------------------------------------------------------------------------------------------------------------------------------------------------------------------------------------------------------------------------------------------------------------------GTAGATACCATCTATGATCGGCCCTCCAACACCACCACAGAGATCTGGACCCTGCCCAAGGTCCTAGGAGAGAGATACAGTGCTGACAAGGATGTGGTGGTCCTTACCAGTAGACACACTGGGGGAGTGGCTGAGGACATTGCCTACATCCTCAAGCAGATGCGCAGGGCCATCGTGGTGGGTGAGCGGACGGAGGGTGGTGCCCTGGACCTCCAGAAGCTCAGAATAGGTCAGTCCAACTTCTTCCTCACAGTGCCTGTGTCCAGGTCCCTGGGACCCCTAGGTGGAGGTGGCCAGACATGGGAAGGCAGTGGAGTGCTGCCCTGTGTGGGGACACCTGCAGAGCAAGCCCTAGAAAAGGCCCTGGCCATTCTCACCCTGCGTCGTGCCCTGCCAGGGGTTGTCCTCCGACTTCAGAAAGCCCTACAGGACTATTACACATTAGTGGACCGAGTGCCGGGCCTGCTGCACCACCTGGCTAGCATGGACTACTCAGCCGTGGTCTCTGAAGAGGACCTGGTGACAAAGCTCAATGCTGGCTTGCAGGCGGTGTCAGAGGATCCCAGGCTCCTGGTGAGAGTCACTGGGCCCAGAGAAACCTCCTCA---AGACCTGAGACTGGGCCTAATGACCCCCCAGCAGCCATGCCTGAATTGCCCAAGGAAGAA   [666]
Arvicola_terrestris              CTGATGGGAATGCAAGCAGCCATTGAGCAGGCTATGAAGAGTCGTGAGATTCTGGGCATCTCAGACCCTCAGACGCTGGCCCATGTGCTGACAGCCGGAGTGCAGAGTTCCTTGAACGACCCACGCCTCTTTATCTCCTATGAGCCCACCACCCTCGAGGTTCCCCAG---CCAGCAGCGACACTCACCAACCTCACCCAAGAAGAACTGCTGGCCCAGCTACAGAAGAGCATCCACCATGAAGTCCTTGAGGGCAACGTGGGTTACCTAAGAGTGGATGACCTCCCCGGCCAGGAGGTACTGAGTGAGCTGGGGGGGTTCTTGGTGACCCATATGTGGAGGCAGCTCATGGACACCTCGTCCTTGGTCCTCGATCTCCGGGACTGTGCTGGTGGGCACATCTCTGGGATCCCTTATTTCATCTCCTACTTGTACCCTGGGAACACCGTCATGCACGTGGATACCATCTATGATCGCCCCTCCAATACCACCACCGAGATCTGGACCCTGCCCAAGGTCCTAGGGGAGAGATACAGCGCTGACAAAGATGTGGTAGTCCTCACCAGTGGACGCACTGGGGGTGTGGCTGAGGACATCGCCTACATCCTCAAGCAGATGCGGAGGGGCATCGTGGTGGGCGAGCGGACGGAGGGTGGTGCCCTGGACCTGCAGAAGCTGAGAATAGGCCAGTCCAACTTCTTCCTCACACTGCCTGTGTCCAGGTCCCTGGGGCCCTTGGGAGGAGGTGGCCAGACGTGGGAAGGCAGTGGAGTGCTGCCCTGCGTGGGGATACCAGCAGAGAAAGCCCTAGAAAAGGCCTTGGCCATCCTCACCCTGCGCCGTGCCCTCCCAGGGGTGGTGCTCCGGCTTCAGGAAGCCCTGCAGGACTATTACACACTGGTGGACCGAGTGCCAGGCCTGCTACACCGCCTGGCTAGCATGGACTTCTCAGCTGTGGTCTCGGAGGAAGACCTAGTGACAAAGCTCAATGCTGGCTTGCAGGCTGTATCCGAGGATCCCAGGCTCCTGGTGAGAGTCACTGGACCCAGAGAAAGCTCCTCT---AGGCTTGAGACTGGGCCTAACGACCCTCCAGAAGCCGCTCCTGAGGTGCCCAAGGAAGAA   [1119]
Auliscomys_sublimis              CTGATGGGAATGCAAGCAGCCATTGAGCAGGCTATGAAGAGTCGTGAGATTCTGAGCATCTCTGACCCTCAGACGCTGGCCCATGTGCTGACAGCCGGAGTGCAGAGTTCCTTGAATGACCCACGCCTCTTCATCTCCTATGAGCCCAGTACCCTCGAGGCTCCCCAG---CAAGCACCAACGCTCACCAACCTCACCCGAGAAGAACTGCTGGCCCAGCTACAGAGGAACATCCACCATGAAGTTCTTGAGGGCAATGTGGGTTACCTACGAGTGGATGACCTTCCCAGCCAGGAGGTACTGAGTGAGCTGGGGGGATTCTTGGTGGCCCATGTGTGGAGGCAGCTCATGAGCACCTCTTCCTTAGTACTAGATCTTCGGCACTGTGCTGGTGGTCACATTTCTGGGATACCTTATGTCATCTCCTACTTGCACCCTGGGAACACAGTCATGCACGTGGATACCATCTATGATCGCCCCTCCAACACCACTACTGAGATATGGACCTTGCCCAAGGTGCTAGGGGAGAGATACAGTGCTGACAAAGATGTGGTAGTCCTCACCAGTGGACATACTGGGGGTGTGGCTGAGGACATCACCTACATCCTCAAGCAGATGCGCAGAGCCATAGTGGTGGGTGAGCGGACAGAGGGCGGTGCCCTGGACCTCCAGAAGCTGAGAATAGGCCAGTCCAACTTTTTCCTCACAGTTCCTGTGTCCAGGTCTCTGGGACCCCTGGGAGGAGGTGGCCAGACATGGGAGGG-------------------------------------------------------------------------------------------------------------------------------------------------------------------------------------------------------------------------------------------------------------------------------------------------------------------------------------------------------------------------   [761]
Baiomys_musculus                 --------------------------------------gAGTCGTGAGATTCTGGGCATCTCAGACCCTCAAATGCTGGCCCATGTGCTGACAGGTGGAGTGGGCAATTCGATGAATGATCCACGCCTCTTCATCTCCTATGAGCCC---TCCCTCGAGGCTCCCCAG---CAAGCGCCAACACTCACCAACCTCACCCAAGAAGAACTGCTGGTCCAGCTACAGAAGAACATCCACCATGAGGTTCTTGAGGGCAATGTGGGTTACCTACGAGTGGATGACCTCCCTGGCCAGGAGGTACTGAGTGAGCTGGGGGAGTTCTTGGTGGCCCATGTGTGGAGGCAGCTCATGGGTACCTCCTCCTTGGTGCTAGATCTCCGGCACTGTACTGGTGGTCACATCTCTGGGATCCCTTATGTCATCTCCTACTTGAACCCTGGGAACACTGTCATGCACGTGGATACCATCTATGACCGCCCCTCTAATACCACCACCGAGATCTGGACCTTGCCCAAGGTCCTAGGGGAGAGATACAGTGCTGACAAAGACGTGGTAGTCCTCACTAGTGGGCACACTGGGGGTGTGGCTGAGGACATTGCCTACATTCTCAAGCAGATGCGCAGAGCCATCGTAGTGGGTGAGCGGACGGAGGGTGGTGCCCTGGACCTCCAGAAGCTGAGGCTAGGCCAGTCCAACTTCTTTCTCACAGTGCCCGTGTCCAGGTCCCTGGGACCCCTGGGAGGAGGAGGCCAGACATGGGAAGGCAGTGGAGTGCTGCCCTGTGTGGGGACACCAGCAGAACAGGCCCTAGAAAAGGCCCTGGCCATCCTCACCCTGCGTCGTGCCCTGCCCGGGGTTGTCCTCCGACTTCAGGAAGCCCTGCAGGACTATTACACACTGGTGGACCGAGTGCCGGGCCTGCTACACCACCTGGCTAGCATGGACTACTCAGCTGTGGTCTCTGAGGAGGACCTAGTGACAAAGCTCAATGCTGGCTTGCAGGCCGTGTCAGAGGATCCCAGGCTCCTGGTGAGAGCCACGGAC---------------------------------------------------------------------------------   [1000]
Bandicota_bengalensis            CTGATGGGAATGCAAGCAGCCATTGAGCAGGCTATGAAGAGTCATGAGATTCTGGGCATCTCTGACCCTCAGACGCTGGCCCATGTGCTGACAGTTGGAGTCCAGAGCTCTTTGAATGACCCACGTCTCTTCATCTCCTATGAGCCCAGTACCCTCGAGGCTCCCCAG---CAAGCACCAGCACTCACCGACCTCACCCGAGAAGAGCTGCTGGCCCAGATACAGAGGAACATCCGCCATGAGGTTCTTGARGATAATGTGGGCTACCTACGAGTGGATGATCTCCCTGGACAAGAGGTACTGAGTGAGCTGGGGGAGTTCCTAGTGAGCCATGTGTGGAAGCAGCTCATGGGCACCTCCTCCTTGGTGCTAGATCTCCGTCACTGTGCTGGTGGCCATGTCTCTGGGATCCCTTATGTCATCTCCTACTTGCACCCTGGGAACACAGTCTTGCACGTGGATACCATCTACGATCGGCCCTCCAACACCACCACAGAGATCTGGACCTTGCCTAAGGTCCTGGGGGAGAGATACAGTGCTGACAAGGATGTGGTGGTCCTCACCAGTGGACACACTGGGGGAGTAGCCGAGGACATCGCTTACATCCTTAAGCAGATGCGCAGGGCCATCGTGGTGGGTGAGCGGACGGAGGGTGGCGCCCTGGACCTCCAGAAGCTGAGAATAGGCCAGTCCGACTTCTTCCTTACAGTGCCTGTGTCCAGGTCCCTGGGGCCCCTAGGTGGAGGTGGCCAAACATGGGAAGGCAGCGGGGTGCTGCCCTGTGTGGGGATACCTGCAGAGCAAGCCCTAGACAAGGCCCTGGCCATCCTCACCCTGCGTCGTGCCCTGCCAGGCGTTGTCCTCCGACTCCAAGAAGCCCTACAGGACTATTACACATTAGTGGACCGAGTGCCGGGCCTGCTGCACCATCTGGCCAGCATGGACTACTCGGCCGTGGTCTCCGAAGAGGACCTGGTGACAAAGCTCAATGCTGGTTTGCAGGCTGTGTCGGAGGATCCCAGGCTCCTGGTGAGAGCCACCGGGCCCAGAGAAACCCCCTCA---AGACCTGAGACTGGCCCTAACGACCCACCAGCAGTCACCCCTGAGGTGCCCAAGGAAGAA   [1119]
Batomys_granti                   CTGATGGGGATGCAAGCAGCCATTGAGCAGGCTATGAAGAGTCATGAGATTCTGGGCATCTCAGACCCTCAGACGCTGGCCCATGTGCTGACAGCTGGAGTACAGAGTTCCCTGAATGACCCACGTCTCTTCATCTCCTATGAGCCCGGTACCCTCGAGGCTCTCCAG---CGAGCTCCAACTCTCACCAACCTCACCCGAGAAGAACTGCTGGCCCAGATACAGACGAACATCCATCATGAGGTTCTTGAGGACAACGTGGGCTACCTACGAGTGGATGACCTCCCGGGCCAGGAGGTACTGAGTGAGCTGGGGGAGTTCTTGGTGACTCATGTGTGGAAGCAGCTCATGGGCACCTCCTCCTTGGTGCTAGATCTCCGGCACTGTGCTGGTGGCCATGTCTCTGGGATCCCATATGTCATCTCCTACTTGCACCCTGGGAACACCGTCATGCACGTGGATACCATCTATGACCGTCCCTCCAATACCACCACAGAGATCTGGACCTTGCCTAAGGTCCTGGGGGACAGATACAGTGCTGACAAGGATGTGGTGGTCCTCACCAGTGCACRTACTGGGGGAGTGGCTGAGGACATTGCCTACATCCTCAAGCAGATGCGCAGGGCCATTGTGGTGGGTGAGCGGACAGAGGGTGGTGCCCTGGACCTCCAGAAGCTGAGAATAGGCCAATCCAACTTCTTCCTCACAGTGCCTGTGTCCAGGTCCTTGGGACCCCTGGGTGGAGGTGGCCAGACATGGGAAGGCAGTGGAGTGCTG------------------------------------------------------------------------------------------------------------------------------------------------------------------------------------------------------------------------------------------------------------------------------------------------------------------------------------------------------------   [774]
Beamys_hindei                    CTCATGGGAATGCAAGCAGCCATTGAGCAGGCTATGAAGAGCCGTGAGATTCTGGGCATCTCAGACCCTCAGACACTGGCCCAGGTGCTGACAGCTGGAGTACAGAGTTCCTTGAATGACCCACGCCTCTTCATCTCCTATGAGCCCAGTACCCTGGAGGCGCCTCAG---CAAGTATCAACACTCCACAACCTCACCCGAGAAGAGCTGCTGGCCCAGCTACAGAAGAACATCCACCATGAAGTTCTTGAGGACAACGTGGGTTACCTACGAGTGGATGACCTCCCAGGCCAGGAGGTACTGAGTGAGCTAGGGGGGTTCTTGGTGGCCCATGTGTGGAGGCAGCTCATGGGCACCTCCTCCTTGGTGTTAGATCTCCGGCACTGTGCTGGTGGTCATGTCTCTGGGATCCCCTACGTCATCTCCTACTTGCACCCTGAGAACACTGTCATGCACGTGGACACCATCTATGATCGCCCCTCCAATACCACCAAAGAGATCTGGACCTTGCCCAAGGTCCTAGGGGAGAGGTACAGTGCTGACAAGGATGTGGTCGTCCTCACCAGTGGCCGTACCGGGGGAGTGGCCGAGGACATTGCCTATATCCTCAAGCAGATGCGCAGGGCCATCGTGGTGGGTGAGCGGACGGAGGGTGGTGCCCTGGACCTCCAGAAGCTGAGAATCGGCCAGTCCAACTTCTTCCTCACGGTGCCTGTGTCCAGGTCCCTGGGGCCCCTGGGTGGAGGCGGCCAGACATGGGAAGGCAGTGGAGTGCTGCCCTGCGTAGGGACACCGGCAGAGCAGGCCCTGGAAAAGGCTCTGGCCATCCTCACCCTGCGTCGTGCCCTGCCAGGGGTTGTCCTCCGACTCCAGGAAGCCCTGCAGGACTACTACACGTTGGTGGACCGGGTGCCGGGCCTGCTACATCACCTGGCCAGCATGGACTACTCAGCCGTGGTGTCTGAGGAGGGCCTGGTGACAAAGCTCAACGCTGGCTTGCAGGCTGTGTCAGAGGATCCCAGGCTCCTGGTGAGAGCCACGGGACCCAGAGACACCTCCTCT---AGGCCTGACACTGGGCCTTATGACCCCCCAGCAGTCGCTCCGGAGGTACCCAAGGAAGAA   [1119]
Berylmys_bowersi                 ----------------------------------------------------------------------------------------------------------------------------------------------------------------------------------------TCACCGACCTCACCCGAGAAGAACTGCTGGCCCAGATACAGAGGAACATCCACCATGAGGTTCTTGAGGGTAACGTGGGCTACCTACGAGTGGATGATCTCCCTGGACAGGAGGTACTGAGTGAGCTGGGGGAGTTCCTAGTGAGCCATGTGTGGAAGCAGCTCATGGGCACCTCCTCCTTGGTGCTAGATCTCCGTCACTGTGCTGGTGGCCATGTCTCTGGGATCCCTTATGTCATCTCCTACTTGCACCCTGGGAACACAGTCTTGCACGTGGATACCATCTACGATCGGCCCTCCAACACCACCACAGAGATCTGGACCTTGCCTAAGGTCTTGGGGGAGAGATACAGTGCTGACAAGGATGTGGTGGTCCTCACCAGTGGACACACTGGGGGAGTGGCCGAGGACATTGCTTACATCCTCAAGCAGATGCGCAGAGCCATCGTGGTGGGTGAGAGGACGGAGGGTGGCGCCCTGGACCTCCAGAAGCTRAGAATAGGCCAGTCCGACTTCTTCCTTACAGTGCCTGTGTCCAGGTCCCTGGGGCCCCTAGGTGGAGGTGGCCAAACCTGGGAAGGCAGTGGAGTGCTGCCCTGTGTGGGGATACCTGCAGAGCAAGCC------------------------------------------------------------------------------------------------------------------------------------------------------------------------------------------------------------------------------------------------------------------------------------------------------------------------------   [623]
Brachytarsomys_albicauda         CTGATGGGAATGCAAGCGGCCATTGAGCAGGCCATGAAGAGTCGTGAGATTCTGGACACCTCAGACCCTCAGACGCTGGCYCGTGTGCTGACAGCYGGAGTGCAGAGTTCCTTGAATGACCCACGCCTCTTCATTTCCTATGAGCCCAGTGCCCTCGAGCCTCCTCAG---CAAGCACCAACACTCACCAACCTCACCCGAGAAGAACTGCTGGCCCAGCTACAGAGGAACATCCACCATGAGGTGCTTGAGGGCAACGTGGGTTACCTACGAGTGGATGACCTCCCAGGTCAGGAGGTACTGAGWGAGCTAGGGGGGTTCTTGGTGGCCCATGTGTGGAGGCAGCTCATGGGCACCTCCTCCTTGGTGCTAGATCTCCGACACTGTGCTGGTGGTCATGTCTCGGGAATCCCTTATGTCATTTCATACTTGCACCCCGAGAACACTGTTATGCATGTGGATACCATCTATGACCGTCCCTCCAATACCACCACAGAGATCTGGACCTTGCCCAAGGTCCTAGGGGAGAGGTACAGTGCTGACAAGGATGTGGTAGTCCTCACCAGTGGACATACTGGGGGAGTGGCTGAGGACATCGCCTACATTCTCAAGCAGATGCGCAGGGCCATCGTGGTGGGTGAGCGGACGGAGGGTGGTGCCCTGGACCTCCAGAAGCTGAGAATAGGCCAGTCCAACTTCTTCCTCACAGTGCCTGTGTCCAGGTCCTTGGGGCCCTTGGGTGGAGGTGGCCAGACATGGGAG---------------------------------------------------------------------------------------------------------------------------------------------------------------------------------------------------------------------------------------------------------------------------------------------------------------------------------------------------------------------------   [759]
Brachyuromys_betsileoensis       CTGATGGGAATGCAAGCAGCCATTGAGCAGGCTATGAAGAGTCGTGAGATTCTGGGCATCTCAGACCCTCAGACGCTGGCCCATGTGCTGACAGCCGGAGTGCAGAGTTCCTTGAATGACCCACGCCTCTTCATCTCCTACGAGCCCAGTACCCTCGAGGCTCCTCAG---CAAGCACCAACACTCACCAACCTCACCCGAGAAGAACTGCTGGCCCAGCTACAGAGGAACATCCACCATGAGGTTCTAGAGGGCAACGTAGGTTACCTACGAGTGGATGACTTCCCAGGCCAGGAGGTGCTGCGCGAGCTGGGGGCGTTCTTGGTGGCCCATGTGTGGAGCCAGCTCATGGGCACCTCCTCCTTGGTGCTAGATCTCCGGCACTGTGCCAGTGGCCATGTCTCTGGGATCCCTTATGTCATCTCCTACCTGCACCCAGAGAGCACTGTAATGCACGTGGACACCATCTACGATCGCCCCTCCAATACCACCACAGAGATCTGGACCTTGCCCAAGGTCCTAGGGGAGAGGTACAGTGCTGACAAGGATGTGGTTGTCCTCACCAGTGGACGTACTGGGGGAGTGGCTGAGGACATTGCCTACATCCTCAAGCAGATGCGCAGGGCCATTGTGGTGGGTGAGCGGACAGAGGGTGGTGCCCTGGACCTTCAGAAGCTGAGAATAGGCCAGTCCAACTTCTTCCTCACAGTGCCTGTGTCCAGGTCTCTGGGGCCCCTGGGTGGAGGTGGCCAGACATGGGAAGGCAGTGGAGTGCTGCCCTGCGTGGGGACACCTGCAGAGCAGGCCCTGGAAAAGGCCCTGGCCATCCTCACCCTGCGCCGTGCCCTACCAGGTGTTGTTCTCCGACTTCAGGAAGCTCTGAAGGACTATTACACACTAGTGGATCGAGTGCCCGGCCTGCTACACCATCTGGCCAGCATGGACTACTCAGCCGTGGTCTCTGAGGAGGACCTGGTGACAAAGCTCAATGCTGGCTTGCAGGCTGTGTCGGAGGATCCCAGGCTCCTGGTGAGAGCCACTGAACCCAGAGAAACCTCCTGT---AGGCCTGAAACTGGGCCTAATATTCCCCCAGCAGTTACTCCTGAAGTACCCAAGGAAGAA   [1119]
Brucepattersonius_igniventris    CTGATGGGAATGCAAGCAGCCATTGAGCAGGCTATGAAGAGTCATGAGATTCTGGGCATCTCAGACCCTCAGATACTGGCCCATGTGCTGACAGCCGGAGTGCAGAGTTCCTTGAATGACCCACGCCTCTTCATCTCCTATGAGCCCAGTCCCCTCGAGGCTCCCCAG---CAAGCACCAACGCTCACCAACCTCACCCAAGAAGAACTGCTGGCCCAGCTACAGAGGAACATCCACCATGAAGTTCTTGAGGGCAATGTGGGTTACCTGCGAGTGGATGACCTTCCTGGCCAGGAGGTACTGAGTGAGCTGGGGGAATTCTTGGTGGCCCATGTGTGGAGGCAGCTCATGAGCACCTCTTCCTTAGTACTGGATCTTCGGCACTGTGCTGGTGGTCACATCTCTGGGATACCTTATGTCATCTCCTACTTGTACCCTGGGAACACAGTCATGCACGTGGATACCATCTATGATCGCCCCTCCAACACCACCACTGAGATCTGGACCTTGCCCAAGGTCCTAGGGGAGAGATACAGTGCTGACAAAGATGTGGTAGTCCTCACCAGTGGACATACTGGGGGTGTGGCCGAGGACATCACCTACATCCTCAAGCAGATGCGCAGAGCCATAGTGGTGGGTGAGAGGACAGAGGGAGGTGCCCTGGACCTCCAGAAACTGAGAATAGGCCAGTCCAACTTTTTCCTCACAGTTCCTGTGTCCAGGTCTCTGGGACCCCTGGGAGGAGGTGGC---------------------------------------------------------------------------------------------------------------------------------------------------------------------------------------------------------------------------------------------------------------------------------------------------------------------------------------------------------------------------------------   [747]
Bullimus_bagobus                 --------------AGCAGCCATTGAGCAGGCTATGAAGAGTCATGAGATTCTGGGCATCTCAGACCCTCAGACGCTGGCCCATGTGCTGACAGTTGGAGTCCAGAGCTCTTTGAATGACCCACGTCTCTTCATCTCCTATGAGCCCAGTACTCTCGAGGCTCCCCAG---CAAGCACCAGCGCTCACCGACCTCACCCGAGAAGAACTGGTGGCCCAGATACAGAGGAACATCCGCCATGAGGTTCTTGAGGATAACGTGGGCTACCTACGAGTGGATGATCTCCCTGGACAGGAGGTACTGAGTGAGCTGGGGGAGTTCCTAGTGAGCCATGTGTGGAAGCAGCTCATGGGCACCTCCTCCTTGGTGTTAGACCTCCGTCACTGTGCTGGTGGCCATGTCTCTGGGATCCCTTATGTCATCTCCTACTTGCACCCTGGGAACACAGTCTTGCACGTGGATACCATCTACGATCGGCCCTCCAACACCACCACAGAGATCTGGACCTTGCCTAAGGTCCTGGGGGAGAGATACAGTGCTGACAAGGATGTGGTGGTCCTCACCAGTGGACATACTGGGGGAGTAGCCGAGGACATCGCTTACATCCTCAAGCAGATGCGCAGGGCCATCGTGGTGGGTGAGCGGACGGAGGGTGGCGCCCTGGACCTCCAGAAGCTGAGAATAGGCCAGTCCGACTTCTTCYTTACGGTGCCTGTGTCCAGGTCCCTGGGGCCCCTTGGTGGAGGCGGCCAAACGTGGGAAGGCAGCGGGGTGCTGCCCTGTGTGGGGATACCTGCAGAGCAAGCCCTAGAAAAGGCCCTGGCCATCCTCACCCTGCGTCGTGCCCTGCCAGGCGTTGTCCTCCGACTCCAGGAAGCCCTACAGGACTATTACACATTAGTGGACCGAGTGCCGGGCCTGCTGCACCACCTGGCCAGCATGGACTACTCAGCCGTGGTCTCCGAAGAGGACCTGGTGACAAAGCTCAATGCTGGTTTGCAGGCTGTGTCGGAGGATCCCAGGCTCCTGGTGAGAGCCACCGGACCCAGAGAAACCCCCTTA---AGACCTGAGATTGGACCTAACGACCCACCAGCAGTCACCCCTGAGGTGCCCAAGGAAGAA   [1105]
Bunomys_chrysocomus              ------------------------gagCAGGCTATGAAGAGTCATGAGATTCTAGGCATCTCGGACCCTCAGACGCTGGCCCATGTGCTGACAGTTGGAGTCCAGAGCTCTTTGAATGACCCACGTCTCTTCATCTCCTATGAGCCCAGTACCCTCGAGGCTCCCCAG---CAAGCACCAGCGCTCACCGACCTCAcCCGAGAAGAACTGCTGGCCCAGATACAGAGGAACATCCGCCATGAGGTTCTTGAGGGTAACGTGGGCTACCTACGAGTGGATGACCTCCCTGGACAGGAGGTACTGAGTGAGCTGGGGGAGTTCCTAGTGAGCCATGTGTGGAAGCAGCTCATGGGCACCTCCTCCTTGGTGTTAGATCTCCGTCACTGTGCTGGTGGCCATGTCTCTGGGATCCCTTATGTCATCTCCTACTTGCACCCTGGGAACACAGTCTTGCACGTGGATACCATCTACGATCGGCCCTCTAACACCACCACAGAGATCTGGACCTTGCCTAAGGTCCTGGGGGAGAGATACAGTGCTGACAAGGATGTGGTGGTCCTCACCAGTGGACATACTGGGGGAGTAGCTGAGGACATCGCTTACATCCTCAAGCAGATGCGCAGGGCCATCGTGGTGGGTGAGCGGACGGAGGGTGGCGCCCTGGACCTCCAGAAGCTGAGAATAGGCCAGTCCGACTTCTTCCTTACGGTGCCTGTGTCCAGGTCCCTGGGGCCCCTTGGTGGAGGCGGCCAAACGTGGGAAGGCAGCGGGGTGCTGCCCTGTGTGGGGATACCTGCAGAGCAAGCCCTAGAAAAGGCC------------------------------------------------------------------------------------------------------------------------------------------------------------------------------------------------------------------------------------------------------------------------------------------------------------------   [792]
Calomys_callosus                 CTGATGGGAATGCAAGCAGCCATTGAGCAGGCTATGAAGAGTCGTGAGATTCTGGGCATCTCTGACCCTCAGATGCTGGCCCATGTGCTGACAGCCGGAGTACAGAGCTCCTTGAATGACCCACGCCTCTTCATCTCCTATGAGCCCAGTACCCTCGAGGCTCCCCAG---CAAGCACCAACACTCACTAACCTCACCCGAGAAGAACTGCTGGCCCAGCTACAGAGGAACATCCACCATGAAGTTCTTGAGGGCAATGTGGGTTACCTACGAGTGGATGACCTTCCCAGCCAGGAGGTACTGAGTGAGCTGGGGGGATTCTTGGTGGCCCATGTGTGGAGGCATCTCATGAGCACCTCTTCCTTAGTACTAGATCTTCGGCACTGTGCCGGTGGTCACATCTCCGGGATACCTTATGTCATCTCCTACTTGCACCCCGGGAACACAGTCATGCACGTTGATACCATCTATGATCGCCCCTCCAACACCACCACTGAGATATGGACCTTGCCCAAGGTGCTAGGGGAGAGATACAGTGCTGACAAAGATGTGGTAGTCCTCACCAGTGGACATACTGGGGGTGTGGCTGAGGACATCACCTACATCCTCAAGCAGATGCGCAGAGCCATAGTGGTGGGTGAGCGGACAGAGGGCGGTGCCCTGGACCTCCAGAAGCTGAGAATAGGCCAGTCCAACTTTTTCCTCACAGTTCCTGTGTCCAGGTCTCTGGGACCCCTGGGAGGAGGTGGCCAGACATGGGAAGGCAGTGGTGTGCTGCCTTGTGTGGGGACACCTGCAGAGCAGGCCCTAGAAAAGGCCCTGGCCATCCTCACCCTGCGCCGTGCCCTGCCAGGGGTCGTCCTCCGACTTCAGGAAGCCCTGCAGGACTATTACACACTGGTGGACCGAGTGCCAGGCCTGCTACACCACCTGGCTAGCATGGATTACTCAGCCGTGGTCTCTGAGGATGACCTAGTAACAAAGCTCAATGCTGGCTTGCAAGCTGTCTCAGAGGATCCCAGGCTCCTGGTGAGAGCCACTGGACCTAAAGAAAGCTCCTCT---AGGCCTGAGGCTGGGCCTAATGACCCCCCAGAAGCTGCT---------------------   [1098]
Calomys_lepidus                  CTGATGGGAATGCAAGCAGCCATTGAGCAGGCTATGAAAAGTCGTGAGATTCTGGGCATCTCTGACCCTCAGATGCTGGCCCATGTACTGACAGCCGGAGTGCAGAGTTCCTTGAATGACCCACGCCTCTTCATCTCCTATGAGCCCAGTACCCTCGAGGCTCCCCAG---CAAGCACCAACGCTCACCAACCTCACCCGAGAAGAACTGCTGGCCCAGCTACAGAGGAACATCCACCATGAAGTTCTTGAGGGCAATGTGGGTTACCTACGAGTGGATGACCTTCCCAGCCAGGAGGTACTGAGTGAGCTTGGGGGATTCTTGGTGGCCCATGTGTGGAGGCAGCTCATGGGCACCTCTTCCTTAGTACTAGATCTTCGGCACTGTGCTGGTGGTCACATCTCTGGAATACCTTATGTCATCTCCTACTTGCACCCTGGGAACACAGTCGTGCACGTGGATACCATCTATGATCGCCCCTCCAACACCACCACTGAGATATGGACCTTGCCCAAGGTGCTAGGGGAGAGATACAGTGCTGACAAAGATGTGGTAGTCCTCACCAGTGGACATACTGGAGGTGTGGCTGAGGACATCACCTACATCCTCAAGCAGATGCGCAGAGCCATAGTGGTGGGTGAGCGGACAGAGGGCGGTGCCCTGGACCTCCAGAAGCTGAGAATAGGCCAGTCCAACTTTTTCCTCACAGTTCCTGTGTCCAGGTCTCTGGGACCCCTGGGAGGAGGTGGYCAGACATGGGAAGGCAGTGGTGTGCTGCCTTGTGTGGGGACACCTGCAGAGCAGGCCCTAGAAAAGGCCCTGGCCATCCTCACCCTGCGCCGTGCCCTGCCAGGGGTCATCCTCCGGCTTCAGGAAGCCCTGCAGGACTATTACACACTGGTGGACCGAGTGCCGGGCCTGCTACACCACCTGGCTAGCATGGATTACTCATCCGTGGTCTCTGAGGATGACCTAGTAACAAAGCTCAATGCTGGCTTGCAAGCTGTCTCAGAGGATCCCAGGCTCCTGGTGAGAGCCACTGAACCTAAAGAAAGCTCCTCT---AGGCCTGAGGCTGGGCCTAATGATCCCCCAGAAGCTGCTCCTGAGGTGCCCAAGGAAGAA   [1119]
Calomys_venustus                 CTGATGGGAATGCAAGCAGCCATTGAGCAGGCTATGAAGAGTCGTGAGATTCTGGGCATCTCTGACCCTCAGATGCTGGCCCATGTGCTGACAGCCGGAGTACAGAGCTCCTTGAATGACCCACGCCTCTTCATCTCCTATGAGCCCAGTACCCTCGAGGCTCCCCAG---CAAGCACCAACACTCACCAACCTCACCCGAGAAGAACTGCTGGCCCAGCTACAGAGGAACATCCACCATGAAGTTCTTGAGGGCAATGTGGGTTACCTACGAGTGGATGACCTTCCCAGTCAGGAGGTACTGAGTGAGCTGGGGGGATTCTTGGTGGCCCATGTGTGGAGGCATCTCATGAGCACCTCTTCCTTAGTACTAGATCTTCGGCACTGTGCCGGTGGTCACATCTCCGGGATACCTTATGTCATCTCCTACTTGCACCCCGGGAACACAGTCATGCACGTTGATACCATCTATGATCGCCCCTCCAACACCACCACTGAGATATGGACCTTGCCCAAGGTGCTAGGGGAGAGATACAGTGCTGACAAAGATGTGGTAGTCCTCACCAGTGGACATACTGGGGGTGTGGCTGAGGACATCACCTACATCCTCAAGCAGATGCGCAGAGCCATAGTGGTGGGTGAGCGGACAGAGGGCGGTGCCCTGGACCTCCAGAAGCTGAGAATAGGCCAGTCCAACTTTTTCCTCACAGTTCCTGTGTCCAGGTCTCTGGGACCCCTGGGAGGAGGTGGCCAGACATGGGAG---------------------------------------------------------------------------------------------------------------------------------------------------------------------------------------------------------------------------------------------------------------------------------------------------------------------------------------------------------------------------   [759]
Calomyscus_baluchi               CTGATGGGAATGCAAGCAGCCATTGAGCAGGCTATGAAGAGCCGTGAGATTCTGGGCATCTCAGACCCTCAGACGCTGGCCCATGTGCTGACAGCCGGAGTGCAGAGTTCCTTGAATGATCCACGCCTCTTCATCTCCTATGAGCCCAGTACCCTCGAGGCTCCCCAG---CAAGCACCAACACTCACCAACCTCACCCGAGAAGAACTACTGGCCCAGCTACAGAGGAATATCCACCATGAGGTCCTTGAGGGCAACGTGGGTTACTTACGAGTTGATGACCTCCCAGGCCAGGAGATACTGAGTGAGCTGGGGGGGTTCTTGGTGGCCCATGTGTGGAGGCAGCTCATGGGCACCTCCTCCTTGGTGCTGGATCTCCGGCACTGTACTGGGGGTCAGGTCTCTGGGATCCCTTATGTCATCTCCTACTTGCACCCTGGGAACACTGTCATGCACGTGGATACCATCTATGATCGCCCCTCCAACACCACCACAGAGATCTGGACCTTGCCCAAGGTACTAGGGGAAAGATACAGTGCTGACAAGGATGTGGTAGTCCTCACCAGTGGACTTACTCGGGGAGTGGCTGAAGACATTGCCTACATCCTCAAGCAGATGCGCAGGGCCATCGTGGTGGGTGAGCGAACAGAGGGTGGTGCCCTGGACCTCCAAAAGCTGAGAATAGGTCAGTCCAACTTCTTCCTCACAGTGCCTGTATCCAGGTCCCTGGGGCCTCTGGGTGGAGGTGGCCAGACATGGGAAGGCAGTGGAGTGCTGCCCTGTGTGGGGACACCTGCAGAACAGGCCCTGGAGAAGGCCCTGGCCATCCTCACCCTGCGTCGTGCCCTGCCAGGGGTTGTCCTCCGAGTCCAGGAAGCCCTGCAGGACTATTATACACTGGTGGACCGAGTGCCAGGCCTGCTACACCACCTGGCTAGCATGGACTACTCAGCTGTGGTGTCTGAGGAGGACCTGGTAACAAAGCTCAATACTGGCTTACAAGCTGTGTCGGAGGACCCCAGGCTCCAGGTGAGAGCCACTGGACCCAGAGAAACCTCCTCT---AGGCCTGAGACTGGGGCTAATGACCCTCCAGAAGCCATCCCTGAGGTGCCCAAGGAAGAA   [1119]
Calomyscus_sp                    CTGATGGGAATGCAAGCAGCCATTGAGCAGGCTATGAAGAGCCGTGAGATTCTGGGCATCTCAGACCCTCAGACGCTGGCCCATGTGCTGACAGCCGGAGTGCAGAGTTCCTTGAATGATCCACGCCTCTTCATCTCCTATGAGCCCAGTACCCTCGAGGCTCCCCAG---CAAGCACCAACACTCACCAACCTCACCCGAGAAGAACTACTGGCCCAGCTACAGAGGAATATCCACCATGAGGTCCTTGAGGGCAACGTGGGTTACTTACGAGTTGATGACCTCCCAGGCCAGGAGATACTGAGTGAGCTGGGGGGGTTCTTGGTGGCCCATGTGTGGAGGCAGCTCATGGGCACCTCCTCCTTGGTGCTGGATCTCCGGCACTGTACTGGGGGTCAGGTCTCTGGGATCCCTTATGTCATCTCCTACTTGCACCCTGGGAACACTGTCATGCACGTGGATACCATCTATGATCGCCCCTCCAACACCACCACAGAGATCTGGACCTTGCCCAAGGTACTAGGGGAAAGATACAGTGCTGACAAGGATGTGGTAGTCCTCACCAGTGGACTTACTCGGGGAGTGGCTGAAGACATTGCCTACATCCTCAAGCAGATGCGCAGGGCCATCGTGGTGGGTGAGCGAACAGAGGGTGGTGCCCTGGACCTCCAAAAGCTGAGAATAGGTCAGTCCAACTTCTTCCTCACAGTGCCTGTATCCAGGTCCCTGGGGCCTCTGGGTGGAGGTGGCCAGACATGGGAAGGCAGTGGAGTGCTGCCCTGTGTGGGGACACCTGCAGAACAGGCCCTGGAGAAGGCCCTGGCCATCCTCACCCTGCGTCGTGCCCTGCCAGGGGTTGTCCTCCGAGTCCAGGAAGCCCTGCAGGACTATTATACACTGGTGGACCGAGTGCCAGGCCTGCTACACCACCTGGCTAGCATGGACTACTCAGCTGTGGTGTCTGAGGAGGACCTGGTAACAAAGCTCAATACTGGCTTACAAGCTGTGTCGGAGGACCCCAGGCTCCAGGTGAGAGCCACTGGACCCAGAGAAACCTCCTCT---AGGCCTGAGACTGGGGCTAATGACCCTCCAGAAGCCATCCCTGAGGTGCCCAAGGAAGAA   [1119]
Cannomys_badius                  CTGATGGGGATGCAGACAGCCATCGAGCAGGCCATGAACAGTCGTGAGATTCTGGGTATCTCAGACCCTCAGACACTGGCCCGTGTGCTAACGGCYGGGGTGCAGAGTTCCCTCAATGATCCACGCCTGTTCATCTCCTACgAGCCCAGTACTCGTGAGGCTCCTCAG---CAAGCCSCCACACTCACCAACCTCACTCAAGAAMTACTA---GCCCAGCTACAGAGGAATATCCATCATGAGGTTCTGGAGGGCAACGTGGGTTACCTACGGGTGGACSATCTCCCGGGCCAGGAGGTGCTGAGTAAGCTGGGGGGGTTCCTGGTGGCCCACATGTGGACCCAGCTCATGGGCACCTCTGCCTTGGTGCTAGATCTCCGGAACTGTACRGGGGGCCATGTCTCTGGGATCCCCTACGTCATCTCCTACTTGAACCCYGGGAATACCGTCATGCATGTGGACACCATCTACGACCGACCCTCCAATACCACCACGGAGATCTGGACTTTGCCCAAGGTCCTGGGGGAGAGGTACAGTGCTGACAAGGATGTGGTGGTCCTCACCAGTGGCCACACTGGAGGGGTGGCCGAGGACATCGCCTATATCCTCAAGCAGATGCGCAGGGCCATCGTGGTGGGCGAGCGGACTGAGGGGGGTGCCCTGGACCTCCAKAAGCTGAGGATAGGCCAGTCCAACTTCTTCCTCACAGTGCCAGTCTCCAGGTCCTTGGGACCCCTGGGTGGAGGTGGCCAGACATGGGAGGGCAGTGGAGA----------------------------------------------------------------------------------------------------------------------------------------------------------------------------------------------------------------------------------------------------------------------------------------------------------------------------------------------------------------   [767]
Carpomys_phaeurus                CTGATGGGAATGCAAGCAGCCATTGAGCAGGCTATGAAGAGTCATGAGATTCTGGGCATCTCAGACCCTCAGACGCTGGCCCATGTGCTGACGGCTGGAGTGCAGAGTTCCCTGAATGACCCACGTCTCTTCATCTCGTATGAGCCCAATGCCCTCGAGGCTCCCCAG---CAAGCTCCAGCCCTCACCAACCTCACCCGAGAAGAACTGCTGGCCCAGATACAGAAGAACATCCACCATGAGGTTCTTGAGGGCAACGTGGGCTACCTACGAGTGGATGACCTCCCAGGCCAGGAGGTACTGAGTGAGCTGGGGGAGTTCTTGGTGACCCATGTGTGGAAGCAGCTCATGGGCACCTCCTCCTTGGTGCTAGATCTCCGGCACTGCGCTAGTGGCCATGTCTCCGGGATCCCCTATGTCATCTCCTACTTGCACCCTGGGAACACTGTCATGCACGTGGATACCATCTATGACCGTCCCTCCAATACCACCACAGAGATCTGGACCTTGCCTAAGGTCCTGGGGGACAGATACAGTGCTGACAAGGATGTGGTGGTCCTCACCAGTGGGCGTACTGGGGGAGTGGCTGAAGACATCGCCTACATCCTCAAGCAGATGCGCAGAGCCATCGTGGTGGGTGAGCGGACGGAGGGTGGCGCCCTGGACCTCCAGAAGCTGAGAATAGGCCAGTCCAACTTCTTCCTCACAGTGCCTGTGTCCAGGTCCCTGGGACCCCTGGGTGGAGGTGGCCAGACATGGGAAGGCAGTGGAGTGCTGCCCTGTGTAGGGACGCCTGCAGAGCAAGCTCTAGAAAAGGCCCTGGCCATCCTCACCCTGCGCCGTGCCCTGCCAGGGGTTGTCCTCCGACTTCAGGAAGCCCTTCAGGACTATTACACATTAGTGGACCGAGTGCCAGGCCTGCTACACCACCTGGCTAGCATGGACTACTCAGCCGTGGTCTCTGAAGAGGACCTGGTGACAAAGCTCAATGCTGGCTTGCAGGCTGTGTCGGAGGATCCCAGGCTCCTGGTAAGAGCCACTGGACCCAGAGAAACCTCCTTA---AGACCTGAGACTGGGCCTGATGACCCCCCAGCAACCACCCCTGAGGTGCCCAAGGAAGAA   [1119]
Cerradomys_subflavus             CTGATGGGAATGCAAGCAGCCATTGAGCAGGCTATGAAGAGTCGTGAGATTCTGGGCATCTCAGACCCTCAGATGCTGGCCCATGTGCTGACAGCTGGAGTACAGAGTTCCTTGAATGACCCACGCCTCTTTATCTCCTATGAGCCCAGTACCCTCGAGGCTCCTCAA---CAAGCACCAACGCTCACCAGCCTCACCCGAGAAGAACTGCTGGCCCAGGTACAGAGGAATATCCACCATGAAGTTCTTGAGGGAAATGTGGGTTACCTACGAGTGGATGACCTTCCTGGCCAGGAGGTACTGAGTGAGCTGGGGGAATTCTTGGTGGTCCATGTGTGGAGGCAGCTCATGAGCACCTCTTCCTTAATACTAGATCTTCGACACTGYGCTGGTGGTCACATCTCTGGGATACCTTATATCATCTCCTACTTGCACCCTGGGAACACAGTCATGCACGTGGATACCATCTATGACCGCCCATCCAACACTACCACTGAGATCTGGACCTTGCCCAAGGTCCTAGGGGAGAGATACAGTGCTGACAAAGATGTGGTAGTCCTCACCAGTGGACATACTGGGGGTGTGGCTGAGGANATCACCTACATCCTCAAGCAGATGCGCAGAGCCATAGTGGTGGGGGAGCGGACAGAGGGTGGTGCCCTGGACCTCCAGAAGCTGAGAATAGGCCAGTCCAACTTNTTCCTCACAGTTCCTGTGTCCAGGTCTCTGGGACCCCTGGGCGGAGGGGGCCAGACATGGGAAGGCAGTGGTGTGCTGCCTTGTGTGGGGACTCCTGCGGAGCAGGCCCTAGAAAANGCCCTGGCCATCCTCACCCTGCGCNGTGCTTTGCCAGGGGTCGTCCNCCGACTTCAGGAAGCCCTGCAGGACTATTACACAYTGGTGGACCGAGTGCCGGGCCTGCTACACCACCTGGCTAGCATGGACTACTCAGCCTTGGTCTCTGAGGATGACCTAGTGACAAAGCTCAATGCTGGCTTGCAAGCTGTCTCAGAGGATCCCAGGCTCCTGGTGAGAGCCACTGGACCTAAAGAAAGCTCCTCT---AGGCCTGAGACTGGGCCTAATGACCCCCCAGAAGCTGCTCCTGAAGTGCCCAAGGAAGAA   [1119]
Chelemys_macronyx                CTGATGGGAATGCAAGCAGCCATTGAGCAGGCTATGAAGAGTCGTGAGATTCTGGGCATCTCAGACCCTCAGATGCTGGCCCATGTGCTGACAGCCGGAGTGCAGAGCTCCTTGAATGATCCACGCCTCTTCATCTCCTATGAGCCCAGTACTCTCNAGACTCCCCAG---CAAGCACCAATGCTCACCAACCTCACCCAAGAAGAACTGCTGGCCCAGCTACAGAAGAATATCCACCATGAAGTTCTTGAGGGCAATGTGGGTTACCTACGANTGGATGACCTTCCTGGCCAGGAAGTACTGAGTGAGCTGGGGGAATTCTTGGTGGACCATGTGTGGAGGCAGCTCATGAGCACCTCTTCCTTAGTACTAGATCTTCGGCACTGTGCTGGTGGTCACATCTCTGGAATACCTTATGTCATCTCCTACTTGCACCCTGGGAACACAGTCATGCACGTGGATACCATCTATGATCGCCCTTCCAACACCACCACCGAGATCTGGACCTTGCCCAAGGTCCTAGGGGAGAGATACAGTGGTGACAAAGATGTGGTGGTCCTCACCAGTGGACATACTGGGGGTGTGGCTGAGGACATCACCTACATCCTCAAGCAGATGCGCAGAGCCATAGTGGTGGGTGAGCGGACGGAGGGCGGTGCCCTGGACCTCCAGAAGCTGAGAATAGGCCAGTCCAACTTTTTCCTCACAGTTCCTGTGTCCAGGTCTCTGGGACCCCTGGGAGGAGGTGGC---------------------------------------------------------------------------------------------------------------------------------------------------------------------------------------------------------------------------------------------------------------------------------------------------------------------------------------------------------------------------------------   [747]
Chinchillula_sahamae             CTGATGGGAATGCAAGCAGCCATTGAGCAGGCTATGAAGAGTCGTGAGATTCTGGGCATCTCAGACCCTCAGATGCTGGCCCATGTGCTGACAGCTGGAGTGCAGAGTTCCTTGAATGACCCACGCCTCTTCATCTCCTATGAGCCCAGTACCCTCGAGGCTCCCCAG---CAAGCACCAATGCCCACCAACCTCACCCGAGAAGAACTGCTGGCCCAGCTACAGAGGGACATCCGCCATGAAGTTCTTGAGGGCAATGTAGGTTACCTACGAGTGGATGACCTTCCTGGCCAGGAGGTACTGAGTGAGCTGGGAGGATTCTTGGTGGCCCATGTGTGGAGGAAGCTCATGAGCACCTCTTCCTTAGTACTAGATCTTCGGCACTGTGCTGGTGGTCACATCTCTGGGATACCTTATGTCATCTCCTACTTGAACCCTGGGAACACAGTCATACACGTGGATACCATCTATGATCGCCCTTCCAACACCACCACTGAGATCTGGACCTTGCCCAAGGTCCTAGGGGAGAGATACAGTGCTGACAAAGATGTGGTAGTCCTCACCAGTGGACATACTGGGGGTGTGGCTGAGGACATCACCTACATCCTCAAGCAGATGCGCAGAGCCATAGTGGTGGGTGAACGGACAGAAGGCGGTGCCCTGGACCTCCAGAAGCTGAGAATAGGCCAGTCCAACTTTTTCCTCACAGTTCCCGTGTCCAGGTCTCTGGGACCCCTGGGAGGAGGTGGCCAGACATGGGAGGGCAGTGGAGA----------------------------------------------------------------------------------------------------------------------------------------------------------------------------------------------------------------------------------------------------------------------------------------------------------------------------------------------------------------   [770]
Chionomys_nivalis                ---------------------------------ATGAAGAGTCGTGAGATTCTGGGCATCTCCGACCCTCAGACGCTGGCCCATGTGCTGACAGCCGGAGTGCAGAGTTCCTTGAATGACCCACGCCTCTTCATCTCCTATGAGCCCAGCACCCTTGAGGCTCCCCAG---CCAGCACCGACACTCACAAACCTCACCCAAGAAGAACTACTGGCCCAGCTACAGAAGAGCATCCACCATGAAGTCCTTGAGGGCAACGTGGGTTACCTACGAGTGGATGACCTCCCCAGCCAGGAGGTACTGAGTGAGCTGGGGGAGTTCTTGGTGACCCATATGTGGAGGCAGCTCATGGACACCTCCTCCATGGTGCTCGATCTCCGGGACTGTGCCGGTGGGCACATCTCTGGGATCCCTTATTTCATTTCCTACTTGTACCCTGGGAACACCGTCATGCACGTGGATACCATCTATGATCGCCCCTCCAATACCACCACCGAGATCTGGACCCTGCCCAAAGTCCTAGGGGAGAGATATAGCGCTGACAAAGACGTGGTAGTCCTCACCAGCGGACACACTGGGGGAGTGGCTGAGGACATCGCCTACATCCTCAAGCAGATGCGCAGGGGCATCGTGGTGGGCGAGCGGACGGAGGGTGGTGCCCTGGACCTCCAGAAGCTGAGAATAGGCCAGTCCAACTTCTTCCTCACACTGCCAGTGTCCAGGTCCCTGGGGCCCTTGG--------------------------------------------------------------------------------------------------------------------------------------------------------------------------------------------------------------------------------------------------------------------------------------------------------------------------------------------------------------------------------------------------   [703]
Chiromyscus_chiropus             CTGATGGGAATGCAAGCAGCCATTGAGCAGGCTATGAAGAGTCATGAGATTCTGGGCATCTCAGACCCTCAGACACTGGCCCATGTGCTGACAGCTGGAGTCCAGAGCTCTTTGAATGACCCACGTCTCTTCATTTCCTATGAACCTAGCACCCTCGAGGCTCCCCAG---CAAGCACCAGCACTCACCAACCTCACCCGAGAAGAACTGCTGGCCCAGATACAGAGGAACATACGCCATGAGGTTCTTGAGGGTAATGTGGGCTACCTACGAGTGGATGATCTCCCTGGCCAGGAGGTACTGAGTGAGCTGGGGGAGTTCCTGGTGAGCCATGTGTGGAAGCAGCTCATGGACACCTCTTCCTTGGTGCTAGATCTCCGGCACTGTGCTGGCGGCCATGTCTCTGGGATCCCTTATGTCATCTCCTACTTGCACCCTGGGAACACAGTCGTGCATGTGGATACCATCTATGACCGGCCCTCCAACACCACCACAGAGATCTGGACCTTGCCTAAAGTCCTGGGGGAGAGATACAGTGCTGACAAGGACGTGGTGGTCCTCACCAGTGGACACACCGGGGGAGTAGCTGAGGATATCGCCTACATTCTCAAGCAGATGCGAAGGGCCATCGTGGTGGGTGAGCGGACGGAGGGTGGCGCCCTG------------------------------------------------------------------------------------------------------------------------------------------------------------------------------------------------------------------------------------------------------------------------------------------------------------------------------------------------------------------------------------------------------------------------------------------------------------------------------   [660]
Chiropodomys_gliroides           CTGATGGGAATGCAAGCAGCCATCGAGCAGGCTATGAAGAGTCATGAGATTCTGGGCATCTCAGACCCTCAGACGCTGGCCCATGTGCTGACAGCTGGAGTACAGAGTTCCTTGAACGACCCACGTCTCTTCATCTCCTATGAGCCCAGTACCCTCGAGGCTCCCCCG---CAAGCATCAGCACTCACCAACCTCACCCGAGAAGAACTGCTGGCCCAGATACAGAGGACTATCCACCATGAGGTTCTTGAGGGTAACGTGGGCTACCTACGAGTGGATGACCTCCCAGGCCAGGAGGTGCTGAGTGAGCTGGGGGAGTTCTTAGTGAGCCATGTGTGGAAGCAGCTCATGGGTACCTCCTCCTTGGTGCTAGATCTCCGGCACTGTGCTAGTGGCCACGTCTCTGGGATCCCTTATGTCATTTCCTACTTGAACCCCGGGAACACTGTCATGCATGTGGATACCATCTATGATCGTCCCTCCAACACCACCACAGAGATCTGGACCTTGCCCAAGGTCCTAGGAGAGAGGTACAGTGCTGACAAGGACGTGGTGGTCCTCACCAGTGGACATACTGGGGGAGTGGCCGAGGACATCGCCTACATCCTCAAACAGATGCGCAGGGCCATCGTGGTGGGTGAACGGACGGAGGGTGGCGCCCTGGACCTCCAGAAGCTGAGAATAGGCAAGTCCAACTTCTTCCTCACAGTGCCTGTGTCCAGGTCCCT?G-----------------------------------------------------------------------------------------------------------------------------------------------------------------------------------------------------------------------------------------------------------------------------------------------------------------------------------------------------------------------------------------------------------   [727]
Chiruromys_vates                 ctKATGGGAATGCAAGCAGCCATTGAGCAGGCTATGAAGAGTCACGAGATTCTGGGCATCTCGGACCCTCAGACGCTGGCCCATGTGCTGACAGCTGGAGTACAGAGTTCCTTGAATGACCCACGTCTCTTCATCTCCTACGAGCCCAGTACCCTCGAGGCTCCCCCA---CGAGCACCAGCACTCACCAACCTCACTCGAGAGGAACTGCTGGCCCAGCTACAGAGCAACATCCGCCATGAGGTCCTTGAGGACAACGTGGGCTACCTACGAGTGGATGACCTCCCTGGCCAGGAGGTGCTGAGTGAGCTGGGGGAGTTCTTAGTGAGCCATGTGTGGAAGCAGCTCATGGGCACCTCCTCCTTGGTGCTAGATCTCCGGCACTGTGCTGGTGGCCACGTCTCTGGGATCCCTTATGTCATCTCCTACTTGCACCCTGGAAACACCGTCATGCACGTGGATACCATCTACGATCGTCCCTCCAACACCACCACAGAGATCTGGACCTTACCCAAGGTCCTAGGAGAGAGATACAGTGCTGACAAGGATGTGGTGGTCCTCACCAGTGGACATACTGGGGGAGTGGCCGAGGACATCGCCTACATCCTCAAGCAGATGCGCAGKGCCATCGTGGTGGGTGAGCGGACAGAGGGTGGCGCCCTGGACCTCCAGAAGCTGAGAATAGGCCAGTCCAACTTCTTCCTCACAGTGCCTGTGTCCAGGTCCCTGGGA---------------------------------------------------------------------------------------------------------------------------------------------------------------------------------------------------------------------------------------------------------------------------------------------------------------------------------------------------------------------------------------------------------   [729]
Chrotomys_gonzalesi              CTGATGGGAATGCAAGCAGCCATTGAGCAGGCCATGAAGAGTCATGAGATTCTGGGCATCTCAGACCCTCAGACGCTGGCCCATGTGCTGACAGCTGGAGTACAGAGTTCCTTGAATGACCCACGTCTCTCCATCTCCTATGAGCCCAATACCCTWGAGGCTCCCCCG---CAAGCACCAGCACTCACCAACCTCACCCAAGAAGAACTGCTGGCCCAGATACAGAGGAACATCCACCATGAAGTTCTTGAGGGCAACGTGGGCTACCTACGAGTGGATGACCTCCCTGGCCAGGAGGTACTGAGTGAGGTGGGGGAGTTCTTAGTGAGCCATGTGTGGAAGCAGCTCATGGGCACCTCCTCCTTGGTGTTAGATCTCCGGCACTGTGCTGGTGGCCACGTTTCTGGGATCCCTTATGTCATCTCCTACTTGCACCCTGGGAACACTGTCATGCATGTGGATACCATCTATGATCGTCCCTCCAACACCACCACAGAGATCTGGACCTTACCCAAGGTCCTAGGAGAGAGATACAGTGCTGACAAGGATGTAGTGGTCCTCACCAGTGGACATACTGGAGGAGTGGCCGAGGACATCGCCTACATCCTCAAGCAGATGCGCAGGGCCATCGTGGTGGGTGAGCGGATGGAGGGTGGCGCCCTGGACCTCCAGAAGCTGAGAATAGGCCAGTCCAACTTCTTCATCACAGTGCCTGTGTCCAGGT-----------------------------------------------------------------------------------------------------------------------------------------------------------------------------------------------------------------------------------------------------------------------------------------------------------------------------------------------------------------------------------------------------------------   [721]
Clethrionomys_gapperi            CTCATGGGAATGCAAGCAGCCATTGAGCAGGYTATGAAGAGTCGTGAGATTCTGGGCATCTCAGACCCCCAGACGCTGGCCCACGTGCTGACAGCCGGAGTGCAGAGTTCCTTGAATGACCCACGCCTCTTCATCTCCTATGAGCCCAGTACCCTCGAGGCTCCCCAA---CCAGCACCGACACTCACCAACCTCACCAGAGAAGAACAACTGGCCCAGCTACAGAAGAGCATCCACCATGAGGTCCTTGAGGGCAATGTGGGTTACCTACGAGTGGATGACCTCCCCGGCCAGGAGGTACTGAGTGAGCTGGGGGAGTTCTTGGTGACCCATATGTGGAGGCAGCTCATGGACACCTCCTCTTTGGTGCTCGATCTCCGGGACTGTGCTGGTGGTCACATCTCTGGGATCCCTTACTTCATCTCCTACTTGCACCCTGGGAACACCGTCATGCACGTGGATACCATCTATGATCGCCCCTCCAATACCACCACCGAGATCTGGACCCTGCCCAAGGTCCTAGGCGAGAGATACAGTGCTGACAAAGACGTGGTAGTCCTCACCAGCGGACGCACTGGGGGTGTGGCCGAGGACATCGCCTACATTCTCAAGCAGATGCGTAGGGGCATCGTGGTGGGTGAGCGGACAGAGGGTGGTGCCCTAGACCTCCAGAAGCTGAGAATAGGCGAGTCCAACTTCTTCCTCACAGTGCCCGTGTCCAGATCCCTGGGTCCCTTGGGAGGAGGTGGCCAGACGTGGGAAGGCAGTGGAGTGTTGCCCTGCGTGGGGATACCAGCAGAAAAAGCCCTAGAAAAGGCCTTGGCCATCCTCACCCTGCGCCGTGCCCTCCCCGGGGTGGTGCTCCGGCTTCAGGAAGCCCTGCAGGACTATTACACACTGGTGGACCGAGTGCCGRGTCTGCTACACCGCCTGGCTAGCATGGACTACTCCGCTGTGGTCTCAGAGGAAGACCTAGTGGCAAAGCTCAATGCTGGCTTGCAGGCTGTATCCGAGGATCCCAGGCTCCTGGTGAGAGTTACTGGACCCAGAGAAAGCTCCTCT---AGGCCTGAGACTGGGCCTAATGACCCTCCAGCAGCCGCTCCTGAGGTGCCCAAG------   [1113]
Colomys_goslingi                 ------------------------------------------------------------------------------------------------------------------------------------------------------------------------------------------------------------------------------------------------------------------------------------------------------------------------------------------------------------------------------------------------------------------------------------------------------------------------GTGGATACCATCTATGATCGGCCCTCCAACACCACCACAGAGATCTGGACTTTGCCCAAGGTCCTAGGCGAGAGATACAGTGCTGACAAGGATGTGGTGGTCCTCACCAGTGGACATACTGGGGGAGTCGCTGAGGACATCGCCTACATCCTCAAGCAGATGCGCCGGGCCATCGTGGTGGGTGAGCGGACGGAGGGTGGTGCCCTGGACCTCCAGAAGCTGAGAATAGGCCAGTCCAACTTCTTCCTC---------------------------------------------CAGACATGGGAAGGTAGTGGAGTGCTGCCCTGTGTGGGGACACCTGCAGAGCAAGCCCTAGAAAAGGCCCTGGCCATCCTTACCCTGCGTCGGGCCCTGCCAGGGGTTGTCCTCCGACTTCAGGAAGCCCTCCAGGACTATTACACATTAGTGGACCGAGTGCCGAGCCTGCTGCACCACCTGGCCAGCATGGACTATTCGGCCGTGGTCTCTGAAGAGGACCTGGTGACAAAGCTCAACGCTGGCTTGCAGGCTGTGTCCGAAGATCCCAGGCTCCTGGTGAGAGCCACTGGACCCAGAGAAACCTCCTCA---AGACCTGAGACTGTACCTAATGATCCCCCAGCAGCCACCCCTGAGGTGCCCAAGGAAGAA   [621]
Conilurus_penicillatus           CTGATGGGAATGCAAGCAGCCATTGAGCAGGCTATGAAGAGTCATGAGATTCTGGACATCTCAGACCCTCAGACGCTGGCCCATGTGCTGACAGCTGGAGTTCAGAGTTCCTTGAATGACCCACGTCTTTTCATCTCCTATGAGCCCAGTACCCTCGAGGCTCCCCCA---CAAGCACCAGCACTCACCAACCTCACCCGAGAAGAACTGCTGGCCCAGATACAGAGGAACATCCACCATGAGGTTCTTGAGGACAACGTGGGCTACCTACGATTGGATGACCTCCCTGGCCAGGAGGTACTGAGTGAGCTGGGGGAGTTCTTAGTGAGCCATGTGTGGAAGCAGCTCATGAGCACCTCCTCCTTGGTGCTAGATCTCCGGCACTGTACTGGTGGCCAAGTCTCTGGGATCCCTTATGTCATTTCCTACTTGCACCCTGGAAACACTGTCATGCACGTGGATACAATCTATGATCGTCCCTCCAACACCACCACAGAGATCTGGACCTTGCCCAAGGTCCTAGGAGAGAGATACAGTGCTGACAAGGATGTGGTGGTCCTCACCAGTGGACATACTGGGGGAGTGGCCGAGGACGTTGCCTACATCCTCAAGCAGATGCGCAGAGCCATCGTGGTGGGTGAGCGGACGGAGGGTGGCGCCCTGGACCTCCAGAAGCTGAGAATAGGCCAATCCAACTTCTTCCTCACAGTGCCTGTGTCTAGGTCTCTGGGACCCCTAGGTGGAGGTGGCCAGACATGGGAG---------------------------------------------------------------------------------------------------------------------------------------------------------------------------------------------------------------------------------------------------------------------------------------------------------------------------------------------------------------------------   [759]
Crateromys_heaneyi               CTGATGGGAATGCAAGCAGCCATTGAGCAGGCTATGAAGAGTCATGAGATTCTGGACATCTCAGACCCTCAGACGCTGGCCCATGTACTGACAACTGGAGTACAGAGTTCCCTGAATGACCCACGTCTCTTCATCTCCTATGAGCCCGGTACCCTCGAGGTTCCCCAG---CAAGATCCAGCTCTCACCAACCTCACCCGAGAAGAACTACTGGCCCAGATACAGAGGAACATCCATCATGAGGTTCTTGAGGGCAACGTGGGCTACCTACGTGTGGATGACCTCCCAGGCCAGGAGGTACTGAGTGAACTGGGGGAGTTCTTGGTGACTCATGTGTGGAAGCAGCTTATGGGCACCTCCTCCTTGGTGCTAGATCTCCGGCACTGTGCTGGTGGCCAAGTCTCCGGGATCCCATATGTCATCTCCTACTTGCACCCTGGGAACACTGTCATGCACGTGGATACCATCTATGACCGTCCCTCCAATACCACCACAGAGATCTGGACCTTGCCTAAGGTCCTGGGGGACAGATACAGTGCTGACAAGGATGTGGTGGTCCTCACCAGTGCACGTACTGGGGGAGTGGCTGAGGACATTGCCTACATCCTCAAGCAGATGCGCAGGGCCATCGTGGTGGGTGAGCGGACAGAGGGTGGTGCCCTGGACCTCCAGAAGCTGAGAATAGGCCAATCCAACTTCTTCCTCACAGTGCCTGTGTCCAGGTCCTTGGGACCCCTGGGTGGAGGTGGCCAGACATGGGAAGGCAGCGGAGTGCTGCCCTGTGTGGTGACGCCTGCAGAGCAAGCTCTAGAAAAGGCCCTGGCCATCCTCACCCTRCGCCGTGCCCTGCCAGGGGTTGTCCTCCGACTTCAGGAAGCGCTTCAGGACTATTACACCTTAGTGGACCGAGTGCCAGGCCTGCTACACCACCTGGCTAGCATGGACTACTCAACCGTGGTCTCTGAAGAGGACCTGGTGACAAAGCTCAATGCTGGCTTGCAGGCTGTGTCGGAGGATCCCAGGCTCCTGGTAAGAGCCACTGGACCCAGAGAAACCTCCTCA---AGACCTGAGACTGGACCTAATGACCCCCCAACAGCCACTCCTGAGGTGCCCAAGGAAGAA   [1119]
Cricetomys_gambianus             CTCATGGGAATGCAAGCGGCCATTGAGCAGGCTATGAAGAGTCGTGAGATTCTGGGCATCTCAGACCCTCAGACGCTGGCACAGGTGCTGACAGCTGGAGTGCAGAGCTCCTTGAATGACCCACGCCTCTTCATCTCCTATGAGCCCAGTACCCTGGAGGCGCCTCAG---CAAGTACCAACACTCACCAACCTCACCCGAGAAGAGCTGCTGGCCCAGCTACAGAAGAACATCCACCATGAGGTTCTTGAGGGCAACGTGGGTTACCTACGAGTGGATGACCTCCCGGGCCAGGAGGTACTGAGTGAACTGGGGGGGTTCTTGGTGGCCCATGTGTGGAGGCAGCTCATGGGCACCTCCTCCTTGGTGCTAGATCTCCGGCACTGTGCTGGTGGTCACATCTCTGGGATCCCCTATGTCATCTCCTACTTGCACCCTGAGAACACTGTCATGCACGTGGACACCATCTATGATCGCCCCTCCAATACCACCACAGAGATATGGACCTTGCCCAAGGTCCTAGGGGAGAGGTACAGTGCYGACAAGGACGTGGTCGTCCTCACCAGTGGGCGTACTGGGGGAGTGGCTGAGGACATCGCCTATATCCTCAAGCAGATGCGCAGGGCCATCGTGGTGGGTGAGCAGACGGAGGGCGGTGCCCTGGACCTCCAGAAGCTGAGAATAGGCCAGTCCAACTTCTTCCTCACGGTGCCCGTGTCCAGGTCCCTGGGGCCCCTGGGTGGAGGCGGCCAGACA---------------------------------------------------------------------------------------------------------------------------------------------------------------------------------------------------------------------------------------------------------------------------------------------------------------------------------------------------------------------------------   [753]
Cricetulus_griseus               ------------------------------------------------------------------------------------------------------------------------------------------------------------------------------------------------------------------------------------------------------------------------------------------------------------------------------------------------------------------------------------------------------------------------------------------------------------------ATGCACGTGGATACCATCTATGATCGCCCCTCTAATACCACCACTGAGATTTGGACCTTGCCGAAGGTCCTGGGTGAGAGATACAGTGCCGACAAAGATGTGGTAGTCCTCACCAGTGGACGAACTGGGGGCGTGGCTGAGGACATCGCCTACATCCTCAAGCAGATGCGCAGGGCCATCGTGGTGGGAGAGCGGACGGAGGGTGGGGCCCTGGACCTCCAGAAGCTGAGAATAGGCCAGTCCAACTTCTTCCTCACAGTGCCCGTTTCCAGGTCCCTGGGGCCCCTGGGTGGAGGTGGCCAGACATGGGAAGGCAGTGGAGTGCTGCCCTGCGTGGGGACACCTGCAGAACAGGCCCTAGAAAAGGCCTTGGCCATTCTCACCCTGCGCCGTGCCCTGCCAGGGGTTGTCCTTCGACTACAGAAAGCCCTGCAGGACTATTACACTCTGGTGGACCGAGTGCCGGGCCTGCTACACCACCTGGCTAGTATGGACTACTCAGCCGTGGTCTCTGAGGAGGACCTCGTGACAAAGCTCAATGCTGGCTTGCAGGCTGTATCCGAGGATCCTAGGCTCCTGGTGAGAGCCACTGGACCCAAAGAAAGCTCATCT---AGGCCTGAGACTGGGCCTAATGACCCCCCAGAAGCCACTCCTGAGGTACCCAAGGAAGAA   [672]
Cricetulus_migratorius           CTGATGGGAATGCAAGCAGCCATTGAGCAGGCTATGAAGAGTCGTGAGATTCTGGGCATCTCAGACCCTCAGACGCTGGCCCAGGTGCTGACAGCTGGAGTGCAGAGTTCCTTGAATGACCCACGCCTCTTCATCTCCTATGAGCCCAGTTCCCTTGAGGCTCCCCAG---CAAGAACCAGCACTCACCAACTTCACCMGAGAAGAACTGCTGGACCAGATACAGAGGAACATCCACCATGAGGTTCTTGAGGACAATGTGGGTTACCTACGAGTGGACGACCTCCCCAGCCAGGAGGTACTGAGTGAGCTGGGAGGGTTCTTGGTGGCCCATGTGTGGAGGCAGCTCATGGGCACCTCCTCCTTGGTGCTAGATCTCAGGCACTGTGCTGGTGGTCACATCTCTGGGATCCCTTATGTCATCTCCTATTTGCACCCTGGGAACACTGTCATGCATGTGGATACCATCTATGATCGCCCCTCTAATACCACCACRGAGATTTGGACCTTGCCGAAGGTTCTGGGGGAGAGATACAGYGCCGACAAAGATGTGGTAGTCCTCACTAGTGGACGAACTGGGGGCGTGGCTGAGGACATCGCCTACATCCTCAAGCAGATGCGCAGGGCCATCGTGGTGGGTGAGCGGACGGAGGGTGGTGCCCTGGACCTCCAGAAGCTGAGAATAGGCCAGTCCAACTTCTTCCTCACAGTGCCTGTGTCCAGGTCCCTGGGGCCCTTGGGTGGAGGTGGCCAGACATGGGAGGGCAGTGGAGA----------------------------------------------------------------------------------------------------------------------------------------------------------------------------------------------------------------------------------------------------------------------------------------------------------------------------------------------------------------   [770]
Cricetus_cricetus                CTGATGGGAATGCAAGCAGCCATTGAGCAGGCTATGAAGAGTCGTGAGATTCTGGGCATCTCAGACCCTCAGACGCTGGCCCAGGTGCTGACAGTTGGAGTGCAGAGTTCCTTGAATGACCCACGTCTCTTTATCTCCTATGAGCCCAGTTCCCTTGAGGCTCCCCAG---CAAGTACCAGCACTCACCAACTTCACCCGAGAAGAACTGCTGGACCAGCTACAAAGGAGCATCCACCATGAGGTTCTTGAGGACAATGTGGGTTACCTACGAGTAGACGACCTCCCCAGCCAGGAGGTACTGAGTGAGCTGGGAGGGTTCTTGGTGACCCATATGTGGAGGCAGCTCATGGGCACCTCCTCCTTGGTGCTAGATCTCCGGCATTGTGCTGGTGGTCACATCTCTGGGATCCCTTATGTCATCTCCTACTTGCACCCTGGGAATACTGTCATGCACGTGGATACCATCTATGATCGCCCCTCTAATACCACCACGGAGATTTGGACCTTGCCGAAGGTCCTAGGGGAGAGATACAGTGCCGACAAAGATGTGGTAGTCCTCACCAGTGGACGAACTGGAGGCGTGGCTGAAGACATCGCCTACATCCTCAAGCAGATGCGCAGGGCCATCGTGGTGGGTGAGCGGACGGAGGGTGGCGCCCTGGACCTCCAGAAGCTGAGAATAGGCCAGTCCAACTTCTTCCTCACAGTGCCCGTGTCCAGGTCCCTGGGGCCCCTGGGTGGAGGTGGCCAGACATGGGAG---------------------------------------------------------------------------------------------------------------------------------------------------------------------------------------------------------------------------------------------------------------------------------------------------------------------------------------------------------------------------   [759]
Crunomys_melanius                ---------ATGCAAGCTGCCATTGAGCAGGCTATGAAGAGTCATGAGATTCAGGGCATCTCAGACCCCCAGACGCTGGCCCATGTGCTTACAGCTGGAGTACAGAGCTCTTTGAATGACCCACGCCTCTTCATCTCCTATGAGCCCGGTGCCCCCGAGGCTCCCCAG---CAAGCACCAGCACTCACCAACCTCACCCGAGAAGAACTGCTGGCCCAGATACAGAGGAACATCCACCATGAGGTTCTTGAGGGCAACGTGGGCTACSTACGAGTGGATGATCTCCCTGGCCAGGAGGTACTGAATGAGCTGGGGGAGTTCSTAGTGAGCCATGTGTGGAAGCAGCTCATAGGCACCTCCTCCTTGGTGCTAGATCTCCGGCACTGTGCTGGTGGCCATGTCTCTGGGATCCCTTATGTCATCTCCTACTTGCACCCTGGGAACACTGTCTTGCACGTGGATACCATCTATGATCGGCCCTCCAACANCACCACAGAGATCTGGACCTTGCCTAAGGTCCTGGGGGAGAGATACAGTGCTGACAAGGATGTGGTGGTCCTCACCAGTGGACATACTGGGGGAGTGGCTGAGGACATCGCCTACATCCTCAAGCAGATGCGCAGGGCCATCGTAGTGGGTGAGCGGACAGAGGGTGGCGCCTTGGACCTCCAGAAACTGAGAATAGGTCAGTCCAACTTCTTCCTCACAGTGCCCGTGTCCARGTCCCTAGGGCCCCTAGGTGGAGGTGGCCAGACATGGGAAGGCAGTGGAGTGCTGCCCTGTGTGGGGATACCTGCAGAGCGAGCCCTAGAAAGGGCCCTGGCCATCCTTACCCTGCGTCGCGCCCTGCCAGGGGTCATTCTCGGACTTCAGGAAGCCCTACAGGACTATTACACATTAGTGGACCGAGTGCCTGGCCTGCTGCACCACCTGGCTAGCATGGACTACTCGGCCGTGGTCTCTGAAGAGGACCTGGTGACAAAGCTCAATGCTGGTTTGCAGGCTGTGTCAGAGGATCCCAGGCTCCTGGTGAGAGCCACTGGACCCAGAGAAACCTCCTCA---AGACCTGAGATTGGACCTAATGACCCCCCAGCAGTCACTCCTGAAGTGCCCAAGGAAGAA   [1110]
Dacnomys_millardi                ctgatgggAATGCAAGCGGCCATTGAGCAGGCTATGAAGAGTCATGAGATTCTGGGCATCTCAGACCCTCAGACGCTGGCCCACGTGCTGACAGCTGGAGTCCAGAGCTCTTTGAATGACCCACGTCTCGTCATCTCCTATGAACCCAGTACCCTCGAGGCTCCCCAG---CAAGCACCAGCACTCACCGACCTCACCCGAGAAGAACTGCTGGCCCAGATACAGAGGAACATCCGCCATGAGGTTCTTGAGGGTAACGTGGGCTACCTACGAGTGGATGATCTCCCTGGTCAGGAGGTACTGAGTGAGCTGGGGGAGTTCCTGGTGAGCCATGTGTGGAAGCAGCTCACGGACACCTCTTCCTTGGTGCTAGATCTCCGGCACTGTGCTGGTGGCCATGTCTCTGGGATCCCTTATGTCATCTCCTACTTGCACCCTGGGAACACAGTCTTGCACGTGGATACCATCTATGACCGGCCCTCCAACACCACCACAGAGATCTGGACCTTGCCTAAGGTCCTGGGGGAGAGATACAGTGCTGACAAGGATGTGGTGGTCCTCACCAGCGGACACACCGGGGGGGTAGCTGAGGATATCGCCTACATTCTCAAGCAGATGCGAAGGGCCATCGTGGTGGGTGAGCGGACGGAGGGCGGCGCCCTGGACCTCCAGAAGCTGAGAATAGGCCAGTCTAACTTTTTCCTCACAGTGCCTGTGT-----------------------------------------------------------------------------------------------------------------------------------------------------------------------------------------------------------------------------------------------------------------------------------------------------------------------------------------------------------------------------------------------------------------------   [715]
Dasymys_incomtus                 -------------------------------------------------------------------------------------------------------------------------------------------------------------------------------------------------------------------------------------------------------TTGAGGGCAATGTAGGCTACCTACGAGTGGATGACCTCCCTGGCCAGGAGGTACTGAGTGAGCTTGAGGAGTTTTTAGTGAGCCATGTGTGGGAGCAGCTCATGGGCACCTCCTCGTTGGTGCTAGACCTCCGGCACTGTGCTGGTGGCCATGTCTCTGGCATCCCTTACGTCATTTCCTACTTGCACCCTGGAAACACTGTCATGCACGTAGATACCATCTATGATCGTCCCTCCAACACCACCACAGAGATCTGGACCTTACCCAAGGTCCTAGGAGAGAGATACAGTGCTGACAAGGATGTGGTGATCCTTACCAGTGGACATACCGGGGGAGTGGCTGAGGACATTGCATACATCCTCAAGCAGATACGCAGGGCCATCGTGGTGGGTGAGCAG------------------------------------------------------------------------------------------------------------------------------------------------------------------------------------------------------------------------------------------------------------------------------------------------------------------------------------------------------------------------------------------------------------------------------------------------------------------------------------------------   [398]
Delanymys_brooksi                CTGATGGGAATGCAAGCAGCCATTGAGCAGGCTATGAAGAGTCGTGAGATTCTGGGCATCTCAGACCCTCAGACGCTGGCCCAGGTGCTGACAGCTGGAGTGCAGAGTTCCCTGAATGACCCGCGCCTCATCATCTCCTATGAGCCCAGTACCCTCGAGGCACCTCTG---CAAGCACCAGCACTCACCGACTTCACCCAAGAAGAACTGCTAGCCCAGCTACAGAGGAACATCCACCATGAGGTTCTCGAGGGCAACGTGGGTTACCTACGACTGGATGACCTCCCAGGCCAGGAGGTGCTGAGTGAGCTGGGGGAGTTCTTGGTGGCCCATGTGTGGAAGCAGCTCATGGGCACCTCATCCTTGGTGCTAGATCTCCGGCACTGTACTGGTGGTCATGTCTCTGGGATCCCTTATGTCATTTCCTACTTGCAYCCCGAGGACACGGTCATGCACGTGGACACCATCTATGATCGCCCCTCCAATACCACCACAGAGATCTGGACCTTGCCCAAGGTCCTAGGGGAGAGGTACAGTCCTGACAAGGATGTTGTAGTCCTCACCAGTGGACAGACTGGGGGAGTGGCTGAGGACATCGCCTACATCCTCAAACAGATGCGCAGGGCCATCGTGGTGGGTGAGCGGACAGAGGGTGGTGCCCTGGACCTCCAGAAGCTGAGAATAGGCCAATCCAATTTCTTCCTCACAGTGCCCGTGTCCAGGTCACTGGGGCCACTGGGTGGAGGCGGCCAGACATGGGAG---------------------------------------------------------------------------------------------------------------------------------------------------------------------------------------------------------------------------------------------------------------------------------------------------------------------------------------------------------------------------   [759]
Delomys_dorsalis                 CTGATGGGAATGCAAGCAGCCATTGAGCAGGCTATGAAGAGTCGTGAGATTCTGGGCATCTCCGACCCTCAGATGCTGGCCCATGTGTTGACAGCCGGAGTGCAGAGTTCCTTGAATGACCCACGCCTCTTCATCTCCTATGAGCCCAGTACCCTCGAGGCTCCCCAG---CAAGCACCAACGCTCACCAACCTCACCCGAGAAGAACTGCTGGCCCAGCTACAGAGGAACATCCACCATGAAATTCTTGAGGGCAATGTGGGTTACCTACGAGTGGATGACCTTCCCAGCCAGGAGGTACTGAGTGAGCTGGGGGGATTCTTAGTGGCCCATGTGTGGAGGCAGCTCATGAGCACCTCTTCCTTAGTACTAGATCTTCGGCACTGTGCTGGTGGTCACATCTCTGGGATACCTTATGTCATCTCTTACTTGCACCCTGGGAACACAGTCATGCACGTGGATACCATCTATGATCGCCCTTCCAACACCACCACTGAGATCTGGACCTTGCCCAAGGTCTTAGGGGAGAGATACAGTGCTGACAAAGATGTGGTAGTCCTCACCAGTAGACATACTGGGGGTGTGGCCGAGGACATCACNTACATCCTCAAGCAGATGCGTAGAGCCATAGTGGTGGGTGAGCGGACAGAGGGCGGTGCCCTGGACCTCCAGAAGCTGAGAATAGGCCAGTCCAACTTTTTCCTCACAGTTCCTGTGTCCAGGTCTCTGGGACCCCTGGGAGGAGGCGGCCAGACATGGGAAGGCAGTGGTGTGCTGCCTTGTGTAGGGACACCTGCAGAGCAGGCCCTAGAAAAGGCCCTGGCCATCCTCACCCTGCGCCGTGCCCTGCCAGGGGTTGTCCTCCGACTTCAGGAAGCCCTCCAGGAGTATTACACACTCGTGGACCGAGTGCCGGGCCTGCTACACCACCTGGCTAGCATGGACTACTCAGCCGTGGTCTCTGAGGATGACCTAGTAACAAAGCTCAATGCTGGCTTGCAAGCTGTCTCAGAGGATCCCAGGCTCCTGGTGAGAACCACTGGACCTAAAGAAAGCTCCTCT---AGGCCTGAGACTGGGCCTAATGACCCCCCAGAAGTTGCTCCTGAGGTGCCCAAGGAAGAA   [1119]
Dendromus_insignis               CTGATGGGAATGCAAGCAGCCATTGAGCAAGCTATGAAGAGTCGTGAGATTCTGGGCATCTCAGACCCCCAGACACTGGCCCATGTGCTGACAGCTGGCGTGCAGAGTTCCTTGAATGACCCACGCCTCTTTATCTCCTATGAGCCCAGTACCCTGGAGGTGCCTCAG---CAAGCGCCAGCACTCACCAACCTCACCCGAGAAGAGTTGCTGGCCCAGCTACAGAAGAACATCCACCATGAGATTCTTGAGGACAACGTGGGTTACCTGCGAGTGGATGACCTCCCAGGCCAGGAGGTACTGAGTGAGCTGGGGGGTTTCTTGGTGGCCCACGTGTGGAGGCAGCTCATGGGCACCTCCTCCTTGGTTCTGGATCTCCGGCACTGTGCTGGTGGTCATGTCTCTGGGATCCCTTATGTCATCTCCTACTTGCACCCTGAGAACTCTGTCATGCACGTGGATACCATCTATGATCGCCCCACTAATACCACCACAGAGATCTGGACCTTGCCCGAGGTCCTGGGGGAAAGGTACAGTGCTGACAAGGATGTAGTCGTCCTCACCAGTGGGCATACTGGGGGAGTGGCTGAGGACATCGCCTACATCCTCAAGCAGATGCGCAGGGCCATTGTGGTGGGTGAGCGGACTGAGGGTGGTGCCCTGGACCTCCAGAAGCTGAGAATAGGCCAGTCCAACTTCTTCCTCACGGTGCCAGTGTCCAGGTCCCTGGGGCCCCTGGGTGGAGGTGGTCAGACTTGGGAAGGCAGTGGAGTGCTGCCCTGCGTGGGGACACCAGCAGAGCAGGCCCTGGAAAAGGCTCTGGCCATCCTCACCCTGCGTCGTGCCCTGCCAGGGGTTGTCCTCCGCCTCCAGGAAGCCCTACAGGACTATTACACACTGGTGGACCGAGTGCCGGGCCTGTTACACCACCTTGCTAGCATGGACTACTCAGCCGTGGTCTCCGAGGAAGACCTGGTGACA------------------------------------------------------------------------------------------------------------------------------------------------   [978]
Dendromus_mesomelas              ---------------------------------------------------------------------------------------------------------agttcctTGAATGACCCACGCCTCTTTATCTCCTATGAGCCCAGTACCCTGGAGGTGCCTCAG---CAAGCGCCAGCACTCACCAACCTCACCCGAGAAGAGTTGCTGGCCCAGCTACAGAAGAACATCCACCATGAGATTCTTGAGGACAACGTGGGTTACCTGCGAGTGGATGACCTCCCAGGCCAGGAGGTACTGAGTGAGCTGGGGGGTTTCTTGGTGGCCCACGTGTGGAGGCAGCTCATGGGCACCTCCTCCTTGGTTCTGGATCTCCGGCACTGTGCTGGTGGTCATGTCTCTGGGATCCCTTATGTCATCTCCTACTTGCACCCTGAGAACTCTGTCATGCACGTGGATACCATCTATGATCGCCCCACTAATACCACCACAGAGATCTGGACCTTGCCCGAGGTCCTGGGGGAAAGGTACAGTGCTGACAAGGATGTAGTCGTCCTCACCAGTGGGCATACTGGGGGAGTGGCTGAGGACATCGCCTACATCCTCAAGCAGATGCGCAGGGCCATTGTGGTGGGTGAGCGGACTGAGGGTGGTGCCCTGGACCTCCAGAAGCTGAGAATAGGCCAGTCCAACTTCTTCCTCACGGTGCCAGTGTCCAGGTCCCTGGGGCCCCTGGGTGGAGGTGGTCAGACTTGGGAGGGCAGTGGAGTGCTGCCCTGCGTGGGGACACCAGCAGAGCAAGCCCTGGAAAAGGCTTTGGCCATCCTCACCCTGCGTCGTGCCCTGCCAGGGGTTGTCCTCCACCTCCAGGAAGCCCTACAGGATTATTACACACTGGTGGACCGAGTGCCGGGCTTGTTACACCACCTTGCTAGCATGGACTACTCAGCCGTGGTCTCCGAGGAAGACCTGGTGACAAAGCTCAATGCTGGCTTACAAGCTGTGTCTGAGGATCCCAGGCTCCTGGTGAGA------------------------------------------------------------------------------------------   [927]
Dendromus_nyasae                 CTGATGGGAATGCAAGCAGCCATTGAGCAAGCTATGAAGAGTCGTGAGATTCTGGGCATCTCAGACCCCCAGACACTGGCCCATGTGCTGACAGCTGGTGTGCAGAGTTCCTTGAATGACCCACGCCTCTTTATCTCCTATGAGCCCAGTACCCTGGAGGTGCCTCAG---CAAGCGCCAGCACTCACCAACCTCACCCGAGAAGAGTTGCTGGCCCAGCTACAGAAGAACATCCACCATGAGATTCTTGAGGACAACGTGGGTTACCTGCGAGTGGATGACCTCCCAGGCCAGGAGGTACTGAGTGAGCTGGGGGGTTTCTTGGTGGCCCACGTGTGGAGGCAGCTCATGGGCACCTCCTCCTTGGTTCTGGATCTCCGGCACTGTGCTGGTGGTCATGTCTCTGGGATCCCTTATGTCATCTCCTACTTGCACCCTGAGAACTCTGTCATGCACGTGGATACCATCTATGATCGCCCCACTAATACCACCACAGAGATCTGGACCTTGCCCGAGGTCCTAGGGGAAAGGTACAGTGCTGACAAGGATGTAGTCGTCCTCACCAGTGGGCATACTGGGGGAGTGGCTGAGGACATCGCCTACATCCTCAAGCAGATGCGCAGGGCCATTGTGGTGGGTGAGCGGACTGAGGGTGGTGCCCTGGACCTCCAGAAGCTGAGAATAGGCCAGTCCAATTTCTTCCTCACGGTGCCAGTGTCCAGGTCCCTGGGGCCCCTGGGTGGAGGTGGTCAGACATGGGAGGG-------------------------------------------------------------------------------------------------------------------------------------------------------------------------------------------------------------------------------------------------------------------------------------------------------------------------------------------------------------------------   [761]
Deomys_ferrugineus               TTGATGGGAATGCAAGCAACCATTGAGCAGGCTATGAAGAGTCGTGAGATTCTGGGCATCTCGGACCCTCAGACGCTGGCCCACGTGCTGACAGCTGGAGTACAGAGTTCCTTAAATGACCCACGCCTCCTCATCTCCTATGAGCCCAGTACCCTGGAGGCTCCCCAG---CAAGTACCAGAACTCACCAACCTCACCCGAGAAGACCTGCTGGCCCAGATACAGAGGAACATCCACCATGAGGTTCTTGAGGGCAACGTGGGTTACCTACGAGTGGATGACCTCCCAGGCCAAGAGGTGCTGAGTGAGCTGGGGGAGTTCTTGGTGACCCATGTGTGGAAGCAGCTCATGGGTACCTCCTCTTTGGTGCTAGATCTCCGGCATTGCACAGGTGGTCATGTCTCTGGGATTCCTTATGTCGTCTCCTACTTACACCCTGGGAACACTGTCATGCACGTAGACACCATCTATGATCGCCCCTCCAATACCACCACAGAGATCTGGACCTTGCCCAAGGTCCTGGGGGAGAGATACAGTGCTGACAAGGATGTGGTGGTCCTCACCAGTGGACGTACGGGGGGAGTGGCTGAGGACATAGCCTACATCCTCAAGCAGATGCGCAGGGCCATCGTAGTGGGTGAGAGGACAGAGGGTGGTGCCCTGGACCTCCAGAAGCTGAGAATAGGCCAGTCCAACTTCTTCCTCACAGTGCCCGTGTCCAGATCCCTGGGACCCCTAGGTGGAGRTGGCCAGACATGGGag---------------------------------------------------------------------------------------------------------------------------------------------------------------------------------------------------------------------------------------------------------------------------------------------------------------------------------------------------------------------------   [759]
Desmodillius_auricularis         ctcatgggaatgcaaGCAGCCATTGAGCAGGCCATGAAGAGCCATGAGATTCTGAGCATCTCAGACCCTCAGACACTAGCCCATGTGCTGACGGCTGGAGTGCAGAGTTCCTTGAACGACCCTCGTCTCCTCATCTCCTACGAGCCGGGTGCCCTGGAGGCTCCCCAG---CAAGCATCAGCACGCACCAACCTCAGCCGAGAGGAACTGCTGGTACAGATGCAGARCAACATCCACCACGAGGTTCTTGAGAGCAACGTGGGTTACCTACGAGTGGACGACCTCCCAGGCCAAGAGGTACTGAGTGAGCTGGGGGAGTTCTTGGTGACCCATATATGGAAGCAGCTCATGGCTACCTCGTCTTTGGTGCTAGATCTCCGGCACTGTACAGGTGGTCATGTCTCCGGGATCCCTTACGTCATCTCCTACTTGTACCCTGGGAACACTGTCATGCATGTGGATACCATCTATGACCGCCCCTCCAATACCACCACCGAGATCTGGACCTTGCCCAAGGTCCTAGGGGAGAGATACAGTGCTGACAAGGATGTGGTAGTCCTGACCAGTGGACGTACTGGSGGAGTGGCTGAGGACATCGCCTACATCCTCAAGCAGATGCGCAGGGCCATCGTGGTGGGCGAGCGGACAGAGGGTGGTGCCYTGGACCTCCAGAAGCTGAGAATAGGCCAGTCTAATTTCTTCCTCACAGTGCCCGTGTCCAGGTCCCTGGGACC-------------------------------------------------------------------------------------------------------------------------------------------------------------------------------------------------------------------------------------------------------------------------------------------------------------------------------------------------------------------------------------------------------   [731]
Diplothrix_legata                ------------------------------------------------------------------------------------------------------------------------------------------------------------------------------------------------------------------------------------------------------------------------------------------------------------------------------------------------------------------------------------------------------------------------------------------------------------------TTGCACGTGGATACCATCTACGATCGGCCCTCCAACACCACCACAGAGATCTGGACCTTGCCTAAGGTCCTGGGGGAGAGATACAGTGCTGACAAGGATGTAGTGGTCCTCACCAGTGGACACACTGGGGGAGTAGCCGAGGACATCGCTTACATCCTCAAGCAGATGCGCAGGGCCATCGTGGTGGGTGAGCGGACGGAGGGTGGCGCCCTGGACCTCCAGAAGCTGAGAATAGGTCAGTCCGACTTCTTCCTTACAGTGCCTGTGTCCAGGTCCCTGGGGCCCCTAGGTGGAGGCGGCCAAACGTGGGAAGGCAGCGGGGTGCTGCCCTGTGTGGGAATACCTGCAGAGCAAGCCCTAGAAAAGGCCCTGGCCATCCTCACCCTGCGTCGTGCCCTGCCAGGCGTTGTCCTCCGACTCCAGGAAGCCCTACAGGACTATTACACATTAGTGGACCGAGTGCCGGGCCTGCTGCACCACCTGGCCAGCATGGACTACTCGGCCGTGGTCTCCGAAGAGGACCTGGTGACAAAGCTCAATGCTGGTTTGCAGGCTGTGTCGGAGGATCCCAGGCTCCTGGTGAGAGCCACCGGACCCAGAGAAACCCCCTCA---AGACCTGAGACTGGCCCTAACGACCCACCAGCAGTCACCCCTGAGGTGCCCAAGGAAGAA   [672]
Dipodillus_dasyurus              CTCATGGGAATGCAAGCAGCCATTGAGCAAGCCATGAAGAGCCATGAGATTCTGAGCATCTCAGACCCTCAGACGCTGGCCCACGTGCTGACGGCTGGAGTGCAGAGTTCCCTGAACGACCCTCGTCTCCTCATCTCCTATGAGCCCAGTGCGCTGGAGGCTCCCCAG---CAAGCACCAGCACTCACCAACCTCAGCCGAGAAGAACTGCTGGCACAGATGCAGAGGAACATCCACCACGAGGTTCTTGAGGGCAACGTGGGTTACCTACGAGTGGATGATCTCCCAGGCCAAGAGGTACTGAGTGAGCTGGGGGAGTTCTTGGTGACCCATATATGGAAGCAGCTCATGGCTACCTCTTCTTTGGTGCTAGATCTCAGGCACTGTACAGGTGGTCATGTCTCCGGGATCCCTTACGTCATCTCCTACTTGAACCCTGGGAACACTGTCATGCACGTGGATACCATCTATGACCGCCCCTCCAATACCACCACTGAGATCTGGACCTTGCCCAAGGTCCTAGGGGAGAGATACAGCGCCGACAAGGACGTGGTAGTCCTGACCAGTGGACGTACGGGCGGAGTGGCTGAGGACATCGCCTACATCCTCAAGCAGATGCGCAGGGCCATCGTGGTGGGTGAGCGGACGGAGGGTGGTGCCCTGGACCTCCAGAAGCTGAGAATAGGCCAGTCTAACTTCTTCCTCACAGTGCCCGTGTCCAGGTCCCTGGGACCCCTGGGTGGAGGTGGCCAGACATGGGAAGGCAGTGGAGTGCTCCCCTGCGTGGGGACGCCTGCAGAGCAGGCCCTGGAAAAGGCCCTGGCCATCCTCACCCTGCGTCGCGCCCTGCCGGGGGTCGTCCTCCGGCTTCAGGAAGCCCTGCAGGACTATTACACGCTGGTGGACCGCGTGCCAGGCCTGCTGCACCACCTCGCTGGCATGGACTACTCAGCCGTGGTCTCTGAAGAGGACCTGGTGACCAAGCTCAACGCTGGCTTGCAGGCCGTGTCGGAGGACCCCAGGCTCCTGGTGAGAGCCACTGGACCCAGAGAAACCTCCTCT---AGGCCTGAGGCTGGGCCTAATGATTCCCCAGCGGCCACCCCTGAGGTGCCCGAGGAAGAA   [1119]
Dipus_sagitta                    CTGATGGGGATGCAGGCGGCCATCCAACAGGTAATGAAGAGCGGTGAGATTCTGGGCATCTCAGACCCTCAGACCCTGGCCGACGTGCTAACTACCGGGGTGCAGAGTTCCCTGAACGACCCACGCCTGGTCATCTCCTATGAGCCCAGCACCCTTGAGACGTCCCAG---CAAGCCTCAGCCTTCACCAACCTCACCCGCGATGAGCTACTGCTCCAGGTGCAGAAGAACATTCGCCATGAGGTCCTGGAGGGCAACGTGGGTTATCTACGAGTGGATGACCTCCCGGGCCAGGAGGTACTGAGTGAACTTGGGGGGTTCCTGGTGGCTCACGTGTGGAGGAAGCTCATGGGCACCTCCGCCTTGGTGCTGGATCTTCGCCACTGCACTGGGGGCCAAGTCTCTGGCATCCCCTACGTCATCTCCTATCTGCATCCCGGGAATACCGTCGTGCACGTGGACACCATCTACGATCGCCCCTCCAACACCACCACGGAGATCTGGACCTTGCCCAAGGTCCTGGGAGAGAGGTACAGTGCTGACAAGGACGTGGTGGTACTCACCAGCAGTCGCACGGGAGGCGTGGCCGAGGACATCGCCTACATCCTCAAGCAGATGCGCAGGGCCATCGTGGTGGGTGAACGCACTGAGGGAGGCGCCCTGGACCTCCAGAAGCTGAGAATAGGCCAATCTAACTTCTTCCTCACGGTGCCCGTGTCCAGGTCCCTGGGGCCTCTGGGGGGAGGTGGCCAGACGTGGGAAGGCAGCGGGGTGCTGCCCTGTGTGGGGACCCCAGCAGAGCAAGCTCTGGAGAAAGCCTTGGCCATCCTCACCCTGCGTCGCGCCCTGCCGGGGGTGGTCCTCCGCCTGCAGGAGGCCCTGCAGGATTACTACACGCTGGTGGACCGTGTGCCAGCCCTGCTACATCACCTGGCCAGCATGGACTTCTCTGCCGTGGTCTCCGAGGAGGATCTCGTGACTAAGCTCAATGCTGGCCTGCAGGCTGTGTCTGAGGACCCCAGGCTCCTGGTGAGGGCCGTCGGGCCCAGAGAAACGTCGTCCCCGGGGCCTGAGATTGGAGCYGAGGATGCCCTGGAAGCAGTTCCTGAAGTGCCCAGCAGTGAG   [1122]
Eliomys_quercinus                CTGATGGGGATGCAGGCAGCCATCGAGCAGGCCATGAAGAGTCATGAGATTCTGAGCATCTCGGACCCTGAGACGCTGGCCCAGGTGCTGACAGCTGGCCTGCAGAGCTCCTTGAACGACCCACGGCTGATCATTTCCTATGAGCCCAGCACCCTGGAGCCTCCTCGG---CCATCCTTGGCAGCCACTAACCTCACAAAAGATGAGCTTCTCGCCCGGCTGCAGAAGAACATCCATCACGAGGTCCTGGAGGGCAACGTGGGCTACCTGCGGGTGGACGACCTCCCGGGCCAAGAGGTGCTGAGCAAGCTSGGGGGCTTCCTGGTGGCTCATGTCTGGAAGCAGCTCATGGGCACCTCTGCCTTGGTGCTCGATCTCCGGCACTGTACTGGGGGCCATGTCTCCGGTATCCCTTATGTCATCTCCTACCTGCACCCGGGCAACACGGTCCTGCATGTGGACACCATCTACGACCGCCCCTCCAATACCACCACGGAGATCTGGACCTTGCCCCAGGTCCTGGGAGAGAGGTACAGCGCCGACAAGGATGTGGTGGTCCTCACCAGTGGCCGAACTGGGGGTGTGGCCGAGGACATTGCTTACATCCTCAAGCAGATGCGGAGGGCCATCGTGGTGGGCGAGCGGACCGAGGGGGGCGCCCTGGACCTCCAGAAGCTGAGAATAGGCCAGTCCAATTTCTTCCTCACCGTGCCCGTGTCCAGGTCCCTGGGGCCGCTGGGCGGAGGCAGCCAGACGTGGGAAGGCAGCGGCGTGCTCCCCTGTGTGGGGACACCAGCTGAACAGGCCCTGGAGAAAGCCCTGGCCATCCTCACCTTGCGCCGCGCCCTGCCGGGGGTTGTCCGCCACCTGCAGGAGGCCCTGCAGGACTACTACACGCTGGTGGACCGCGTGCCGGCCCTGCTGCACCACCTGGCCAGCATGGACTACACCTCAGTGGTTTCCGAAGAGGACCTGGTCACTAGCCTCAATGCTGGCCTCCAGGCTGTGTCTGAGGACCCCAGACTCCTGGTGCGGGCTGTCGGGCCCAAAGAAACTCCTTCT---GGACCCGAGGTGGAGGCCGATGACCCCCCTGTGGCGACCTCTGAGGTCCCCAGTGATGAG   [1119]
Eliurus_minor                    CTGATGGGAATGCAAGCAGCCATCGAGCAGGCCATGAAGAGTCGGGAGATTCTGGGCATCTCAGACCCGCAGACGCTGGCCCACGTGCTGACAGCCGGAGTGCAGAGCTCCTTGAATGACCCACGCCTCTTCATCTCCTACGAGCCCAGTGCCCTGGAGCCTCCTCAG---CAAGCACCGACACTCGCCAACCTCACCCGAGAAGAGCTGCTGGCCCAACTACAGAGGGACATTCACCACGAGGTGCTTGAGGGCAACGTGGGTTACCTACGAGTGGATGACCTACCAGGCCAGGAGGTGCTGAGTGAGCTGGGGGGGTTCTTGGTGGCGCATGTGTGGAAGCAGCTCATGGACACCTCCTCCTTGGTGCTAGATCTCCGGCACTGCGCTGGTGGTCACGTCTCTGGGATCCCTTACGTCATTTCCTACTTGTACCCCGAGAACACTGTCATGCATGTGGATACCATCTATGATCGCCCCTCCAACACCACCACAGAGATCTGGACCTTGCCCAAGGTCCTAGGGGAGAGGTACAGTGCTGACAAGGATGTGGTAGTCCTCACCAGTGGACGTACTGGGGGAGTGGCCGAGGACATCGCCTACATCCTCAAGCAGATGCGCAGGGCCATCGTGGTGGGTGAGCGGACGGAGGGTGGTGCCCTGGACCTCCACAAACTGAGGATAGGCCAGTCCGACTTCTTCCTCACAGTGCCTGTGTCCAGGTCCCTGGGGCCCCTGGGTGGAGGTGGCCAGACATGGGAAGGCAGTGGAGTGCTGCCCTGTGTGGGGACACCTGCAGAGCAGGCCCTGGAAAAGGCCCTGGCCATCCTCACCCTGCGYCGTGCCCTGCCAGGGGTTGTCCTCCGACTTCAGGAAGCCCTGCAGGACTATTACACACTGGTGGACCGGGTGCCAGGCCTGCTACGCCACYTGTCTAACATGGACTATTCAGCAGTGGTCTCTGAGGAGGACCTGGTGACGAAGCTCAATGCTGGCTTGCAGGCTGTGTCAGAGGATCCCAGGCTCCTGGTGAGAGCCACTGGACCCAGAGAAAGCTCCTCT---AGGATCGAGTCAGGGCCTAATGACCCCCCAGCAGACACCCCCGAGGTGCCCGAGGAAGMA   [1119]
Eliurus_tanala                   CTGATGGGAATGCAAGCAGCCATCGAGCAGGCCATGAAGAGTCGTGAGATTCTGGGCATCTCAGACCCGCAGACGCTGGCCCATGTGCTGACAGCCGGAGTGCAGAGCTCCTTGAATGACCCACGCCTCTTCATCTCCTACGAGCCCAGTGCCCTGGAGCCTCCTCAG---CAAGCACCGACACTCGCCMACCTCACCCGAGAAGAGCTGCTGGCCCAACTWCAGAGGGACATCCACCACGAGGTGCTTGAGGGCAACGTGGGTTACCTACGAGTGGATGACCTACCAGGCCAGGAGGTGCTGAGTGAGCTGGGGGGGTTCTTGGTGGCGCATGTGTGGAAGCAGCTCATGGACACCTCCTCCTTGGTGCTAGATCTCCGGCACTGTGCTGGTGGTCACGTCTCTGGGATCCCTTACGTCATTTCTTACTTGTACCCCGAGAACACTGTCATGCATGTGGATACCATCTATGATCGCCCCTCCAACACCACCACAGAGATCTGGACCTTGCCCAAGGTCCTAGGGGAGAGGTACAGTGCTGACAAGGATGTGGTAGTCCTCACCAGTGGACGTACTGGGGGAGTGGCTGAGGACATCGCCTACATCCTCAAGCAGATGCGCAGGGCCATCGTGGTGGGTGAGCGGACGGAGGGTGGTGCCCTGGACCTCCACAAACTGAGGATAGGCCAGTCCGACTTCTTCCTCACAGTGCCTGTGTCCAGGTCCCTGGGGCCCCTGGGTGGAGGTGGCCAGACATGGGAAGGCAGTGGAGTGCTGCCCTGTGTGGGGACACCTGCAGAGCAGGCCCTGGA-------------------------------------------------------------------------------------------------------------------------------------------------------------------------------------------------------------------------------------------------------------------------------------------------------------------------   [809]
Euneomys_chinchilloides          CTGATGGGAATGCAAGCAGCCATTGAGCAGGCTATGAAGAGTCGTGAGATTCTGGGCATCTCAGACCCTCAGATGCTGGCCCATGTGCTGACAGCTGGAGTGCAGAGTTCCTTGAATGACCCACGCCTCTTCATCTCCTATGAGCCCAGTACCCTCGAGGCTCCCCAG---CAAGCACCAGTGCTCACCAACCTCTCCCGAGAAGAACTGCTGGCCCAGCTACAGAGGAATATCCACCATGAAGTTCTTGAGGGCAATGTGGGTTACCTAAGAGTGGATGACCTTCCTGGCCAGGAGGTACTGAGTGAGCTGGGGGGGTTCTTGGTGGCCCATGTGTGGAGGCAGCTCATGAGCACCTCTTCCTTAGTCCTAGATCTTCGGTACTGTGCTAGTGGTCACATCTCTGGGATACCTTATGTCATCTCCTACTTGCACCCTGGGAACACAGTCATGCATGTGGATACCATCTATGATCGCCCCTCCAACACCACCACTGAGATCTGGACCTTGCCCAAGGTCCTAGGGGAGAGATACAGTGCTGACAAAGATGTGGTAGTCCTCACCAGTGGACATACTGGGGGTGTGGCTGAGGACATTACCTACATCCTCAAGCAGATGCGCAGAGCCATAGTGGTGGGTGAGCGGACAGAGGGCGGTGCCCTGGACCTCCAGAAGCTGAGAATAGGCCAGTCCAACTTTTTCCTCACAGTTCCTGTGTCCAGGTCTCTGGGACCCCTAGGAGGAGGTGGC---------------------------------------------------------------------------------------------------------------------------------------------------------------------------------------------------------------------------------------------------------------------------------------------------------------------------------------------------------------------------------------   [747]
Geoxus_valdivianus               CTGATGGGAATGCAAGCAGCCATTGAGCAGGCTATGAAGAGTCGTGAGATTCTGGGCATCTCAGACCCTCAGATGCTGGCCCGTGTGCTGACAGCCGGAGTGCAGAGCTCCTTGAATGACCCACGCCTCTTCATCTCCTATGAGCCCAGTACTCTCGAGACTCCCCAG---CAAGCACCAATGCTCACCAACCTCACCCGAGAAGAACTGCTGGCCCAGCTACAGAAGAATATGCACCATGAAGTTCTTGAGGGCAATGTGGGTTACCTACGAGTGGATGACCTTCCTGGCCAGGAAGTACTGAGTGAGCTGGGGGAATTCTTGGTGGACCATGTGTGGAGGCAGCTCATGAGCACCTCTTCCTTAGTACTAGATCTTCGGCACTGTGCTGGTGGTCACATCTCTGGAATACCTTATGTCATCTCCTACTTGCACCCTGGGAACACAGTCATGCACGTGGATACCATCTATGATCGCCCTTCCAACACCACCACTGAGATCTGGACCTTGCCCAAGGTCCTAGGGGAGAGATACAGTGCTGACAAAGATGTGGTGGTCCTCACCAGTGGACATACTGGGGGTGTGGCTGAGGACATCACCTACATCCTCAAGCAGATGCGCAGAGCCATAGTGGTGGGTGAGCGGACGGAGGGCGGTGCCCTGGACCTCCAGAAGCTGAGAATAGGCCAGTCCAACTTTTTCCTCACAGTTCCTGTGTCCAGGTCTCTGGGACCCCTGGGAGGAGGTGGC---------------------------------------------------------------------------------------------------------------------------------------------------------------------------------------------------------------------------------------------------------------------------------------------------------------------------------------------------------------------------------------   [747]
Gerbillurus_paeba                CTCATGGGAATGCAAGCAGCCATTGAGCAAGCCATGAAGAGCCATGAGATTCTGAGCATCTCAGACCCTCAGACGCTGGCCCACGTGCTGACGGCTGGAGTGCAGAGTTCCTTGAACGACCCTCGTCTCCTCATCTCCTATGAGCCCAGTGCCCTGGAGGCTCCGCAG---CAAGCACCAGCACACGCCAACCTCAGCCGAGAAGAACTGCTGGCACAGATGCAGAGCAACATCCGCCACGAGGTTCTTGAGAGCAACGTGGGTTACCTACGAGTGGATGACCTCCCAGGCCAAGAGGTACTGAGCSAGCTGGGGGAGTTCTTGGTGACCCATATATGGAAGCAGCTCATGGCTACCTCGTCTTTGGTGCTAGATCTCCGGYACTGTACAGGTGGTCATGTCTCCGGGATCCCTTACGTCATCTCCTAYTTGTACCCTGGGAACACCGTCATGCACGTGGATACCATCTATGACCGCCCCTCCAATACCACCACTGAGATCTGGACCTTGCCCAAGGTCCTAGGGGAGAGATACAGTGCCGACAAGGATGTGGTTGTCCTGACCAGTGGACAYACTGGGGGAGTGGCCGAGGACATCGCCTACATCCTCAAGCAGATGCGCAGGGCCATCGTGGTGGGTGAGCGGACAGAGGGTGGTGCCCTGGACCTCCAGAAGCTGAGGATAGGCCAGTCTGACTTCTTCCTCACAGTGCCCGTGTCCAGGTCCCTGGGACCCCTGGGTGGAGGTGG----------------------------------------------------------------------------------------------------------------------------------------------------------------------------------------------------------------------------------------------------------------------------------------------------------------------------------------------------------------------------------------   [746]
Gerbillurus_vallinus             CTCATGGGAATGCAAGCAGCCATTGAGCAAGCCATGAAGAGCCATGAGATTCTGAGCATCTCAGACCCTCAGACGCTGGCCCACGTGCTGACGGCTGGAGTGCAGAGTTCCTTGAACGACCCTCGTCTCCTCATCTCCTATGAGCCCAGTGCCCTGGAGGCTCCGCAG---CAAGCACCAGCACACGCCAACCTCAGCCGAGAAGAACTGCTGGCACAGATGCAGAGCAACATCCGYCACGAGGTTCTTGAGAGCAACGTGGGTTACCTACGAGTGGATGACCTCCCAGGCCAAGAGGTACTGAGCGAGCTGGGGGAGTTCTTGGTGACCCATATATGGAAGCAGCTCATGGCTACCTCGTCTTTGGTGCTAGATCTCCGGCACTGTACAGGTGGTCATGTCTCCGGGATCCCTTACGTCATCTCCTACTTGTACCCTGGGAACACCGTCATGCACGTGGATACCATCTATGACCGCCCCTCCAATACCACCACTGAGATCTGGACCTTGCCCAAGGTCCTAGGGGAGAGATACAGTGCTGACAAGGATGTGGTTGTCCTGACCAGTGGACACACTGGGGGAGTGGCCGAGGACATCGCCTACATCCTCAAGCAGATGCGCAGGGCCATCGTGGTGGGTGAGCGGACAGAGGGTGGTGCCCTGGACCTCCAGAAGCTGAGGATAGGCCAGTCTGACTTCTTCCTCACAGTGCCCGTGTCCAGGTCCCTGGGACCCCTGGGCGGAGGTGGCCAGACATGGGAG---------------------------------------------------------------------------------------------------------------------------------------------------------------------------------------------------------------------------------------------------------------------------------------------------------------------------------------------------------------------------   [759]
Gerbillus_gerbillus              CTCATGGGAATGCAAGCAGCCATTGAGCAAGCCATGAAGAGCCATGAGATTCTGAGCATCTCAGACCCTCAGACGCTGGCCCACGTGCTGACGGCTGGAGTGCAGAGTTCCCTGAACGACCCTCGTCTCCTCATCTCCTATGAGCCCAGTGCRTTGGAGGCTCCCCAG---CAAGCACCAGCACTCACCAACCTCAGCCGAGAAGAATTGCTGGCACAGATGCAGAGGAACATCCACCAYGAGGTTCTTGAGGGCAACGTGGGTTACCTACGAGTGGATGATCTCCCAGGCCAAGAGGTACTGAGTGAGCTGGGGGAGTTCTTGGTGACCCATATTTGGAAGCAGCTCATGGCTACCTCTTCTTTGGTGCTAGATCTCAGGCACTGTACAGGTGGTCATGTCTCCGGGATCCCTTACGTCATCTCCTACTTGAACCCTGGGAACACCGTCATGCACGTGGATACCATCTATGACCGCCCCTCCAATACCACCACTGAGATCTGGACCTTGCCCAAGGTCCTAGGGGAGAGATACAGTGCTGACAAGGATGTGGTAGTCCTGACCAGTGGACGTACTGGCGGAGTGGCTGAGGACATCGCCTACATCCTCAAGCAGATGCGCAGGGCCATCGTGGTGGGTGAGCGGACGGAGGGTGGTGCCCTGGACCTCCAGAAGCTGAGAATAGGAGAGTCTAACTTCTTCCTCACAGTGCCCGTGTCCAGGTCCCT-------------------------------------------------------------------------------------------------------------------------------------------------------------------------------------------------------------------------------------------------------------------------------------------------------------------------------------------------------------------------------------------------------------   [725]
Gerbillus_nanus                  CTCATGGGAATGCAAGCAGCCATTGAGCAAGCCATGAAGAGCCATGAGATTCTGAGCATCTCAGACCCTCAGACGCTGGCCCACGTGCTGACGGCTGGAGTGCAGAGTTCCCTGAACGACCCTCGTCTCCTCATCTCCTATGAGCCCAGTGCGCTGGAGGCTCCTCAG---CAAGCACCAGCACTCACCAACCTCAGCCGAGAAGAACTGCTGGTCCAGATGCAGAGGAGCATCCGCCACGAGGTTCTTGAGGGCAACGTGGGTTACCTACGAGTGGATGATCTCCCAGGCCAAGAGGTACTGAGTGAGCTGGGCGAGTTCTTGGTGACCCATATATGGAAGCAGCTCATGGCTACCTCTTCTTTGGTGCTAGATCTCAGGCACTGTACAGGTGGTCATGTCTCCGGGATCCCTTACGTCATCTCCTACTTGAACCCTGGGAACACTGTCATGCATGTGGATACCATCTATGACCGCCCCTCCAATACCACCACTGAGATCTGGACCTTGCCCAAGGTCCTAGGGGAGAGATACAGTGCCGACAAGGATGTGGTAGTCCTGACCAGTGGACGTACTGGCGGAGTGGCAGAGGACATCGCCTACATCCTCAAGCAGATGCGCAGGGCCATCGTGGTGGGTGAGCGGACGGAGGGTGGTGCCCTGGACCTCCAGAAGCTGAGAWTAGGCCAGTCTAACTTCTTTCTCACAGTGCCCGTGTCCAGGTCCCTGGGACCTCTGGGTGGAGGTGGCCAGACATGGAG----------------------------------------------------------------------------------------------------------------------------------------------------------------------------------------------------------------------------------------------------------------------------------------------------------------------------------------------------------------------------   [758]
Golunda_ellioti                  CTGATGGGAATGCAAGCAGCCATTGAACAGGCTATGAAGAGTCATGAGATTCTGGGCATCTCAGATCCTCAGACACTGGCCCATGTGCTGACAGCTGGAGTGCAGAGTTCCTTRAATGACCCACGTCTCTTCATCTCCTATGAGCCCAGCACCCTCGAGGCTCCCCAG---CAAKCACCAGCGCTCACCAACCTCACCCAGGAAGAACTGCTGGCCCAGATACAGAAGAACATCCGTCATGAGGTTCTTGAGGGCAACGTAGGCTACCTACGAGTGGATGACCTCCCTGGCCAGGAGGTACTGAGTGAGCTTGGGGAGTTCTTAGTGAGCCATGTGTGGGAGCAGCTCATGGGCACCTCCTCCTTGGTGCTAGATCTCCGGCACTGTACYGGTGGCCATGTCTCTGGCATCCCTTACGTCATCTCCTACTTGCACCCTGGAAACACTGTCATGCATGTGGACACCATCTATGATCGTCCCTCCAACACAACCACAGAGATCTGGACCTTGCCCAAGGTCCTAGGAGAGAGATACAGTGCTGACAAGGATGTGGTGATCCTCACCAGTGGACATACTGGGGGAGTGGCTGAGGACATCACCTATATCCTCAAGCAGATGCGCAGGGCCATCGTGGTGGGTGAGCGGACAGAAGGTGGTGCCCTGGACCTCCAGAAGCTGAGAATAGGTCAGTCCAACTTCTTCCTCACAGTGCCTGTGTCCAGGTCCCTGGGACCCCTAGGTGGAGGTGG----------------------------------------------------------------------------------------------------------------------------------------------------------------------------------------------------------------------------------------------------------------------------------------------------------------------------------------------------------------------------------------   [746]
Grammomys_dolichurus             CTGATGGGAATGCAAGCAGCCATTGAGCAGGCTATGAAGAGTCATGAGATTCTGGGCATCTCAGATCCTCAGACGCTGGCCCATGTGCTGACAGCTGGAGTGCAGAGTTCCTTGAATGACCCACGTCTCTTCATCTCCTATGAGCCCAGCACCCTCGAGGCTCCCCAG---CAAGCACCAGCGCTCACCAACCTCACCCGGGAAGAACTGCTGGCCCAGATACAGAAGAACATCCGTCATGAGGTTCTTGAGGGCAACGTAGGCTACCTACGAGTGGATGACCTCCCTGGCCAGGAGGTACTGAGTGAGCTTGAGGAGTTCTTAGTGAGCCATGTGTGGGAGCAGCTCATGGGCACATCCTCCCTGGTGCTAGATCTCCGGCACTGTGCTGGTGGCCACGTCTCGGGCATCCCCTACGTCATCTCCTACTTGCACCCTGGAARCACTGTCATGCACGTAGATACCATCTATGATCGTCCCTCCAACACCACCACAGAGATCTGGACCTTGCCCAAGGTCCTAGGAGAGAGATACAGTGCTGACAAGGATGTGGTGATCCTTACCAGTGGACATACTGGGGGAGTGGCTGAGGACATCGCCTACATCCTCAAGCAGATGCGCAGGGCCATCGTGGTGGGTGAGCGGACCGAGGGTGGTGCCCTGGACCTCCAGAAGCTGAGAATAGGTCAGTCCAACTTCTTCCTCACAGTGCCTGTGTCCAGGTCCCTGGGACCCTTAGGTGGAGGTGGCCAGACATGGGAGGGCAGTGGA------------------------------------------------------------------------------------------------------------------------------------------------------------------------------------------------------------------------------------------------------------------------------------------------------------------------------------------------------------------   [768]
Grammomys_ibeanus                ctgatgggaaTGCAAGCAGCCATTGAGCAGGCTATGAAGAGTCATGAGATTCTGGGCATCTCAGATCCTCAGACGCTGGCCCATGTGCTGACAGCTGGAGTGCAGAGTTCCTTGAATGACCCACGTCTCTTCATCTCCTATGAGCCCAGCACCCTCGAGGCTCCCCAG---CAAGCACCGGCGCTCACCAACCTCACCCGGGAAGAACTGCTGGCCCAGATACAGAAGAACATCCATCATGAGGTTCTTGAGGGCAATGTAGGCTACCTACGAGTGGATGACCTCCCTGGCCAGGAGGTACTGAGTGAGCTTGAGGAGTTCTTAGTGAGCCATGTGTGGGAGCAGCTAATGGGCACATCCTCCCTGGTGCTAGATCTCCGGCAYTGTGCTGGTGGCCACGTCTCGGGCATCCCTTACGTCATCTCCTACTTGCACCCTGGAAACACTGTCATGCACGTAGATACCATCTATGATCGTCCCTCCAACACCACCACAGAGATCTGGACCTTGCCCAAGGTCCTAGGAGAGAGATACGGTGCTGACAAGGATGTGGTGATCCTTACCAGTGGACATACTGGGGGAGTGGCTGAGGACATCGCCTACATCCTCAAGCAGATGCGCAGGGCCATCGTGGTGGGTGAGCGGACCGAGGGTGGTGCCCTGGACCTCCAGAAGCTGAGAATAGGTCAGTCCAACTTCTTCCTCACAGTGCCTGTGTCCAGG------------------------------------------------------------------------------------------------------------------------------------------------------------------------------------------------------------------------------------------------------------------------------------------------------------------------------------------------------------------------------------------------------------------   [720]
Grammomys_macmillani             CTGATGGGAATGCAAGCAGCCATTGAGCAGGCTATGAAGAGTCATGAGATTCTGGGCATCTCAGATCCTCAGACGCTGGCCCATGTGCTGACAGCTGGAGTGCAGAGTTCCTTGAATGACCCACGTCTCTTCATCTCCTATGAGCCCAGCACCCTTGAGGCTCCCCAG---CAAGCACCAGCGTTCACCAACCTCACCCGGGAAGAACTGCTGGCCCAGATACAGAAGAACATCCGTCATGAGGTTCTTGAGGGCAACGTAGGCTACCTACGAGTGGATRACCTCCCTGGCCAGGAGGTACTGAGTGAGCTTGAGGAGTTCTTAGTGAGCCATGTGTGGGAGCAGCTCATGGGCACATCCTCCCTGGTGCTAGATCTCCGGCACTGTGCTGGTGGCCACGTCTCGGGCATCCCCTACGTCATCTCCTACTTGCACCCTGGAAACACTGTCATGCACGTAGATACCATCTATGATCGTCCCTCCAACACCACCACAGAGATCTGGACCTTGCCCAAGGTCCTAGGAGAGAGATACAGTGCTGACAAGGATGTGGTGGTCCTTACCAGTGGACATACTGGGGGAGTGGCTGAGGACATCGCCTACATCCTCAAGCAGATGCGCAGGGCCATCGTGGTGGGTGAGCGGACCGAGGGTGGTGCCCTGGACCTCCAGAAGCTGAGAATAGGTCAGTCCAACTTCTTCCTCACAGTGCCTGTGTCCAGGTCCCTGGGACCCTTAGGTGGAGGTGGCCAGACTTGGGAAGGCAGTGGAGTGCTGCCCTGTGTGGGGACACCTGCAGAGCAAGCCCTAGAAAAGGCCCTGGCCATCCTCACCCTGCGCCGTGCCCTGCCAGGAGTTGTTCTCCGACTTCAGGAAGCCCTACAGGACTATTACACATTAGTGGACCGAGTGCCGGGCCTATTGCACCACCTGGCTAGCATGGACTACTCAGCCGTGGTCTCTGAAGAGGACTTGGTGACAAAGCTCAATGCTGGCTTACAAGCAGTGTCGGAGGATCCCAGGCTCCTGGTGAGAGTCACTGGGCCCAGAGAAACCTCCTCA---AGACCTGAGACTGGGCCTAATGACCCCCCAGCAGCCACCCCTGAGGTACCCAAGGAAGAA   [1119]
Graomys_centralis                -------------------------------------------------------------------------------------------------------------------------------------TCTCCTATGAGCCCAATACCCTCGAGGCTCCCCAG---CAAGCRCCAACTCTCACCAGCCTCACCCGAGAAGAACTGCTGGCCCAGCTACAGAGGAACATCCACCATGAAGTTCTTGAGGGCAATGTGGGTTACCTACGAGTGGATGACCTTCCCAGCCAGGAGGTACTGAGTGAGCTGGGGGGATTCTTGGTGGCCCATGTGTGGAGGCAGCTCATGAGCACCTCTTCCTTAGTACTAGATCTTCGGCACTGTACTGGTGGTCACATTTCTGGGATACCTTATGTCATCTCCTACTTACACCCTGGGAACACAGTCATGCACGTGGATACCATCTATGATCGCCCCTCCAACACCACTACTGAGATATGGACCTTGCCCAAGGTGCTAGGGGAGAGATACAGTGCTGATAAAGATGTGGTAGTCCTCACCAGTGGACATACTGGGGGTGTGGCTGAGGACATCACCTATATCCTCAAGCAGATGCGCAGAGCCATAGTGGTGGGTGAGCGGACAGAGGGCGGTGCACTGGACCTCCAGAAGCTGAGAATAGGCCAGTCCAACTTTTTCCTCACAGTTCCTGTGTCCAGGTCTCTGGGTCCCCTGGGAGGAGGTGGCCAGACATGGGAAGGCAGTGGTGTGCTGCCTTGTGTAGGGACACCTGCAGAGCAGGCCCTAGAAAAGGCCCTGGCCATCCTCACCCTRCGCCGTGCCCTGCCAGGGGTTGTCCTCCGACTTCAGGAAGCCCTACAGGACTATTACACACTGGTGGACCGAGTGCCGAGCCTGCTACACCACCTGGCTAGCATGGACTACTCAGCTGTGGTCTCTGAGGATGACCTAGTAACAAAGCTCAATGCTGGCTTGCAAGCTGTCTCAGAGGATCCCAGGCTCCTGGTGAGAGCCACTGGACCTAAAGAAAGCTCCTCT---AGGCCTGAGACTGGGCCTGATGACCCCCCAGAAGCTGCTCCTGAGGTGCCCAAGGAAGAA   [986]
Graomys_griseoflavus             CTGATGGGAATGCAAGCAGCCATTGAGCAGGCTATGAAGAGTCGTGAGATTCTGAGCATCTCTGACCCTCAGATGCTGGCCCATGTGTTGACAGCTGGAGTGCAGAGTTCCTTGAATGACCCACGCCTCTTCATCTCCTATGAGCCCAATACCCTCGAGGCTCCCCAG---CAAGCNCCAACTCTCACCAGCCTCACCCGAGAAGAACTGCTGGCCCAGCTACAGAGGAACATCCACCATGAAGTTCTTGAGGGCAATGTGGGTTACCTACGAGTGGATGACCTTCCCAGCCAGGAGGTACTGAGTGAGCTGGGGGGATTCTTGGTGGCCCATGTGTGGAGGCAGCTCATGAGCACCTCTTCCTTAGTACTAGATCTTCGGCACTGTACTGGTGGTCACATTTCTGGGATACCTTATGTCATCTCCTACTTACACCCTGGGAACACAGTCATGCACGTGGATACCATCTATGATCGCCCCTCCAACACCACTACTGAGATATGGACCTTGCCCAAGGTGCTAGGGGAGAGATACAGTGCTGATAAAGATGTGGTAGTCCTCACCAGTGGACATACTGGGGGTGTGGCTGAGGACATCACCTATATCCTCAAGCAGATGCGCAGAGCCATAGTGGTGGGTGAGCGGACAGAGGGCGGTGCCCTGGACCTTCAGAAGCTGAGAATAGGCCAGTCCAACTTTTTCCTCACAGTTCCTGTGTCCAGGTCTCTGGGTCCCCTGGGAGGAGGTGGC---------------------------------------------------------------------------------------------------------------------------------------------------------------------------------------------------------------------------------------------------------------------------------------------------------------------------------------------------------------------------------------   [747]
Gymnuromys_roberti               CTGATGGGAATGCAAGCAGCCATCGAGCAGGCCATGAAGAGTCGTGAGATTCTGGGCATCTCAGACCCTCAGACGCTGGCCCATGTGCTGACAGCCGGAGTGCAGAGTTCCTTGAATGACCCACGCCTCTTCATCTCCTATGAGCCCAGTGCCCTCGAGCCTCCTCAG---CAAGCACCAACACTCACCAACCTCACCCGAGAAGAACTGGTGGCCCAGCTRCAGAGGAACATCCACCACGAGGTGCTTGAGGGCAACGTGGGTTACCTACGAGTGGATGACCTTCCAGGCCAGGAGGTGCTGAGTGAGCTGGGGGGGTTCTTGGTGACCCATGTGTGGAGGCAGCTCATGGGCACCTCCTCCTTGGTGCTAGATCTCCGACACTGTGCTGGTGGTCATGTCTCTGGGATCCCTTATGTCATTTCCTACTTGCACCCCGAGAACACTGTCGTGCATGTGGATACCATCTATGATCGCCCCTCCAATACCACCACAGAGATCTGGACCTTGCCCAAGGTCCTAGGGGAGAGGTACAGTGCCRACAAGGATGTGGTAGTCCTCACCAGTGGACATACTGGGGGAGTGGCTGAGGATATCGCCTACATCCTCAAGCARATGCGCAGGGCCATCGTGGTGGGTGAGCGGACGGAGGGTGGTGCCCTGGACCTCCAGAAACTGAGGATAGGCCAGTCCAACTTCTTCCTCACAGTGCCTGTGTCCAGGTCCCTGGGGCCCCTGGGTGGAGGTGGCCAGACATGGGAAGGCAGTGGGGTGCTGCCCTGCGTGGGGACACCTGCAGAGCAGGCCCTGGGAAAGGCCCTGGCCATCCTCACCCTGCGTCGAGCCCTGCCAGGGGTTGTCCTCCGACTGCAGGAAGCCCTGCAGGACTATTACACACTGGTGGACCGAGTGCCGGGCCTGGTGCACCACTTGTCGAACATGGACTATTCAGCAGTGGTCTCTGAGGAGGACCTGGTGACAAAGCTCAATGCTGGCTTGCAGGCTGTGTCAGAGGATCCCAGGCTCCTGGTGAGAGCCACTGGACCCAGAGAAACCTCCTCT---AGGCCTGAGACAGGGCCTAATGACCCCCCAGCAGACACCCCTGAGGTGCCCAAGGAGGAA   [1119]
Habromys_lepturus                -------------------------------------------------------------------------------------------------------------------------------------------------------------------------------------------------------------------------------------------------------------------------------------------TCCCTGGCCAGGAGGTACTGAGTGAGCTTGGGGGGTTCTTGGTGGCCCACGTGTGGAGGCAGNTCATGGACACCTCCTCCTTGGTGCTAGATCTCCGGAACTGTGCTGGTGGTCACATNTCTGGGATCCCTTATGTCATCTCCTACTTGCACCCTGGGAACACTGTCATGCACGTGGATACCATCTATGATCGCCCCTCTAATACCACCACCGAGATCTGGACCTTGCCCAAGGTCCTAGGGGAGAGATACAGTGCTGACAAAGATGTGGTAGTCCTCACCAGTGGACGTACCGGGGGCGTGGCTGAGGACATCGCCTACATCCTCAAACAGATGCGCAGGGCCATCGTGGTGGGTGAGCGGACGGAGGGTGGTGCCCTGGACCTCCAGAAGCTGAGGATAGGCCAGTCCAACTTCTTCCTCACAGTACCTGTGTCCAGATCCCTGGGACCCCTGGGAGGAGGTNGCCAGACGTGGGAAGGCAGTGGAGTTCTGCCCTGTGTGGGGACACCTGCAGAGCAGGCCCTAGAAAAGGCCCTGGCCATCCTCACCCTGCGTCGTGCCCTGCCAGGGGTTGTCCTCCGACTTCAGGAAGCCCTGCAGGACTATTACACGCTGGTGGACCGAGTGCCGGGCCTGCTACACCACCTGGCTAGCATGGACTACTCAGCCGTGGTCTCTGAGGAGGACCTAGTGACAAAGCTCAATGCTGGCTTGCAGGCCGTGTCAGAGGATCCCAGGCTCCTGGTGAGAGCCACTGGACCCAGAGAAAGCTCCTCT---AAGCCCGAGACTGGGCCTAATGACCCCCCAGAAGCCGCTCCTGA----------------   [823]
Heimyscus_fumosus                ------------------------------------------------------------------------------------------------------------------------------------------------------------------------------------------------------------------------------------------------------------------------------------------------------------------------------------------------------------------------------------------------------------------------------------------------------------------------GTGGATACCATCTACGATCGGCCCTCCAACACCACCACGGAGATCTGGACCTTGCCCAAGGTCCTAGGGGAGAAATACAGTGCTGAGAAGGATGTGGTGGTCCTCACCAGTGGACATACTGGGGGAGTTGCTGAGGACATCGCCTACATCCTCAAGCAGATGCGCCGGGCCATCGTGGTGGGTGAGCGGACAGAGGGTGGTGCCCTGGACCTCCAGAAGCTGAGAATAGGTCAGTCCAACTTCTTCCTCACAGTGCCTGTGTCCAGGTCCCTGGGACCCCTAGGTGGAGGTGGTCAGACATGGGAAGGCAGTGGAGTGCTGCCCTGTGTGAGGACACCTGCAGAGCAAGCCCTAGAAAAGGCCCTGGCCATCCTCACCCTGCGTCGGGCCCTGCCAGGGGTTGTCCTCCGACTTCAGGAAGCCCTACAGAACTATTACACACTAGTGGACCGAGTGCCAGGCCTGCTGCACCACCTGGCCGGCATGGACTATTCGACTGTGGTCTCTGAAGAGGACCTGGTGACAAAGCTCAACGCTGGCTTGCAGGCTGTGTCCGAAGATCCCAGGCTCCTGGTGAGAGCCACCGGACCCAGAGAAACCTCCTCA---AGACCTGAGACTGGACCTAATGATCCCCCAGCAGCCACCCCTGAAGTGCCCAAGGAAGAA   [666]
Holochilus_sciurus               CTGATGGGAATGCAAGCAGCCATTGAGCAGGCTATGAAGAGTCGTGAGATCCTGGGCATCTCAGACCCTCAGATGCTGGCCCATGTGCTGACAGCCGGAGTACAGAGTTCCTTGAATGACCCACGCCTCTTTATATCCTATGAGCCCAGCACCCTCGAGGCTCCCCAA---CAAGCACCAACGCTCACCAGCCTCACCCGAGAAGAACTGCTAGCCCGGGTACAGAGGAATATCCACCATGAAGTTCTTGAGGGAAATGTGGGTTACCTACGAGTGGATGACCTTCCTGACCAGGAGGTACTGAGTGAGCTGGGGGAATTCTTGGTGGCCCATGTGTGGAGGCAGCTCATGAGCACCTCTTCCTTAATACTAGATCTTCGGCACTGCACTGGTGGTCACATCTCTGGGATACCTTACATCATCTCCTACTTGCACCCTGGGAACACAGTCATGCACGTGGATACCATCTATGACCGCCCATCCAACACCACCACTGAGATYTGGACCTTGCCCAAGGTCCTAGGAGAGAGATACAGTGCTGACAAAGATGTGGTAGTCCTCACCAGTGGACATACTGGGGGCGTGGCTGAGGACATCACCTACATCCTCAAGCAGATGCGCAGAGCCATAGTGGTGGGTGAGCGGACAGAGGGTGGTGCCCTGGACCTCCAGAAGCTGAGAATAGGCCAGTCCAACTTTTTCCTCACAGTTCCTGTGTCCAGGTCTCTGGGACCCCTGGGCGGAGGTGGCCAGACATGGGAGGGC------------------------------------------------------------------------------------------------------------------------------------------------------------------------------------------------------------------------------------------------------------------------------------------------------------------------------------------------------------------------   [762]
Hybomys_univittatus              -------------------------------------------------------------------------------------------------------------------------------------TCTCCTATGAGCCCGATACCCTCGAAGCTCCCCAG---AAAGCACCAGCGCTCACCAACCTCACCCGGGAAGAACTACTGACACAGATACAAAAGAACATCCATCATGAAGTTCTTGAGGGCAACGTAGGCTACCTACGAGTAGATGACCTCCCTGGCCAGGAGGTACTGAGTGAGCTTGGGGAGTTCTTAGTGAGCCATGTGTGGGAGCAGCTCATGGGCACCTCCTCCTTGGTGCTAGATCTCCGGCACTGTGCTGGTGGCCATGTCTCTGGCATCCCTTATGTCATCTCCTACTTGCACCCTGGAAACACGGTCATGCACGTAGATACCATCTATGATCGCCCCTCCAATACCACCACAGAGATCTGGACCTTGCCTAAGATCCTAGGAGAGAGATACAGTGCTGACAAGGATGTGGTGATTCTTACCAGTGGACATACTGGGGGAGTGGCTGAGGATATCACCTACATCCTCAAGCAGATGCGCAGGGCCATCGTGGTGGGTGAGAGGACAGAGGGTGGTGCCCTRGACCTCCAGAAGCTGAGAATAGGTCAGTCCAACTTCTTCCTCACAGTGCCTGTGTCCAGGTCCCTGGGACCCCTAGGTGGAGGTGGCCAGACATGGGAAGGCAGTGGAGTGCTCCCCTGTGTGGGGACACCTGCAGAACAAGCCCTAGAAAAGGCCCTGGCCATCCTCACCCTCCGTCGTGCCCTGCCAGGGGTTGTCCTCCGACTTCAGGAAGCCCTACAGGACTATTACACATTAGTGGACCGAGTGCCAGGCCTGCTGCATCACCTGGCTAGCATGGACTACTCAGCCGTCGTCTCTGAAGAGGACTTGGTGACAAAGTTGAATGCTGGCTTGCAGGCGGTGTCGGAGGATCCCAGGCTCCTGGTGAGAGCCACTGGGCCCAGAGAAACATCCTCA---AGACCTGATACTGGGCCTAATGAGCCCCCAGCCGCCACCCCTGAGGTGCCCAAGGAAGAA   [986]
Hydromys_chrysogaster            CTGATGGGAATGCAAGCAGCCATTGAGCAGGCTATGAAGAGTCATGAGATTCTGGGCATCTCAGACCCTCAGACGTTGGCCCATGTGCTGACAGCTGGAGTCCAGAGTTCCTTGAATGACCCACGTCTCTTCATCTCCTATGAGCCCGGTACCCTCGAGGCTCCCTCA---CAAGCACAATCACTCACCAACCTCACCCGAGAAGAACTGCTGGCCCAGATACAGAGGAACATCCACCATGAGATTCTTGAGGACAACGTGGGCTACCTACGAGTGGATGACCTCCCTGGCCAGGAGGTACTGAGTGAGCTGGGGGAGTTCTTAGTGAGCCATGTGTGGAAGCAGCTCATGGGCACCTCCTCCTTGGTGCTAGATCTCCGGCACTGTGCTGGTGGCCACATCTCTGGGGTCCCTTATGTCATCTCCTACTTGCACCCTGGGAACACTGTCACGCACGTGGATACCATCTATGACCGTCCCTCCAACACCACCACAGAGATCTGGACCTTGCCCAAGGTCCTAGGAGAAAGATACAGTGCTGACAAGGATGTAATGGTTCTCACCAGTGGACATACCRGGGGAGTGGCCCAGGATATCGCCTACATCCTCAAGCAGATGCGCAGGGCCATCGTGGTGGGTGAGCGGTCGGAGGGTGGCGCCCTGGACCTCCAGAAGCTGAGAATAGGCCAATCTAACTTCTTCCTCACAGTGCCTGTGTCTAGGTCCCTGGGACCCCTAGGTGGAGGTGGCCAGACATGGGAAGGCAGTGGAGTGCTGCCCTGTGTGGAGACACCTGCAGAGCAAGCCCTAGAAAAGGCCCTGGCCATCCTCACCCTGCGTCGCGCCCTGCCAGGGGTTGTCCTCCGACTTCAGCAAGCCCTACAGGACTATTACACATTAGTGGACCGAGTGCCAGGCCTGCTGCACCACCTGGCTAGCATGGACTACTCAGCTGTGGTCTCTG-----------------------------------------------------------------------------------------------------------------------------------------------------------------   [961]
Hylomyscus_parvus                ------------------------------------------------------------------------------------------------------------TCCTTGAATGACCCACGTCTCTTCATCTCCTATGAGCCCAGTCCCCTCGAGGCTCCCCAG---CAAGCACCAGCGCTCACCAACCTCACCCGAGAANAACTGCTGGCCCAGATACAGAGGAACATCNACCATGAGGTTCTTGAGGGCAACGTGGGCTACCTACGAGTGGATGACCTCCCGGGCCAGGAGGTACTGAGCGAGCTGGGGGAGTTTTTAGTGAGCCATGTGTGGAAGCAGCTCATGGGCACCTCCTCCTTAGTGCTCGATCTCCGGCACTGCGCTGGTGGTCATGTCTCTGGGATCCCTTATGTCATCTCTTACTTGCACCCTGGGAACACTGTCATGCACGTGGATACCATCTATGATCGGCCCTCCAACACCACCACAGAGATCTGGACCTTGCCCAAGGTCCTAGGGGAGAGATACAGTGCTGAGAAGGATGTGGTGGTCCTCACCAGTGGACATACTGGGGGAGTCGCTGAGGACATCGCCTACATCCTCAAGCAGATGCGCCGGGCCATCGTGGTGGGTGAGCGGACAGAGGGTGGTGCCCTGGRCCTCCAGAAGCTGAGAATAGGCCAGTCCAACTTCTTCCTCACAGTGCCTGTGTCCAGGTCCCTGGGACCCCTAGGTGGAGGTGGCCAGACATGGGAAGGCAGTGGAGTGCTGCCCTGTGTGGGAACACCTGCAGAGCAAGCCCTAGAAAAGGCCCTGGCCATCCTCACCCTGCGTCGGGCCCTGCCAGGGGTTGTCCTCCGACTTCAGGAAGCCCTACAGGACTATTACACATTAGTGGACCGAGTGCCGGGCCTGCTGCACCACYTGGCCRGCATGGACTATTCGGYCGTGGTCTCTGAAGAGGACCTGGTGACAAAGCTCAACGCTGGCTTGCAGGCTGTGTCTGAAGATCCCAGGCTCCTGGTGAGAGCCACCGGACCCAGAGAAACCTCCTCA---AGACCYGAGACTGGA------GATYCCCCAGCAGCCACCCCTGAGGTGCCCAAGGAAGAA   [1005]
Hylomyscus_stella                CTGATGGGAATGCAGGCAGCCATCGAGCAGGCTATGAAGAGTCATGAGATTCTGGGCATCTCAGACCCTCAGACGCTGGCCCATGTGCTGACAGCTGGAGTACAGAGTTCCTTGAATGACCCACGTCTCTTCATCTCCTATGAGCCCAGTACCCTCGAGGCTCCCCAG---CAAGAACCAGCACTCACCAACCTCACCCGAGAAGAACTGCTGGCCCAGATACAGAGGAACATCCACCATGAGGTTCTTGAGGGCAACGTGGGCTACCTACGAGTGGATGACCTCCCGGGCCAGGAGGTACTGAGCGAGCTGGGGGAGGTTTTAGTGAGCCATGTGTGGAAGCAGCTCATGGGCACCTCCTCCTTAGTGCTCGATCTCCGGCACTGTGCTGGTGGCCATGTTTCTGGGATCCCTTATGTCATCTCTTACTTGCACCCTGGGAACACTGTCATGCACGTGGATACCATCTATGATCGGCCCTCCAACACCACCACAGAGATCTGGACCTTGCCCAAGGTCCTAGGGGAGAGATACAGTGCTGAGAAGGATGTGGTGGTCCTCACCAGTGGACATACTGGGGGAGTCGCTGAGGACATCGCCTACATCCTCAAGCAGATGCGCCGGGCCATTGTGGTGGGTGAGCGGACAGAAGGTGGTGCCCTGGACCTCCAGAAGCTGAGAATAGGCCAGTCCAACTTCTTCCTCACAGTGCCTGTGTCCAGGTCCCTGGGACCCCTAGGTGGAGGTGGCCAGACATGGGAAGGCAGCGGAGTGCTGCCCTGTGTGGGGACACCTGCAGAGCAAGCCCTAGAAAAGGCCTTGGCCATCCTCACCCTGCGTCGGGCCCTGCCAGGGGTTGTCCTCCGACTTCAGGAAGCCCTACAGGACTATTACACATTAGTGGACCGAGTGCCGGGCCTGCTGCACCACCTGGCCAGCATGGACTATTCAGCTGTGGTCTCTGAAGAGGACCTGGTGACAAAGCTCAACGCTGGCTTGCAGGCTGTGTCCGAAGATCCCAGGCTCCTGGTGAGAGCCACCGAACCCAGAGAAACCTCCTCA---AGACCTGAGACTGGA------GATCCCCCAGCAGCCACCCCTGAGGTGCCCAAGGAAGAA   [1113]
Hyomys_goliath                   CTGATGGGAATGCAAGCAGCCATTGAGCAGGCTATGAAGAGTCATGAGATTCTGGGCATCTCAGACCCTCAGACGCTGGCCCATGTGCTGACAGCTGGAGTACAGAGTTCCTTGAATGACCCACGTCTCTTCATCTCCTATGAGCCCAGTACCCTCGAGGCTCCCCCA---CAAGCACCAGCACTCACCAACCTCACCCGAGAAGAACTGCTGGCCCAGATACAGAGGAACATCCACCATGAGGTTCTTGAGGGCAACGTGGGCTACCTACGAGTGGATGACCTCCCTGGCCAGGAGGTACTGAGTGAGCTGGGGGAGTTCTTAGTGAGCCATGTGTGGAAGCAGCTCATGGGCACCTCCTCCTTGGTGATAGATCTCCGGTACTGTGCTGGTGGCCACGTCTCCGGGATCCCTTATGTCATCTCCTACTTGCACCCCGGGAACACTGTCATGCACGTGGACACCATCTACGATCGTCCCTCCAACACCACCACAGAGATCTGGACTTTGCCCAAGGTCCTAGGAGAGAGATACAGTGCTGACAAGGATGTGGTGGTCCTCACCAGTGGACATACTGGGGGAGTGGCCGAGGACATCGCCTACATCCTCAAGCAGATGCGCAGGGCCATCGTGGTGGGTGAGCGGACGGAGGGTGGTGCCCTKGACCTCCAGAAGCTGAGAATAGGCCAGTCTAACTTCTTCCTCACAGTGCCTGTGTCCAGGTCCCTGGGGCCCCTAGGTGGAGGTGGCCAGAC----------------------------------------------------------------------------------------------------------------------------------------------------------------------------------------------------------------------------------------------------------------------------------------------------------------------------------------------------------------------------------   [752]
Hypogeomys_antimena              CTGATAGGAATGCAAGCAGCCATTGAGCAGGCTATGAAGAGTCGTGAGATTCTGGGCATCTCAGACCCTCAGACGCTGGCCCATGTGCTGACAGCCGGAGTGCAGAATTCCTTGAATGATCCACGCCTCTTCATCTCCTATGAGCCCAGTACCCTTGAGGCTCTCCAG---CAAGCACCAACACTCACCAACCTCACCAGAGAAGAACTGCTGGCCCAGCTACAGAGGAACATCCACCACGAGGTTCTTGAGGGCAACGTGGGTTACCTACGAGTGGATGACCTCCCAGGCCAGGAGGTACTGAGTGAACTGGGGGGGTTCTTGGTGGCCCATGTGTGGAGTCAGCTCATGGGTACCTCCTCCTTGGTGCTAGATCTCCGGCACTGTGCTGGTGGTCATGTCTCTGGGATCCCTTATGTCATCTCCTACTTGCACCCAGAGAACACTGTCATGCACGTGGATACCATCTATGACCGCCCCTCCAATACCACCACAGAGATTTGGACCTTGCCCAAGGTCCTAGGGGAGAGGTACAGTGCTGAAAAGGATGTGGTAGTCCTCACCAGTGGACGTACTGGGGGAGTAGCTGAGGACATCGCCTACATCCTCAAGCAGATGCGCAGGGCCATTGTGGTGGGTGAACGGACAGAGGGTGGTGCCCTGGACCTTCAGAAGCTGAGAATAGGCCAGTCCAATTTCTTCCTCACAGTGCCTGTGTCCAGGTCCCTGGGGCCCCTGGGTGGAGGTGGCCAGACATGGGAAGGCAGTGGAGTGCTGCCTTGCGTGGGGACACCCGCAGAGCAGGCCCTGGAAAAGGCCCTGGCCATCCTCACCCTGCGCCGTGCCCTACCAGGGGTTGTCCTCCGACTTCAGGAAGCCCTGCAGGACTATTACACACTAGTGGACCGAGTGCCCGGCCTGCTACACCACCTGGCTAGCATGGACTACTCAGCCGTGGTCTCTGAGGAGGACCTGGTGACAAAGCTCAATGCTGGCTTGCAGGCTGTGTCGGAGGATCCCAGGCTCCTGGTGAGAGCCACCGAACCCAGAGAAACCTCCTCT---AGGCCTGAAATTGGGCCTAATGACCCCCCAGCAGCAACCCCTGAGGTGCCCAAGGAAGAA   [1119]
Irenomys_tarsalis                CTGATGGGAATGCAAGCAGCCATTGAGCAGGCTATGAAGAGTCGTGAGATTCTGGGCATCTCAGACCCTCAGATGCTGGCCCATGTGCTGACAGCCGGAGTGCAGAGTTCCTTGAATGACCCACGCCTCTTCATCTCCTATGAGCCCAATACCNTCGAGGCTCCCCAG---CAAGCACCAGTGCTCACCAACCTCACCCGAGAAGAACTGCTGGCCCAGCTACAGAGGAACATCCACCATGAAGTTCTTGAGGGCAATGTGGGTTACCTACGAGTGGATGACCTTCCTGGCCAGGAGGTACTGAGTGAGCTGGGGGGATTCTTGGTTGCCCATGTGTGGAGGCAGCTCATGAGCACCTCTTCCTTAGTACTAGATCTTCGGCACTGTGCTGGTGGTCACATCTCTGGGATACCTTATGTCATCTCCTACTTGCACCCTGGGAACACAGTCATGCATGTGGATACCATCTATGATCGCCCCTCCAACACTACCACTGAGATCTGGACCTTGCCCAAGGTCCTAGGAGAGAGATACAGTGCTGACAAAGATGTGGTAGTCCTCACCAGTGGACATACTGGGGGTGTGGCTGAGGACATTACCTACATCCTCAAGCAGATGCGCAGAGCCATAGTGGTGGGTGAGCGGACAGAGGGCGGTGCCCTGGACCTCCAGAAGCTGAGAATAGGCCAGTCCAACTTTTTCCTCACAGTTCCTGTGTCCAGGTCTCTGGGACCCCTAGGAGGAGGTGGCCAGACATGGGAAGGCAGTGGTGTGCTGCCTTGTGTGGGGACCCCTGCAGAGCAGGCTCTAGAAAAAGCCCTGGCTATCCTCACCCTGCGCCGTGCCCTGCCAGGGGTTGTCCTCCGACTTCAGGAAGCCCTGCAGGACTACTACACACTGGTGGATCGAGTGCCAGGCCTGCTACACCACCTGGCTAGCATGGACTACTCAGCCGTGGTCTCTGAGGATGACCTAGTGACAAAGCTCAATGCTGGCTTGCAAGCTGTCTCAGAGGATCCCAGGCTCCTGGTGAGAGCCACCGGACCTAAAGAAAGCTCCTCT---AGGCCTGAGACTGGGCCTAATGACCCTCCAGAAGCTGCTCCTGAGGTGCCCAAGGAAGAA   [1119]
Isthmomys_pirrensis              ------------------------------------------------------------------------------------------------------------------------------------------------------------------------------------------------------------------TTGGCCCAGCTACAGAGGAACATCCACCATGAGGTTCTTGAGGGCAATGTGGGTTACCTACGAGTGGATGACCTCCCTGGCCAGGAGGTACTGAGTGAGCTGGGGGGCTTCTTGGTGGCCCATGTGTGGAGGCAGCTCATGAGCACCTCCTCCTTGGTGCTAGATCTCCGGAACTGTGCTGGTGGTCACATCTCTGGGATCCCTTATGTCATCTCCTACTTGCACCCTGGGAACACTGTCATGCATGTGGATACCATCTATGATCGCCCTTCTAATACCACCACCGAGATCTGGACCTTGCCCAAGGTCCTAGGGGAGAGATACAGTGCTGACAAAGATGTGGTAGTCCTTACCAGTGGACGTACTGGGGGCGTGGCTGAAGACATCGCCTACATCCTCAAGCAGATGCGCAGGGCCATCGTGGTGGGTGAGCGGACAGAGGGTGGTGCTCTGGACCTCCAGAAGCTGAGGATAGGCCAGTCCAACTTCTTCCTCACAGTACCTGTGTCCAGGTCCCTGGGACCCCTGGGAGGAGGTGGCCAGACGTGGGAAGGCAGTGGAGTGCTGCCCTGTGTGGGGACACCTGCAGAGCAGGCCCTAGAAAAGGCCCTGGCCATCCTCACCCTGCGTCGTGCCCTGCCAGGGGTTGTCCTCAGACTTCAGGAAGCCCTGCAGGACTATTACACTCTGGTGGACCGAGTGCCGGGCCTGCTACACCACCTGGCTAGCATGGACTACTCAGCCGTGGTCTCTGAGGAGGACCTAGTGACAAAGCTCAATGCTGGCTTGCAGGCTGTGTCAGAGGATCCCAGGCTCCTGGTGAGAGCCACTGGACCCAGAGAAAGCTCCTGT---AAGGCCGAGACTGGGTCTAATGAGCCCCCAGAAGCCAATCCTGAGGTGCCCAAGGAAGAA   [912]
Jaculus_jaculus                  CTGATGGGGATGCAGGCGGCCATCCAGCAGGTAATGAAGAGCGGTGAGATTCTGGGCATCTCAGACCCTCAGACCCTGGCCAACGTGCTAACTACCGGGGTGCAGAGTTCCTTGAATGACCCACGCCTGGTCATCTCCTACGAACCCAGCACCCTTGAGACGTCCCAG---CAAGCCTCCGCATTCACCAACCTCCCCCACGATGAACTGCTGCTCCAGGTGCAGAAGAACATTCGCCATGAGGTCCTGGAGGGCAACGTGGGTTATCTACGAGTGGATGACCTCCCGGGCCAGGAGGTACTGAGTGAACTTGGGGAGTTCCTGGTGGCTCACGTGTGGAGGAAGCTCATGGGCACCTCCGCCTTGGTCCTGGATCTCCGCCACTGCACCGGGGGCCACGTCTCTGGCATCCCCTATGTCATCTCCTATCTGCATCCCGGGAATACCGTCGTGCACGTGGACACCATCTACGACCGCCCCTCCAACACCACCACGGAGATCTGGACCTTGCCCAAGGTCCTGGGAGAGAGGTACAGCGCTGACAAGGATGTGGTGGTACTCACCAGCAGCCGCACGGGAGGCGTGGCCGAGGACATCGCCTACATCCTCAAGCAGATGCGCAGGGCCATCGTGGTGGGTGAGCGCACGGAGGGGGGCGCCCTGGACCTCCAGAAGCTGAGAATAGGCCAATCTAACTTCTTCCTCACGGTGCCCGTGTCCAGGTCCCTGGGGCCTCTGGGTGGAGGCGGCCAGACGTGGGAGGGCAGCGGAGTGCTGCCCTGCGTGGGGACCCCAGCTGAGCAAGCTCTGGAAAAAGCCTTGGCCATCCTCACCCTGCGTCGTGCCCTGCCAGGGGTTGTCCTCCGCCTGCAGGAGGCCCTGCAGGATTACTACACACTGGTGGACCGGGTGCCAGCCCTGCTGCACCACCTGGCCAGCATGGACTTCTCTGCCGTGGTCTCYGAGGAGGATCTCSTGACTAAGCTCAATGCTGGCCTGCAGGCTGTGTCTGAGGACCCCAGGCTCCTGGTGAGGGCCGTTGGGCCCAGGGAAACATCGTCCCCGGGGCCTGAGATTGGGGCCGAGGATGCCCCAGAAGCAGTTCCCGAAGTGCCCAGCAGCGAG   [1122]
Juliomys_pictipes                CTGATGGGAATGCAAGCAGCCATTGAGCAGGCTATGAAGAGTCGTGAGATTCTGGGCATCTCAGACCCTCAGATGCTGGCCCATGTGCTGACAGCCGGAGTGCAGAGTTCCTTGAATGACCCACGCCTCTTCATCTCCTACGAGCCCAGTACCCTCGAGGATCCCCGG---CAAGCACCAGTTCTCACCAACCTCACCCGAGAAGAACTGCTGGCCCAGCTACAGAGGAACATCCACCATGAAGTTCTTGAGGGCAATGTGGGTTACCTACGAGTGGATGACCTTCCTGGCCAGGAGGTACTGAGTGAGCTGGGGGGATTCTTGGTGGCCCATGTGTGGAAACAGCTCATGAGCACCTCTTCCTTAGTACTAGATCTTCGGCACTGTGCTGGTGGTCACATCTCTGGGATACCTTATGTCATCTCCTACTTGCACCCTGGGAACACAGTCATGCACGTGGATACCATCTATGATCGCCCCTCCAACACCACCACTGAGATCTGGACCTTGCCCAAGGTCCTAGGGGAGAGATACAGTGCTGACAAAGATGTGGTAGTCCTCACCAGTGGACATACTGGGGGTGTGGCTGAGGACATCACCTACATCCTCAAGCAGATGCGCAGAGCCATAGTGGTGGGTGAGCGGACAGAGGGCGGTGCTCTGGACCTCCAGAAGCTGAGAATAGGCCAGTCCAACTTTTTCCTCACAGTTCCTGTGTCCAGGTCTCTGGGACCCCTGGGAGGAGGTGGTCAGACATGGGAAGGCAGTGGTGTGCTGCCTTGTGTGGGGACACCTGCAGAGCAGGCCCTAGAAAAGGCCCTGGCCATCCTCACCCTGCGCCGTGCCCTGCCAGGAGTTGTCCTCCGACTTCAGGAAGCCYTGCAGGACTATTACACACTGGTGGACCGAGTGCCAGGACTGCTACACCACCTAGCTAGCATGGACTACTCAACCGTGGTCTCTGAGGATGACCTAGTAACAAAGCTCAATGCTGGCTTGCAAGCTGTCTCAGAGGACCCCAGGCTCCTGGTGAGAGCCACTGGACCTAAAGAAAGCTCCTCT---AGGCCTGAGACTGGGCCTAACGACCCCCCAGAAGCTGCTCCTGAGGTGCCCAAAGAAGAA   [1119]
Kunsia_tomentosus                CTGATGGGAATGCAAGCAGCCATTGAGCAGGCTATGAAGAGTCGTGAGATTCTGGGCATCTCAGACCCTCAGATACTGGCCCATGTGCTGACAACCGGAGTGCAGAGTTCCTTGAATGACCCACGCCTCTTCATCTCCTATGAGCCCAGTCCCCTCGAGGCTCCCCAG---CAAGCACCAACGCTCACCAACTTCACCCGAGAAGAACTGCTGGCCCAGCTACAGAGGAACATCCACCATGAAGTTCTTGAGGGCAATGTGGGTTACCTGCAAATGGATGACCTTCCTGGCCAGGAGGTACTGAGTGAGCTGGGGGAATTCTTGGTGGCCCATGTGTGGAGGCAGCTCATGAGCACCTCTTCCTTAGTACTGGATCTTCGTCACTGTGCTGGTGGTCACATCTCTGGGATACCTTATGTCATCTCCTACTTGAACCCTGGGAACACAGTCATGCACGTGGATACCATCTATGATCGCCCCTCCAACACCACCACTGAGATCTGGACCTTGCCCAAGGTCCTAGGGGAGAGATACAGTGCTGACAAAGATGTGGTAGTCCTCACCAGTGGACACACTAGGGGTGTGGCTGAGGACATCACCTACATCCTCAAGCAGATGCGCAGAGCCATAGTGGTGGGTGAGAGGACAGAGGGAGGTGCCCTGGACCTCCAGAAGATAAGAATAGGCCAGTCCAACTTTTTCCTCACAGTTCCTGTGTCCAGGTCTCTGGGACCCCTGGGAGGAGGTGGCCAGACATGGGAAGGCAGTGGTGTGCTGCCTTGTGTGGGGACACCTGCAGAGCAGGC-------------------------------------------------------------------------------------------------------------------------------------------------------------------------------------------------------------------------------------------------------------------------------------------------------------------------------   [803]
Lasiopodomys_mandarinus          -------GAATGCAAGCAGCCATTGAGCAGGCTATGAAGAGTCGTGAGATTCTGGCCATCTCGGACCCTCAGATGCTGGCCCATGTGCTGACAGCCGGAGTGCAGAGTTCCTTGAATGACCCACGCCTCTTCATCTCCTATGAGCCCAGCACCCTCGAGGCTCCCCAG---CCAGCACCGACACTCACCAACCTCACCCGAGAAGAACTACTGGCCCAGCTACAGAAGAGCGTCCACCATGAGGTCCTTGAGGGCAACGTGGGTTACCTACGAGTGGATGACCTCCCCAGCCAGGAGGTATTGAGTGAGCTGGAGGGGTTCTTGGTGACCCACATGTGGAGGCAGCTCATGAACACCTCCTCCTTGGTGCTCGATCTCCGGGACTGTGCTGGTGGGCACATCTCTGGGATCCCTTATTTTATCTCCTACTTGCACCCTGGAAACACCGTCATGCATGTGGATACCATCTATGATCGCCCCTCCAATACCACCACCGAGATCTGGACCTTGCCCAAGGTCCTAGGGGAGAGATACAGCACTGACAAAGACGTAGTAGTCCTCACCAGTGGACGCACTGGGGGTGTGGCTGAGGACATCACCTATATCCTCAAGCAGATGCGGAGGGGCATCGTGGTGGGCGAGCGGACGGAGGGTGGTGCCCTGGACCTCCAGAAGCTGAGAATAGGCCAGTCCAACTTCTTCCTCACACTGCCCGTGTGCAGGT-----------------------------------------------------------------------------------------------------------------------------------------------------------------------------------------------------------------------------------------------------------------------------------------------------------------------------------------------------------------------------------------------------------------   [714]
Leggadina_forresti               CTGATGGGAATGCAAGCAGCCATTGAGCAGGCTATGAAGAGTCATGAGATTCTAGACATCTCAGACCCTCAGACGCTGGCCCATGTGCTGACAGCTGGAGTCCAGAGTTCCTTGAATGACCCACGTCTTTTCATCTCCTATGAGCCCAGTACCCCTGAGGCTCCCCCA---CAAGCACCAGCACTCACCAGCCTCTCCCGAGAAGAACTGCTGGCCCAGATACAGAGGAACATCCACCATGAGGTTCTTGAGGACAACGTGGGCTACCTACGAGTGGATGACCTCCCTGGCCAGGAGGTACTGAGTGAGCTGGGGGAGTTCTTAGTGAGCCATGTGTGGAAGAAGCTCATGGGCACCTCCTCCTTGGTGCTAGATCTCCGGCACTGTGCTGGTGGCCACGTCTCTGGGATCCCTTATGTCATCTCCTACTTGCACCCTGGGAACACAGTCATGCACGTGGATACCATCTACGATCGTCCCTCCAACACCACCACAGAGATCTGGACTTTGCCCAAGGTCCTAGGAGAGAGATACAGTGCTGACAAGGACGTGGTGGTCCTCWCCAGTGGACATACTGGGGGAGTGGCTGAGGACATAGCCTATATCCTCAAGCAGATGCATAGAGCCATTGTGGTGGGTGAGCGGACGGAGGGTGGCGCCCTGGATCTCCAGAAGCTGAGAATAGGCCAATCCAACTTCTTCCTCACAGTGCCTGTGGCTAGGT-----------------------------------------------------------------------------------------------------------------------------------------------------------------------------------------------------------------------------------------------------------------------------------------------------------------------------------------------------------------------------------------------------------------   [721]
Lemmus_sibiricus                 CTGATGGGAATGCAAGCAGCCATTGAGCAGGCTATGAAGAGTCGTGAGATCCTGGGCATCTCGGACCCTCAGACGCTGGCCCATGTGCTGACAGCTGGAGTGCAGAATTCCTTGAATGACCCACGCCTCTTCATCTCCTATGAGCCCAGTACCCTTGAGGCTCCCCAG---CCAGCACCAACACTCACCAACCTCACCCGAGAAGAACTACTGGCCCAGCTGCAGAGGAGCATCCACCATGAGGTCCTTGAGGGCAACGTGGGTTACCTACGAGTGGATGACCTCCCCAGCCAGGAGGTACTGAGTGAGCTGGGGGGGTTCTTGGTGACCCATATGTGGAGGTATCTCATGGACACCTCCTCCTTGGTGCTCGATCTCCGATACTGTGCTGGTGGTCACATCTCTGGGATCCCTTATTTCATCTCCTACTTGCACCCTGGAAACACCGTCATGCACGTGGATACCATCTATGATCGCCCTTCCAATACCACCACNGAGATCTGGACCCTGCCCGAGGTCCTAGGGGAGAGATACAGTGCTGACAAAGATGTGGTAGTCCTCACCAGTGGCCGCACTGGGGGTGTGGCTGAGGACATCGCCTACATCCTCAAGCAGATGCGTAGGGGCATCGTGGTGGGCGAGCGGACGGAGGGTGGTGCCCTGGACCTCCAGAAGCTGAGAATAGGCCAGTCCAACTTCTTCCTCACAGTGCCCGTGTCCAGGTCCCTGGGGCCTTTGGGGGGAGGTGC----------------------------------------------------------------------------------------------------------------------------------------------------------------------------------------------------------------------------------------------------------------------------------------------------------------------------------------------------------------------------------------   [746]
Lemniscomys_barbarus             CTGATGGGAATGCAAGCCGCCATTGAGCAGGCTATGAAGAGTCATGAGATTCTGGACATCTCAGATCCTCAGACGCTGGCCCATGTGCTGACAGCTGGAGTGCAGAGTTCCTTGAATGACCCACGTCTCTTCATCTCCTACGAGCCCAGCACCCTTGAGGCTCCCCAG---CAAGCACCAGCGCTCACCAACCTCACCCTGGAAGAACTGCTGGYCCAGCTACAGAAGAACATCCATCATGAGGTTCTTGAGGGCAAYGTAGGCTACCTACGAATGGATGACCTCCCTGGCCAGGAGATACTGAGTGAGCTTGAGGAGTTCTTAGTGAGCCATATGTGGGGACAGCTCATGGGCACATCCTCCTTGGTGCTAGATCTCCGGCACTGTGCTGGTGGCCATGTCTCTGGCATCCCTTACATCATCTCCTACTTGCACCCTGGAAGCACTGTCATGCACGTAGATACCATCTATGATCGTCCCTCCAACACCACCACAGAGATCTGGACCTTGCCCAAGGTCCTAGGAGAGAGATACAGTGCTGACAAGGATGTGGTGATCCTTACCAGTAGACATACTGGGGGAGTGGCTGAGGACATTGCCTACATCCTCAAGCAGATGCGCAGGGCCATCGTGGTGGGTGAGCGGACGGAGGGTGGTGCCCTGGACCTCCAGAAGCTCAGAATAGGTCAGTCCAACTTCTTCCTCACAGTGCCTGTATCCAGGTCCCTGGGACCCCTAGGTGGAGGTGGCCAGACTGA-------------------------------------------------------------------------------------------------------------------------------------------------------------------------------------------------------------------------------------------------------------------------------------------------------------------------------------------------------------------------------   [755]
Lemniscomys_striatus             CTGATGGGAATGCAAGCCGCCATTGAGCAGGCTATGAAGAGTCATGAGATTCTGGACATCTCAGATCCTCAGACGCTGGCCCATGTGCTGACAGCTGGAGTGCAGAGTTCCTTGAATGACCCACGTCTCTTCATCTCCTACGAGCCCAGCACCCTCGAGGCTCCCCAG---CAAGCACCAGCGCTCACCAACCTCACCCTGGAAGAACTGCTGACCCAGCTACAGAAGAACATCCATCATGAGGTTCTTGAGGGCAACGTAGGCTACCTACGAATGGATGACCTCCCTGGCCAGGAGATACTGAGTGAGCTTGAGGAGTTTTTAGTGAGCCATATGTGGGGGCAGCTCATGGGCACCTCCTCCTTGGTGCTAGATCTCCGGCACTGTGCTGGTGGCCATGTCTCTGGCATCCCTTACATCATCTCTTACTTGCACCCTGGAAACACTGTCATGCACGTAGATACCATCTATGATCGTCCCTCCAACACCACCACAGAGATCTGGACCTTGCCCAAGGTCCTAGGAGAGAGATACAGTGCTGACAAGGATGTGGTGATCCTTACCAGTAGACATACTGGGGGAGTGGCTGAGGACATTGCCTACATCCTCAAGCAGATGCGCAGGGCCATTGTGGTAGGTGAGCGGACGGAGGGTGGTGCCCTGGACCTCCAGAAGCTCAGAATAGGTCAGTCCAACTTCTTCCTCACAGTGCCTGTATCCAGGTCCCTAGGACCCCTAGGTGGAGGTGGCCAGACATGGGAAGGCAGTGGAGTGCTGCCCTGTGTGGGGACACCTGCAGAGCAAGCCCTAGAAAAGGCCCTGGCCATCCTCACCCTGCGCCGTGCCCTGCCAGGGGTTGTCCTCCGACTTCAGAAAGCCCTACAGGACTATTACACATTAGTGGACCGAGTGCCGGGCCTGCTGCACCACCTGGCTAGCATGGACTACTCAGCTGTGGTCTCTGAAGAGGACCTGGTGACAAAGCTCAATGCTGGCTTGCAGGCGGTGTCAGAGGATCCCAGGCTCCTGGTGAGAGTCACTGGGCCCAGAGAAACCTCCTCA---AGACCTGAGACTGGGCCTAATGACCCCCCAGCAGCCATGCCTGAATTGCCCAAGGAAGAA   [1119]
Lenoxus_apicalis                 CTGATGGGAATGCAAGCAGCCATTGAGCAGGCTATGAAGAGTCGTGAGATTCTGGGCATCTCAGACCCTCAGATACTGGCCCATGTGCTGACAACCGGAGTGCAGAGTTCCTTGAATGACCCACGCCTCTTCATCTCCTATGAGCCCAGACCCCTCGAGGCTCCCCAG---CAAGCACCAACGCTCACCAACCTCACCCGAGAAGAACTGCTGGCCCAGCTACAGAGGAACATCCACCATGAAGTTCTTGAGGGCAATGTGGGTTACCTGCGAGTGGATGACCTTCCTGGCCAGGAGGTACTGAGTGAGCTGGGGGAATTCTTGGTGACCCATGTGTGGAGGCAGCTCATGAGCACCTCCTCNTTAGTACTGGATCTTCGGTACTGTGCTGGTGGTCACATCTCTGGGATACCTTATGTCATCTCCTACTTGTACCCTGGGAACACAGTCATGCACGTGGATACCATCTATGATCGCCCCTCCAACACCACCACTGAGATCTGGACCTTGCCCAAGGTCCTAGGGGAGAGATACAGTGCTGACAAAGATGTGATAGTCCTCACCAGTGGACATACTGGGGGTGTGGCCGAGGACATCACCTACATCCTCAAGCAGATGCGCAGAGCCATAGTGGTGGGTGAGAGGACAGAGGGAGGTGCCCTGGACCTCCAGAAGCTGAGAATAGGCCAGTCCAACTTTTTCCTCACAGTTCCTGTGTCCAGGTCTCTGGGACCCCTGGGAGGAGGTGGC---------------------------------------------------------------------------------------------------------------------------------------------------------------------------------------------------------------------------------------------------------------------------------------------------------------------------------------------------------------------------------------   [747]
Leopoldamys_sabanus              ---------------------------------------------------------------------------------------------------------------------------------------------------------------------------------------------------------------------------------------------------------------------------------------GATCTCCCTGGCCAGGAGGTATTGAGTGAGCTGGGGGAGTTCCTGGTGAGCCATGTGTGGAAGCAGCTCATGGACACCTCTTCCTTGGTGCTAGATCTCCGGCACTGTGCTGGTGGCCATGTCTCTGGGATCCCTTATGTCATCTCCTACTTGCACCCTGGGAATACAGTCTTGCAYGTGGATACCATCTATGACCGGCCCTCCAACACCACCACAGAGATCTGGACCTTGCCTAAGGTCCTGGGGGAGAGATACAGTGCTGACAAGGATGTGGTGGTCCTCACCAGTGGACACACCGGGGGAGTAGCTGAGGATATCGCCTACATTCTCAAGCAGATGCGAAGGGCCATTGTGGTGGGTGAGCGGACGGAGGGTGGCGCCCTGGACCTCCAGAAGCTGAGA------------------------------------------------------------------------------------------------------------------------------------------------------------------------------------------------------------------------------------------------------------------------------------------------------------------------------------------------------------------------------------------------------------------------------------------------------------   [402]
Leporillus_conditor              CTGATGGGAATGCAAACAGCCATTGAGCAGGCTATGAAGAGTCATGAGATTCTGGACGTCTCAGACCCTCAGACGCTGGCCCATGTGCTGACAGCTGGAGTTCAGAGTTCCTTGAATGACCCACGTCTTTTCATCTCCTATGAGCCCAGTACCCTCGAGGCTTCTCCA---CAAGCACCAGCACTCACCAACCTCACCCGAGAAGAACTGCTGGCCCAGATACAGAGGAATATCCACCATGAGGTTCTTGAGGACAACGTGGGCTACCTACGAGTGGATGACCTCCCTGGCCAGGAGGTACTGAGTGAGCTGGGGGAGTTCTTAGTGAGCCATGTGTGGAAGCAGCTCATGGGCACCTCCTCCTTGGTGCTAGATCTCCGGCACTGTGCTGGTGGCCACGTCTCTGGGATCCCTTATGTCATCTCCTACTTGCACCCTGGAAACACTGTCATGCACGTGGATACAATCTATGATCGTCCCTCCAACACCACCACAGAGATCTGGACCTTGCCCAAGGTCCTAGGAGAGAGATACAGTGCTGACAAGGATGTGGTGGTCCTCACCAGTGGACATACTGGGGGAGTAGCCGAGGACATTGCCTACATCCTCAAGCAGATGCGCAGAGCCATCGTGGTGGGTGAGCGGACGGAGGGTGGCGCCCTGGACCTCCAGAAGCTGAGAATAGGCCAATCCAACTTCTTCCTCACAGWGCCTGTGTCTAGGTCTCTGGGACCCCTAGGTGGAGGTGGCCAGACATGGGAAGGCAGTGGAGTGCTGCCCTGCGTGGGGACACCTGCAGAGCAAGCCCTAGAAAAGGCCCTGGCCATCCTCACCCTGCGTCGTGCCCTGCCAGGGGTTGTCCTCCGACTTCAG------------------------------------------------------------------------------------------------------------------------------------------------------------------------------------------------------------------------------------------------------------   [870]
Leptomys_elegans                 CTGATGGGAATGCAAGCAGCCATTGAGCAGGCTATGAAGAGTCATGAGATTCTGGGCATCTCAGACCCTCAGACGCTGGCCCATGTGCTGACAGCTGGAGTCCAGAGTTCCTTGAATGACCCACGTCTCTTCATTTCCTATGAGCCCAGTACCCTGGAGGCTCCCTCA---CAAGCACAATCACTCACCAACCTCACCCGAGAAGAACTGCTGGCCCAGATACAGAGGAACATCCACCATGAGATTCTTGAGGGCAACGTGGGCTACCTACGAGTGGATGACCTCCCTGGCCAGGAGGTACTGAGTGAGCTGGGGGAGTTCTTAGTGAGCCATGTGTGGAAGCAGCTCATGGGCACCTCCTCCTTGGTGCTAGATCTCCGGCACTGTGCTAGTGGCCACGTCTCTGGGATCCCTTATGTCATCTCCTACTTGCACCCTGGGAACACTGTCATGCACGTGGATACYATCTATGACCGTCCCTCCAACACCACCACAGAGATCTGGACCTTGCCCAAGGTCCTAGGAGAGAGATACAGTGCTGACAAGGATGTGGTGGTYCTCACCAGTGGACATACTGGGGGAGTGGCCGAGGACATCGCCTACATCCTCAAGCAGATGCGCAGGGCCATCGTGGTGGGTGAGCGGTCGGAGGGTGGCGCCCTGGACCTCCAGAAGCTGAGAATAGGCCAATCTAACTTCTTCCTCACAGTGCCTGTGTCTAGGT-----------------------------------------------------------------------------------------------------------------------------------------------------------------------------------------------------------------------------------------------------------------------------------------------------------------------------------------------------------------------------------------------------------------   [721]
Limnomys_sibuanus                TTGATGGGAATGCAAGCAGCCATTGAGCAGGCTATGAAGAGTCATGAGATTCTGGGCATCTCAGACCCTCAGACGCTGGCCCATGTGCTGACAGTTGGAGTCCAGAGCTCTTTGAATGACCCACGTCTCTTCATCTCCTATGAGCCCAGTACCCTCGAGGCCCCCCAG---CAAGCACCAGCACTCACCGACCTCACCCGAGAAGAGCTGCTGGCCCAGATACAGAGGAACATCCGCCATGAGGTTCTTGAGGATAACGTGGGCTACCTACGAGTGGATGATCTCCCTGGACAGGAGGTACTGAGTGAGCTGGGGGAGTTCCTAGTGAGCCATGTGTGGAAGCAGCTCATGGGCACCTCCTCCTTGGTGCTAGATCTCCGTCACTGTGCTGGTGGCCATGTCTCTGGGATCCCTTATGTCATCTCCTACTTGCACCCTGGGAACACAGTGTTGCACGTGGATACCATCTACGATCGGCCCTCCAACACCACCACAGAGATCTGGACCTTGCCTAAGGTCCTGGGGGAGAGATACAGTGCTGACAAGGATGTGGTGGTCCTCACCAGTGGACACACTGGGGGAGTAGCCGAGGACATCGCTTACATCCTCAAGCAGATGCGCAGGGCCATCGTGGTGGGTGAGCGGACGGAGGGTGGCGCCCTGGACCTCCAGAAGCTGAGAATAGGCCAGTCCGACTTCTTCCTTACAGTGCCTGTGTCCAGGTCCCTGGGGCCCCTAGGTGGAGGCGGCCAAACATGGGAAGGCAGCGGGGTGCTGCCCTGTGTGGGGATACCTGCAGAGCAAGCCCTAGAAAAGGCCCTGGCCATCCTCACCCTGCGTCGTGCCCTGCCAGGCGTTGTCCTCCGACTCCAGGAAGCCCTACAGGACTATTACACATTAGTGGACCGAGTGCCGGGCCTGCTGCACCATCTGGCCAGCATGGACTACTCGGCCGTGGTCTCCGAAGAGGACCTGGTGACAAAGCTCAATGCTGGTTTGCAGGCTGTGTCGGAGGATCCCAGGCTCCTGGTGAGAGCCACCGGACCCAGAGAAACCCCCTCA---AGACCTGAGACTGGCCCTAACGACCCACCAGCAGTCACCCCTGAGGTGCCYAAGGAAGAA   [1119]
Lophiomys_imhausi                ------------------GCCATTGAACAGGCTATGAAGAGTCGTGAGATTCTGGGCATCTCAGACCCTCAGGCGCTGGCCCATGTGCTGACAGCTGGAGTGCAGAGTTCCTTGAATGACCCGAGGCTCTTCATCTCCTATGAGCCCAGTATGTTGGAGGCTCACCACCAGCAAGCATCAGCACTCTCCAACCTCACCCGAGAAGAAATGCTGGCTCAGATACAGAGGAACATCCGCCACGAGGTTCTTGAGGGCAATGTGGGCTACCTGCGAGTGGATGACCTCCCAGGCCAAGAGGTACTGAGTGAGCTGGGGGAGTTCTTGGTGACCCACGTGTGGAAACAGCTCATGGGTACCTCCTCCTTGGTGCTAGATCTCCGGCACTGTGCTGGTGGCCATGTCTCTGGGATCCCTTATATCATCTCCTACTTGTACCCTGGGAACACTGTCATGCACGTGGATACCATCTATGATCGCCCCTCCAATACCACCACAGAGATCTGGACCTTGCCCAACGTCCTAGGGGAGAGATACAGTGCGGACAAGGATGTGGTCGTCCTCACTAGTGGACACACTGGGGGAGTGGCTGAGGACATTGCATATATCCTCAAGCAGATGCGCAGGGCCATCGTGGTGGGCGAGCGGACAGAGGGTGGTGCTCTGGACCTCCAGAAGCTGAGAATAGGCCAGTCTAACTTCTTCCTCACAGTGCCCGTGTCCAGGTCCCTGGGACCCCTAGGTGGAGGTGGCCAGACCTGGGAAGGCAGTGGAGTATTGCCCTGTGTGGGGACACCTGCAGAACAGGCCCTGGAAAAGGCCCTGGCCATCCTCACCCTGCGCCGTGCCCTGCCAGGGGTTGTCCTCCGACTTCAGGAAGCCCTTCAGGACTACTACACACTGGTGGACCGAGTGCCGGGCCTGCTACACCACCTGGCGAGCATGGACTACTCTGCCGTGGTCTCTGAAGAGGACCTGGTGACGA-----------------------------------------------------------------------------------------------------------------------------------------------   [964]
Lophuromys_flavopunctatus        TTGATGGGAATGCAAGCAGCCATTGAGCAGGCTATGAAGAGTCGTGAGATTCTGGGCATCTCAGACCCTCAGACGCTGGCCCACGTGCTGACAGCTGGAGTGCAGAGTTCCTTGAATGACCCACGTCTCCTCATCTCCTATGAGCCCAGTAYCCTGGAGGCTCCCCAG---CAAGTACCAGAACTCACCAACCTCACCCAAGAAGACCTGCTGGCCCAGATACAGAGAAACATCCGCCAGGACGTTCTTGAGGACAATGTGGGCTACCTACGAGTGGATGACCTCCCAGGCCAAGAGGTGCTGAGGGAGCTGGAGGAGTTCTTGGTGACCCATGTGTGGAAGCAGCTCATAAATACCTCCTCTTTGGTGCTGGATCTCCGGCACTGCGCAGGTGGTCATGTCTCTGGGATCCCTTATGTCATCTCCTACTTGTACCCCGGGAACACCGTCATGCACGTAGATACCATCTACGATCGCCCCTCTAATACCACGACGGAGATCTGGACCTTGCCCCAGGTCCTGGGGGAAAGATACAGCACTGACAAGGATGTGGTGGTCCTGACCAGTGGACGTACTGGGGGAGTGGCTGAGGACATCGCCTACATCCTCAAGCAGATGCGCAGGGCCATCGTGGTGGGTGAGAGGACAGAGGGTGGTGCTCTGGACCTCCAGAAACTGAGAATAGGCCAGTCTAACTTCTTCCTCACAGTACCCGTGTCCAGGTCCCTGGGACCCCTAGGTGGAGGTGGCCAGACGTGGGAAGGTAGTGGAGTACTGCCCTGTGTGGGGACACCTGCAGAGCAGGCCCTGGAAAAGGCGCTGGCCATCCTTACCCTGCGTCGTGCCCTGCCAGGGGTTGTCCTCCGGCTTCAGGAAGCCCTGCAGGACTATTACACACTGGTGGACCGAGTGCCAGGCCTACTACACCAGCTGGCTAGCATGGACTACTCAGCCGTGGTCTCTGAAGAGGACCTAGTGACAAAGCTCAACGCTGGCTTGCAGGCTGTGTCGGAGGACCCCAGGCTCCTGGTAAGAGCCGCTGGACCAAGAGAAACCTCATGC---AGGCCTGAGACTGGGCCTAATGATTCTCCAGCAGCAGTCCCTGAGTTGCCTGAGGAAGAC   [1119]
Lophuromys_sikapusi              ---------------GCAGCCATTGAGCAGGCTATGAAGAGTCGTGAGATTCTGGGCATCTCAGACCCTCAGAcGCTGGCCCACGTGCTGACTGCTGGAGTGCAGAGTTCCTTGAATGACCCACGTCTCCTCATCTCCTATGAGCCCAGTACCCTGGAGGCTCCCCAG---CAAGTACCAGAACTCACCAACCTCACCCAAGAAGACCTGCTGGCCCAGATACAGAGAAACATCCACCACGACGTTCTTGAGGACAACGTGGGCTACCTACGAGTGGATGACCTCCCAGGCCAAGAGGTGCTGAGTGAGCTGGAGGGGTTCTTGGTGACCCATGTGTGGAAGCAGCTCATAAATACCTCCTCTTTGGTGCTGGATCTCCGGCACTGCGCAGGTGGTCATGTCTCTGGGATCCCTTATGTCATCTCCTACTTGTACCCCGGGAACACCGTCATGCACGTAGATACCATCTACGATCGCCCCTCTAATACCACGACGGAGATCTGGACCTTGCCCAAGGTCCTGGGGGAAAGATACAGCACTGACAAGGATGTGGTGGTCCTTACCAGTGGACGTACTGGGGGAGTGGCTGAGGACATCGCCTACATCCTCAAGCAGATGCGCAGGGCCATCGTGGTGGGTGAGAGGACAGAGGGTGGTGCCCTGGACCTCCAGAAGCTGAGAATAGGCCGGTCTAACTTCTTCCTCACAGTGCCCGTGTCCAGGTCCCTGGGACCCCTAGGT------------------------------------------------------------------------------------------------------------------------------------------------------------------------------------------------------------------------------------------------------------------------------------------------------------------------------------------------------------------------------------------------   [723]
Lophuromys_zena                  ---------------GCAGCCATTGAGCAGGCTATGAAGAGTCGTGAGATTCTGGGCATCTCAGACCCTCAGACGCTGGCCCACGTGCTGACAGCTGGAGTGCAGAGTTCCTTGAATGACCCACGTCTCCTCATCTCCTATGAGCCCAGTACCCTGGAGGCTCCCCAG---CAAGTACCAGAACTCACCAACCTCACCCAAGAAGACCTGCTRGCCCAGATACAGAGAAACATCCGCCAGGACGTTCTTGAGGACAATGTGGGCTACCTACGAGTGGATGACCTCCCAGGCCAAGAGGTGCTGAGTGAGCTGGAGGAGTTCTTGGTGACCCAKGTGTGGAAGCAGCTCATAAATACCTCCTCTTTGGTGCTGGATCTCCGGCACTGCGCAGGTGGTCATGTCTCTGGGATCCCTTATGTCATCTCCTACTTGTACCCYGGGAACACCGTCATGCACGTAGATACCATCTACNATCGCCCCTCTAATACCACGACGGAGATCTGGACCTTGCCCCAGGTCCTGGGGGAAAGATACAGCACTGACAARGATGTGGTRGTCCTGACCAGTGGACGTACTGGGGGAGTGGCTGAGGACATCGCCTACATCCTCAAGCAGATGCGCAGGGCCATCGTGGTGGGTGAGAGGACAGAGGGTGGTGCTCTGGACCTCCAGAAACTGAGAATAGGCCAGTCTAACTTCTTCCTCACAGTACCCGTGTCCAGGTCCCTGGGACCCCTAGGTGGAGGTGGCCAGACGTGGGAAGGTAGTGGAGTACTGCCCTGTGTG---------------------------------------------------------------------------------------------------------------------------------------------------------------------------------------------------------------------------------------------------------------------------------------------------------------------------------------------------   [768]
Lorentzimys_nouhuysi             CTGATGGGAATGCAAGCAGCCATTGAGCAGGCTATGAAGAGTCATGAGATTCTGGGCATCTCAGACCCTCAGACGCTGGCCCATGTGTTGACAGCTGGAGTACAGAGTTCCTTGAATGACCCACGTCTCTTCATCTCCTATGAGCCCAGTACCCTCGAGGCTCCCCCA---CAAGCACCAGCACCCACCAACCTCACCCGAGAAGAACTTCTGGCCCAGATACAGAGGAACATCCACCATGAGGTTCTTGAGGGCAACGTGGGCTACCTACGAGTGGATGACCTCCCTGGCCAGGAGGTACTGAGTGAGCTGGGGGAGTTCTTAGTGAGCCATGTGTGGAAACAGCTSATGGGCACCTCCTCCTTGGTACTAGATCTCCGGCACTGTGCTGGTGGCCACGTCTCTGGGATCCCTTACGTCATCTCCTACTTGCACCCTGGGAATACTGTCATGCACGTGGATACCATCTATGATCGTCCCTCCAACACCACCACAGAGATCTGGACCTTGCCCAAGGTCCTAGGAGAGARATACAGTGCTGACAAGGATGTGGTGGTCCTCACCAGTGGACATACTGGGGGAGTGGCCGAGGACATCGCCTACATCCTCAAGCAGATGCGCAGGGCCATCGTGGTGGGTGAGCGGACGGAGGGTGGCGCCCTGGACCTCCAGAAGCTGAGAATAGGCCAGTCCAACTTCTTCCTCACAGTGCCTGTGTCCAGGTCCCTGGGACCCCTAG--------------------------------------------------------------------------------------------------------------------------------------------------------------------------------------------------------------------------------------------------------------------------------------------------------------------------------------------------------------------------------------------------   [736]
Loxodontomys_micropus            CTGATGGGAATGCAAGCAGCCATTGAGCAGGCTATGAAGAGTCGTGAGATTCTGAGCATCTCTGACCCTCAGATGCTGGCCCATGTGCTGACAGCCGGAGTGCAGAGTTCCTTGAATGACCCACGCCTCTTCATCTCCTATGAGCCCAGTACCCTTGAGGCTCCCCAG---CAAGCACCAACGGTCACCAACCTCACCCGAGAAGAACTGCTGGCCCAGCTACAGAGGAACATCCACCATGAAGTTCTTGAGGGCAATGTGGGTTACCTACGAGTGGATGACCTTCCCAGCCAGGAGGTACTGAGTGAGCTGGGGGGATTCTTGGTGGCCCATGTGTGGAGGCAGCTCATGAGCACCTCTTCCTTAGTACTAGATCTTCGGCACTGTGCTGGTGGTCACATTTCTGGGATACCTTATGTCATCTCCTACTTGCACCCTGGGAACACAGTCATGCACGTGGATACCATCTATGATCGCCCCTCCAACACCACTACTGAGATATGGACCTTGCCCAAGGTGCTAGGGGAGAGATACAGTGCTGACAAAGATGTGGTAGTCCTCACCAGTGGACATACTGGGGGTGTGGCTGAGGACATCACCTACATCCTCAAGCAGATGCGCAGAGCCATAGTGGTGGGTGAGCGGACAGAGGGCGGTGCCTTGGACCTCCAGAAGCTGAGAATAGGCCAGTCCAACTTTTTCCTCACAGTTCCTGTGTCCAGGTCTCTGGGACCCCTGGGAGGAGGTGGC---------------------------------------------------------------------------------------------------------------------------------------------------------------------------------------------------------------------------------------------------------------------------------------------------------------------------------------------------------------------------------------   [747]
Macrotarsomys_bastardi           CTGATGGGAATGCAAGCAGCCATTGAGCAGGCTATGAAGAGTCGTGAGATTCTGGGCATCTCAGATCCTCAGACGCTGGCCCATGTGCTGACAGCCGGAGTGCAGAGCTCCTTGAATGACCCACGCCTCTTCATCTCCTATGAGCCCAGTACCCTTGAGGCTCCTCAG---CAAGTACCAACTCTCACCAACCTCACCCGAGAAGAACTGCTGGAGCAGCTACAGAGGAACATCCACCACGAGGTTCTTGAGGGCAATGTGGGTTACCTACGAGTGGATGACCTCCCAGGCCAGGAGGTACTGAGTGAGATGGGGGGATTCTTGGTGACCCATGTGTGGAAGCAGCTCATGGGCACCTCCTCCTTGGTGCTAGATCTTCGGCACTGTGCTGGGGGTCATGTCTCTGGGATCCCTTATGTCATCTCCTACTTGCACCCTGAGAACACTGTCATGCATGTGGATACCATCTATGATCGCCCCTCCAATACCACCACAGAGATCTGGACCTTGCCCAAGGTCCTAGGGGAGAGGTACAGTGCTGACAAGGATGTGGTAGTCCTCACCAGTGGACGTACTGGGGGAGTGGCTGAGGACATCGCCTACATCCTCAAGCAGATGCGAAGGGCCATCGTGGTAGGTGAGCGGACGGAGGGTGGTGCCCTGGACCTCCAGAAGCTGAGAATAGGCCAGTCCAACTTCTTCCTCACAGTGCCTGTGTCCAGGTCCCTGGGGCCCCTGGGTGGAGGTGGCCAGACATGGGAAGGCAGTGGAGTGCTGCCCTGTGTGGGGACACCTGCAGAGCAGGCCCTGGAAAAGGCCCTGGCCATCCTCACCCTGCGTCGTGCCCTACCAGGGGTTGTTCTCCGACTTCAGGAAGCCCTGCAGGACTATTACACACTAGTGGACCGAGTGCCAGGCCTGACACACCACTTGGCTAGCATGGACTACTCAGCCGTGGTCTCTGAGGAGGACCTGGTGACAAAGCTCAATGCTGGTTTGCAGGCTGTATCGGAGGATCCCAGGCTCCTGGTGAGAGCCACTGGACCCAGAGAAACCTCGTCT---AGGCCTGAAACTGGGCCTAATGACCCCCCAGAAGCCACCCCTGAGGTGCCCGAGGAAGAA   [1119]
Macruromys_major                 CTGATGGGAATGCAAGCAGCCATTGAGCAGGCTATGAAGAGTCATGAGATTCTGGGCATCTCAGACCCTCAGACGCTGGCCCATGTGCTGACAGCTGGAGTACAGAGTTCCTTGAATGACCCACGTCTCTTCATCTCCTATGAGCCCAGTACCCTCGAGGCTCCCCCA---CAAGCACCAGCACTCATCAACCTCACCCGAGAAGAACTGCTGGCCCAGATACTGAGGAACATCCACCATGAGGTTCTTGAGGGCAACGTGGGCTACCTACGAGTGGATGACCTCCCTGGCCAGGAGGTACTGAGTGAGCTGGGGGAGTTCTTAGTGAGCCATGTGTGGAAGCAGCTCATGGGCACCTCCTCCTTGGTGCTAGATCTCCGGCACTGTGCTGGTGGCCATGTCTCTGGGATCCCTTATGTCATCTCCTACTTGCACCCTGGGAACACTGTCATGCATGTGGATACCATCTATGATCGTCCCTCCAACACCACCACAGAGATCTGGACCTTGCCCAAGGTCCTAGGAGAGAGATACAGTGCTGACAAGGATGTGGTGATCCTCACCAGTGGACATACTGGGGGAGTGGCCGAGGACATCGCCTACATCCTCAAGCAGATGCGCAGGGCCATTGTGGTGGGTGAGCGGACGGAGGGTGGAGCCCTGGACCTCCAGAAGCTGAGAATAGGCCAGTCCAACTTCTTCCTCACAGTGCCTGTGTCCAGGTCCCTGGGACCCCTAGGTGGAGGTGGSCAGACAT--------------------------------------------------------------------------------------------------------------------------------------------------------------------------------------------------------------------------------------------------------------------------------------------------------------------------------------------------------------------------------   [754]
Malacomys_longipes               CTGATGGGAATGCAAGCAGCCATTGAGCAGGCTATGAAGAGTCATGAGATTCTGGGCATCTCAGACCCTCAGACGCTGGCCCACGTGCTGACAGCTGGAGTACAGAGTTCCTTGAATGACCCACGTCTCTTCATCTCTTATGAGCCCAGTGCCCTCGAGGCTCCCCAG---CAAGCACCAGTGCTCACCAACCTCACTCGAGAAGAACTGCTGGCCCAGGTACAGAGGAACATCCACCACGAGGTTCTTGAGGGCAACGTGGGCTACCTACGAGTGGATGACCTCCCTGGCCAGGAGGTACTGAGTGAGCTGGGGGAGTTCTTAGTGAGCCATGTGTGGAAGCAGCTCATGGGCACCTCCTGCTTGGTGCTAGATCTCCGGCATTGCGCTGGAGGCCATGTCTCTGGGATCCCTTATGTCATCTCTTACTTGCACCCYGGGAACACTGTCATGCACGTGGATACCATCTATGATCGTCCCTCCAACACCACCACAGAGATCTGGACTTTGCCCAAGGTCCTAGGAGAGAGATACAGTGCTGACAAGGACGTGGTGGTCCTCACCAGTGGACACACTGGGGGAGTCGCTGAGGACATCGCCTACATCCTCAAGCAGATGCGCAGGGCCATCGTGGTGGGTGAGCGGACAGAGGGTGGTGCCCTGGACCTCCAGAAGCTGAGAATAGGCCAGTCCGACTTCTTCCTCACAGTGCCTGTATCCAGGTCCCTGGGACCTCTAGGTGGAGGTGGTCAGACATGGGAAGGCAGTGGAGTGCTGCCCTGTGTAGGGACACCTGCAGAGCAAGCCCTAGAAAAGGCCCTGGCCATCCTCACCYTGCGTCGGGCCCTGCMGGGGGTTGTCCTCCGACTCCAGGAAGCCCTACAGGACTACTACACATTAGTGGACCGAGTGCCKGGCCTGCTGCACCACCTGGCTAGCATGGACT-----------------------------------------------------------------------------------------------------------------------------------------------------------------------------------   [943]
Malacothrix_typica               --------------AGCAGCCATTGAGCAGGCTATGAAAAGTCGTGAGATTCTGGGCATCTCAGACCCTCAGACGCTGGCTCATGTGTTGACAGCTGGTGTGCAAAGTTCCTTGAATGACCCACGCCTCTTCATCTCCTATGAGCCCAGTACCCTGGAGGCGCCTCAG---CAAGCACCAGCACTCACCGACCTCACCCGAGAAGAGTTGCTGGCCCAGTTACAGAAGAACATCCAGCATGAGATTCTTGAGGGTAATGTGGGCTACCTGCGAGTGGATGACCTGCCAGGCCAGGAGGTACTGAGTGAGCTGGGAGGGTTCTTGGTGGCCCACGTGTGGAGGCAGCTCATGGGCACTTCCTCCTTGGTGCTGGATCTCCGGTACTGTGCTGGTGGTCACGTCTCTGGGATCCCCTACGTCATCTCCTACTTGCACCCCGAGAACACTGTCATGCACGTGGACACCATCTATGATCGCCCCTCTAATACCACCACAGAGATCTGGACCTTGCCCAAGGTCCTAGGGGAGAGATACAGTGCTGACAAGGATGTGGTCGTCCTCACCAGTGGGCATACCGGGGGAGTRGCTGAGGACATTGCCTACATCCTCAAGCAGATGCGCAGGGCCATTGTGGTGGGTGAAAGGACGGAGGGTGGTGCCCTGGACCTCCAGAAGCTGAGAATAGGCCAGTCCAACTTCTTCCTCACGGTCC-----------------------------------------------------------------------------------------------------------------------------------------------------------------------------------------------------------------------------------------------------------------------------------------------------------------------------------------------------------------------------------------------------------------------------   [695]
Mallomys_rothschildi             CTGATGGGAATGCAAGCAGCCATTGAGCAGGCTATGAAGAGTCATGAGATTCTGGGCATCTCAGACCCTCAGACGCTGGCCCACGTGCTGACAGCTGGAGTACAGAATTCCTTGAATGACCCACGTCTCTTCATCTCCTATGAGCCCAGTACCCTCGAGGCTCCCCCA---CAAGCACCAGCACTCACCAAACTCACCCGAGAAGAACTGTTGGCCCAGATACAGAGGAACATCCACCATGAGGTTCTTGAGGGCAACGTGGGCTACCTACGAGTGGATGACCTCCCTGGCCAGGAAGTACTGAGTGAGCTGGGGGAGTTCTTAGTGAGCCATGTGTGGAAGCAGCTCATGGGCACCTCCTCCTTGGTGCTAGATCTCCGGCACTGTGCTGGTGGCCACGTCTCTGGGATCCCTTATGTCATCTCCTACTTGCACCCTGGGAACACTGTCATGCACGTGGACACCATCTATGATCGTCCCTCCAACACCACCACAGAGATCTGGACCTTGCCCAAGGTCCTAGGAGAGAGATACAGTGCTGACAAGGATGTGGTGGTCCTCACCAGTGGACATACTGGGGGAGTGGCCGAGGACATCGCCTACATCCTCAAGCAGATGCGCAGGGCCATTGTGGTGGGTGAGCGGACAGAGGGTGGTGCCCTGGACCTCCAGAAGCTGAGAATAGGCCAGTCCAACTTCTTCCTCACAGTGCCTGTGTCCAGGT-----------------------------------------------------------------------------------------------------------------------------------------------------------------------------------------------------------------------------------------------------------------------------------------------------------------------------------------------------------------------------------------------------------------   [721]
Mammelomys_lanosus               CTGATGGGAATGCAAGCAGCCATTGAGCAGGCTATGAAGAGTCGTGAGATCCTGGACATCTCCGACCCTCAGACGCTGGCCCATGTGCTGACAGCCGGAGTACAGAGTTCCTTGAATGACCCACGTCTCTTCATCTCCTATGAGCCCAGTACCCTCGAGGCTCCCCCA---CAAGCACCAGCACTCACCAACCTCACCCGAGAAGAACTGCTGGCCCAGATACAGAGGAACATCCACCATGAGGTTCTTGAGGGCAACGTGGGCTACCTACGAGTGGATGACCTCCCTGGCCAGGAGGTACTGAGTGAGCTGGGGGAGTTCTTAGTGAGCCATGTGTGGAAGCAGCTCATGGGCACCTCCTCCTTGGTGCTAGATCTCCGGCACTGTGCTGGTGGCCACGTCTCCGGGATCCCTTACGTCATCTCCTACTTACACCCTGGGAACACTGTCATGCACGTGGATACCATCTATGATCGCCCCTCCAACACCACYACAGAGATCTGGACCTTGCCCAAGGTCCTAGGAGAGAGATACAGTGCTGACAAGGATGTGGTGGTCCTCACCAGTGGACATACTGGGGGAGTGGCCGAGGACATCGCCTACATCCTCAAGCAGATGCGCAGGGCCATCGTGGTGGGGGAGCGGACAGAGGGTGGCGCCCTGGACCTCCAGAAGCTGAGAATAGGCCAGTCCAACTTCTTCCTCACAGTGCCTGTGTCCAGGTCCCTGGGACCCCTA---------------------------------------------------------------------------------------------------------------------------------------------------------------------------------------------------------------------------------------------------------------------------------------------------------------------------------------------------------------------------------------------------   [735]
Margaretamys_elegans             -TGATGGGAATGCAAGCAGCCATTGAGCAGGCTATGAAGAGTCATGAGATTCTGGGCATCTCAGACCCTCAGACGCTGGCCCACGTGCTGACAGCTGGAGTCCAGAGCTCTTTRAATGACCCACGTCTCTTCATCTCCTATGAACCCAGTACCCTCGAGGCTCCCCAG---CAAGCACCAGCACTCATCAACCTCACCCGAGAAGAACTGCTGGCCCAGATACAGAGGAACATCCACCATGAGGTTCTTGAGGGTAACGTGGGCTACCTACGAGTGGATGATCTCCCTGGCCAGGAGGTACTGAGTGAGCTGGGGGAGTTCCTGGTGAGCCATGTGTGGAAGCAGCTCATGGACACCTCTTCCTTGGTGCTAGATCTCCGGCACTGTGCTGGCGGCCATGTCTCTGGGATCCCTTATGTCATCTCCTACTTGCACCCTGGGAACACGGTCTTGCACGTGGATACCGTCTATGACCGGCCCTCCAACACCACCACAGAGATCTGGACCTTGCCTAAGGTCCTGGGGGAGAGATACAGTGCTGACAAGGATGTAGTGGTCCTCACCAGTGGACACACCGGGGGAGTAGCTGAGGATATCGCCTACATTCTSAAGCAGATGCGTAGGGCCATCGTGGTGGGTGAGCGGACGGAGGGTGGCGCYCTGGACCTCCAGAAGCTGAGAATAGGCCAGTCCAACTTCTTCCTCACAGTGCCTGTGTCCAGGTCCCTGGGGCCCCTGGGTGGAGGTGGCCAGACATGGGAAGGCAGTGGAGTGCTGCCCTGTGTGGGGATACCTGCAGAGCAAGCCCTAGAAAAGGCCCTGGCCATCCTCACCCTGCGCCGTGCCCTGCCAGGGGTTGTCCTCCGACTTCAGGAAGCCCTGCAGGACTATTACACATTAGTGGACCGAGTGCCRGGCCTGCTGCACCACCTGGCCAGCATGGACTACTCGGCCGTGGTCTCCGAAGAGGACCTGGTGACAAAGCTCAATGCTGGTTTGCAAGCTGTGTCGGAGGATCCCAGGCTCCTGGTGAGAGCCACTGGACCCAGAGAAACCCCCTCA---AGACCTGAGACTGGACCTAATGACCCTCCAGCAGTCACCCCTGAGGTGCCCAAGGAAGAA   [1118]
Mastacomys_fuscus                CTGATGGGAATGCAAGCAGCCATTGAGCAGGCTATGAAGAGTCACGAGATTCTAGACATCTCAGACCCTCAGACGCTGGCCCATGTGCTGACAGCTGGAGTCCAGAGTTCCTTGAATGACCCACGTCTTTTCATCTCCTATGAGCCCAGTACCCTTGAGGCTCCCCCA---CAAGCACCAGCACTCACCAACCTCTCCCAAGAAGAACTGCTGGCCCAGATACAGAGGAACATCCACCACGAGGTTCTTGAGGGCAACGTGGGCTACCTACGAGTGGATGACCTCCCTGGCCAGGAGGTACTGAGTGAGCTGGGGGAGTTCTTAGTGAGCCATGTGTGGAAGAAGCTCATGGGCACCTCCTCCTTGGTGCTAGATCTCCGGCACTGTGCTGGTGGCCACGTCTCTGGGATCCCTTATGTGATCTCCTACTTGCACCCTGGGAACACGGTCATGCACGTGGATACCATCTATGATCGCCCCTCCAACACCACCACAGAGATCTGGACCTTGCCCAAGGTCCTAGGAGAGAGATACAGTGCTGACAAGGATGTGGTGGTCCTCACCAGTGGACATACTGGGGGAGTGGCCGAGGACATCGCCTACATCCTCAGGCAGATGCGTAGAGCCATCGTGGTGGGTGAGCGGACGGAGGGTGGCGCCCTGGACCTCCAGAAGCTGAGAATAGGCCAATCTAACTTCTTCCTCACAGTACCTGTGTCTAGGTCCCTGGGACCCCTAGGTGGAGGTGGCCAGACATGGGAAGGCAGTGGAGTGCTGCCCTGCGTGGGGACACCTGCAGAGCAAGCCCTAGAAAAGGCCCTGGCCATCCTCACCCTGCGTCGTGCCCTGCCAGGGGTTGTCCTCCGACTTCAGCAAGCCCTACAGGACTATTACACATTAGTGGACCGAGTGCCAGGCCTGCTGCACCACCTGGCTAGCATGGACTACTCAGCCGTGGTCTCTGAAGAGGACCTGGTAACAAAGCTCAATGCTGGCTTGCAGGCTGTGTCGGAGGATCCCAGACTCYTGGTGAGAGCCACTGGACCCAAAGAAACCTCCTCA---AGACCTGAGACTGGGCCTAATGACCCCCCAGCAGCCACACCTGAGGTGCCCAAGGACGAA   [1119]
Mastomys_erythroleucus           CTGATGGGAATGCAAGCAGCCATCGAGCAGGCTATGAAGAGTCATGAGATTCTGGGCATCTCAGACCCTCAGACGCTGGCCCATGTGCTGACAGCTGGAGTACAGAGTTCCTTGAATGACCCACGTCTCTTCATCTCCTATGAGCCCAGTACCCTCGAGGCTCCCCAG---CAAGCGCCAGCGCTCACCAACCTCACCCGAGAAGAACTGCTGGCCCAGATACAGAGGAACATCCACCATGAGGTTCTTGAGAGCAACGTGGGCTACCTACGAGTGGATGACCTCCCGGGCCAGGAGGTACTGAGTGAGCTGGGGGAGTTTTTAGTGAGCCATGTGTGGAAGCAGCTCATGAGCACCTCCTCCTTGGTGCTCGATCTCCGGCACTGCGCTGGTGGCCATGTCTCTGGGATCCCTTATGTCATCTCTTACTTGAACCCTGGGAACACTGTCATGCACGTGGATACCATCTATGATCGGCCCTCCAACACCACCACAGAGATCTGGACCTTGCCCAAGGTCCTAGGGGAGAGATACAGTGCTGACAAGGATGTGGTGGTCCTCACCAGTGGACATACTGGGGGAGTCGCTGAGGACATCGCCTACATCCTTAAGCAGATGCGCCGGGCCATCGTGGTGGGTGAGAGGACGGAGGGTGGTGCCCTGGACCTCCAGAAGCTGAGAATAGGCCAGTCCAACTTCTTCCTCACAGTGCCTGTGTCCAGGTCCCTGGGACCTCTAGGTGGAGGTGGCCAGACATGGGAG---------------------------------------------------------------------------------------------------------------------------------------------------------------------------------------------------------------------------------------------------------------------------------------------------------------------------------------------------------------------------   [759]
Mastomys_hildebrandti            CTGATGGGAATGCAAGCAGCCATCGAGCAGGCTATGAAGAGTCATGAGATTCTGGGCATCTCAGACCCTCAGACGCTGGCCCATGTGCTGACAGCTGGAGTACAGAGTTCCTTGAATGACCCACGTCTCTTCATCTCCTATGAGCCCAGTACCCTCGAGGCTCCCCAG---CAAGCGCCAGCGCTCACCAACCTCACCCGAGAAGAACTGCTGGCCCAGATACAGAGGAACATCCACCATGAGGTTCTTGAGGGCAACGTGGGCTACCTACGAGTGGATGACCTCCCGGGCCAGGAGGTACTGAGTGAGCTGGGGGAGTTTTTAGTGAGCCATGTGTGGAAGCAGCTCATGGGCACCTCCTCCTTGGTGCTCGATCTCCGGCACTGCGCTGGTGGCCATGTCTCTGGGATCCCTTATGTCATCTCTTACTTGAACCCTGGGAACACTGTCATGCACGTGGATACCATCTATGATCGGCCCTCCAACACCACCACAGAGATCTGGACCTTGCCCAAGGTCCTAGGGGAGAGATACAGYGCTGACAAGGATGTGGTGGTCCTCACCAGTGGACATACTGGGGGAGTCGCTGAGGACATCGCCTACATCCTCAAGCAGATGCGCCGGGCCATCGTGGTGGGTGAGAGGACGGAGGGTGGTGCCCTGGACCTCCAGAAGCTGAGAATAGGCCAGTCCAAC---------------------------------------------------------------------------------------------------------------------------------------------------------------------------------------------------------------------------------------------------------------------------------------------------------------------------------------------------------------------------------------------------------------------------------------------   [693]
Maxomys_bartelsii                CTGATGGGAATGCAAGCAGCCATTGAGCAGGCTATGAAGAGTCATGAGATTCTGGACATCTCAGACCCTCAGACGTTGGCCCACGTGCTGACAGCTGGAGTACAGAGCTCTTTGAATGACCCACGTCTCTTCGTCTCCTACGAGCCCAGTACCCTCGAGGCTCCCCAG---------CGAGCACTCACCAACCTCACCCGAGAAGAACTGCTGGCCCACATACAGAGGAGCATCCACCACGAGGTTCTTGAGGGCAACGTGGGCTACCTGCGAGTGGATGATCTCCCTGGCCAGGAGGTACTGAGTGAGCTGGGGGAGTTCCTAGTGAGCCACGTGTGGAAGCAGCTCATGGGCACCTCCTCCTTGGTGCTAGATCTCCGGCACTGTGCTGGTGGCCATGTCTCTGGGATCCCTTACGTCATCTCCTACTTGCACTCTGGGAACACTGTCTTGCATGTGGATACCATCTATGATCGGCCCTCCAACACCACCACAGAGATCTGGACCTTGCCTAAGGTCCTGGGGGAGAGATACAGTGCTGACAAGGACGTGGTGGTCCTCACCAGTGGACATACTGGGGGAGTGGCTGAGGACATTGCCTACATCCTCAAGCAGATGCGCAGGGCCATTGTGGTGGGCGAGCGGACGGAGGGTGGCGCCCTGGACCTCCAGAAACTGAGAATAGGCCAGTCCAACTTCTTCCTCACAGTGCCTGTGTCCAGGTCCCTGGGGCCCCTAGGTGGAGGTGGCCAGACAT--------------------------------------------------------------------------------------------------------------------------------------------------------------------------------------------------------------------------------------------------------------------------------------------------------------------------------------------------------------------------------   [748]
Maxomys_surifer                  -----------------------------------------------------GGGCATCTCAGACCCTCAGACGCTGGCCCACGTGCTGACAGCCGGAGTACAGAGCTCTTTGAATGACCCGCGTCTCTTCATCTCCTACGAGCCCAGTACCCTCGAGGCTCCGCAG---CAAGCACCAGCCCTCACCAACCTCACCCGAGAAGARCTGCTGGCCCAGATACAGAGGAACATCCACCACGAGGTTCTTGAGGGCAACGTGGGCTACCTACGAGTRGACGATCTCCCTRGCCAGGAGGTACTGAGTGAGCTGGGGGAGTTCCTAGTGAGCCACGTGTGGAAGCAGCTCATGGGCACCTCCTCCTTGGKGCTARATCTCCGGCACTGTGCTGGTGGCCAWGTCTCTGGRATCCCTTATGTCATCTCCTACTTGCACCCTGGRAACACCGTCTTGCACGTGRATACCATCTACRATCGGCCCTCCAACACCACCACAGAGATCTGGACYTTGCCTAAGGTCCTGGGGGAGAGATACAGTGCTGACAAGGATGTGGTGGYCCTCACCAGTGGACATACTGGGGRAGTGGCTGAGGACATCGCCTACATCCTCAAGCAGATGCGCAGGGCCATCGTGGTGGGTGAGCGGACGGAGGGTGGCGCCCTGGACCTCCAGAAACTGAGAATAGGCC-----------------------------------------------------------------------------------------------------------------------------------------------------------------------------------------------------------------------------------------------------------------------------------------------------------------------------------------------------------------------------------------------------------------------------------------------------   [632]
Mayermys_ellermani               -------------------------------------------------------------------------------------------------------------CCTTGAATGACCCAAGTCTTTTCATCTCCTATGAGCCCAGTACCCTGGAGGCTCCCTCA---CAAGCACAATCACTCACCAACCTCACCCGAGAAGAACTGCTGGCCCAGATACAGAGGAACATCCACCATGAGATTCTTGAGGGCAACGTGGGCTACCTACGAGTGGATGACCTCCCTAGCCAGGAGGTACTGAGTGAGCTGGGGGAGTTCTTAGTGAGCCATGTGTGGAAGCAGCTCATGGGCACCTCCTCCTTGGTGCTAGATCTCCGGCACTGTGCTGGTGGCCACGTCTCTGGGATCCCTTATGTCATCTCCTACTTGCACCCTGGGAACACTGTCATGCATGTGGATACCATCTATGACCATCCCTCCAACACCACCACAGAGATCTGGACCTTGCCCAAGGTCCTAGGAGAGAGATACAGTGCTGACAAGGATGTGGTGGTCCTCACCAGTGGACATACTGGGGGAGTGGCCGAGGACATCGCCTACATCCTCAAGCAGATGCGCAGGGCCATCGTGGTGGGTGAGCGGTCGGAGGGTGGCGCCCTSGACCTCCAGAAGCTGAGAATAGGCCAATCTAACTTCTTCCTCACAGTGCCTGTGTCTAGATCCCTGGGACCCCTAGGTGGAGGTGGCCAGACATGGGAAGGCAGAGGAGTGCTGCCCTGTGT----------------------------------------------------------------------------------------------------------------------------------------------------------------------------------------------------------------------------------------------------------------------------------------------------------------------------------------------------   [673]
Megadontomys_thomasi             ------------------------------------------------------------------------------------------------------------------------------------------------------------------------------------------------------------------CTGGTCCAGCTACAGAGGAACATCCGCACTGAGGTTCTTGAGGGCAATGTGGGTTACCTACGGGTGGATGACCTCCCTGGCCAGGAGGTACTGAGTGAGCTGGGGGGGTTCTTGGTGGCCCACGTGTGGAGGCAGCTCATGGACACCTCCTCCTTGGTGCTAGATCTCCGGAACTGTGCTGGTGGTCACATCTCTGGGATCCCTTATGTCATCTCGTACTTGCACCCTGGGAACACTGTCATGCACGTGGATACCATCTATGATCGCCCCTCTAATACCACCACCGAGATTTGGACCTTGCCCAAGGTCCTAGGGGAGAGATACAGTGCTGACAAAGATGTGGTAGTCCTCACCAGCGGACGTACCGGGGGCGTGGCTGAGGACATCGCCTACATCCTCAAGCAGATGCGCAGGGCCATCGTGGTGGGTGAGCGGACGGAGGGTGGTGCCCTGGACCTCCAGAAGCTGAGGATAGGCCAGTCCAACTTCTTCCTCACAGTACCTGTGTCCAGATCCCTGGGACCCCTGGGAGGAGGTGGCCAGACATGGGAAGGCAGTGGAGTTCTGCCCTGTGTGGGGACACCTGCAGAGCAGGCCCTAGAAAAGGCCCTGGCTATCCTCACCCTTCGTCATGCCCTGCCAGGGGTTGTCCTCCGACTTCAGGAAGCCCTGCAGGACTATTACACGCTGGTGGACCGAGTGCCGGGCCTGCTACACCACCTGGCTAGCATGGACTACTCAACCGTGGTCTCTGAGGAGGACCTAGTGACAAAGCTCAATGCTGGCTTGCAGGCTGTGTCAGAGGATCCCAGGCTCCTGGTGAGAGCCACTGGACCCAGAGAAAGCTCCTCT---AAGCCCGAGACTGGGCCTAATGACCCCCCAGAAGCCGCTCCTGAGGTGCCCAAGGAAGAA   [912]
Melanomys_caliginosus            ---------------------------CAGGCTATGAAGAGTCNTGAGATTCTGAGCATCTCANACCCTCAGATGCTGGCCCATGTGCTGACTGCTGGAGTGCANAGTTCCTTGAATGACCCACGCCTCTTTATCTCCTATGAGCCCAGTATCCTCGAGGCTCCCCAA---CAAGCACCAATGCTCACCAGCCTCACCAGAGAAGAACTGCTGGCCCAGGTACAGAGGAATATCCACCATGAAGTTCTTGAGGGAAATGTGGGTTACCTAcGAGTGGATGACCTTCCTGGCCAGGAGGTACTGAGTGAGCTGGGGGAATTCTTGGTGGCCCATATGTGGAGGCAGCTCATGAGCACCTCTTCCTTAATACTAGATCTTCGGCACTGTGCTGGCGGTCACATCTCTGGGATACCTTATATCATCTCCTACTTGCACCCTGGGAACACAGTCATGCACGTGGATACCATCTATGACCGCCCATCCAACACCACCACTGAGATCTGGACCTTGCCCAAGGTCCTGGGGGAGAGATACAGTGCTGACAAAGATGTGGTAgTCCTCACCAGTGGACATACTGGGGGTGTGGCTGAGGACATCACCTACATCCTCAAGCAGATGCGCAGAGCCATAGTGGTGGGTGAGCGGACAGAGGGTGGTGCCCTGGACCTCCAGAAGCTGAGAATAGGCCAGTCCAACTTTTTCCTCACAGTTCCTGTGTCCAGGTCTCTGGGACCCCTGGGCGGAGGTGGCCAGACATGGGAAGGCAGTGGTGTGCTGCCTTGTGTGGGGACTCCTGCAGAGCAGGCCCTAGAAAAGGCCCTGGCCATCCTCACCCTGCGCCGTGCTCTGCCAGGGGTCGTCCTCCGACTTCAGGAAGCCCTGCAGGACTATTACACGCTGGTGGACCGAGTGCCAGGCCTGCTACACCATCTGGCTAGCATGGACTACTCAGCCTTGGTCTCTGAAGATGACCTAGTGACAAAGCTCAATGCTGGCTTGCAAGCTGTCTCAGAGGATCCCAGGCTCCTGGTGAGAGCCACTGGACCTAAAGAAAGCTCCTCT---AGGCCTGAGACTGGGCCTAATGACCCCCCAGAAGCTGCTCCTGAGGTGCCCAAGGAAGAA   [1092]
Melasmothrix_naso                ---------------------------------------AGTCaTGAGATTCTGGGCATCTCAGACCCTCAGACGCTGGCCCATGTGCTGACAGCTGGAGTCCAGAGCTCTTTGAATGACCCACGTCTCTTCATCTCCTATGAGCCCAGTACCCTCGAGGCTCCCCAG---CAAGCACCAGCACTCACCAACCTCACCCGAGAAGAACTGCTGGCCCAGATACAGAGGAACATCCACCATGAGGTTCTTGAGGGTAATGTGGGCTACCTACGAGTGAATGATCTCCCTGACCAGGAGGTACTGAGTGAGCTGGGGGAGTTCCTAGTGAGCCATGTGTGGAAGCAGCTCATGGGTACCTCCTCCTTGGTGCTAGATCTCCGGCACTGTGCTGGTGGCCATGTCTCTGGGATCCCTTATATCATCTCCTACTTGCACCCTGGGAACACTGTCTTGCACGTGGATACCATCTATGATCGGCCCTCCAACACCACCACAGAGATCTGGACCTTGCCTAAGGTCCTGGGGGAGAGATACAGTGCTGACAAGGATGTGGTGGTCCTCACCAGTGGACATACTGGGGGAGTAGCTGAGGACATCGCCTACATCCTCAAGCAGATGCGCAGGGCCATCGTGGTGGGTGAGCGRACGGAGGGTGGCGCCCTGGACCTCC-----------------------------------------------------------------------------------------------------------------------------------------------------------------------------------------------------------------------------------------------------------------------------------------------------------------------------------------------------------------------------------------------------------------------------------------------------------------------   [628]
Melomys_cervinipes               CTGATGGGAATGCAAGCAGCCATTGAGCAAGCTATGAAGAGTCATGAGATTCTGGACATCTCAGACCCTCAGATGCTGGCCCATGTGCTGACAACTGGAGTTCAGAGTTCCTTGAATGACCCACGTCTTTTCATCTCCTATGAGCCCAGTACCCTCGAGGCTCCCCCA---CAAGCACCAGCACTCACCAACCTCACCCGAGAAGAACTGCTGGCCCAGATACAGAGGAACATCCACCATGAGGTTCTTGAGGGCAACGTGGGCTACCTACGAGTGGATGACCTGCCTGGCCAGGAGGTACTGAGTGAGCTGGGGGAGTTCTTAGTGAGCCATGTGTGGAAGCGGCTCATGGGCACCTCCTCCTTGGTGCTAGATCTCCGGCACTGTGCTGGTGGCCACGTCTCTGGGATCCCTTATGTCATCTCCTACTTGCACCCTGGGAACACTGTCATGCACGTGGATACCATCTATGATCGTCCCTCCAACACCACCACAGAGATCTGGACCTTGCCCAAGGTCCTAGGAGAGAGATACAGTGCTGACAAGGATGTGGTGGTCCTCACCAGTGGACATACTGGGGGAGTGGCYGAGGACATCGCCTACATCCTCAAGCAGATGCGYAGAGCCATCGTGGTGGGTGARCGGACGGAGGGTGGCGCCCTGGACCTCCAGAAGCTGAGAATAGGCCAATCCAACTTCTTCCTCACAGTGCCTGTGTCTAGGTCCCTGGGACCCCTCGGTGGAGGTGGCCAGACATGGGAAGGCAGTGGAGTGCTGCCCTGTGTGGGGACACCTGCAGAGCAAGCYCTAGAAAAGGCCCTGGCCATCCTCACCCTGCGTCGTGCCCTGCCAGGGGTTGTCCTCCGACTTCAGCAAGCCCTACAGGACTATTACACATTAGTGGACCGAGTGCCAGGCCTGCTGCACCACCTGGCTAACATGGACTACTCAACCGTGGTCTCTGAAGAGGACCTRGTGACAAAGCTCAATGCTGGCTTGCAGGCTGTGTCGGAGGATCCCAGACTCCTGGTGAGAGCCACTGGACCCAGAGAAACCTCCTCA---AGACCTGAGACTGGGCCTAATGACCCCCCAGCAGCCACACCTGAGGTGCCCAAGGAAGAA   [1119]
Melomys_rufescens                CTGATGGGAATGCAGGCAGCCATTGAGCAGGCTATGAAGAGTCATGAGATTCTGGACATCTCAGACCCTCAGAYGCTGGCCCATGTGCTGACAACTGGAGTTCAGAGTTCCTTGAACGACCCACGTCTTTTCATCTCCTATGAGCCCAGTACCCTCGAGGCTCCCCCA---CAAGCACCAGCACTCACCAACCTCACCCGAGAAGAACTGCTGGCCCAGATACAGAGGAACATCCACCATGAGGTTCTTGAGGGCAAYGTGGGCTACCTACGAGTGGATGACCTGCCTGGCCAGGAGGTACTGAGTGAGCTGGGGGAGCTCTTAGTGAGCCATGTGTGGAAGCGGCTCATGGGCACCTCCTCCTTGGTGCTRGATCTCCGGCACTGTGCTGGTGGCCACGTCTCTGGGATCCCTTATGTCATCTCCTACTTGCACCCTGGGAACACTGTCATGCACGTGGATACCATCTATGATCGTCCCTCCAACACCACCACAGAGATCTGGACCTTGCCCAAGGTCCTAGGAGAGAGATACAGTGCTGACAAGGATGTGGTGGTCCTCACCAGTGGACATACTGGGGGAGTGGCCGAGGACATCGCCTACATCCTCAAGCAGATGCGCAGAGCCATCGTGGTGGGTGAGCGGACGGAGGGTGGCGCCCTGGACCTCCAGAAGCTGAGAATAGGTCAATCCAACTTCTTCCTCACAGTGCCTGTGTCTAGRTCCCTGGGACCCCTAGGTGGAGGTGGCCAGACATGGGAAGGCAGTGGAGTGCTGCCCTGTGTGGGGACACCTGCAGAGCA----------------------------------------------------------------------------------------------------------------------------------------------------------------------------------------------------------------------------------------------------------------------------------------------------------------------------------   [800]
Meriones_shawi                   CTCATGGGAATGCAAGCAGCCATTGAGCAAGCCATGAAGAGCCATGAGATTCTGAGCATCTCAGACCCTCAGACGCTGGCCCACGTGCTGACGGCTGGAGTGCAGAGTTCCCTGAACGACCCTCGTCTCCTCATCTCCTATGAGCCCAGTGCGCTGGAGGCTCCCCAG---CAAGCACCAGCACTCGCCAACCTCAGCCGAGAAGAGCTGCTGGCACAGATGCAGAGGAACATCCACCACGAGGTTCTGGAGGGCAACGTGGGTTACCTCCGAGTGGACGATCTCCCAGGCCAAGAGGTACTGAGTGAGCTGGGGGAGTTCCTGGTGACCCATATATGGAAGCAGCTCATGGCTACCTCTTCTTTGGTGCTAGATCTCAGGCACTGTACAGGTGGTCATGTCTCCGGGATCCCCTACGTCATCTCCTACTTGAACCCTGGGAACACCGTCATGCACGTGGATACCATCTATGACCGCCCCTCCAATACCACCACTGAAATCTGGACCTTGCCCAAGGTCCTAGGGGAGAGATACAGTGCCGAAAAGGATGTGATAGTCCTGACCAGTGGGCGTACTGGGGGAGTGGCTGAGGACATCGCCTATATCCTCAAGCAGATGCGCAGGGCCATCGTGGTCGGTGAGCGCACAGAGGGTGGTGCCCTGGACCTCCAGAAGCTCAGAATCGGCCAGTCTAACTTCTTCCTCACAGTGCCCGTGTCCAGGTCCCTGGGACCCCTGGGTGGAGGTGGCCAGACATGGGAGGG-------------------------------------------------------------------------------------------------------------------------------------------------------------------------------------------------------------------------------------------------------------------------------------------------------------------------------------------------------------------------   [761]
Meriones_unguiculatus            CTCATGGGAATGCAAGCAGCCATTGAGCAAGCCATGAAGAGCCATGAGATTCTGAGCATCTCAGACCCTCAGACGCTGGCCCACGTGCTGACGGCTGGAGTGCAGAGTTCCCTGAACGACCCTCGTCTCCTCATCTCCTATGAGCCCAGTGCGCTGGAGGCTCCCCAG---CAAGCACCAGCACTCGCCAACCTCAGCCGAGAAGAGCTGCTGGCACAGATGCAGAGGAACATCCACCACGAGGTTCTGGAGGGCAACGTGGGTTACCTCCGAGTGGACGATCTCCCAGGCCAAGAGGTACTGAGTGAGCTGGGGGAGTTCCTGGTGACCCATATATGGAAGCAGCTCATGGCTACCTCTTCTTTGGTGCTAGATCTCAGGCACTGTACAGGTGGTCATGTCTCCGGGATCCCCTACGTCATCTCCTACTTGAACCCTGGGAACACCGTCATGCACGTGGATACCATCTATGACCGCCCCTCCAATACCACCACTGAAATCTGGACCTTGCCCAAGGTCCTAGGGGAGAGATACAGTGCCGAAAAGGATGTGATAGTCCTGACCAGTGGGCGTACTGGGGGAGTGGCTGAGGACATCGCCTATATCCTCAAGCAGATGCGCAGGGCCATCGTGGTCGGTGAGCGCACAGAGGGTGGTGCCCTGGACCTCCAGAAGCTCAGAATCGGCCAGTCTAACTTCTTCCTCACAGTGCCCGTGTCCAGGTCCCTGGGACCCCTGGGTGGAGGTGGCCAGACATGGGAAGGCAGTGGAGTGCTGCCCTGCGTGGGGACACCTGCAGAGCAGGCCCTGGAAAAGGCCCTGGCCATCCTCACCCTGCGCCGTGCCCTGCCAGGGGTTGTCCTCCGACTTCAGGAAGCCCTGCAGGACTATTACACACTGGTGGACCGAGTGCCGGGCCTGCTACACCACCTCGCTAGCATGGACTACTCAGCCGTGGTCTCTGAAGAGGACCTGGTGACGAAGCTCAATGCTGGCTTGCAGGCCGTGTCAGAGGACCCGAGGCTCCTGGTGAGAGCCACTGGACCCAGAGAAACTTCCTCT---GGGCCTGAGGCTGGGCCTAATGATTCTCCAGAAGCCACCCCTGAGGTGCCCAAGGAAGAA   [1119]
Mesembriomys_gouldii             CTGATGGGAATGCAAGCAGCCATTGAGCAGGCTATGAAGAGTCATGAGATTCTGGACATCTCAGACCCTCAGACGCTGGCCCATGTGCTGACAGCTGGAGTTCAGAGTTCCTTGAATGACCCACGTCTTTTCATCTCCTATGAGCCCAGTACCCTCGAGACTCCCCCA---CAAGCACCAGCACTCACCAACCTCACCCGAGAAGAACTGCTGGCCCAGATACAAAGGACCATCCACCATGATGTTCTTGAGGACAACGTGGGCTACCTACGATTGGATGACCTCCCTGGCCAGGAGGTACTGAGTRAGCTGGGGGAGTTCTTAGTGAGCCATGTGTGGAAGCAGCTCATGGGCACCTCCTCCTTGGTGCTAGATCTCCGGCACTGTGCTGGTGGCCACGTCTCTGGGATCCCTTATGTCATCTCCTACTTGCACCCTGGAAACACTGTCATGCACGTGGATACAATCTATGATCGTCCCTCCAACACCACCACAGAGATCTGGACCTTGCCTAAGGTCCTAGGAGAGAGATACAGTGCTGACAAGGATGTGGTGGTCCTCACCAGTGGACATACTGGGGGAGTGGCYGAGGACATCGCCTACATCCTCAAGCAGATACGCAGAGCCATYGTGGTGGGTGAGCGGACGGAGGGTGGCGCCCTGGACCTCCAGAAGCTGAGAATAGGCCAATCCAACTTCTTCCTCACAGTGCCTGTGTCTAGGTCTCTGGGACCCCTAGGTGGAGGTGGCCAGACATGGGAAGGCAGTGGAGTGCTGCCCTGCGTGGGAACACCTGCAGAGCAAGCCCT----------------------------------------------------------------------------------------------------------------------------------------------------------------------------------------------------------------------------------------------------------------------------------------------------------------------------   [806]
Mesocricetus_auratus             CTGATGGGGATGCAAGCAGCCATTGAGCAGGCTATGAAGAGTCGTGAGATTCTGGGCATCACAGACCCTCAGACGCTGGCCCAGGTGCTGACAGCCGGAGTGCAGAGCTCCTTGAATGACCCACGCCTCTTCATCTCCTATGAGCCCAGTTCCCTTGAAGGTCCCCAGCAGCAAGCACCGGCACTCACCAACCTCACCCGAGAAGAGCTACTGGCCCAGCTGCAGAGGAACATCCACCATGAGGTTCTCGAGGGCAATGTGGGTTACCTACGAGTGGATGACCTCCCGGGCCAGGAGGTGCTGAGTGAACTGGGGGAGTTCTTGGTGGCCCACGTGTGGAGGCGGCTCATGGGCACCTCCTCCTTGGTGCTAGATCTCCGGCACTGCACTGGTGGTCACATCTCCGGGATCCCGTATGTCATCTCCTACTTGCACCCAGGGAACACTGTCACGCACGTGGATACCATCTATGATCGCCCCTCCAATACCACCACTGAGATCTGGACCTTGCCAAAGATCCTGGGGGAGAGATACAGTGCCGACAAGGATGTGGTAGTCCTCACCAGTGGACGTACCGGGGGCGTGGCTGAGGACATCGCCTACATCCTCAAGCAGATGCGCAGGGCCATCGTGGTGGGTGAGCGGACCGAGGGTGGAGCCCTGGACCTCCAGAAGCTGAGAATAGGCCAGTCCAACTTCTTCCTCACAGTGCCCGTGTCCAGGT-----------------------------------------------------------------------------------------------------------------------------------------------------------------------------------------------------------------------------------------------------------------------------------------------------------------------------------------------------------------------------------------------------------------   [724]
Micromys_minutus                 ------------------------------------------------------------------------------GCCCATGTACTGACAACTGGGGTACAGAGTTCCTTGAATGACCCACGCCTCTTCATCTCCTACGAGCCCAGTACCCTCGAGACTCCCCAG---CAAACAGCAGCACTCACCAACCTTACCCGAGAAGAACTGCTGGCCCAGTTACAGGGGAACATCCACCATGAGGTTCTTGAGGGCAATGTGGGCTACCTACGCATGGATGACCTCCCGGGCCAGGAGATACTGAGTGAGCTGGAGGAGTTCCTCGTGAACCATGTGTGGAAGCAGCTCATGGGCACCTCCTCCTTGGTGCTAGATCTCCGGAACTGCGCTGGCGGCCATGTCTCTGGGATCCCTTATGTCATCTCTTACTTTCACCCTGGGAACACTGTCATGCACGTGGACACCGTCTATGATCGTCCCTCCAACACCACCACAGAGATCTGGACCTTGCCCAAGGTCCTGGGGGAGAGATACAGTGCTGACAAGGATGTAGTGGTCCTCACCAGTGGACATACAGGGGGAGTGGCTGAAGACATCGCTTACATCCTCAAGCAGATGCGCAGGGCCATCGTGGTGGGTGAGCGGACAGAGGGTGGTGCCCTGGACCTCCAGAAGCTGAGAATAGGCCAGTCCAACTTCTTCCTCACAGTACCTGTTTCCAGGTCCCTGGGACCCCTAGGTGGAGGTGGCCAGACGTGGGAAGGCAGTGGAGTGCTGCCCTGTGTGGGGATACCTGCAGAGCAAGCCCTAGAAAAGGCGCTGGCTATCCTCACCCTGCGCCGTGCCCTGCCAGGGGTTGTCCTTCGACTTCAGGAAGCCCTCCAGGACTATTACACGTTAGTGGACCGAGTGCCAGGCCTGCTGCACCACCTGGCTAGCATGGACTACTCAGCCGTGGTCTCTGAAGAGGACCTGGTGACAAAGCTCAACGCTGGCTTGCAGGCTGTGTCAGAGGATCCTAGGCTCCTGGTGAGAGCCACTGGACCCAGAGAAACCTCCTCA---AGACCTGAGACTGGTCCTAATGACCCCCCAGCAGCCACCCCTGAGATGCCCAAGGAAGAA   [1041]
Microryzomys_minutus             CTGATGGGAATGCAAGCAGCCATTGAGCAGGCTATGAAGAGTCGTGAGATTCTGGGCATCTCAGACCCTCAGATGCTGGCCCATGTGCTGACAGCCGGAGTACAGAGTTCCTTGAATGACCCACGCCTCTTTATCTCCTATGAGCCCAGTACCCTTGAGGCTCCCCAA---CAAGCGCCAACGCTCACCAACCTCACCCGAGAAGAACTGCTGGCCCAGGTACAGAGGAATATCCACCATGAAGTTCTTGAGGGAAATGTGGGTTACYTACGAGTGGATGACCTTCCTGGCCAGGAGGTACTGAGTGAGCTGGGGGAATTCTTGGTGGCCCATGTGTGGAGGCAGCTCATGAGCACCTCTTCCTTAATACTAGATCTTCGGCACTGTGCTGGTGGTCACATCTCTGGGATAAGTTATATCATTTCCTACTTGCACCCTGGGAACACAGTCATGCACGTGGATACCATCTATGACCGCCCATCCAACACCACCACTGAGATCTGGACCTTGCCCAAGGTCCTAGGAGAGAGATACAGTGCTGACAAAGATGTGGTAGTCCTCACCAGTGGACATACTGGGGGTGTGGCTGAGGACATCACCTACATCCTCAAGCAGATGCGCAGAGCCATAGTGGTGGGTGAGCGGACAGAGGGTGGTGCCCTGGACCTCCAGAAGCTGAGAATAGGCCAGTCCAACTTTTTTCTCACAGTTCCTGTGTCCAGGTCTCTGGGACCCCTGGGCGGAGGTGGCCAGACATGGGAAGGCAGTGGTGTGCTGCCTTGTGTGGGGATTCCTGCAGAGCAGGCCCTAGAAAAGGCCCTGGCCATCCTCACCCTGCGCCGTGCTCTGCCAGGGGTCATCCTCCGACTTCAGGAAGCCCTGCAGGACTATTACACACTGGTGGACCGAGTGCCGGGCCTGCTACACCACCTGGCTAGCATGGACTACTCAGCCTTGGTCTCTGAGGATGATCTAGTGACAAAGCTCAATGCTGGCTTGCAAGCTGTCTCAGAGGATCCCAGGCTCCTGGTGAGAGCCACTGGACCTAAAGAAAGCTCCTCT---AGGCCTGAGACTGGGCCTAATGACCCCCCAGAAGCTGCTCCTGAGGTGCCCAAGGAAGAA   [1119]
Microtus_arvalis                 ------------------GCCATTGAGCAGGCTATGAAGAGTCGTGAGATTCTGGGCATCTCGGACCCTCAGACGCTGGCCCATGTGCTGACAGCCGGAGTGCAGAGTTCCTTGAATGACCCACGCCTCTTCATCTCCTATGAGCCCAGCACCCTCGAGGCTCCCCAG---CCAGCACCGACACTCACCAACCTCACCCGAGAAGAACTACTGGCCCAGCTACAGAAGAGCATCCACCATGAGGTCCTTGAGGGCAATGTGGGTTACCTACGAGTGGATGACCTCCCCAGCCAGGAGGTACTGAGTGAGCTGGGGGGGTTCTTGGTGACCCATATGTGGAGGCAGCTCATGAACACCTCCTCCTTGGTGCTCGATCTCCGGGACTGTGCTGGTGGTCACATCTCTGGGATCCCTTATTTCATCTCCTACTTGCACCCTGGGAACACCGTCATGCACGTGGATACCATCTATGATCGCCCCTCCAATACCACCACCGAGATCTGGACCCTGCCCAAGGTCCTAGGGGAGAGATACAGCGCTGACAAAGACGTGGTAGTCCTCACCAGTGGACGCACTGGGGGTGTGGCTGAGGACATCGCGTATATCCTCAAGCAGATGCGGAGGGGCATCGTGGTGGGCGAGCGGACAGAGGGTGGTGCCCTGGACCTCCAGAAGCTGAGAATAGGCCAGTCCAACTTTTTCCTCACACTGCCCGTGTCCAGGTCCCTGGGACCCTTGGGAGGAGGTGGTCAGACGTG-------------------------------------------------------------------------------------------------------------------------------------------------------------------------------------------------------------------------------------------------------------------------------------------------------------------------------------------------------------------------------   [737]
Microtus_californicus            --------------agcagccattgagcaggcTATGAAGAGTCGTGAGATTCTGGGCATCTCAGACCCTCAGATGCTGGCCCATGTGCTGACAGCMGGAGTGCAGAgWTCCTTGAATGACCCACGCCTCTTYATCTCCTATGAGCCCAGCACCCTCGAGGCTCCCCAG---CCAGCACCRACACTCACCAACCTCACCCGAGAAGAACTACTGGCCCAGCTACAGAAGAGCATCCACCATGAGGTCCTTGAGGGCAACGTGGGTTACCTACGAGTGGATGACCTCCCCAGCCAGGAGGTACTGAGTGAGCTGGGGGGGTTCTTGGTGACCCATATGTGGAGGCAGCTCATGAACACCTCCTCCTTGGTGCTCGATCTCCGGGACTGTACTGGTGGTCACATCTCTGGGATCCCTTATTTCATCTCCTACTTGAACCCTGGGAACACCGTCATGCACGTGGATACCATCTATGATCGCCCCTCCAATACCACCACCGAGATCTGGACCCTGCCCARMGTCCTAGGGGAGAGATACAGCGCTGACAAAGACGTRGTAGTCCTCACCAGTGGACGCACTGGGGGTGTGGCTGAGGACATCGCGTATATCCTCAAGCAGATGCGRAGGGGCATCGTGGTGGGCGAGCGGACGGAGGGTGGTGCCCTGGACCTCCAGAAGCTGAGAATAGGCCAGTCCAACTTCTTCCTCACACTGCCCGTGTCCAGGTCCCTGGGACCCTTGGGAGGAGGTGGCCAGACGTGGGAAGGCAGTGGAGTGCTGCCCTGCGTGGGGATACCAGCAGAGCAAGCCCTAGAAAAGGCCTTGGCCATCCTCACCCTGCGCCGTGCCCTCCCGGGGGTGGTGCTCCGGCTTCAGGAAGCCCTGCAGGACTATTACACACTGGTGGACCGAGTGCCGAGCCTGCTGCACCGCCTAGCTAGCATGGACTACTCAGCTGTGGTCTCGGAGGAAGACCTAGTGACAAAGCTCAATGCTGGCTTGCAGGCTGTATCCGAGGATCCCAGGCTCCTGGTGAGAGTCACTGGACCCAAAGAAAGCTCCTCT---AGGCCCGAGACTGGGCCTAATGACCCTCCAGAAGCCGCTCCTGAGGTGCCCAAGGAAGAA   [1105]
Microtus_chrotorrhinus           -------------------------------------------------------GCATCTCGGACCCTCAGATGCTGGCCCATGTGCTGACAGCNGGAGTGCAGAGTTCTTTGAATGACCCACGCCTCTTCATCTCCTATGAGCCCAGCACCCTCGAGGCTCCCCAG---GCAGCACCGACACTCACCAACCTCACCCAAGAAGAACTACTGGCCCAGCTACAGAAGAGCATCCACCATGAGGTCCTTGAGGGCAAGGTGGGTTACCTACTAGTGGATGACCTCCCCAGCCAGGAGGTACTGAGTGAGCTGGGGGGGTTCTTGGTGACCCATATGTGGAGGCAGCTCATGAACACCTCCTCCTTGGTGCTCGATCTCCGGGACTGTGCTGGTGGTCACATCTCTGGGATCCCTTATTTCATCTCCTACTTGCACCCTGGGAACACCGTCACGCACATGGATACCATCTATGATCGCCGCTCCAATACCACCACCGAGATCTGGACCCTGCCCAAGGTCCTAGGGGAGAGATACAGCGCTGACAAAGACGTGGTAGTCCTCACCAGTGGACGCACTGGGGGTGTGGCTGAGGACATCGCGTATATCCTCAAGCAGATGCGGAGGGGCATAGTGGTGGGCGAGCAGACGGAGGGTGGTGCCCTGGACCTCCAGAAGCTGAGAATAGGCCAGTCCAACTTCTTCCTCACACTGCCCGTGTCCAGGTCCCTGGGACCCTTGGGAGGAGGTGGCCAGACGTG-------------------------------------------------------------------------------------------------------------------------------------------------------------------------------------------------------------------------------------------------------------------------------------------------------------------------------------------------------------------------------   [700]
Microtus_guentheri               CTGATGGGAATGCAAGCAGCCATTGAGCAGGCTATGAAGAGTCGTGAGATTCTGGGCATCTCGGACCCCCAGACGCTGGCCCATGTGCTGACAGCCGGAGTGCAGAGTTCCTTGAATGACCCACGCCTCTTCATCTCCTATGAGCCCAGCACCCTCGAGGCTCCCCAG---CCAGCACCGACACTCACCAACCTCACCCGAGAAGAACTACTGGCCCAGCTACAGAAGAGCATCCACCATGAGGTCCTTGAGGGCAATGTGGGTTACCTACGAGTGGATAACCTCCCCAGCCAGGAGGTACTGAGTGAGCTGGGGGGGTTCTTGGTGACCCATATGTGGAGGCAGCTCATGAACACCTCCTCCTTGGTGCTCGATCTCCGGGACTGTGCTGGTGGTCACATCTCTGGGATCCCTTATTTCATCTCCTACTTGCACCCTGGGAACACCGTCATGCACGTGGATACCATCTATGATCGCCCCTCCAATACCACCACCGAGATCTGGACCCTGCCCAAGGTCCTAGGGGAGAGATACAGCGCTGACAAAGACGTAGTAGTCCTCACCAGTGGACGCACTGGGGGTGTGGCTGAGGACATCGCATATATCCTCAAGCAGATGCGGAGGGGCATCGTGGTGGGCGAGCGGACAGAGGGTGGTGCCCTGGACCTCCAGAAGCTGAGAATAGGCCAGTCCAACTTTTTCCTCACACTGCCTGTGTCCAGGTCCCTGGGACCC------------------------------------------------------------------------------------------------------------------------------------------------------------------------------------------------------------------------------------------------------------------------------------------------------------------------------------------------------------------------------------------------------   [732]
Microtus_kikuchii                CTGATGGGAATGCAAGCAGCCATTGAGCAGGCTATGAAGAGTCGTGAGATTCTGGGCATCTCAGACCCTCAGACGCTGGCCCATGTGCTGACAGCCGGAGTGCAGAGTTCCTTGAATGACCCACGCCTCTTCATCTCCTATGAGCCCAGCACCCTAGAGGCTCCCCAG---CCAGCACTGACACTCACCAACCTCACCCGAGAAGAACTACTGGCCCAGCTACAGAAAAGCATCCACCATGAGGTCCTTGAGGGCAACGTGGGTTACCTACGAGTGGATGACCTCCCCAGCCAGGAGGTACTGAGTGAGCTGGGGGGGTTCTTGGTGACCCATATGTGGAGGCAACTCATGAACACCTCCTCCTTGGTGCTCGATCTCCGGGACTGTGCTGGTGGTCACATCTCTGGGATCCCTTATTTCATCTCCTACTTGTACCCTGGGAACACCGTCATGCACGTGGATACCATCTATGATCGCCCCTCCAATACCACCACCGAGATCTGGACCCTGCCCAAGGTCCTAGGGGAGAGATACAGCGCTGACAAAGACGTGATAGTCCTCACCAGCGGTCGCACTGGGGGTGTGGCTGAGGACATCGCCTACATCCTCAAGCAGATGCGGAGGGGCATCGTGGTGGGCGAGCGGACGGAGGGTGGTGCCCTGGACCTCCAGAAGCTGAGAATAGGTCAGTCCAACTTCTTCCTCACACTGCCCGTGTCCAGGTCCCTGGGACCC------------------------------------------------------------------------------------------------------------------------------------------------------------------------------------------------------------------------------------------------------------------------------------------------------------------------------------------------------------------------------------------------------   [732]
Microtus_montanus                CTGATGGGAATGCAAGCAGCCATTGAGCAGGCTATGAAGAGTCGTGAGATTCTGGGCATCTCGGACCCTCAGATGCTGGCCCATGTGCTGACAGCCGGAGTGCAGAGTTCCTTGAATGACCCACGCCTCTTCATCTCCTATGAGCCCAGCACCCTCGAGGCTCCCCAG---CCAGCACCGACACTCACCAACCTCACCCGAGAAGAACTACTGGCCCAGCTACAAAAGAGCATCCACCATGAGGTCCTTGAGGGCAACGTGGGTTACCTACGAGTGGATGACCTCCCCAGCCAGGAGGTACTGAGTGAGCTGGGGGAGTTCCTGGTGACCCATATGTGGAGGCAGCTCATGAACACCTCCTCCTTGGTGCTCGATCTCCGGGACTGTGCTGGTGGTCACATCTCTGGGATCGCTTATTTCATCTCCTACTTGCACCCTGGGAACACCGTCATGCACGTGGATACCATCTATGATCGCCCCTCCAATACCACCACCGAGATCTGGACCCTGCCCAAGGTCCTAGGGGAGAGATACAGCGCTGACAAAGATGTGGTAGTCCTCACCAGTGGACGCACTGGGGGTGTGGCTGAGGACATCGCGTATATCCTCAAGCAGATGCGGAGGGGCATCGTGGTGGGCGAGCGGACGGAGGGTGGTGCCCTGGACCTCCAGAAGCTGAGAATAGGCCAGTCCAACTTCTTCCTCACACTGCCCGTGTCCAGGT-----------------------------------------------------------------------------------------------------------------------------------------------------------------------------------------------------------------------------------------------------------------------------------------------------------------------------------------------------------------------------------------------------------------   [721]
Microtus_pennsylvanicus          CTGATGGGAATGCAAGCAGCCATTGAGCAGGCTATGAAGAGTCGTGAGATTCTGGGCATCTCGGACCCTCAGATGCTGGCCCATGTGCTGACAGCCGGAGTGCAGAGTTCTTTGAATGACCCACGCCTCTTCATCTCCTATGAGCCCAGCACCCTCGAGGCTCCCCAG---CCAGCACCGACACTCACCAACCTCACCCAAGAAGAACTACTGGCCCAGCTACAGAAGAGCATCCACCATGCGGTCCTTGAGGGCAACGTGGGTTACCTACGAGTGGATGACCTCCCCAGCCAGGAGGTACTGAGTGAGCTGGGGGAGTTCTTGGTGACCCATATGTGGAGGCAGCTCATGAACACCTCCTCTTTGGTGCTCGATCTCCGGGACTGTGCTGGTGGTCACATCTCTGGGATCCCTTATTTCATCTCCTACTTGCACCCTGGGAACACCGTCATGCACGTGGATACCATCTATGATCGCCCCTCCAATACCACCACCGAGATCTGGACCCTGCCCAAGGTCCTAGGGGAGAGATNCAGNGCTGACAAAGACGTGGTAGTCCTCACCAGTGGACGCACTGGGGGTGTGGCTGAGGACATNGCGTATATCCTCAAGCAGATGCGGAGGGGCATCGTGGTAGGTGAGCGGACGGAGGGTGGTGCCCTGGACCTCCAGAAGCTGAGAATAGGCCAGTCCAACTTCTTCCTCACACTGCCCGTGTGCAGGTCCCTGGGACCC------------------------------------------------------------------------------------------------------------------------------------------------------------------------------------------------------------------------------------------------------------------------------------------------------------------------------------------------------------------------------------------------------   [732]
Microtus_richardsoni             CTGATGGGAATGCAAGCAGCCATTGAGCAGGCTATGAAGAGTCGTGAGATTCTGGGCATCTCGGATCCTCAGATGCTGGCCCATGTGCTGACAGCCGGAGTACAGAGTTCCTTGAATGACCCACGCCTCTTCATCTCCTATGAGCCCAGCACCCTCGAGGCTCCCCAG---CCAGCACCGACACTCACCAACCTCACCCGAGAAGAACTACTGGCCCAGCTACAGAAGAACATCCACCATGAGGTCCTTGAGGGCAATGTGGGTTACCTACGAGTGGATGACCTCCCCAGCCAGGAGGTACTGAGTGATCTGGAGGGGTTCTTGGTGACCCATATGTGGAGGCAGCTCATGAACACCTCCTCCTTGGTGCTCGATCTCCGGAACTGTGCTGGTGGTCACATCTCTGGGATCCCTTATTTCATCTCCTACTTGCACCCTGGGAACACCGTCATGCACGTGGATACCATCTATGATCGCCCCTCCAATACCACCACCGAGATCTGGACCCTGCCCAAGGTCCTAGGGGAGAGATACAGCGCTGACAAAGACGTGGTAGTCCTCACCAGTGGACGCACTGGGGGTGTGGCTGAGGACATCGCGTATATCCTCAAGCAGATGCGGAGGGGCATCGTGGTGGGCGAGCAGACGGAGGGTGGTGCCCTGGACCTCCAGAAGCTGAGAATAGGCCAGTCCAACTTCTTCCTCACACTGCCCGTGTCCAGATCCCTGGGACCC------------------------------------------------------------------------------------------------------------------------------------------------------------------------------------------------------------------------------------------------------------------------------------------------------------------------------------------------------------------------------------------------------   [732]
Millardia_kathleenae             CTGATGGGAATGCAAGCAGCCATTGAGCAGGCTATGAAGAGTCATGAGATTCTGGGCATCTCAGACCCTCAGACGCTGGCCCATGTGCTGACAGCTGGAGTACAGAGCTCCTTGAATGACCCACGTCTCTTCATCTCCTATGAGCCCAGTACCCTTGAGGCTCCCCAG---CAAGCACCAGCACTCACCAACCTCACCCGAGAAGAACTGCTGGCCCAGATACAGAGGAACATCCACCATGAGGTTCTTGAGGGCAAYGTGGGTTACCTACGAGTGGATGACCTCCCTGGCCAGGAGGTACTGAGTGAGCTGGGGGARTTCTTRGTGASCCATGTGTGGAAGCAGCTCATGGGCACCTCCTCCTTGGTGCTAGATCTCCGGCACTGTGCTGGTGGYCACGTCTCTGGGATCCCTTATGTCATCTCCTACTTGCACCCTGGGAACACTGTCATGCACGTGGATACCATCTATGATCGCCCCTCCAACACCACCACAGAGATCTGGACCTTGCCCAAGGTCCTAGGAGAGAGATACAGTGCTGACAAGGATGTGGTRGTCCTCACCAGTGGACATACTGGGGGAGTGGCTGAGGACATCGCCTACATCCTCAAGCAGATGCGCAGRGCCATCGTGGTGGGTGAGCGGACAGAGGGTGGTGCCCTGGACCTCCAG---------------------------------------------------------------------------------------------------------------------------------------------------------------------------------------------------------------------------------------------------------------------------------------------------------------------------------------------------------------------------------------------------------------------------------------------------------------------   [669]
Monticolomys_koopmani            CTGATGGGAATGCAAGCAGCCATTGAGCAGGCTATGAAGAGTCGTGAGATTCTGGGCATTTCAGACCCTCAGACGCTGGCCCATGTGCTGACAGCTGGAGTGCAGAGCTCCTTGAATGACCCACGCCTCTTCATCTCCTATGAGCCCAGTATCCTTGAGGCTCCTCAG---CAAGTACCAACACTCACCAACCTCACCCGAGAAGAACTGCTGGAGCAGCTACAGAGGAACATCCACCACGAGGTTCTTGAGGGCGATGTAGGTTACCTACGAGTGGATGACCTCCCAAGCCAGGAGGTACTGAGTGAGCTGGGGGGATTCTTGGTGACCCATGTGTGGAAGCAGCTCATGGGCACCTCCTCCTTGGTGCTAGATCTCCGGCACTGTGCTGGGGGTCATGTCTCTGGGATCCCTTATGTCATCTCCTACTTGCACCCTGAGAACACTGTCATGCATGTGGATACCATCTATGATCGCCCCTCCAATACCACCACAGAGATCTGGACCTTGCCCAAGGTCCTAGGGGAGAGGTACAGTGCTGACAAAGATGTGGTAGTCCTCACCAGTGGACGTACTGGGGGAGTGGCTGAGGACATCGCCTACATCCTCAAGCAGATGCGAAGGGCCATCGTGGTAGGTGAGCGGACGGAGGGTGGTGCCCTGGACCTCCAGAAGCTGAGAATAGGCCAGTCCAACTTCTTCCTCACAGTACCTGTGTCCAGGTCCCTGGGGCCCCTGGGTGGAGGTGGCCAGACATGGGAAGGCAGTGGAGTGCTGCCCTGTGTGGGGACACCTGCAGAGCAGGCCTTGGAAAAGGCCCTGGCCATCCTCACCCTGCGTCGTGCCCTACCAGGGGTTGTTCTCCGACTTCAGGAAGCCCTGCAGGACTATTACACACTAGTGGACCGAGTGCCAGGCCTGACACACCACTTGGCTAGCATGGACTACTCAGCTGTGGTCTCTGAGGAGGACCTGGTGTCAAAGCTCAATGCTGGTTTGCAGGCTGTATCGGAGGATCCCAGGCTCCTGGTGAGAGCCACTGGACCCAGAGAAACCTCGTCT---AGGCCTGAAACTGGGCCTAATGACCCCCCAGCAGCCACCCCTGAGGTGCCCAAGGAAGAA   [1119]
Mus_booduga                      ------------------------------------------------------------------------------GCCCAAGTGCTCACAGCTGGAGTCCAGAGTTCCTTGAGTGACCCACGACTCTTCATCTCTTACGAGCCCAGTACCCTCGAGGCTCCCCAG---CAAGCACCAGCACTCACCAACCTCACCCGAGAAGAACTCCTGGCCCAGATACAGAGGAACATCCGCCATGAGGTTCTTGAGGGCAACGTGGGCTACCTACGAGTGGACGACCTCCCTGGCCAGGAGGTACTGAGCGAGCTGGGGGAGTTCTTAGTGAGCCATGTGTGGAGGCAGCTCATGGGCACCTCCTCCTTGGTGCTAGATCTCCGGCACTGCGCTAGCGGCCACGTCTCTGGGATCCCTTATGTCATCTCTTACTTGCACCCTGGGAACACGGTCATGCACGTGGACACCGTCTACGACCGGCCCTCCAACACCACCACAGAGATCTGGACCTTGCCCGAGGTCCTCGGGGAGAGATACAGTGCTGACAAAGATGTGGTGGTCCTCACCAGCGGACACACTGGGGGAGTCGCGGAGGACATTGCCTACATCCTGAAGCAGATGCGCCGCGCCATCGTGGTGGGCGAGCGGACGGAGGGTGGGGCCCTGGACCTCCAGAAGCTGAGAATAGGCCAGTCCAACTTCTTCCTCACAGTGCCTGTATCCAGGTCCCTGGGACCTCTAGGTGGAGGTGGCCAGACATGGGAAGGCAGTGGCGTGCTGCCCTGTGTGGGGACCCCTGCAGAGCAAGCCCTAGAAAAGGCCCTGGCCATCCTCACCCTGCGTCGTGCCCTGCCAGGGGTTGTCCTCCGACTTCAGGAAGCCCTCCAGGACTATTACACATTAGTGGACCGAGTGCCGGGCCTGCTGCACCACCTGGCCAGCATGGACTACTCAGCTGTGGTCTCTGAAGAGGACCTAGTGACAAAGCTCAATGCTGGCTTACAGGCTGTGTCAGAGGATCCCAGGCTCCTGGTGAGGGCCACCGGACCCAGAGACTCCTCCTCA---AGACCTGAGACTGGGCCTAATGAGTCCCCAGAAGCCACCCCTGAGTTGCCCACGGAAGAA   [1041]
Mus_cervicolor                   ------------------------------------------------------------------------------GCCCAAGTGCTGACAGNTGGAGTCCAGAGTTCCTTGAGTGACCCACGACTCTTCATCTCTTACGAGCCCAGTACCCTCGAGGTTCCCCAG---CAAGCACCAGCGCTCACCAACCTCACCCGAGAAGAACTGCTGGCCCAGATACAGAGGAACATCCGCCATGAGGTTCTTGAGGGCAACGTGGGCTACCTACGAGTGGATGACCTCCCTGGCAAGGAGGTACTGAGCGAGCTGGGGGAGTTCTTAGTGAGCCATGTGTGGAGGCAGCTCATGGGCACCTCCTCCTTGGTGCTAGATCTCCGGCACTGCGCTGGCGGCCATGTCTCTGGGATCCCTTATGTCATCTCTTACTTGCACCCTGGGAACACGGTCATGCACGTGGACACCGTCTACGATCGGCCCTCCAACACCACCACAGAGATCTGGACCTTGCCCGAGGTCCTCGGGGAGAGATACAGTGCTGACAAAGATGTGGTGGTCCTCACCAGCGGACACACTGGGGGAGTCGCAGAGGACATTGCCTACATCCTGAAGCAGATGCGCCGCGCCATCGTGGTGGGTGAACGGACNGAGGGTGGGGCCCTGGACCTCCAGAAGCTTAGAATAGGCCAGTCCAACTTCTTCCTCACAGTGCCTGTGTCCAGGTCCCTGGGACCTCTAGGTGGAGGTGGCCAGACATGGGAAGGCAGTGGTGTGCTGCCCTGTGTGGGGACCCCTGCAGAGCAAGCCCTAGAAAAGGCCCTGGCCATCCTCACCCTGCGTCGTGCCCTGCCAGGGGTTGTCCTCCGACTTCAGGAAGCCCTCCAGGACTATTACACATTAGTGGACCGAGTTCCCGGNCTGCTGCACCACCTGGCCAGCATGGACTACTCAGCTGTGGTCTCTGAAGAGGACCTGGTGACAAAGCTCAATGCTGGCTTGCAGGCTGTGTCAGAGGATCCCAGGCTCCTGGTGAGGGCCACCGGACCCAGAGACTCCTCCTCA---AGACCTGAGACTGGGCCTAATGAGTCCCCAGCAGCCACCCCTGAGGTGCCCATGGAAGAA   [1041]
Mus_cookii                       CTGATGGGAATGCAAGCAGCCATTGAGCAGGCTATGAAGAGTCACGAGATTCTGGGCATCTCAGACCCTCAGACGCTGGCCCAAGTGCTGACAGCTGGAGTCCAGAGTTCCTTGAGTGACCCACGACTCTTCATCTCTTACGAGCCCAGTACCCTCGAGGTTCCCCAG---CAAGCACCAGCGCTCACCAACCTCACCCGAGAAGAACTGCTGGCCCAGATACAGAGGAACATCCGCCATGAGGTTCTTGAGGGCAACGTGGGCTACCTACGAGTGGACGACCTCCCTGGCCAGGAGGTACTGAGCGAGCTGGGGGAGTTCTTAGTGAGCCATGTGTGGAGGCAGCTCATGGGCACCTCCTCCTTGGTGCTAGATCTCCGGCACTGCGCTGGCGGCCATGTCTCTGGGATCCCTTATGTCATCTCTTACTTGCACCCTGGGAACACGGTCATGCACGTGGACACCGTCTACGATCGGCCCTCCAACACCACCACAGAGATCTGGACCTTGCCCGAGGTCCTCGGGGAGAGATACAGTGCTGACAAAGATGTGGTGGTCCTCACCAGCGGACACACTGGGGGAGTCGCAGAGGACATTGCCTACATCCTGAAGCAGATGCGCCGCGCCATCGTGGTGGGTGAGAGGACGGAGGGTGGGGCCCTGGACCTCCAGAAGCTGAGAATAGGCCAGTCCAACTTCTTCCTCACAGTGCCTGTGTCCAGGTCCCTGGGACCTCTAGGTGGAGGTGGCCAGACATGGGAAGGCAGTGGTGTGCTGCCCTGTGTGGGGACCCCTGCAGAGCAAGCCCTAGAAAAGGCCCTGGCCATCCTCACCCTGCGTCGTGCCCTGCCAGGGgTTGTCCTCCGACTTCAGGAAGCCCTCCAGGACTATTACACATTAG--------------------------------------------------------------------------------------------------------------------------------------------------------------------------------------------------------------------------------   [898]
Mus_musculus                     CTGATGGGAATGCAAGCAGCCATTGAGCAGGCGATGAAGAGTCACGAGATTCTGGGCATCTCAGACCCTCAGACGCTGGCCCAAGTGCTGACAGCTGGAGTCCAGAGTTCCTTGAGTGACCCACGACTCTTCATCTCTTACGAGCCCAGTACCCTCGAGGCTCCCCAG---CAAGCACCAGTGCTCACCAACCTCACCCGAGAAGAACTGCTGGCCCAGATACAGAGGAACATCCGCCATGAGGTTCTTGAGGGCAACGTGGGCTACCTACGAGTGGACGACCTCCCTGGCCAAGAGGTACTGAGCGAGCTGGGGGAGTTCTTAGTGAGCCATGTGTGGAGGCAGCTCATGAGCACCTCCTCCTTGGTGCTAGATCTCCGGCACTGCTCTGGCGGCCACTTCTCTGGGATCCCTTATGTCATCTCTTACTTGCACCCTGGGAACACGGTCATGCACGTGGACACCGTCTACGATCGGCCCTCCAACACCACCACAGAGATCTGGACCTTGCCCGAGGTCCTCGGGGAGAGATACAGTGCTGACAAGGATGTGGTGGTCCTCACCAGCGGACACACTGGGGGAGTCGCAGAGGACATTGCCTACATCCTGAAGCAGATGCGGCGCGCCATCGTGGTGGGCGAGCGGACGGAGGGTGGGGCCCTGGACCTCCAGAAGCTGAGAATAGGCCAGTCCAACTTCTTCCTCACAGTGCCTGTGTCCAGGTCCCTGGGACCTCTAGGTGGAGGTGGCCAGACATGGGAAGGCAGTGGCGTGCTGCCTTGTGTGGGGACCCCTGCAGAGCAAGCCCTAGAAAAGGCCCTGGCCATCCTCACCCTGCGTCGTGCCCTGCCAGGGGTTGTCCTCCGACTTCAGGAAGCCCTCCAGGACTATTACACATTAGTGGACCGAGTGCCGGGCCTGCTGCACCACCTGGCCAGCATGGACTACTCAGCTGTGGTCTCTGAAGAGGACCTGGTGACAAAGCTCAATGCTGGCTTGCAGGCTGTGTCGGAGGATCCCAGGCTCCTGGTGAGGGCCACCGGACCCAGAGACTCCTCCTCA---AGACCTGAGACTGGGCCTAATGAGTCCCCAGCAGCCACCCCCGAGGTGCCCACGGAAGAA   [1119]
Mus_pahari                       CTGATGGGAATGCAAGCAGCCATTGAGCAGGCGATGAAGAGTCACGAGATTCTGGGCATCTCAGAYCCCCAGACGCTGGCCCATGTGCTGACAGCCGGAGTCCAGAGTTCCTTGAGTGACCCACGTCTCTTTATCTCTTACGAGCCCAGTATCCCTGAGGCTCCCCAA---CAAGCGCCAGCGCTCACCAACCTCACCCGAGAAGAACTGCTGGCCCAGATACAGAGGAACATCCGCCATGAGGTTCTTGAGGGCAACGTGGGCTACCTACGCGTGGACGACCTCCCTGGCCAGGAGGTACTGAGCGAGCTGGGGGAGTTCTTGGTGAGCCACGTGTGGAGGCAGCTCATGGGCACCTCCTCCTTGGTGCTAGATCTCCGGCACTGCGCTGGCGGCCATGTTTCTGGGATCCCTTATGTCATCTCTTACTTGCACCCTGGGAACACGGTCATGCACGTGGATACCGTCTACGATCGGCCCTCCAACACCACCACAGAGATCTGGACCTTGCCYGAGGTCCTCGGGGAGAGATACAGTGCTGACAAGGATGTGGTGGTCCTCACCAGYGGACACACTGGGGGAGTCGCAGAGGACATTGCCTACATCCTGAAGCAGATGCGCCGTGCCATCGTGGTGGGCGAGCGGACGGAGGGTGGGGCCTTGGACCTCCAGAAGCTGAGAATAGGCCAGTCCAACTTCTTCCTCACAGTGCCTGTATCCAGGTCCCTGGGACCTCTAGGTGGAGGTGGCCAGACATGGGAGGGCAGTGGAGA----------------------------------------------------------------------------------------------------------------------------------------------------------------------------------------------------------------------------------------------------------------------------------------------------------------------------------------------------------------   [770]
Mus_terricolor                   ------------------------------------------------------------------------------GCCCAAGTGCTGACAGCTGGAGTCCAGAGTTCCTTGAGTGACCCACGACTCTTCATCTCTTANGAGCCCAGTACCCTCGAGGCTCCCCAG---CAAGCACCAGCGCTCACCAACCTCACCCGAGAAGAACTGCTGGCCCAGATACAGAGGAACATCCNCCATGAGGTTCTTGAGGGCAACGTGGGCTACCTACGAGTGGACGACCTCCCTGGCCAGGAGGTACTGAGCGAGCTGGGGGAGTTCTTAGTGAGCCATGTGTGGAGGCAGCTCATGGGCACCTCCTCCTTGGTGCTAGATCTCCGGCACTGTGCTGGCGGCCACGTCTCTGGGATCCCTTATGTCATCTCTTACTTGCACCCTGGGAACACGGTCATGCACGTGGACACCGTCTACGATCGGCCCTCCAACACCACCACAGAGATCTGGACCTTGNCCGAGGTCCTCGGGGAGAGATACAGTGCTGACAANGATGTNGTGGTCCTCACCAGCGGACACACTGGGGGAGTCGCGGAGGACATTGCCTACATCCTGAAGCAGATGCGCCGCGCCATCGTGGTGGGCGAGCGAACGGAGGGTGGGGCCCTGGACCTCCAGAAGCTGAGAATAGGCCAGTCCAATTTCTTCCTCACAGTGCCTGTGTCCAGGTCCCTGGGACCTCTAGGTGGAGGTGGCCAGACATGGGAAGGCAGTGGCGTGCTGCCCTGTGTGGGGACCCCTGCAGAGCAAGCCCTAGAAAAGGCCCTGGCCATCCTCACCCTTCGTCGTGCCCTNCCAGGGGTTGTCCTCCGACTTCAGGAAGCCCTCCAGGACTATTACACATTAGTGGACCGAGTGCCGGGCCTGCTGCACCACCTGGCCAGCATGGACTACTCAGCTGTGGTCTCTGAAGAGGACCTGGTGACAAAGCTCAATGCTGGCTTGCAGGCCGTGTCGGAGGATCCCAGGCTCCTGGTGAGGGCCACCGGACCCAGAGACTCCTCCTCA---AGACCTGAGACTGGGCCTAATGAGTCCCCAGCAGCCACCCCTGAGTTGCCCACGGAAGAA   [1041]
Mylomys_dybowskii                CTGATGGGAATGCAAGCAGCCATTGAGCAGGCTATGAAGAGTCAAGAGATTCTGGACATCTCAGATCCCCAGATGCTGGCCCATGTGCTGACAGCTGGAGTGCAGAGTTCCTTGAATGACCCACGTCTCTTCATCTCCTATGAGCCCAACACCCTCGAGGCTCCCCAG---CAAGCACCAGCGCTCACCAACCTCACCCAGGAAGAACTGCTGGCCCAGCTACAGAAGAACATCCATCATGAGGTTCTTGAGGGCAACGTAGGCTACCTACGAATGGATGACCTCCCTGGCCAGGAGGTACTGAGAGGGCTTGAGGAGTTCTTAGTGAGCCATATGTGGGGGCAGCTCATGGGCACCTCCTCCCTGGTGCTAGATCTCCGGCACTGTGCTGGTGGCCATGTCTCTGGCATCCCTTACATCATCTCCTACTTGCACCCTGGAAACACTGTCATGCACGTAGATACCATCTATGATCGTCCCTCCAACACCACCACAGAGATCTGGACCTTGCCCAAGGTCCTAGGAGAGAGATACAGTGCTGACAAAGATGTGGTGATCCTTACCAGTAGACATACTGGGGGAGTGGCTGAGGACATTGCCTACATCCTCAAGCAGATACGCAGGGCCATCGTGGTGGGTGAGCGGACGGAGGGTGGTGCCCTGGACCTCCAGAAGCTCAGAATAGGTCAGTCCAACTTCTTCCT-----------------------------------------------------------------------------------------------------------------------------------------------------------------------------------------------------------------------------------------------------------------------------------------------------------CAGTGTCGGACGATCCCAGGCTCCTGGTGAGAGTCACTGGGCCCAGAGAAACCTCCTCC---AGACCTGAGACTGGGCCTAATGACCCCCCAGCAGCCACTCCTGAGTTGCCCGAGGAAGAT   [820]
Myomyscus_brockmani              ------------------------------------------------------------------------------------------------------------------------------------------------------------------------------------------------------------------------------------------------------------------------------------------------------------------------------------------------------------------------------------------------------------------------------------------------------------------------GTGGATACCATCTATGACCGGCCCTCCAACACCACCACAGAGATCTGGACCTTGCCCAAGGTCCTAGGGGAGAGATACAGTGCTGACAAGGATGTGGTGGTCCTCACCAGTGGACGTACTGGGGGAGTTGCTGAGGACATCGCCTACATCCTCAAGCAGATGCGCCGGGCCATCGTGGTGGGTGAGCGGACGGAGGGTGGTGCCCTGGACCTCCAGAAGCTGAGAATAGGCCAGTCCAACTTCTTCCTCACAGTGCCTGTGTCCAGGTCCCTGGGACCCCTAGGTGGAGGTGGCCAGACATGGGAAGGCAGTGGAGTGCTGCCCTGTGTGGGGACACCTGCAGAGCAAGCCCTAGAAAAGGCCCTGGCCATCCTCACCCTGCGTCGGGCCCTGCCCGGGGTTGTCCTCCGACTTCAGGAAGCCCTACAGGACTATTACACATTAGTGGACCGAGTGCCAGGTCTGCTGCACCACCTGGCCGGCATGGACTATTCGGCCGTGGTCTCTGAAGAGGACTTGGTGACAAAGCTCAACGCTGGCTTGCAGGCTGTGTCGGAGGATCCCAGGCTCCTGGTGAGAGCCACCGGACCCAGAGAAACCTCCTCA---AGACCTGAGACTGGACTTAATGATCCCCCAGCAGCCACCCCTGAGGTGCCCAAGGAAGAA   [666]
Myospalax_aspalax                CTAATGGGGATGCAGGCAGCCATCGAGCAAGCCATGAAGAGTCGTGAGATTGTGGGCATCTCAGACCCTCAGACAATGGCCCATGTGCTGACAGCTGGGGTGCAGAATTCCTTGAATGACCCACGCCTCTTCATCTCCTATGAGCCCAGTACCCTCGAGGCTCCTCAG---CAAGCCCCAACACTCACCAACTTCACTCAAGAAGAACTACTGGCCTGGCTACAGAGGAACATCCATCATGAGGTTCTGGAGGGCAACGTGGGTTACCTTCGGGTGGACGATCTCCCTGGCCAGGAAGTAATGAGTAAGCTATGGGGGTTCCTGGTGGGCCACGTGTGGAGGCAGCTCATGGGAACCTCTGCCTTGGTGCTGGATCTCCGACACTGTACAGGGGGCCATGTCTCTGCCATCCCCTATGTCATCTCCTACTTGCACCCCGAGAACACTGTCATACATGTGGACACCATCTATGATCGACCCTCCAATACTACCACAGAGATCTGGACCTTGCCCAACGTCCTGGGGGAGAGGTACAGTGCTGACAAGGATGTGGTGCTCCTCACCAGTGGCCGCACTGGAGGAGTGGCTGAAGACATTGCCTACATTCTCAAGCAGATGCGCAGGGCCATCGTGGTGGGTGAGCGGACTGAGGGGGGTGCCCTAGACCTCCAGAAACTGAGGATAGGTCAGTCCAACTTCTTCCTCACAGTGCCCGTGTCCAGGTCCCTAGGACCCCTGGGCGGAGGTGGCCAGACGTGGGAGGGCAGCGGAGTGCTGCCCTGTGTGGGGACGCCGGCAGAACAGGCCCTGGAGAAGGCCTTGGCCATCCTCACCTTGCGTCGTGCCCTGCCAGGAGTTGTCCTTCGCCTTCAGGAAGCCCTGCAGGAGTATTACACACTCGTGGACCGTGTGCCGGGCCTTCTACACCACCTGGCTAGCATGGACTACTCAGCCGTAGTCTCTGAGGAGGACCTGGTGACAAAGCTCAATGCTGGCTTGCAGGCTGTGTCAGAGGATCCCAGGCTCCTAGTGCATGCTGTTGGGCCCAGAGAAACCTCCTCC---AGGCCTGAAACTGGAACGGATGACCCCCCAGAGGCAGACCCTGAGGTGCCCAAGGATGAA   [1119]
Mystromys_albicaudatus           CTGATGGGAATGCAAGCAGCCATTGAGCAGGCTATGAAGAGCCATGAGATTCTGAGCATCTCAGACCCTCAGACGCTGGCYCACGTGCTGACGGCCGGAGTGCAGAGTTCCCTGAATGACCCGCGCCTCTTCATCACCTACGAGCCCAGTACCCTCGAGGGGCCTCAG---CAAGCACCTGCGCTCACCAACCTCACCCGAGAAGAACTGCTGGCCCGGCTACAGAGGAACATCCACCATGAGGTTCTCGAGGGCAACGTGGGTTACCTACGACTGGATGACCTCCCAGGCCAGGAGGTGCTGAGTGAGCTGGGGGAGTTCTTGGTGGCCCATGTGTGGAGGAAGCTCATGGGCACTTCGTCCCTGGTGCTAGATCTCCGGCACTGTGCTGGTGGTCATGTCTCTGGGATCCCTTACGTCATCTCCTACTTGCACCCTGAGAACACCGTCATGCACGTGGACACCATCTACGATCGCCCCTCCAATACCACCACCGAGATCTGGACCTTGCCCAAGATCCTAGGGGAGAGGTACAGTTCCGACAAGGATGTGGTCGTGCTCACCAGCGGACGCACCGGGGGAGTGGCTGAGGACATCGCCTAYATCCTCAAGCAGATGCGCAGGGCCATCGTGGTGGGCGAGAGGACAGAGGGCGGGGCCCTGGACCTCCAGAAGCTGAGAATAGGCCAGTCCGACTTCTTCCTCACGGTGCCTGTATCCCGGTCCCTGGGGCCCCTGGGTGGAGGCGGCCAGACGTGGGAAGGCAGTGGAGTGTTGCCCTGCGTGGGGACACCCGCCGAACAGGCCCTGGAAAAGGCTCTGGCCATCCTCACCCTGCGTCGGGCCCTGCCGGGGGTTGTCCTCCAACTGCAGGAAGCCCTGCAGGACTACTACACGCTGGTGGACCGAGTGCCAGGGTTGCTACACCACCTGGCTAGCATGGACTACTCGGCCGTGGTCTCTGAGGAGGACCTGGTGACAAAGCTCAACGCTGGCTTGCAGGCTGTGTCCGAGGATCCCAGGCTCCTGGTGAAAGCCACGGGACCCAGAGACGACTCCTCY---AGGCCCGAGCGAGGGCCTTGCGAGCCCCCAGCAGCCACCCCTGAGGTGCCCAAGGAAGAA   [1119]
Nanospalax_ehrenbergi            CTGATGGCGATGCAGGCAGCCATCGAGCAGGCCATGAAGAGTCGTGAGATTCTGGGTATCTCAGACCCTCAGACATTGGCCCACRTGCTGACAGCTGGGGTACAGAGTTCCTTGAATGATCCATGCCTCTTCATCTCCTATGAGCCCAGTACCCTTGAGGCTCCTCAG---CAAGCCCCAACACTCACCAACTTCACTCAAGAAGAATTACTGGCCCAGCTACAGAGGAATATTCACCATGAGGTTCTGGAGGGCAACKTGGGTTACCTATGGGTGGACGATCTCTTGGGCCAGGAGGTACTGAGTAAGCTCGGGGAATTCCTGGTGGCCCACATGTGGAGGCAGCTCATGAATACCTCTGCCTTGGTGCTAGATCTCTGGCACTGTACTGGGGGCCATGTCTCTGGTATTCCCTATGTCATCTCCTACTTGCACCCCGGGAACACCATCATGCATGTGRACACCATCTATGATCGGCCCTCTAATACCACCACAGAGATCTGGACCTTGCCCAAGGTCCTGGGGGAGAGGTACAGTGCTGACAAGGATGTGGTGGTCCTCACCAGTGGCCACACTGGAGGAGTGGCTGAGGACATTGCCTATATCCTCAAACAGATGCGCAGGGCCATCATGGTGGGTGAGCAGACTGAAGGTGGTGCCCTGGACCTCCAGAAACTGAGGATAGGCCAGTCCAACTTCTTCCTTACGGTGCCT------------CTGGGGCCCATGGGTGGAGGTGGCCAGACATGGGAG---------------------------------------------------------------------------------------------------------------------------------------------------------------------------------------------------------------------------------------------------------------------------------------------------------------------------------------------------------------------------   [747]
Napaeozapus_insignis             CTGATGGGGATGCAAGCAGCCATCCAGCAGGTAATGAAGAGTCGTGAGATTCTGGGCATCTCAGACCCTCAGACACTGGCCCACGTGCTAACTGCTGGGGTTCAGAGCTCCCTGAATGACCCACGCTTGGTCATCTCCTATGAGCCTAGCACCCTCGGCACTTCCCAG---CAAGCCTCAGCATTCACAAACCTCACCCACAAGGAGCTGTTG---------CAGCAGAACATCCACCATGAGGTACTGGAGGGCGATGTGGGCTACCTACGACTGGATGACATCCTGGGCCAGGAGGAGCTGAGTGAGCTGGGGGACTTCTTGGTGGATCAGGTATGGAAGCAGCTCCTAGGCACCTCCGCTTTGGTGCTTGATCTCCGCCACTGCACTGGAGGCCGTGTCTCGGGAATCCCCTACGTCATCTCCTATTTGCACCCCGGGAATACTGTTCTGCATGTGGACACCATCTATGATCGCCCCTCCAACACCACCACGGAGATCTGGACCTTGCCCAAGGTCCTGGGAGAGAGGTACAGTGCTGACAAAGATGTGGTGGTCCTCACCAGTGGTCGCACAGGAGGTGTGGCTGAGGACATTGCGTACATCCTTAAGCAGATGCGCAGGGCCATTATAGTGGGTGAGCGGACTGAGGGGGGTGCCCTGGATCTCCAGAAGCTGAGAATAGGCCAGTCAAACTTCTTCCTCACCGTGCCGGTGTCTAGGTCCCTGGGACCTCTCGGTGGAGGTGGCCAGACATGGGAGGGCAGTGGAGTACTGCCCTGTGTGGGGACCCCAGCTGAGCACGCTCTGGAGAAGGCTCTGGCCATCCTCACCCTGCGACGAGCCCTGCCAGGGGTCGTCCTCCGCCTGCAGGAGGCCCTGCGGGATTACTACACTCTGATGGACCGTGTGCCAGCCCTGCTGCACCACCTGGCCAGCATGGACTTCTCTGCTGTGGTCTCTGAGGAGGACCTTGTGACTAAGCTCAATGCCGGCCTGCAGACTGTGTCTGAGGACCCCAGGCTCCTGGTGAGGGCCTCTGCACCCAGAGAACCCTCCCCT---GGGCCTGAGGCTGGGGCAGATGATGCCCTGGCAGCAGCTCCTGAAGTGCCCAGCAGTGAG   [1110]
Neacomys_minutus                 CTGATGGGAATGCAAGCAGCCATTGAGCAGGCTATGAAGAGTCGTGAGATTCTGGGCATCTCAGACCCTCAGATGCTGGCCCATGTGCTGACAGCTGGAGTACAGAGTTCCTTGAATGACCCACGCCTCTTTATCTCCTATGAGCCCAGTATTCTCGAAGCTCCCCAA---CAAGCACCAGCGCTCACCAACCTCACCCGAGAAGAACTGCTGGCCCAGGTACAGAGGAATATCCACCATGAAGTTCTTGAGGGAAATGTGGGTTACCTACGAGTGGATGACCTTCCTGGCCAGGAGGTACTGAGTGAGCTGGGGGAATTCTTGGTGGCCCATGTGTGGAGGCAGCTCATGAGCACCTCTTCCTTAATACTAGATCTTCGGCACTGTGCTGGTGGTCACATCTCTGGGATACCTTATATCATCTCCTACTTGCACCCTGGGAACACAGTCATGCACGTGGATACCATCTATGACCGCCCATCCAATACCACCACTGAAATCTGGACCTTGCCCAAGGTCCTAGGAGAGAGATACAGTGCTGACAAAGATGTGGTAGTCCTCACCAGTGGATATACTGGGGGTGTGGCTGAGGACATCACCTACATCCTCAAGCAGATGCGCAGAGCCATAGTGGTGGGTGAGCGGACAGAGGGTGGTGCCCTGGACCTCCAGAAGCTGAGAATAGGCCAGTCCAACTTTTTCCTCACAGTTCCTGTGTCCAGGTCTCTGGGACCCCTGGGAGGAGGTGGCCAGACATGGGAAGGCAGTGGTGTGCTGCCTTGTGTGGGGACTCCTGCAGAACAGGCCCTAGAAAAGGCGCTGGCCATCCTCACCCTGCGCCGTGCTCTGCCAGGGGTCGTCCTCCGACTTCAGGAAGCCCTGCAGGACTATTACACACTGGTGGACCGAGTGCCGGGCCTGCTACACCACCTGGCTAGCATGGACTACTCAGCTTTGGTCTCTGAGGATGATCTAGTGACAAAGCTCAATGCTGGCTTGCAAGCTGTCTCAGAGGATCCCAGGCTCCTGGTGAGAGCCACTGGACCTAAAGAAAGCTCCTCT---AGGCCCGAGACTGGACCTAACGACCCCCCAGAAGCTGCTCCTGAGGTGCCCAAGGAAGAA   [1119]
Neacomys_spinosus                CTGATGGGAATGCAAGCAGCCATTGAGCAGGCTATGAAGAGTCGTGAGATTCTGGGCATCTCAGACCCTCAGATGCTGGCCCATGTGCTGACAGCCGGAGTACAGAGTTCCTTGAATGACCCACGCCTCTTTATCTCCTATGAGCCCAGTATCCTCGAGGCTCCCCAA---CAAGCACCAACGCTCACCAACCTCACCCGAGAAGAACTGCTGGCCCAGGTACAGAGGAATATCCACCATGAAGTTCTTGAGGGAAATGTGGGTTACCTACGAGTGGATGACCTTCCTGGCCAGGAGGTACTGAGTGAGCTGGGGGAATTCTTGGTGGCCCATGTGTGGACGCAGCTCATGAGCACCTCTTCCTTAATACTAGATCTTCGGCACTGTGCTGGTGGTCACACCTCTGGGATACCTTATATCATCTCCTACTTGCACCCTGGGAACACAGTCATGCACGTGGATACCATCTATGACCGCCCATCTAATACCACCACTGAAATCTGGACCTTGCCCAAGGTCCTAGGAGAGAGATACAGTGCTGACAAAGATGTGATAGTCCTCACCAGTGGACATACTGGGGGTGTGGCTGAGGACATCACCTACATCCTCAAGCAGATGCGCAGAGCCATAGTGGTAGGTGAGCGGACAGAGGGTGGTGCCCTGGACCTCCAGAAGCTGAGAATAGGCCAGTCCAACTTTTTCCTCACAGTTCCTGTGTCCAGGTCTCTGGGACCCCTGGGAGGAGGTGGCCAGACATGGGAAGGCAGTGGTGTGCTGCCTTGTGTGGGGACTCCTGCAGAACAGGCCCTAGAAAAGGCCCTGGCCATCCTCACCCTGCGCCGTGCTCTGCCAGGGGTCGTCCTCCGACTTCAGGAAGCCCTGCAGGACTATTACACACTGGTGGACCGAGTGCCGGGCCTGCTCCACCACCTGGCTAGCATGGACTACTCAGCCTTGGTCTCTGAGGATGATCTAGTGACAAAGCTCAATGCTGGCTTGCAAGCTGTCTCAGAGGATCCCAGGCTCCTGGTGAGAGCCACTGGACCTAAAGAAAGCTCCTGT---AGGCCTGAGACTGGGCCTAATGACCCTCCAGAAGCTGCTCCTGAGGTACCCAAGGAAGAA   [1119]
Necromys_amoenus                 CTGATGGGAATGCAAGCAGCCATTGAACAGGCTATGAAGAGTCGTGAGATTCTGGGCATCTCAGACCCTCAGATACTGGCCCATGTGCTGACAGCCGGAGTGCAGAGTTCCTTGAATGACCCACGCCTCTTCATCTCCTATGAGCCCAGTCCCCTCGAGGCTCCCCAG---CAAGCACCAACGCTCACCAACCTCACCCAAGAAGAACTGCTGGCCCAGCTACAGAGGACCATCCGCCATGAAGTTCTTGAGGGCAATGTGGGTTACCTGCGAGTGGATTACCTTCCTGGCCAGGAGGTACTGAGTGAGCTGGGGGAATTCTTGGTGGCCCATGTGTGGAGGCAGCTCATGAGCACCTCTTCCTTAGTACTGGATCTTCGGCACTGTGCTGGTGGTCACATCTCTGGGATACCATATGTCATCTCCTACTTGCACCCTGGAAACACAGTCATGCACGTGGATACCATCTATGATCGCCCCTCCAACACCACCACTGAGATCTGGACCTTACCCAAGGTCCTAGGGGAGAGATACAGTGCTGACAAAGATGTGGTAGTCCTCACCAGTGGACATACTGGGGGTGTGGCTGAGGACATCACCTACATCCTCAAGCAGATGCGCAGAGCCATAGTGGTGGGTGAGCGGACAGAGGGAGGTGCCCTGGACCTCCAGAAGCTGAGAATAGGCCAGTCCAACTTTTTCCTCACAGTTCCTGTGTCCAGGTCTCTGGGACCCCTGGGAGGAGGTGGC---------------------------------------------------------------------------------------------------------------------------------------------------------------------------------------------------------------------------------------------------------------------------------------------------------------------------------------------------------------------------------------   [747]
Nectomys_apicalis                --------------------------------------------------------------------------------------------------------------------------------------------------------------------------------------GCTCACCAGCCTCACCCGAGAAGAACTGTTGGCCCAGGTACAGAGGAATATCCACCATGAAGTTCTTGAGGGAAATGTGGGTTACCTACGAGTGGATGACCTTCCTGGCCAGGAGGTACTGAGTGAGCTGGGGGAGTTCTTGGTGGCCCATGTGTGGAGGCAGCTCATGAGCACCTCTTCCTTAATACTAGATCTTCGGCACTGTGCTGGCGGTCACATCTCTGGGATACCTTATATCATCTCCTACTTGCACCCTGGGAACACAGTCATGCACGTGGATACCATCTATGACCGCCCATCCAACACCACCACTGAGATCTGGACCTTGCCCAAGGTCCTAGGGGAGAGATACAGTGCTGACAAAGATGTGGTAGTCCTCACCAGTGGACATACTGGGGGTGTGGCTGAGGACATCACCTACATCCTCAAGCAGATGCGCAGAGCCATAGTGGTAGGTGAGCGGACAGAGGGTGGTGCCTTGGACCTCCAGAAGCTGAGAATAGGCCAGTCCAACTTTTTCCTCACAGTTCCTGTGTCCAGGTCTCTGGGACCCCTGGGCGGAGGTGGCCAGACATGGGAAGGCAGTGGTGTGCTGCCTTGTGTGGGGACTCCTGCAGAGCAGGCCCTAGAAAAGGCCCTGGCTATCCTCACCTTGCGCCGTGCTCTGCCAGGGGTTGTCCTCCGACTTCAAGAAGCCCTGCAGGACTATTACACACTGGTGGACCGAGTGCCGGGCCTGCTACACCACCTGGCTAGCATGGACTACTCAGCCTTGGTCTCTGAGGATGACYTAGTGACAAAGCTCAATGCTGGCCTGCAAGCTGTCTCAGAGGATCCCAGGCTCCTGGTGAGAGCCACTGGACCCAAAGAAAGCTCCTCT---AGGCCTGAGACTGCG---------------------------------------------   [895]
Nectomys_squamipes               CTGATGGGAATGCAAGCAGCCATTGAGCAGGCTATGAAGAGTCGTGAGATTCTGGGCATCTCAGACCCTCAGATGCTGGCCCATGTGCTGACGGCTGGAGTGCAGAGTTCCTTGAATGACCCACGCCTCTTTATCTCCTATGAGCCCAGTACCCTCGAGGCTCCCCAA---CAAGCACCAACGCTCACCAGCCTCACCMGAGAAGAACTGTTGGCCCAGGTACAGAGGAACATCCACCATGAAGTTCTTGAGGGAAATGTGGGTTACCTACGAGTRGATGACCTTCCTGGCCAGGAGGTACTGAGTGAGCTGGGGGAATTCTTGGTGGCCCATGTGTGGAGGCAGCTCATGAGCACCTCTTCCTTAATACTAGATCTTCGGCACTGTGCTGGCGGTCACATCTCTGGGATACCTTATATCATCTCCTACTTGCACCCTGGGAACACAGTCATGCACGTGGATACCATCTATGACCGCCCATCGAACACCACCACTGAGATCTGGACCTTGCCCAAGGTCCTAGGGGAGAGATACAGTGCTGACAAAGATGTGGTAGTCCTCACCAGTGGACATACTGGGGGTGTGGCTGAGGACATCACCTACATCCTCAAGCAGATGCGCAGAGCCATAGTGGTAGGTGAGCGGACAGAGGGTGGTGCCTTGGACCTCCAGAAGCTGAGAATAGGCCAGTCCAACTTTTTCCTCACAGTTCCTGTGTCCAGGTCTCTGGGACCCCTGGGTGGAGGTGGCCAGACATGGGAAGGCAGTGGTGTGCTGCCTTGTGTGAGGACTCCTGCAGAGCAGGCCCTAGAAAAGGCCCTGGCCATCCTCACCTTGCGCCGTGCTCTGCCAGGGGTTGTCCTCCGACTTCAGGAAGCCCTGCAGGACTATTACACACTGGTGGACCGAGTGCCGGGCCTGCTACACCACCTGGCTAGCATGGACTACTCAGCCTTGGTCTCTGAGGATGACCTAGTGACAAAGCTCAATGCTGGCCTGCAAGCTGTCTCAGAGGATCCCAGGCTCCTGGTGAGAGCCACTGGACCTAAAGAAAGCTCCTCT---AGGCCTGAGACTGYGCCTAATGACCCCCCAGAAGCTGCTCCTGAGGTGCCCAAGGAAGAA   [1119]
Neodon_irene                     CTGATGGGAATGCAAGCAGCCATTGAGCAGGCTATGAAGAGTCGTGAGATTCTGGNCATCTCAGACCCTCAGACCCTGGCCCATGTGCTGACAGCCGGAGTGCAGAGTTCCTTGAATGACCCACGCCTCTTCATCTCCTATGAGCCCAGCNCCCTCGAGGCTCCCCAG---CTAGCACCGACACTCACCAACCTCACCCGAGAAGAACTACTGGCCCAGCTACAGAAGAGCATCCACCATGAGGTCCTTGAGGGCAACGTGGGTTACCTACGAGTGGATGACCTCCCCAGCCAGGAGGTACTGAGTGAGCTGGGGGGGTTCTTGGTGACCCATATGTGGAGGCAGCTCATGAACACCTCCTCCTTGGTGCTCGATCTCCGGGACTGTGCTGGTGGGCACATCTCTGGGATCCCTTATTTCATCTCCTACTTGCACCCTGGGAACACCGTCATGCATGTGGATACCATCTATGATCGCCCCTCCAATACCACCACCGAGATCTGGACCCTTCCCAAGGTCCTAGGNGAGAGATACAGCGCTGACAAAGATGTGGTAGTCCTCACCAGCGGACNCNCTGGGGGTGTGGCTGAGGACATCGCCTACATCCTCAAGCAGATGCGNAGGGGCATCGTGGTGGGCGAGCGGACGGAGGGTGGTGCCCTGGACCTCCAGAAGCTGAGAATAGGCCAGTCCAACTTCTTCCTCACACTGCCCGTGTCCAGGTCCCTGGGACCCTTNGGAGGAG--------------------------------------------------------------------------------------------------------------------------------------------------------------------------------------------------------------------------------------------------------------------------------------------------------------------------------------------------------------------------------------------   [742]
Neotoma_bryanti                  CTGATGGGCATGCAAGCAGCCATTGAGCAGGCTGTGAAGAGTCGTGAGATTCTGGGCATCTCAGACCCTCAGACGCTGGCCCATGTGCTGACAGCTGGAGTGCAGAGCTCCTTGAATGACCCACGCCTCTTCATCTCCTATGAGCCCAGTACCGTCGAGGCTCCCCAG---CAAGCGCCAACACTTGCCAACCTCACCCGAGAAGAACTGCTGGCCCAGATACAGAGGAACATCCACCATGAAGTTCTTGAGGGCAATGTGGGTTACCTACGAGTGGATGACCTCCCTGGCCAGGAGGTACTGAATGAGCTGGGGGGGTTCTTGGTGGCCCATGTGTGGAGGCAGCTCATGGGTACCTCCTCCTTGGTGCTAGATCTCCGGCACTGTGCTGGTGGTCACATCTCTGGGATCCCTTATGTCATCTCCTACTTGCACCCTGGGAACACTGTCATGCATGTGGATACCATCTATGATCGCCCCTCTAATACCACCACGGAGATCTGGACCTTGCCCAAGGTCCTAGGGGAAAGATACAGTGCTGAAAAAGATGTAGTAGTCCTCACCAGTGGACGTACGGGGGGTGTGGCTGAGGACATCGCCTACATCCTCAAGCAGATGCGCAGGGCCATCGTGGTGGGCGAGCGGACAGAGGGTGGTGCCCTGGACCTCCAGAAGCTGAGAATAGGCCAGTCCAACTTCTTCCTCACAGTGCCCGTGTCCAGGTCCCTGGGACCCCTGGGAGGAGGTGGCCAGACATGGGAAGGCAGTGGAGTGCTGCCTTGTGTGGGGACCCCTGCAGAGCAGGCCCTAGAAAAGGCCCTGGCCATCCTCACTCTGCGACGTGCCCTGCCAGGSGTTGTCCTCCAACTTCAGGAAGCCCTGCAGGACTATTACACGCTGGTGGACCGAGTGCCRGGCCTGCTACATCACCTGGCTAGCATGGACTACTCAGCCGTGGTCTCTGAGGAGGACCTAGTGACAAAGCTCAATGCTGGCTTGCAGGCCGTGTCAGAGGACCCCAGACTCCTGGTGAGAGCCACTGGACCCAGAGAAAGCTCCTCT---AAGCTTGAGACTGGGCCTAGCGACCCCCCAGAAGCCACTCCTGAGGTRCCCAAGGAAGAA   [1119]
Neotoma_cinera                   CTGATGGGCATGCAAGCAGCCATCGAGCAGGCTGTGAAGAGYCGTGAGATTCTGGGCATCTCAGACCCTCAGACGCTGGCCCATGTGCTGACAACTGGATTGCAGAGCTCCTTGAATGACCCACGCCTCTTCATCTCCTATGAGCCCAGTACCGTCGAGGCTCCCCAG---CAAGCGCCAACACACGCCAACCTCACCCGAGAAGAACTGCTGGCCCAGATACAGAGGAACATCCACCATGAAGTTCTTGAAGGCAACGTGGGTTACCTACGAGTGGATGACCTCCCTGGCCAGGAGGTACTGAATGAGCTGGGGGGGTTCTTGGTGGCCCATGTGTGGAGGCAGCTCATGGGTACCTCCTCCTTGGTGCTAGATCTCCGGCACTGTGCTGGTGGTCACATCTCTGGGATCCCTTACGTCATCTCCTACTTGCACCCTGGGAACACTGTCATGCACGTGGATACCATCTATGATCGCCCCTCTAATACCACCACAGAGATCTGGACCTTGCCCAAGGTCCTAGGGGAAAGATACRGTGCTGAAAAAGATGTAGTCGTCCTCACCAGTGGACGTACTGGGGGTGTGGCTGAGGACATCGCCTACATCCTCAAACAGATGCGCAGGGCCATCGTGGTGGGCGAGCGGACGGAGGGTGGTGCCCTGGACCTCCAGAAACTG---------------------------------------------------------------------------------------------------------------------------------------------------------------------------------------------------------------------------------------------------------------------------------------------------------------------------------------------------------------------------------------------------------------------------------------------------------------   [675]
Neotoma_devia                    CTGATGGGCATGCAAGCAGCCATTGAGCAGGCTGTGAAGAGTCGTGAGATTCTGGGCATCTCAGACCCTCAGACACTGGCCCATGTGCTGACAGCTGGAGTGCAGAGCTCCTTGAATGACCCACGCCTCTTCATCTCCTATGAGCCCAGTACCGTCGAGGCTCCCCAG---CAAGCGCCAACACTCGCCAACCTCACCCGAGAAGAACTGCTGGCCCAGATACAGAGGAACATCCACCATGAAGTTCTTGAGGGCAATGTGGGTTACCTACGAGTGGATGACCTCCCTGGCCAGGAGGTACTGAATGAGCTGGGGGGGTTCTTGGTGGCCCATGTGTGGAGGCAGCTCATGGGTACCTCCTCCTTGGTGCTAGATCTCCGGCACTGTGCTGGTGGTCACATCTCTGGGATCCCTTACGTCATCTCCTACTTGCACCCTGGGAACACTGTCATGCACGTGGATACCATCTATGATCGCCCCTCTAATACCACCACGGAGATCTGGACCTTGCCCAAGGTCCTAGGGGAAAGATACAGTGCTGAAAAAGATGTAGTAGTCCTCACCAGTGGACGTACGGGGGGTGTGGCTGAGGACATCGCCTACATCCTCAAGCAGATGCGCAGGGCCATCGTGGTGGGCGAGCGGACGGAGGGTGGTGCCCTGGACCTCCAGAAGCTGAGAATAGGCCAGTCCAACTTCTTCCTCACAGTGCCCGTGTCCAGGTCCCTGGGACCCCTGGGAGGAGGTGGCCAGACATGGGAG---------------------------------------------------------------------------------------------------------------------------------------------------------------------------------------------------------------------------------------------------------------------------------------------------------------------------------------------------------------------------   [759]
Neotoma_floridana                CTGATGGGCATGCAAGCAGCCATTGAGCAGGCTGTGAAGAGTCGTGAGATTCTGGGCATCTCAGACCCTCAGACGCTGGCCCATGTGCTGACAGCTGGATTGCAGAGCTCCTTGAATGACCCACGCCTCTTCATCTCCTATGAGCCCAGTACCATCGAGGCTCCCCAG---CAAGCACCAACACTCGCCAACCTCACCCGAGAAGAACTGCTGGCCCAGATACAGAGGAACATCCACCATGAAGTTCTTGAGGCCAATGTGGGTTACCTACGAGTGGATGACCTCCCTGGCCAGGAGGTACTGAATGAGCTGGGGGGGTTCTTGGTGGCCCATGTGTGGAGGCAGCTCATGGGTACCTCCTCCTTGGTGCTAGATCTCCGGCACTGTGCTGGTGGTCACATCTCTGGGATCCCTTACGTCATTTCCTACTTGYACCCCGGGAACACTGTCATGCACGTGGATACCATCTATGATCGCCCCTCTAATACCACCACAGAGATCTGGACCTTGCCCAAGGTCCTAGGGGAAAGATACAGTGCTGAAAAAGATGTAGTAGTCCTCACCAGTGGACGTACCGGGGGTGTGGCTGAGGACATCGCCTACATCCTCAAACAGATGCGCAGGGCCATCGTGGTGGGCGAGCGGACAGAGGGTGGTGCCCTGGACCTCCAGAAGCTGAGAATAGGCCAGTCCAACTTCTTCCTCACAGTGCCCGTGTCCAGGTCCCTGGGACCCCTGGGAGGAGGTGGCCAGACATGGGA----------------------------------------------------------------------------------------------------------------------------------------------------------------------------------------------------------------------------------------------------------------------------------------------------------------------------------------------------------------------------   [758]
Neotomodon_alstoni               CTGATGGGAATGCAAGCGGCCATTGAGCAGGCTGTGAAGAGTCGTGAGATTCTGGGCATCTCAGACCCTCAAACGCTGGCCAACGTGCTGACAGCTGGAGTGCAGAGTTCCTTGAATGACCCACGCCTCTTCATCTCCTATGAGCCCAGTACCCTCGAGACTCCCCAG---CAAGCACCAGCACTCACCAACCTCACCCGAGAAGAACTGCTGGTCCAGCTACAGAGGAACATCCACCATGAGGTTCTTGAAGGCAATGTGGGTTATCTACGAGTGGATGACCTCCCTGGCCAGGAGGTACTGAGTGAGCTGGGGGGGTTCTTGGTGGCCCACGTGTGGAGGCAGCTCATGGACACCTCCTCCTTGGTGCTAGATCTCCGGAACTGTGCTGGTGGTCACATCTCTGGGATCCCTTACGTCATCTCCTACTTGCACCCTGGGAACACTGTCATGCACGTGGATACCATCTATGATCGCCCCTCTAATACCACCACCGAGATCTGGACCTTGCCCAAGGTCCTAGGGGAGAGATACAGTGCTGACAAAGATGTGGTAGTGCTCACCAGTGGACGTACAGGGGGCGTGGCTGAAGACATCGCCTACATCCTCAAGCAGATGCGCAGGGCCATCGTGGTGGGTGAGCGGACGGAGGGTGGTGCCCTGGACCTCCAGAAGCTGAGGATAGGCCAGTCAAACTTCTTCCTCACAGTACCTGTGTCCAGATCCCTGGGACCCCTGGGAGGAGGTGGCCAGACGTGGGAAGGCAGTGGAGTTCTGCCCTGTGTGGGGACACCTGCAGAGCAGGCCCTAGAAAAGGCCCTGGCCATCCTCACCCTGCGTCGTGCCCTGCCAGGGGTTGTCCTCCGACTTCAGGAAGCCCTGCAGGACTATTACACGCTGGTGGACCGAGTGCCGGGCCTGCTACACCACCTGGCTAGCATGGACTACTCAGCCGTGGTCTCCGAGGAGGACCTAGTGACAAAGCTCAATGCTGGCTTGCAGGCCGTGTCAGAGGATCCCAGGCTC---------------------------------------------------------------------------------------------------   [1023]
Neotomys_ebriosus                -------------------------------------------------------------------------------------------------------------CCTTGAATGACCCACGCCTCTTCATCTCCTATGAACCCAGTACCCTCGAGGCTCCCCAG---CAAGCACCAGTGCTCACCAACCTCACCAGAGAAGAACTGCTGGCCCAGCTACAGAGGAACATCCACCATGAAGTTCTCGAGGGCAATGTGGGTTACCTACGAGTGGATGACCTTCCTGGCCAGGAGGTACTGAGTGAGCTGGGGGAATTCTTGGTGGCCCATGTGTGGAGGCAGCTCATGAACACCTCTTCCTTAGTACTAGATCTGCGGCACTGTGCTGGTGGTCACATCTCTGGGATACCTTACGTCATCTCCTACTTGCACCCTGGGAACACAGTCATGCATGTGGATACCATCTATGATCGCCCCTCCAACACCACCACTGAGATCTGGACCTTGCCCAAGGTCCTAGGAGAGAGATACAGTGCTGACAAAGATGTGGTAGTCCTCACCAGTGGACAAACTGGGGGTGTGGCTGAGGACATTACCTACATCCTCAAGCAGATGCGCAGAGCCATAGTGGTGGGTGAGCGGACAGAGGGCGGTGCCCTGGACCTCCAGAAGCTGAGAATAGGCCAGTCCAACTTTTTCCTCACAGTTCCTGTGTCCAGGTCTCTGGGACCCCTAGGAGGAGGTGGCCAGACATGGGAAGGCAGTGGTGTGCTGCCTTGTGTGGGGACCCCTGCAGAgAAGGCCCTAgAAAAAGCCCTGGCCATCCTCACCCTGCGCCGTGCCCTGCCAGGGGTTGTCCTCCGACTTCAGGAAGCCCTGCAAAACTATTACACCCTGGTGGATCGAGTSCCAGGCCTGCT----------------------------------------------------------------------------------------------------------------------------------------------------------------------------------------------------------   [811]
Nephelomys_keaysi                CTGATGGGAATGCAAGCAGCCATTGAGCAGGTTATGAAGAGTCATGAGATTCTGAGCATCTCAGACCCTCAGATGCTGGCCCATGTGCTGACAGCCGGAGTGCAGAGTTCCTTGAATGACCCACGCCTCTTTATCTCCTATGAGCCCAGCACCCTCGAGGCTCCCCAA---CAAGCACCAACACTCACCAACCTCACCCGAGAAGAACTGCTGGCCCAGGTACAGAGGAACATCCACCATGAAGTTCTTGAGGGTAATGTGGGTTACCTGCGAGTGGATGACCTTCCTGGCCAGGAGGTACTGAGTGATCTGGGAGAGTTCTTGGTGGCCCATGTGTGGAGGCAGCTCATGAGCACCACTTCCTTAATACTAGATCTTCGGCACTGCGCTGGTGGTCACATCTCTGGGATACCTTATGTCATCTCCTACTTGCACCGTGGGAACACAGTCATGCATGTGGATACCATCTATGACCGCCCCTCCAACACCACCACTGAGATCTGGACCTTGCCCAAGGTCCTAGGAGAGAGATACAGTGCTGACAAAGATGTGGTAGTCCTCACCAGTGGACATACTGGGGGTGTGGCTGAGGCCATCACCTACATCCTCAAGCAGATGCGCAGAGCCATAGTGGTGGGTGAGCGGACAGAGGGTGGTGCCCTGGACCTCCAGAAGCTGAGAATAGGCCAGTCCAACTTTTTCCTCACAGTTCCTGTGTCCAGGTCTCTGGGACCTCTGGGAGGAGGTGGTCAGACATGGGAAGGCAGTGGTGTGCTGCCTTGTGTGGGGACTCCTGCAGAGCAGGCCCTAGAAAAGGCTCTGGCCATCCTCACCCTGCGCCGTGCTCTGCCAGGGGTCGTCCTCCGACTTCAGGAAGCCCTGCAGGACTATTACACACTGGTGGACCGAGTGCCGGGCCTGATACACCACCTGGCTAGCATGGACTACTCAGCCTTGGTCTCTGAGGATGACCTAGTGACAAAGCTCAATGCTGGCTTGCAAGCTGTCTCAGAGGATCCCAGGCTCCTGGTGAGAGCCACTGGACCTAAAGAAAGCTCCTCT---AGGCCTGAGACTGGGCCTAATGATCCCCCAGAAGCTGCTCCTGAGGTGCCCAAGGAAGAA   [1119]
Nephelomys_livipes               CTGATGGGAATGCAAGCAGCCATTGAGCAGGCTATGAAGAGTCGTGAGATTCTGAGCATCTCAGACCCTCAGATGCTGGCCCATGTGCTGACAGCCGGAGTGCAGAGTTCCTTGAATGACCCACGCCTCTTTATCTCCTATGAGCCCAGCACCCTCGAGGCTCCCCAA---CAAGCACCAATGCTCACCAACCTCACCCGAGAAGAACTGCTGGCCCAAGTACAGAGGAACATCCACCATGAAGTTCTTGAGGGTAATGTGGGTTACCTGCGAGTGGATGACCTTCCTGGCCAGGAGGTACTGAGTGAACTGGGAGAATTCTTGGTGGCCAATGTGTGGAGGCAGCTCATGAGCACCTCTTCCTTAATACTAGATCTTCGGCACTGTGCTGGTGGTCACATCTCTGGGATACCTTATGTCATCTCCTACTTGTACCCTGGGAACACAGTCATGCACGTGGATACCATCTATGACCGCCCCTCCAACACCACCACTGAGATCTGGACCTTGCCCAAGGTCCTAGGAGAGAGATACAGTGCTGACAAAGATGTGGTAGTCCTCACCAGTGGACATACTAGGGGTGTGGCTGAAGACATCACCTACATCCTCAAGCAGATGCGCAGAGCCATAGTGGTGGGTGAGCGGACAGAGGGTGGTGCTCTGGACCTCCAGAAGCTGAGAATAGGCCAGTCCGACTTTTTCCTCACGGTTCCTGTGTCCAGGTCTCTGGGACCCCTGGGAGGAGGTGGTCAGACATGGGAAGGCAGTGGTGTGCTGCCTTGTGTGGGGACTCCTGCAGAGCAGGCCCTAGAAAAGGCCCTGGCCATCCTCACCCTGCGCCGTGCTCTGCCAGGGGTCGTCCTCCGACTTCAGGAAGCCCTGCAG-ACTATTACACACTGGTGGACCGAGTGCCGGGCCTGATACACCACCTGGCTAGCATGGACTACTCAGCCTTGG-----------------------------------------------------------------------------------------------------------------------------------------------------------------------   [954]
Nesomys_rufus                    CTGATGGGAATGCAAGCAGCCATTGAGCAGGCTATGAAGAGTCGTGAGATTCTGGGCATCTCAGACCCTCAGACACTGGCCCATGTGCTGACAGCCGGAGTGCAGAGTTCCTTGAATGACCCACGCCTCTTCATCTCCTATGAGCCCAGTACCCTCGAGGCTCCTCAG---CAAGCACCAACACTCACCAACCTCACCCGAGAAGAACTACTGGCCCAGCTACAGAGGAACATTCACCATGAGGTTCTTGAGGGCAACGTGGGTTACCTACGAGTGGATGACCTCCCAGGCCAGGAGGTACTGAGTGAGCTGGGGGGGTTCTTGGTGGCCCATGTGTGGAGTCAGCTCATGGGCACCTCCTCCTTGGTGCTAGATCTCCGGCACTGTGCTGGTGGTCATGTYTCTGGGATCCCATATATCATTTCCTACTTGCACCCAGAGAACACTGTCATGCATGTGGATACCATCTACGATCGCCCCTCCAATACCACCACAGAGATCTGGACCTTGCCCAAGGTCCTAGGGGAGAGGTACAGTGCTGACAAGGATGTGGTCGTCCTCACCAGTGGACGTACTGGGGGAGTGGCTGAGGACATTGCCTACATCCTCAAGCAGATGCGCAGGGCCATTGTGGTGGGTGAGCGGACAGAGGGTGGTGCCCTGGACCTTCAGAAGCTGAGAATAGGCCAGTCCAACTTCTTCCTCACAGTGCCTGTGTCCAGGTCCCTGGGACCCCTGGGTGGAGGTGGCCAGACATGGGAAGGCAGTGGAGTGCTGCCCTGCGTAGGGACACCTGCAGAGCAGGCCCTGGAAAAGGCCCTGGCCATCCTCACCCTGCGCCGTGCCCTACCAGGGGTTGTCCTCCGACTTCAGGAAGCTCTACAGGACTATTACACACTAGTGGACCGAGTGCCCAGCCTGCTACACCACCTGGCTAGCATGGACTACTCAGCCGTGGTCTCTGAGGAGGACCTGGTGACAAAGCTCAATGCTGGCTTGCAGGCTGTGTCGGAGGATCCCAGGCTCCTGGTGAGAGCCACTGAACCCAGAGAAACCTCCTCT---AGGCCTGAAACTGGGCCTAATGATCCCCCAACAGCCACTCCTGAAGTACCCAAGGAAGAA   [1119]
Niviventer_confucianus           ------------------------------GCTATGAAGAGTCATGAGATTCTGGGCATCTCAGACCCTCAGACGCTGGCCCACGTGCTGACAGCTGGAGTCCAGAGCTCTTTGAATGACCCTCGTCTCTTCATCTCCTATGAACCCAGCACCCTCGAGGCTCCCCAG---CAAGCACCAGCACTCGCCAACCTCACCCGAGAAGAACTGCTGGCCCAGGTACAGAGGAACATCCACCATGAGGTTCTTGAGGGTAACGTGGGCTACCTACGAGTGGATGATCTCCCTGGCCAGGAGGTACTGAGTGAGCTGGGGGAGTTCCTGGTGAGCCATGTGTGGAAGCAGCTCATGGACACCTCTTCCTTGGTGCTAGATCTCCGGCACTGTGCTGGCGGCCATGTCTCTGGGATCCCTTATGTCATCTCCTACTTGCACCCTGGGAACACAGTCGTGCACGTGGACACCATCTATGACCGGCCCTCCAACACCACCACAGAGATCTGGACCTTGCCYAAGGTCCTGGGGGAGAGATACAGTGCTGACAAGGACGTGGTGGTCCTCACCAGTGTACACACCGGGGGAGTAGCTGAGGATATCGCCTACATTCTCAAGCAGATGAGAAGGGCCATCGTGGTGGGTGAGCGAACAGAGGGTGGYGCCCTGGACCTCCAGAAGCTGAGAATAGGCCAGTCCAAYTTCTTCCTCACAGTGCCTGTGTCCAGGTCCCTGGGGCCCCTGGGTGGAGGTGGCCAGACATGGGAAGGCAGTGGAGTGCTGCCCTGTGTGGGGATACCTGCAGAACAAGCCCTAGAAAAGGCCCTGGCCATCCTCACCCTGCGCCGTGCCCTGCCAGGGGTTGTCCTCCGACTTCAGGAAGCCCTACAGGACTATTACACATTAGTGGACCGAGTGCCRGGCCTGCTGCACCACCTGGCCAGCATGGACTACTCGGCCGTGGTCTCCGAAGAGGACCTGGTGACAAAGCTCAATGCTGGTTTGCAGGCTGTGTCGGAGGACCCCAGGCTCCTGGTGAGAGCCACTGGACCCAGAGAAACCCCCTCA---AGACCTGAGACTGTACCTAATGACCCTCCAGCAGTCACCCCTGAGGTGCCCAAGGAAGAA   [1089]
Niviventer_cremoriventer         ---------------------------------------------------------------------------------------------------------AGCTCTTTGAATGACCCACGTCTCTTCATTTCCTATGAACCCAGCACCCTCGAGGCTCCCCAG---CAAACACCAGCACTCACCAAYCTCACCCGAGAAGAACTGCTGGCCCAGATACAGAGGAACATCCGCCAYGAGGTTCTTGAGGGTAACGTGGGCTACCTACGAGTGGATGATCTCCCTGGCCAGGAGGTACTGAGTGAGCTGGGGGAGTTCCTGGTGAGCCATGTGTGGAAGCAGCTCATGGACACCTCTTCCTTGGTGCTGGATCTCCGGCACTGTGCTGGCGGCCATGTCTCTGGGATTCCTTATGTCATCTCCTACTTGCACCCTGGGAACACAGTCTTGCACGTGGATACCATCTATGACCGGCCYTCCAACACCACCACAGAGATCTGGACCTTGCCTAAGGTCCTGGGGGAGAGATACAGTGCTGACAAGGACGTGGTGGTCCTCACCAGTGGACACACCGGGGGGGTAGCTGAGGATATAGCCTATATTCTCAAGCAGATGCGAAGGGCCATCGTGGTGGGTGAGCGGACGGAGGGTGGCGCCCTGGACCTCCAGAAGCTGAGAATAGGCCAGTCCAACTTCTTCCTCACAGTGCCTGTGTCCAGGTCCCTGGGGCCCCTGGGTGGAGGTGGCCAGACATGGGAAGGTAGTGGAGTGCTGCCCTGTGTGGGGATACCCGCAGAGCAAGCCCTAGAAAAGGCCCTGGCCATTCTCACCCTGCGCCGTGCCCTGCCTGGGGTTGTCCTCCGACTTCAGGAAGCCCTACAGGACTATTACACATTAGTGGACCGAGTGCCTGGCCTGCTGCACCACCTGGCCAGCATGGACTACTCGGCCGTGGTCTCCGAAGAGGACCTGGTGACAAAGCTCAATGCTGGTTTGCAGGCTGTGTCGGAGGACCCCAGGCTCCTGGTGAGAGCCACCGGACCCAGAGAAACCCCCTCA---AGACCTGAGACTGTACCTAATGACCCTCCAGCAGTCACCCCTGAGGTRCCCAAGGAAGAA   [1014]
Niviventer_culteratus            --------AATGCAAGCGGCCATTGAGCAGGCTATGAAGAGTCATGAGATTCTGGGCATCTCAGACCCTCAGACGCTGGCCCACGTGCTGACAGCTGGAGTCCAGAGCTCTTTGAGTGATCCTCGTCTCTTCATCTCCTATGAACCCAGCACCCTCGAGGCTCCCCAG---CCAGCACCAGCACTCGCCAACCTCACCCGAGAAGAACTGCTGGCCCAGGTACAGAGGAACATCCGCCATGAGGTTCTTGAGGGTAACGTGGGCTACCTACGAGTGGATGATCTCCCKGGCCAGGAGGTACTGAGTGAGCTGGGGGAGTTCCTGGTGAGCCATGTGTGGAAGAAACTCATGGACACCTCTTCCTTGGTGCTAGATCTCCGGCACTGTGCTGGCGGCCATGTCTCTGGGATCCCTTATGTCATCTCCTACTTGCACCCTGGGAACACAGTCTTGCACGTGGATACCATCTATGACCGGCCCTCCAACACCACCACAGAGATCTGGACCYTGCCTAAGGTCCTGGGGGAGAGATACAGTGCTGACAAGGACGTGGTGGTCCTCACCAGTGGACACACCGGGGGAGTAGCTGAGGATATCGCCTACATTCTCAAGCAGATGAGAAGGGCCATCGTGGTGGGTGAACGGACGGAGGGTGGCGCCCTGGACCTCCAGAAGCTGAGAATAGGCCAGTCCGACTTCTTCCTCACAGTGCCTGTGTCCAGGT-----------------------------------------------------------------------------------------------------------------------------------------------------------------------------------------------------------------------------------------------------------------------------------------------------------------------------------------------------------------------------------------------------------------   [713]
Niviventer_excelsior             CTGATGGGAATGCAAGCGGCCATTGAGCAGGCTATGAAGAGTCATGAGATTCTGGGCATCTCAGACCCTCAGACGCTGGCCCACGTACTGACAGCTGGAGTCCAGAGCTCTTTGAATGACCCTCGTCTCTTCATTTCCTATGAACCCAGCACCCCCGAGGCTCCYCAG---CAAGCACCAGCACTCACCAACCTCACCCGAGAAGAACTGCTGGCCCAGGTGCAGAGGAACATCCGCCATGAGGTTCTTGAGGGTAACGTGGGCTACCTACGAGTGGATGATCTCCCTGGCCAGGAGGTACTGAGTGAGCTGGGGGAGTTCCTGGTGAGCCATGTGTGGAAGCAGCTCATGGACACCTCTTCCTTGGTACTAGATCTCCGGCACTGTGCTGGCGGCCACGTCTCTGGGATCCCTTATGTCATCTCTTACTTGCACCCTGGGAACACAGTCTTGCACGTGGATACCATCTATGACCGGCCCTCCAACACCACCACAGAGATCTGGACCTTGCCTAAGGTCCTGGGGGAGAGATACAGCGCTGACAAGGACGTGGTGGTCCTCACCAGTGGACACACCGGGGGAGTAGCTGAGGATATCGCCTACATTCTCAAGCAGATGCGAAGGGCCATCGTGGTGGGTGAGCGGACGGAGGGTGGAGCCCTGGACCTCCAGAAGCTGAGAATAGGCCAGTCCAACTTCTTCCTCACAGTGCCTGTGTCCAGGTCCCTGGGGCCCCTGGGTGGAGGTGGCCAGACATGGGAAGGCAGTGGAGTGCTGCCCTGTGTGGGGATACCCGCAGAGCAAGCCCTAGAAA-----------------------------------------------------------------------------------------------------------------------------------------------------------------------------------------------------------------------------------------------------------------------------------------------------------------------   [811]
Notiomys_edwardsii               CTGATGGGAATGCAAGCAGCCATTGAGCAGGCTATGAAGAGTCGTGAGATTCTGGGCATCTCAGACCCTCAGATGCTAGCCCATGTGCTGACAGCCGGAGTGCAGAGCTCTTTGAATGACCCACGCCTCTTCATCTCCTATGAGCCCAGTACTCTYGAGACTCCCCAG---CAAGCACCAATGCTCACCAACCTCACCCGAGAAGAACTGCTGACCCAGCTACAGAAGAATATGCACCATGAAGTTCTTGAGGGCAATGTGGGTTACCTACGAGTGGATGACCTTCCTGGCCAGGAAGTACTGAGTGAGCTGGGGGAATTCTTGGTGGACCATGTGTGGAGGCAGCTCATGAGCACCTCTTCCTTAGTACTAGATCTTCGGCACTGTGCTGGTGGGCACATCTCTGGAATACCTTATGTCATCTCCTACTTGCACCCTGGGAACACAGTCATGCACGTGGATACCATCTATGATCGCCCTTCCAACACCACCACTGAGATCTGGACCTTGCCCAAGGTCCTAGGGGAGAGATACAGTGCTGACAAAGATGTGGTGGTCCTNACCAGTGGACATACTGGGGGTGTGGCTGAGGACATCACCTACATCCTCAAGCAGATGCGCAGAGCCATAGTGGTGGGTGAGCGGACGGAGGGTGGTGCCCTGGACCTCCAGAAGCTGAGAATAGGCCAGTCCAACTTTTTCCTCACAGTTCCTGTGTCCAGGTCTCTGGGACCCCTGGGAGGAGGTGGCCAGACATGGGAAGGCAGTGGTGTGCTGCCTTGTGTGGGGACACCTGCAGAGCAGGCCCTAGAAAAGGCCCTGGCCATCCTCACCCTGCGCCGTGCCCTGCCAGGGGTTGTCCTCCGACTTCAGGAAGCCCTTCAGGACTATTACACACTGGTGGACCGAGTGCCGGGCCTGCTACACCACCTGGCTAGCATGGACTACTCAGCCGTGGTCTCTGAGGATGACCTAGTAACAAAGCTCAATGCTGGCTTGCAAGCTGTCTCAGAGGATCCCAGGCTCCTGGTGAGAGCCACTGGACCTAAAGAAAGCTCCTCT---AGGCCTGAGACTGGGCCTAATGACCCCCCAGAAGCTGCTCCTGAGGTGCCCAAAGAAGAA   [1119]
Notomys_fuscus                   CTGATGGGAATGCAAGCAGCCATTGAGCAGGCTATGAAGAGTCATGAGATTCTAGACATCTCAGACCCTCAGACGCTGGCCCATGTGCTGACAGCTGGAGTCCAGAGTTCCTTGAATGACCCACGTCTTTTCATCTCCTATGAGCCCAGTACCCTTGAGGCTCCCCCA---CAAGCACCAGCACTCACCAACCTCTCCCGAGAAGAACTGCTGGCCCAGATACAGAGGAATATCCACCATGAGGTTCTTGAGGGCAACGTGGGCTACCTACGAGTGGATGACCTCCCTGGCCAGGAGGTACTGAGTGAGCTGGGGGAGTTCTTAGTGAGCCATGTGTGGAAGAAGCTCATGGGCACCTCCTCCTTGGTGCTAGATCTCCGGCACTGTGCTGGTGGCCACGTCTCTGGGATCCCTTATGTCATCTCCTACTTGCACCCTGGGAACACTGTCATGCACGTGGATACCATCTATGATCGTCCCTCCAATACAACCACAGAGATCTGGACCTTGCCCAAGGTCCTAGGAGAGAGATACAGTGCTGACAAGGATGTGGTGGTCCTCACCAGTGGACATACTGGGGGTGTGGCGGAGGACATCGCCTACATCCTCAAGCAGATGCGTAGAGCCATCGTGGTGGGTGAGCGGACGGAGGGTGGCGCCCTGGACCTCCAGAAGCTGAGAATAGGCCAATCCAACTTCTTTCTCACAGTGCCTGTGTCTAGGTCCCTGGGACCCCTAGGTGGAGGTG-----------------------------------------------------------------------------------------------------------------------------------------------------------------------------------------------------------------------------------------------------------------------------------------------------------------------------------------------------------------------------------------   [745]
Nyctomys_sumichrasti             CTGATGGGGATGCAAGCGGCCATTGAGCAGGCTATGAAGAGTCATGAGATTCTGGGCATCTCAGACCCTCAGACGCTGGCCCATGTGTTGACCRCCGGAGTACAGAGTTCCTTGAATGACCCACGCCTCTTCATCTCCTACGAGCCCAGTACCCTCGAGGCTCCCCAG---CAAGCACCAAYGCTCACCAACCTCACGCGAGAAGAACTGCTCGCCCAGCTACAGAGGAACATCCACCATGAGGTTCTTGAAGGCAATGTGGGTTACCTACGAGTGGATGACCTCCCTGGCCAGGAGGTACTGAGTGAGCTGGGSGAGTTCTTGGTGGCCCATGTGTGGAGGCAGCTCATGGGCACCTCCTCCTTGGTGCTAGATCTCCGGCACTGTGCTGGTGGTCACATCTCCGGGATCCCTTATGTTATCTCCTACTTGCACCCTGGGAACACTGTCATGCAYGTGGATACCATCTATGATCGTCCCTCCAATACCACCACCGAGATCTGGACCTTGCCCAAGGTCCTAGGGGAGAGATACGGTGCTGACAAAGATGTGGTTGTCCTCACCAGCGGACRCACTGGGGGCGTGGCTGAGGACATCGCCTACATTCTCAAGCAGATGCGCAGGGCCATCGTCGTGGGTGAGCGGACAGAGGGTGGTGCCCTGGACCTSCAGAAGCTGAGAATAGGCCAGTCCAACTTCTTCCTCACAGTGCCTGTGTCCAGGTCCCTGGGACCCCTAGGAGGAGGTGGNCAGACATGGGAAGGGAGTGGAGTGCTGCCCTGTGTGGGGACACCTGCAGAGCAGGCCCTANAAAAGGCCCTGGCCATCCTCACCCTGCGTCGTGCTCTGCCAGGYGTTGTYCTTCGGCTTCAGGAAGCCCTGCAGGACTATTACACACTGGTGGACCGAGTGCCAGGCCTGCTACATCACCTGGATAGCATGGACTACTCAGCCGTGGTCTCTGAGGAGGACTTANTGTCAAAGCTCAATGCTGGCTTGCAGGCTGTATCAGAGGACCCCAGGCTCCTGGTGAGAGCCACTGGACTCANAGAAAGTTCCTCT---AGGCCTGAGACTGGGCCTAATGACTCCCCGGAAGCCACTCCTGAGGTGCCCAANGAAGAA   [1119]
Ochrotomys_nutali                CTGATGGGTATGCAAGCAGCCATTGAGCAGGCTGTGAAGAGTCGTGAGATTCTGGGCATCTCAGACCCTCAGACGCTGGCCCAGGTGCTGACAGCCGGAGTGCAGAGTTCCTTGAACGACCCACGCCTCTTCATCTCCTATGAGCCCAGTGCCCTCGAGGCCCCCCAG---CAAGCACCAATGCTCACCAACCTCACCAGAGAGGAACTACTGGCCCATCTACAGAGGAACATCCACCATGAGGTTCTTGAGGGCAATGTGGGTTACCTACGAGTGGATGACCTCCCTGGCCAGGAGGTACTGAGTGAGCTGGGGGGGTTCTTAGTGGCCCATGTGTGGAGGCAGCTCATGGGTACCTCCTCCTTGGTGCTAGATCTCCGGCACTGTGCTGGTGGTCACATCTCTGGGATCCCTTATGTCATCTCCTACTTGCACCCTGGGAACACGGTCATGCACGTGGATACCATCTACGATCGCCCCTCTAATACCACCACCGAGATCTGGACCTTGCCCAAGGTCCTAGGGGAGAGATACAGTGCTGACAAAGACGTGGTGGTCCTCACCAGTGGACGTACTGGGGGTGTGGCTGAGGACATCGCCTACATCCTCAAGCAGATGCGCAGGGCCATCGTGGTGGGTGAGCGGACAGAGGGTGGTGCCCTGGACCTCCAGAAGCTGAGAATAGGCCAGTCCAACTTCTTCCTCACAGTGCCCGTGTCCAGGTCCCTGGGGCCCCTGGGAGGAGGTGGCCAGACATGGGAG---------------------------------------------------------------------------------------------------------------------------------------------------------------------------------------------------------------------------------------------------------------------------------------------------------------------------------------------------------------------------   [759]
Oecomys_bicolor                  CTGATGGGAATGCAAGCAGCCATTGAGCAGGCTATGAAGAGTCGTGAGATTCTGGGCATCTCAGACCCTCAGATGCTGGCCCATGTGCTGACAGCTGGAGTGCAGAGTTCCTTGAATGACCCACGCCTCTTTATCTCCTATGAGCCCAGCACCCTCGAGGCTCCCCAA---CAACCACCAACGCTCACCAACCTCACCCGAGAAGAACTGCTGGCCCAGGTACAGAGGAACATCCACCATGAAGTTCTTGAGGGTAATGTGGGTTACCTACGAGTGGATGACCTTCCTGGCCAGGAGGTACTGAGTGAGCTGGGAGAATTCTTGGTGACCCATGTGTGGAGGCAGCTCATGAGCACCTCGTCCTTAATACTAGATCTTCGGCACTGTGCTGGTGGTCACATCTCTGGGATACCTTATGTCATCTCCTACTTGCACCCTGGGAACACAGTCATGCACGTGGATACCATCTATGACCGCCCCTCCAACACCACCACTGAGATCTGGACCTTGCCCAAGGTCCTAGGAGAGAGATACAGTGCTGACAAAGATGTGGTAGTCCTCACCAGTGGACATACTGGGGGTGTGGCTGAGGACATCACCTACATCCTCAAGCAGATGCGCAGAGCCATAGTGGTGGGTGAGCGGACAGAGGGTGGTGCCCTGGACCTCCAGAAGCTGAGAATAGGCCAGTCCAACTTTTTCCTCACGGTTCCTGTGTCCAGGTCTCTAGGACCCCTGGGAGGAGGTGGTCAGACATGGGAGGC-------------------------------------------------------------------------------------------------------------------------------------------------------------------------------------------------------------------------------------------------------------------------------------------------------------------------------------------------------------------------   [761]
Oecomys_concolor                 CTGATGGGAATGCAAGCAGCTATTGASCAGGSTATGAAGAGTCGTGAGATTCTGGGCATCTCAGACCCTCAGATGCTGGCCCATGTGCTGACAGCTGGAGTGCAGAGTTCCTTGAATGACCCACGCCTCTTTATCTCCTATGAGCCCAGCACCCTCGAGGCTCCCCAA---CAAGCACCAACGCTCACCAGCCTCACTCGAGAAGAACTGCTGGCCCAGGTACAGAGGAACATCCACCATGAGGTTCTTGAGGGTAATGTGGGTTACCTACGAGTGGATGACCTTCCTGGTCAGGAGGTACTGAGTGAGCTGGGGGAATTCTTGGTGACCCATGTGTGGAGGCAGCTCATGAGCACCTCTTCCTTAATACTAGATCTTCGGCACTGTGCTGGWGGTCACATCTCTGGGATACCTTATGTCATCTCCTACTTGCACCCTGGGAACACAGTCATGCACGTGGATACCATCTATGACCGCCCCTCCAACACCACCACTGAGATCTGGACCTTGCCCAAGGTCCTAGGAGAGAGATACAGTGCTGACAAAGATGTGGTGGTCCTCACCAGTGGACATACTGGGGGTGTGGCTGAGGACATCACCTACATCCTCAAGCAGATGCGCAGAGCCATAGTGGTGGGTGAGCGGACAGAGGGTGGTGCCCTGGACCTCCAGAAGCTGAGAATAGGCCAGTCCAACTTTTTCCTCACGGTTCCTGTGTCCAGGTCTCTAGGACCCCTGGGAGGAGGTGGTCAGACATGGGAAGGCAGTGGTGTGCTGCCTTGTGTGGGGACTCCTGCAGAGCAGGCCCTAGAAAAGGCCCTGGCCATCCTCACCCTGCGCCGTGCTCTGCCAGGGGTCGTCCTCCGACTTCAGGAAGCCCTGCAGGACTATTACACACTGGTGGACCGAGTGCCGGGCCTGATACACCACCTGGCTAGCATGGACTACTCAGCCTTGGTCTCTGAGGATGACCTAGTGACAAAGCTCAATGCTGGCTTGCAAGCTGTCTCAGAGGATCCCAGGCTCCTGGTGAGAGCCACTGGACCTAAAGAAAGCTCCTCT---AGGCCTGAGACTGGGCCTAATGACCCCCCAGAAGCTGCTCCTGAGGTGCCCAAGGAAGAA   [1119]
Oecomys_superans                 CTGATGGGAATGCAAGCAGCCATTGAGCAGGCTATGAAGAGTCGTGAGATTCTGGGCATCTCAGACCCTCAGATGCTGGCCCATGTGCTGACAGCTGGAGTGCAGAGTTCCTTGAATGACCCACGCCTCTTTATCTCCTATGAGCCCAGCACCCTCGAGGCTCCCCAA---CAAGCACCAACGCTCACCAGCCTCACCCGAGAAGAACTGCTGGCCCAGGTACAGAGGAACATCCACCATGAAGTTCTTGAGGGTAATGTGGGTTACCTACGAGTGGATGACCTTCCTGGCCAGGAGGTACTGAGTGAGCTGGGAGAATTCTTGGTGACCCATGTGTGGAGGCAGCTCATGAGCACCTCTTCCTTAATACTAGATCTTCGACACTGTGCTGGTGGTCACATCTCTGGGATACCTTATGTCATCTCCTACTTGCACCCTGGGAACACAGTCATGCACGTGGATACCATCTATGACCGCCCCTCCAACACCACCACTGAGATCTGGACCTTGCCCAAGGTCCTAGGAGAGAGATACAGTGCTGACAAAGATGTGGTAGTCCTCACCAGTGGACATACTGGGGGTGTGGCTGAGGACATCACCTACATCCTCAAGCAGATGCGCAGAGCCATAGTGGTGGGTGAGCGGACAGAGGGTGGTGCCCTGGACCTCCAGAAGCTGAGAATAGGCCAGTCCAACTTTTTCCTCACGGTTCCTGTGTCCAGGTCTCTAGGACCCCTGGGAGGAGGTG-TC--------------------------------------------------------------------------------------------------------------------------------------------------------------------------------------------------------------------------------------------------------------------------------------------------------------------------------------------------------------------------------------   [747]
Oenomys_hypoxanthus              CTGATGGGAATGCAAGCAGCCATTGAGCAGGCTATGAAGAGTCATGAGATTCTGGGCATCTCAGATCCTCAGACGCTGGCCCATGTGCTGACAGCTGGAGTGCAGAGTTCCTTGAATGACCCACGTCTCTTCATCTCCTATGAGCCCAGCACCCTCGAGGCTCCCCAG---CAAGCACCAGTGCTCACCAACTTCACCMGGGAAGAACTGCTGGCCCAGATACAGAAGAACATCCATCATGAGGTTCTTGAGGGCAACGTAGGCTACCTACGAGTGGATGACCTCCCTGGCCAGGAGGTACTGAGTGAGCTTGGGGAGTTCTTAGTGAGCCATGTGTGGGAGCAGCTCATGGGCACCTCCTCCTTGGTGCTAGATCTCCGGCACTGTGCTGGTGGCCATGTCTCTGGCATCCCTTATGTCATCTCCTACTTGCACCCTGGAAACACTGTCATGCACGTGGATACCATCTATGATCGTCCCTCCAACACCACCACAGAGATCTGGACCTTGCCCAAGGTCCTAGGAGAGAGATACAGTGCTGATAAGGATGTGGTGATCCTCACCAGTGGACATACTGGGGGAGTGGCTGAGGACATCGCCTACATCCTCAAGCAGATGCGCAGGGCCATCGTGGTGGGTGAGCGAACGGAGGGTGGTGCCCTGGACCTCCAGAAGCTGAGAATAGGTCAGTCCAACTTCTTCCTCACAGTGCCTGTGTCCAGGTCCCTGGGACCCCTAGGTGGAGGTGGCCAGACATG-------------------------------------------------------------------------------------------------------------------------------------------------------------------------------------------------------------------------------------------------------------------------------------------------------------------------------------------------------------------------------   [755]
Oligoryzomys_fulvescens          CTGATGGGAATGCAAGCAGCCATTGAGCAGGCTATGAAGAGTCGTGAGATTCTGGGCATCTCAGACCCTCAGATGCTGGCCCATGTGCTGACAGCAGGAGTACAGAGTTCCTTGAATGATCCACGCCTCTTTATCTCCTATGAGCCCAGTACCCTCGAGGCTCCCCAA---CAAGCACCAACGCTCACCAACCTCACCCGAGAAGAACTGCTGGCCCAGGTACAGAGGAATATCCACCATGAAGTTCTCGAGGGAAATGTGGGTTACCTACGAGTGGATGACCTTCCTGGCCAGGAGGTACTGAGTGAGCTGGGGGAATTCTTGGTGGCCCATGTGTGGAGGCAGCTCATGAGCACCTCTTCCTTAATACTAGATCTTCGGCACTGTGCTGGTGGTCACATCTCGGGGATACCTTATATCATCTCCTACTTGCACCCTGGGAACACAGTCATGCACGTGGATACCATCTATGACCGCCCATCCAACACCACCACTGAGATCTGGACCTTGCCCAAGGTCCTAGGAGAGAGATACAGTGCTGACAAAGATGTGGTAGTCCTCACCAGCGGACATACTGGGGGTGTGGCTGAGGACATCACCTACATCCTCAAGCAGATGCGCAGAGCCATAGTGGTGGGTGAGCAGACAGAGGGTGGTGCCCTGGACCTCCAGAAGCTGAGAATAGGCCAGTCCAACTTTTTCCTCACAGTTCCTGTGTCCAGGTCTCTGGGACCCTTGGGCGGAGGTGGCCAGACATGGGAAGGCAGTGGTGTGCTGCCTTGTGTGGGGACTCCTGCAGAGCAGGCCCTAGAAAAGGCCCTGGCCATCCTCACCCTGCGCCGTGCTCTGCCAGGGGTCGTCCTCCGACTTCAGGAAGCCCTGCAGGACTATTACACACTGGTGGACCGAGTGCCGGGCCTGCTACACCACCTGGCTAGCATGGACTACTCAGCCTTGGTCTCTGAGGATGATCTAGTGACAAAGCTCAATGCTGGCTTGCAAGCTGTCTCAGAGGATCCCAGGCTCCTGGTGAGAGCCACTGGACCTAAGGAAAGCTCCTCT---AGGCCCGAGACTGGGCCTAATGACCCCCCAGAAGCTGCTCCTGAGGTGCCCAAGGAAGAA   [1119]
Oligoryzomys_longicaudatus       ----------------------------------------------------------------------------------------------------------------------------GCCTCTTTATCTCCTATGAGCCCAGTACCCTCRAGGCTCCCCAA---CAAGCACCAATGCTCAACAACCTCACCCGAGAAGAACTGCTGGCCCAGGTACAGAGGAATCTCCACCATGAAGTTCTCGAGGGAAATGTGGGTTATCTACGAGTGGATGACCTTCCTGGCCAGGAGGTTCTGAGTGAGCTGGGGGAATTCTTGGTGGCCCATGTGTGGAGGCAGCTCATGAGCACCTCTTCCTTAATACTAGATCTTCGGCACTGTGCTGGTGGTCACATCTCGGGGATACCTTATATCATCTCCTACTTGCACCCTGGGAACACAGTCATGCACGTGGATACCATCTATGACCGCCCATCCAACACCACCACTGAGATCTGGACCTTGCCCAAGGTCCTAGGAGAGAGATACAGCGCTGACAAAGATGTGGTAGTCCTCACCAGTGKACATACTGGGGGTGTGGCTGAGGACATCACCTACATCCTCAAGCAGATGCGCAGAGCCATAGTGGTGGGTGAGCAGACAGAGGGTGGCGCCCTGGACCTCCAGAAGCTGAGAATAGGCCAGTCCAACTTTTTCCTCACAGTTCCTGTGTCCAGGTCTCTGGGACCCTTGGGCGGAGGTGGCCAGACATGGGAAGGCAGTGGTGTGCTGCCTTGTGTGGGGACTCCTGCAGAGCAGG--------------------------------------------------------------------------------------------------------------------------------------------------------------------------------------------------------------------------------------------------------------------------------------------------------------------------------   [678]
Oligoryzomys_microtis            CTGATGGGAATGCAAGCAGCCGTTGAGCAGGCTATGAAGAGTCGTGAGATTCTGGGCATCTCAGACCCTCAGATGCTGGCCCATGTGCTGACAGCAGGAGTACAGAGTTCCTTGAATGACCCACGCCTCTTTATCTCCTATGAGCCCAGTACCCTCGAGGCTCCCCAA---CAAGCACCAACGCTCACCAACCTCACCCGAGAAGAACTGCTAGCCCAGGTACAGAGGAATATCCACCATGAGGTTCTCGAGGGAAATGTGGGTTATCTACGAGTGGATGACCTTCCTGGCCAGGAGGTACTGAGTGAGCTGGGGGAATTCCTGGTGGCCCATGTGTGGAGGCAGCTCATGAGCACCTCTTCCTTAATACTAGATCTTCGGCACTGTGCTGGCGGTCACATCTCGGGGATATCTTATATCATCTCCTACTTGCACCCTGGGAACACAGTCATGCACGTGGATACCATCTATGACCGCCCATCCAACACCACCACTGAGATCTGGACCTTGCCCAAGGTCCTGGGAGAGAGATACAGTGCTGACAAAGATGTGGTAGTCCTTACCAGTGGACATACTGGGGGTGTGGCTGAGGACATCACCTACATCCTCAAGCAGATGCGCAGAGCCATAGTGGTGGGTGAGCAGACAGAGGGTGGTGCCCTGGACCTCCAGAAGCTGAGAATAGGCCAGTCTAACTTTTTCCTCACAGTTCCTGTGTCCAGGTCTCTGGGACCCTTGGGCGGAGGTGGCCAGACATGGGAAGGYAGTGGTGTGCTGCCTTGTGTGGGGAYTCCTGCAGAGCAGGCCCTAGACAAGGCCCTGGCCATCCTCACCCTGCGCCGTGCTCTGCCAGGGGTCGTCCTCCGACTTCAGGAAGCCCTGCAGAACTATTACACACTGGTGGACCGAGTGCCGGGCCTGCTACACCACCTGGCTAGCATGGACTACTCAGCCTTGGTCTCTGAGGATGATCTAGTGACAAAGCTCAATGCTGGCTTGCAAGCTGTCTCAGAGGATCCCAGGCTCCTGGTGAGAGCCACTGGACCTAAAGAAAGCTCCTCT---AGACCCGAGACTGGGCCTAATGACCCCCCAGAAGCTGCTCCTGAGGTGCCCAAGGAAGAA   [1119]
Ondatra_zibethicus               CTGATGGGAATGCAAGCAGCCATTGAGCAGGCTATGAAGAGTCGTGAGATTCTGGGCATCTCAGACCCTCAGACgCTGGCCCATGTGCTGACAGCCGGAGTGCAGAGTTCCTTGAATGACCCACGCCTCTTCATCTCCTATGAGCCCAGTACCCTCGAGGCTCCCCAG----CAGCACCAACACTCACCAACCTCACCCGAGAAGAACTACTGGCCCAGCTACAGAGGAGCATCCACCATGAGGTCCTTGAGGGCAACGTGGGTTACCTACGAATAGATGATTTCCCCGGCCAGGAGGTACTGAGTGAGCTGGGGGGATTCTTGGTGACCCATATGTGGAGGCAGCTCATGGACACCTCCTCCTTGGTGCTCGATCTCCGGTACTGTGCTGGTGGTCACATCTCTGGGATCCCTTATTTCATCTCCTACTTGCACCCTGGGAACACCGTCATGCATGTGGATACCATCTATGATCGCCCCTCCAATACCACCACCGAGATCTGGACCCTGCCCAAGGTCCTAGGGGAGAGATACAGTGCTGACAAAGATGTGATAGTCCTCACCAGTGGACGCACTGGGGGTGTGGCTGAGGACATCGCCTACATCCTCAAGCAGATGCGCAGGGGCATCGTGGTGGGCGAGCGGACGGAGGGTGGTGCCCTGGACCTCCAGAAGCTGAGAATAGGCCAGTCCAACTTCTTCCTCACAGTGCCCGTGTCCAGGTCCCTGGGGCCCTTGGGAGGAGGTGGCCAGACGTGGGAAGGCAGTGGAGTGCTGCCCTGCGTGGGGATACCAGCAGAGAAAGCCCTAGAAAAGGCCTTGGCCATCCTCACCCTGCGCCGTGCCCTCCCAGGCGTGGTGCTCCGGCTTCAGGAAGCCCTGCAGGACTATTACACACTAGTGGACCGAGTGCCGGGCCTGCTACACCGCCTGTCTAGCATGGACTACTCAGCTGTGGTCTCGGAGGAAGACCTAGTGACAAAGCTCAATGCTGGCTTGCAGGCTGTATCCGAGGATCCCAGGCTCCTGGTGAGAGTCACTGGACCCAGAGAAAGCTCCTCT---AGGCCTGAGACTGGGCCTAATGACCCTCCAGAAGCCACTCCTGAGGTGCCCAAGGAAGAA   [1118]
Onychomys_leucogaster            ------------------------------------------------------------------------------------------------------------------------------------------------------------------------------------------------------------------CTGGCCCAGCTACAGAGGAACATCCACCATGAGATTCTTGAGGGCAATGTGGGTTACCTACGAGTAGATGACCTCCCTGGCCAGGAGGTACTGAGTGAGCTGGGGGGGTTCTTGGTGGCCCATGTGTGGAGGCAGCTCATGGACACCTCCTCCTTGGTGCTAGATCTCCGGAACTGTGCTGGTGGTCACATCTCTGGGATCCCTTATGTCATCTCCTACTTGCACCCTGGGAACACTGTCATGCACGTGGATACCATCTATGATCGCCCTTCTAATACCACCACCGAGATCTGGACCTTGCCCAAGGTCCTAGGGGAGAGATACAGTGCTGACAAAGATGTGGTAGTCCTCACCAGTGGACGAACNGGGGGCGTGGCTGAGGACATCGCCTACATCCTCAAGCAGATGCGCAGGGCCATCGTGGTGGGTGAGCGGACAGAGGGTGGTGCCCTGGACCTCCAGAAGCTGAGGATAGGCCAGTCCAACTTCTTCCTCACAGTACCTGTGTCCAGGTCCCTGGGACCCCTGGGAGGAGGTGGCCAGACGTGGGAAGGCAGTGGAGTTCTGCCCTGTGTGGGGACACCTGCAGAGCAGGCCCTAGAAAAGGCGCTGGCCATCCTCACCCTGCGCCGTGCCCTGCCAGGGGTTGTCCTCCGACTTCAGGAAGCCCTGCGGGACTATTACACGCTGGTGGACCGAGTGCCGGGCCTGCTACACCACCTGGCTAGCATGGACTACTCAGCCGTGGTCTCTGAGGAGGACCTAGTGACAAAGCTCAATGCCGGCTTGCAGGCCGTGTCAGAGGATCCCAGGCTCCTGGTGAGAGCCACTGGACCCCGAGAAAGCTCCTCT---AAGCCCGAGACTGGGCCTAATGACCCCCCAGAAGCCGCGCCTGAGGTGCCCAAGGAAGAA   [912]
Oryzomys_couesi                  CTGATGGGAATGCAAGCAGCCATTGAGCAGGCTATGAAGAGTCGTGAGATTCTGGGCATCTCAGACCCTCAGATGCTGGCCCATGTGCTGACAGCCGGAGTGCAGAGTTCCTTGAATGACCCACGCCTCTTTATCTCCTATGAGCCCAGTACCCTCGAGGCTCCCCAA---CAAGCACCAACGCTCACCAGCCTCACCCGAGAAGAACTGCTAGCCCAGGTACAGAGGAATATCCACCATGAAGTTCTTGAGGGAAATGTGGGTTACCTACGAGTGGATGACCTTCCTGGCCAGGAGGTACTGAGTGAGCTGGGGGAATTCTTGGTGGCCCATGTGTGGAGGCAGCTCATGAGCACCTCTTCCTTAATACTAGATCTTCGGCACTGTGCTGGTGGTCACATCTCTGGGATACCTTATATCATCTCCTACTTGCACCCTGGGAACACAGTCATGCACGTGGATACCATCTATGACCGCCCATCCAACACCACCACTGAGATCTGGACCTTGCCCAAGGTCCTAGGGGAGAGATACAGTGCTGACAAAGATGTGGTAGTCCTCACCAGTGGACATACTGGGGGTGTGGCTGAGGACATCACCTACATCCTCAAGCAGATGCNCAGAGCCATAGTGGTGGGTGAGCGGACAGAGGGTGGTGCCCTGGACCTCCAGAAGCTGAGAATAGGCCAGTCCAACTTTTTCCTCACAGTTCCTGTGTCCAGGTCTTTGGGACCCCTGGGCGGAGGTGGCCAGACATGGGAAGGCAGTGGTGTGCTGCCTTGTGTGGGGACTCCTGCAGAGCAGGCCCTAGAAAAGGCCCTGGCCATCCTCACCCTGCGCCGCGCTCTGCCCGGGGTCGTCCTCCGACTTCAGGAAGCCCTGCAGGACTATTACACGCTGGTGGACCGAGTGCCGGGCCTGCTACACCRCCTGGCTAGCATGGACTACTCAGCCTTGGTCTCTGAGGACGACCTAGTGACAAAGCTCAATGCTGGCTTGCAAGCTGTCTCAGAGGATCCCAGGCTCCTGGTGAGAGCCACTGGACCTAAAGAAAGCTCCTCT---AGGCCTGAGACGGGGCCTAATGACCCCCCAGAAGTTGCTCCTGAGGTGCCCAAGGAAGAA   [1119]
Oryzomys_palustris               CTGATGGGAATGCAAGCAGCCATTGAGCAGGCTATGAAGAGTCGTGAGATTCTGGGCATCTCAGACCCTCAGATGCTGGCCCATGTGCTGACAGCCGGAGTGCAGAGTTCCTTGAATGACCCACGCCTCTTTATCTCCTATGAGCCCAGTACCCTCGAGGCTCCCCAA---CAAGCACCAACGCTCACCAGCCTCACCCGAGAAGAACTGCTAGCCCAGGTACAGAGGAATATCCACCATGAAGTTCTTGAGGGAAATGTGGGTTACCTACGAGTGGATGACCTTCCTGGCCAGGAGGTACTGAGTGAGCTGGGGGAATTCTTGGTGGCCCATGTGTGGAAGCAGCTCATGAGCACCTCTTCCTTAATACTAGATCTTCGGCACTGTGCTGGTGGTCACATCTCTGGGATACCTTATATCATCTCCTACTTGCACCCTGGGAACACAGTCATGCACGTGGATACCATCTATGACCGCCCATCCAACACCACCACTGAGATCTGGACCTTGCCCAAGGTCCTAGGGGAGAGATACAGTGCTGACAAAGATGTGGTAGTCCTCACCAGTGGACATACTGGGGGTGTGGCTGAGGACATYACCTACATCCTCAAGCAGATGCGCAGAGCCATAGTGGTGGGTGAGCGGACAGAGGGTGGTGCCCTGGACCTCCAGAAGCTAAGAATAGGCCAGTCCAACTTTTTCCTCACAGTTCCTGTGTCCAGGTCTTTGGGACCCCTGGGCGGAGGTGGCCAGACATGGGAAGGCAGTGGTGTGCTGCCTTGTGTGGGGACTCCTGCAGAGCAGGCCCTAGAAAAGGCCCTGGCCATCCTCACCCTGCGCCGTGCTCTGCCAGGGGTCGTCCTCCGACTTCAGGAAGCCCTGCAGGACTATTACACACTGGTGGACCGAGTGCCGGGCCTGCTACACCACCTGGCTAGCATGGACTACTCAGCCTTGGTCTCTGAGGATGACCTAGTGACAAAGCTCAATGCTGGCTTGCAAGCTGTCTCAGAGGATCCCAGGCTCCTGGTGAGAGCCACTGGACCTAAAGAAAGCTCCTCT---AGGCCTGAGACTGGGCCTAATGACCCCCCAGAAGTTGCTCCTGAGGTGCCCAAGGAAGAA   [1119]
Osgoodomys_banderanus            ------------------------------------------------------------------------------------------------------------------------------------------------------------------------------------------------------------------CTGGTNCAGCTACAGAGGAACATCCACCATGAGGTTCTTGAAGGCAAAGTGGGTTACATACGAGTGGATGANCTCCCTGGCCAGGAGGNACTGAGTGAGCTGGGGGGGTTCTTGGTGGCCCACGTGTGGAGGCAGCTCATGGACACCTCCTCCTTGGTGCTAGATCTCCGGAACTGTGCTGGTGGTCACATCTCTGGGATCCCTTATGTCATCTCCTACTTGCACCCTGGGAACACTGTCATGCACGTGGATACCATCTATGATCGCCCCTCTAATACCACCACTGAGATCTGGACCTTGCCCAAGGTCCTAGGGGAGAGATACAGTGCTGACAAAGACGTGGTAGTCCTCACCAGTGGACATACCGGGGGCGTGGCTGAGGACATCGCCTACATCCTCAAGCAGATGCGCAGGGCCATCGTGGTGGGTGAGCGGACGGAGGGTGGTGCCCTGGACCTCCAGAAGCTGAGGATAGGCCAGTCCAACTTCTTCCTCACAGTACCTGTGTCCAGGTCCCTGGGACCCCTGGGAGGAGGTGGCCAGACGTGGGAAGGCAGTGGAGTTCTGCCCTGTGTGGGGACACCTGCAGAGCAGGCCCTAGAAAAGGCCCTGGCCATCCTCACCCTGCGTCGTGCCCTGCCAGGGGTTGTCCTCCGACTTCAGGAAGCCCTGCAGGACTATTACACGCTGGTGGACCGAGTGCCGGGCCTGTTACACCACCTGGCTAGCATGGACTACTCAGCTGTGGTCTCTGAGGAGGACCTAGTGACAAAGCTCAATGCTGGCTTGCAGGCCGTGTCAGAGGACCCCAGGCTCCTGGTGAGAGCCACTGGACCCAGAGAAAGCTCCTCT---AAGCCCGANACTTGGCCTAATGANCCCCCAGAAGCCGCTCCTGAGGTGCCCAANGAAGAG   [912]
Otomys_anchietae                 CTGATGGGAATGCAAGCAGCCATTGAGCAGGCTATGAAGAGTCATGAGATTCTGGACATCTCAGACCCTCAGACGCTGGCCCATGTGCTGACAGCTGGAGTGCAGAGCTCCTTGAATGACCCACGTCTCTTCATCTCCTATGAGCCCAGCACCCTCGAGGCTCCCCAG---CAAGCACCAGTACTCACCAACCTCACCAGGGAAGAACTGCTGGCCCAGATACAGAAGAACATCCGTCATGAGGTTCTTGAGGGCAACGTAGGCTACCTGCGAGTGGATGACCTCCCTGGCCAGGAGGTACTGAGTGAGCTTGGGGAGTTCTTAGTAAGCCATGTATGGAAACAGATCATGGGCACCTCCTCCTTGGTGCTAGATCTCCGGCACTGTGCTGGCGGCCATGTCTCTAGCATCCCTTATGTCATCTCCTACTTGCACCCTGGAAACACTGTCATGCACGTGGATACCATCTATGATCGCCCCTCCAACACCACCACAGAGATCTGGACCTTGCCCAAGGTCCTAGGAGAGAGATACAGTGCGGACAAGGATGTGGTGATCCTCACCAGTGCACATACCGGGGGAGTGGCTGAGGACATCGTCTACATCCTCAAGCAGATGCGCAGGGCCATCGTGGTGGGTGAGCGGACAGAGGGTGGTGCCCTGGACCTCCAGAAGCTGAGAATAGGTCAGTCCAACTTCTTCCTCACAGTGCCTGTGTCCAGGTCCCTAGGACCCCTAGGTGGAGGTGGCCAGACCTGGGAAGGCAGTGGAGTGCTGCCCTGTGTGGGGACACCTGCAGAGCAAGCCCTAGAAAAGGCCCTGTCCATCCTCACCCTGCGTCGCGCCCTGCCAGGGGTTGTCCTCCGACTTCAGGAAGCCCTACAGGACTATTACACATTAGTGGACCGAGTGCCGGGCCTGCTGCACCATCTGGCTAGCATGGACTACTCAGCCGTGGTCTCTGAAGAGGACCTGGTGACAAAGCTCAATGCTGGCTTGCAGGCTGTGTCGGAGGATCCCAGGCTCCTGGTGAGAGCCACTGGGCCCAGAGAAACCTCCTCA---AGACCTGAGACTGAGCCTAATGAACCCCCAGCAGCCATCCCTGAGATGCCCAAGGGAGAA   [1119]
Otomys_angoniensis               CTGATGGGAATGCAAGCAGCCATTGARCAGGCTATGAAGAGTCATGAGATTCTGGACATCTCAGACCCTCAGACGCTGGCCCATGTGCTGACAGCTGGAGTGCAGAGCTCCTTGAATGACCCACGTCTCTTCATCTCCTATGAGCCCAGCACCCTYGAGGCTCCCCAG---CAAGCACCAGTGCTCACCAACCTCACCCGGGAAGAACTGCTGGCCCAGATACAGAAGAACGTCCGTCATGAGGTTCTTGAGGGCAACGTAGGCTACCTGCGAGTGGATGACCTCCCTAGCCAGGAGGTGCTGAGTGAGCTTGGKGAGTTCTTAGTGAGCCACGTATGGAAGCAGATCATGGGCACCTCCTCCTTGGTGCTAGATCTCCGGCACTGTGCTGGCGGCCATGTCTCTAGCATCCCTTATGTCATCTCCTACTTGCACCCTGGAAACACTGTCATGCACGTGGATACCATCTATGATCGCCCCTCCAACACCACCACAGAGATCTGGACCTTGCCCAAGGTCCTAGGAGAGAGATACAGTGCGGACAAGGATGTGGTGATCCTCACCAGTGCACACACCGGGGGAGTGGCTGAGGACGTCGTCTACATCCTCAAGCAGATGCGCAGGGCCATCGTGGTGGGTGAGCGGACAGAGGGTGGTGCCCTGGACCTCCAGAAGCTGAGAATAGGTCAGTCCAACTTCTTCCTCACAGTGCCTGTGTCCAGGTCCCTGGGACCCCTAGGTGGAGGTGGCCAGACCTGGGAAGGCAGTGGAGTGCTGCCCTGTGTGGGGACTCCTGCAGAGCAAGCCCTAGAAAAGGCCCTGTCCATCCTCACCCTGCGTCGCGCCCTGCCAGGGGTTGTCCTCCGACTTCAGAAAGCCCTACAGGACTATTACACATTAGTGGACCGAGTGCCGGGCCTGCTGCACCACCTGGCTAGCATGGACTACTCAGCTGTGGTCTCTGAAGAGGACCTGGTGACGAAGCTCAATGCTGGCTTGCAGGCTGTGTCGGAGGATCCCAGGCTCCTGGTGAGAACCACTGGGCCCAGAGAAACCTCCTCA---AGACCTGAGACTGAGCCTAATGAGCCCCCAGCAGCCACCCCTGAGATGCCCAAGGGAGAA   [1119]
Otomys_denti                     --------------agcagccaTTGAGCAGGCTATGAAGAGTCATGAGATTCTGGACATCTCAGACCCTCAGACGCTGGCCCATGTGCTGACAGCTGGAGTGCAGAGCTCCTTGAATGACCCACGTCTCTTCATCTCCTATGAGCCCAGCACCCTCGAGGCTCCCCAG---CAAGCACCAGCGYTCACCAACCTCACTAGGGAAGAACTGCTGGCCCAGATACAGAAGAACATCCGTCATGAGGTTCTTGAGGGCAACGTAGGCTACCTGCGAGTGGATGACCTCCCTGGCCAGGAGGTACTGAGTGAGCTTGGGGAGTTCTTAGTAAGCCATGTATGGAAACAGATCATGGGCACCTCCTCCTTGGTGCTAGATCTCCGTCACTGTGCTGGCGGCCATGTCTCTAGCATCCCTTACGTCATCTCCTACTTGCACCCTGGAAACACTGTCATGCACGTGGATACCATCTATGATCGCCCCTCCAACACCACCACAGAGATCTGGACCTTGCCCAAGGTCCTAGGAGAGAGATACAGTGCGGACAAGGATGTGGTGATCCTCACCAGTGCACATACCGGGGGAGTGGCTGAGGACATTGTCTACATCCTCAAGCAGATGCGCAGGGCCATCGTGGTGGGTGAGCGGACAGAGGGTGGTGCCCTGGACCTCCAGAAGCTGAGAATAGGTCAGTCCAACTTCTTCCTCACAGTGCCTGTGTCCAGGTCCCTAGGACCCCTAGGTGGAGGTGGCCAGACCTGGGAAGGCAGTGGAGTGCTGCCCTGTGTGGGGACACCTGCAGAGCAAGCCCTAGAAAAGGCCCTGTCCATCCTCACCCTGCGTCGCGCCCTGCCAGGGgTTGTCCTCCGACTTCAGGAAGCCCTACAGGACTATTACACATTAGTGGACCGAGTGCCGGGCCTGCTGCACCATC--------------------------------------------------------------------------------------------------------------------------------------------------------------------------------------------------   [914]
Ototylomys_phyllotis             CTGATGGGAATGCAAGCAGCCATTGAGCAGGCTATGAAGAGTCATGAGATTCTGGGCATCTCAGACCCTCAGACGCTGGCCCATGTGCTGACAGCCGGAGTACAGAGTTCCCTGAATGACCCACGCCTCTTCATCTCCTATGAGCCTGGTACCCTGGAGGCTCTCCAG---CAAGCACCTCCACTCACCAACCTCACTCGAGAAGAACTGCTGGCCCAGCTACAGAGGAACATCCACCATGAGGTCCTCGAAGACAATGTGGGTTACCTACGAGTGGATGATCTCCCTGGCCAGGAGGTGCTGAGTGAGCTGGGGGGGTTCTTGGTGGACCATGTGTGGAGGCAGCTCATGGGTACCTCCTCCTTGGTGCTAGATCTCCGGCACTGTGCTGGTGGTCACATCTCCGGGATTCCATATGTCATTTCCTATTTGCACCCTGGGAACACTGTCATGCATGTGGATACCATCTATGATCGTCCTTCCAACACCACCACCGAGATCTGGACCTTGCCCAAGATCCTAGGGGAGAGATATAGTGCTGACAAAGATGTGGTAGTCCTCACCAGTGGACGTACTGGCGGGGTGGCTGAGGACATCGCCTACATCCTCAAGCAGATGCGCAGGGCCATCGTTGTGGGTGAGAGGACGGAGGGTGGTGCGTTGGACCTCCAGAAGCTGAGAATCGGTCAGTCCAACTTCTTCCTCACAGTGCCCGTGTCCAGGTCCCTGGGACCCCTGGGAGGAGGCGGCCAGACATGGGAAGGCAGTGGAGTGCTGCCCTGTGT----------------------------------------------------------------------------------------------------------------------------------------------------------------------------------------------------------------------------------------------------------------------------------------------------------------------------------------------------   [782]
Oxymycterus_hiska                CTGATGGGAATGCAAGCAGCCATTGAGCAGGCTATGAAGAGTCGTGAGATTCTGGGCATCTCAGACCCTCAGATATTGGCCCATGTGCTGACAGCTGGAGTGCAGAGTTCCTTGAATGACCCACGCCTCTTCATCTCCTATGAGCCCAGTGCCCTCRAGGCTCCCCAG---CAAGCACCAACGCTCACCAACCTCACCCAAGAAGAACTGCTGGCCCAGCTACAGAGGAACATCCACCATGAAGTTCTTGAGGGCAATGTGGGTTACCTGCGAGTGGATGACCTTCCTGGCCAGGAGGTACTGAGTGAGCTGGGGGAATTCTTGGTGGACCATGTGTGGAGGCAGCTCATGAGCACCTCTTCCTTAGTACTGGATCTTCGGTACTGTGCTGGTGGTCACATCTCTGGGATACCTTACGTCATCTCCTACTTGCACCCTGGGAACAYAGTCATGCACGTGGATACCATCTATGATCGCCCCTCCAACACCACCACTGAGATCTGGACCTTGCCCAAGGTCCTAGGGGAGAGATACAGTGCTGACAAAGATGTGGTAGTCCTCACCAGTGGACATACTGGGGGTGTGGCTGAGGACATCACCTACATCCTCAAGCAGATGCGCAGAGCCATAGTGGTGGGTGAGCGGACAGAAGGAGGTGCCCTGGACCTCCAGAAGCTGAGAATAGGCCAGTCCAACTTTTTCCTCACNGTTCCTGTGTCCAGGTCTCTGGGACCACTGGGAGGAGGTGGC---------------------------------------------------------------------------------------------------------------------------------------------------------------------------------------------------------------------------------------------------------------------------------------------------------------------------------------------------------------------------------------   [747]
Oxymycterus_nasutus              CTGATGGGAATGCAAGCAGCCATTGAGCAGGCTATGAAGAGTCGTGAGATTCTGGGCATCTCAGACCCTCAGATACTGGCCCATGTGCTGACAGCCGGAGTGCAGAGTTCCTTGAATGACCCACGCCTCTTCATCTCCTATGAGCCCAGTGCCCTCGAGGCTCCCCAG---CAAGCACCAACGCTCACCAACCTCACCCAAGAAGAACTGCTGGCCCAGCTACAGAGGAATATCCACCATGAAGTTCTTGAGGGCAATGTGGGTTACCTGCGAGTGGATGACCTTCCTGGCCAGGAGGTACTGAGTGAGCTGGGGGAATTCCTGGTGGACCATGTGTGGAGGCAGCTCATGAGCACCTCTTCCTTAGTACTGGATCTTCGGTACTGTGCTGGTGGTCACATCTCTGGGATACCTTACGTCATCTCCTACTTGCACCCTGGGAACACAGTCATGCACGTGGATACCATCTATGATCGCCCCTCCAACACCACCACTGAGATCTGGACCTTGCCCAAGGTCCTAGGGGAGAGATACAGTGCTGACAAAGATGTGGTAGTCCTCACCAGTGGACATACTGGGGGTGTGGCTGAGGACATCACCTACATCCTCAAGCAGATGCGCAGAGCCATAGTGGTGGGTGAGCGGACAGAGGGAGGTGCCCTGGACCTCCAGAAGCTGAGAATAGGCCAGTCCAACTTTTTCCTCACAGTTCCTGTGTCCAGGTCTCTGGGACCACTGGGAGGAGGTGGC---------------------------------------------------------------------------------------------------------------------------------------------------------------------------------------------------------------------------------------------------------------------------------------------------------------------------------------------------------------------------------------   [747]
Parahydromys_asper               CTGATGGGAATGCAAGCAGCCATTGAGCAGGCTATGAAGAGTCATGAGATTCTGGGCATCTCAGACCCTCAGACGCTGGCCCATGTGCTGACAGCTGGAGTCCAGAGTTCCTTGAATGACCCACGTCTCTTCATCTCCTATGAGCCCGGTACCCTCGAGGCTCCCTCA---CAAGCACAATCACTCACCAACCTCACCCGAGAAGAACTGCTGGCCCAGATACAGAGGAACATCCACCATGAGATTCTTGAGGACAACGTGGGCTACCTACGAGTGGATGACCTCCCTGGCCAGGAGGTACTGAGTGAGCTGGGGGAGTTCTTAGTGAGCCATGTGTGGAAGCAGCTCATGGGCACCTCCTCCTTGGTGCTAGATCTCCGGCACTGTGCTGGTGGACACATCTCTGGGGTCCCTTATGTCATCTCCTACTTGCACCCTGGGAACACTGTCATGCATGTGGATACCATCTATGACCGTCCCTCCAACACCACCACAGAGATCTGGACCTTGCCCAAGGTCCTAGGAGAGAGATACAGTGCTGACAAGGATGTAGTGGTCCTCACCAGTGGACATACTGGGGGAGTGGCCGAGGATATTGCCTACATCCTCAAGCAGATGCGCAGGGCCATCGTGGTGGGTGAGCGGTCGGAGGGTGGCGCCCTGGACCTCCAGAAGCTGAGAATAGGCCAATCTAACTTCTTCCTCACAGTGCCTGTGTCTAGGTCCCTGGGACCCCTAGGTGGAGGTGGCCAGACATGGGAAGGCAGTGGAGTGCTGCCCTGTGTGGAGACACCTGCAGAGCAAG--------------------------------------------------------------------------------------------------------------------------------------------------------------------------------------------------------------------------------------------------------------------------------------------------------------------------------   [802]
Paramelomys_levipes              CTGATGGGAATGCAAGCAGCCATTGAGCAGGCTATGAAGAGTCATGAGATTCTGGACATCTCAGACCCTGAGACGCTGGCCCATGTGCTGACAGCTGGAGTTCAGAGTTCCTTGAACGACCCACGTCTTTTCATCTCCTATGAGCCCAGTACCCTCGAGGCTCCCCCA---CAAGCACCAGCACTCACCAACCTCACCCGAGAAGAACTGCTGGCCCAGATACAGAGGAACATCCACCATGAGGTTCTTGAGGGCAACGTGGGCTACCTACGAGTGGATGACCTCCCTGGTCAGGAGGTACTGAGTGAGCTGGGGGAGTTCTTAGTGAGCCATGTGTGGAAGCAGCTCATGGGCACCTCCTCCTTGGTGCTAGATCTCCGGCACTGTGCTGGTGGCCACGTCTCTGGGATCCCTTATGTCATCTCCTACTTGCACCCTGGGAACACTGTCATGCACGTGGATACCATCTATGATCGTCCCTCCAACACCACCACAGAGATCTGGACCTTGCCCAAGGTCCTAGGAGAGAGATACAGTGCTGACAAGGATGTGGTGGTCCTCACCAGTGGACATACTGGGGGAGTGGCCGAGGACGTCGCCTACATCCTCAAGCAGATGCGCAGAGCCATCGTGGTGGGTGAGCGGACGGAGGGTGGCGCCCTGGACCTCCAGAAGCTGAGAATAGGTCAATCCAACTTCTTCCTCACAGTGCCTGTGTCTAGGTCCCTGGGACCCCTAGGTGGAGGTGGCCAGACAT--------------------------------------------------------------------------------------------------------------------------------------------------------------------------------------------------------------------------------------------------------------------------------------------------------------------------------------------------------------------------------   [754]
Parotomys_brantsii               CTGATGGGAATGCAAGCAGCCATTGAGCAGGCTATGAAGAGTCATGAGATTCTGGACATCTCAGACCCTCAGACGCTGGCCCATGTGCTGACAGCTGGAGTGCAGAGTTCCTTGAATGACCCACGTCTCTTCATCTCCTATGAGCCCAGCACCCTCGAGGCTCCCCAG---CAAGCACCAGCACTCACCAACCTCACCCGGGAAGAGCTGCTGGCCCAGATACAGAAGAACGTCCGTCATGAGGTTCTTGAGGGCAATGTAGGCTACCTACGAGTGGATGACCTCCCTGGCCAGGAGGTACTGAGAGAGCTTGGGGAGTTCTTAGTGAGCCACATATGGAAGCAGATCATGAGCACCTCCTCCTTGGTGCTAGATCTCCGGCACTGTGCTGGCGGCCATGTCTCTAGCATCCCTTATGTCATCTCCTACTTGCACCCTGGAAACACTGTCATGCACGTGGATACCATCTATGATCGTCCCTCCAACACCACCACAGAGATCTGGACCTTGCCCAAGATCCTAGGAGAGAGATACAGTGCTGACAAGGATGTGGTGATCCTCACCAGTGCACATACTGGGGGAGTGGCTGAGGACGTGGTCTACATCCTCAAGCAGATGCGCAGGGCCATCGTGGTGGGTGAGCGGACAGAGGGTGGTGCCCTGGACCTCCAGAAGCTGAGAATAGGTCAGTCYAACTTCTTCCTCACAGTGCCTGTGTCCAGGTCCCTGGGACCCCTAGGTGGAGGTGGCCAGACAT--------------------------------------------------------------------------------------------------------------------------------------------------------------------------------------------------------------------------------------------------------------------------------------------------------------------------------------------------------------------------------   [754]
Paruromys_dominator              ------------------------------------------CATGAGATTCTGGGCATCTCGGACCCTCAGACGCTGGCCCATGTGCTGACARTTGGAGTCCAGAGCTCTTTGAATGACCCACGTCTCTTCATCTCCTATGAGCCCAGTACCCTCGAGGCTCCCCAG---CAAGCACCAGCGCTCACCGACCTCACCCGAGAAGAACTGCTGGCCCAGATACAGAGGAACATCCGTCATGAGGTTCTTGAGGATAACGTGGGCTACCTACGAGTGGATGACCTCCCTGGACAGGAGGTACTGAGTGAGCTGGGGGAGTTCCTAGTGAGCCATGTGTGGAAGCAGCTCATGGGCACCTCCTCCTTGGTGTTAGATCTCCGTCACTGTGCTGGTGGCCATGTCTCTGGGATCCCTTATGTCATCTCCTACTTGCACCCTGGGAACACAGTCTTGCACGTGGATACCATCTACGATCGGCCCTCCAACACCACCACAGAGATCTGGACCTTGCCTAAGGTCCTGGGGGAGAGATACAGTGCTGACAAGGATGTGGTGGTCCTCACCAGTGGACATACTGGGGGAGTAGCTGAGGACATCGCTTACATCCTCAAGCAGATGCGCAGGGCCATCGTGGTGGGTGAGCGGACSGAGGGTGGCGCCCTGGACCTCCAGAAGCTGAGAATAGGCCAGTCCGACTTCTTCCTTACGGTGCCTGTGTCCAGGTCCCTGGGGCCCCTTGGTGGAGGCGGCCAAACGTGGGAAGGCAGCGGGGTGCTGCCCTGTGTGGGGATACCTGCAGAGCAAGCCCTAGAAAAGGCCCTGGCCATCCTCACCCTGCGTCGTGCCCTGCCAGGCGTTGTCCTCCGACTCCAGGAAGCCCTACAGGACTATTACACATTAGTGGACCGAGTGCCGGGCCTGCTGCACCACCTGGCCAGCATGGACTACTCGGGCGTGGTCTCCGAAGAGGACCTGGTGACAAAGCTCAATGCTGGTTTGCAGGCTGTGTCGGAGGATCCCAGGCTCCTGGTGAGAGCCAYCGGACCCAGAGAAAGCCCCTCA---AGACCTGAGACTGGACCTAACGACCCACCAGCAGTCACCCCTGAGGTGCCCAAGGAAGAA   [1077]
Peromyscus_aztecus               CTAATGGGAATGCAAGCAGCCATTGAGCAGGCTGTGAAGAGTCGTGAGATTCTGGGTATCTCAGACCCTCAAACGCTGGCCCACGTGCTGACAGCTGGAGTGCAGAGTTCCTTGAATGACCCACGCCTCTTCATCTCCTACGAGCCCAGTACCCTCGAGACTCCCCAG---CAAGCGCCAACACTCACCAACCTCACCCGAGAAGAGCTGCTGGTCCAGCTACAGAGGAACATCCACCATGAGGTTCTTGAGGGCAATGTRGGTTACCTACGAGTGGATGACCTCCCTGGCCAGGAGGTACTGAGTGAGCTGGGGGGGTTCTTGGTGGCCCACGTGTGGAAGCAGCTCATGGACACCTCCTCCTTGGTGCTAGATCTCCGGAACTGTGCTGGTGGTCACATCTCTGGGATCCCTTATGTCATCTCCTACTTGCACCCTGGGAACACTGTCATGCACGTGGATACCATCTATGATCGCCCCTCGAATACCACCACCGAGATCTGGACCTTGCCCAAGGTCCTAGGGGAGAGATACGGTGCTGACAAAGATGTGGTAGTCCTCACCAGTGGACGTACCGGGGGCGTGGCTGAGGACATTGCCTACATCCTCAAGCAGATGCGCAGGGCCATCGTGGTGGGTGAGCGGACGGAGGGTGGTGCCCTGGACCTCCAGAAGCTGAGGATAGGCCAGTCCAACTTCTTCCTCACAGTACCTGTGTCCAGGTCCCTGGGACCCCTGGGAGGAGGTGGCCAGACATG-------------------------------------------------------------------------------------------------------------------------------------------------------------------------------------------------------------------------------------------------------------------------------------------------------------------------------------------------------------------------------   [755]
Peromyscus_boylii                CTGATGGGAATGCAAGCAGCCATTGAGCAGGCTGTGAAGAGTCGTGAGATTCTGGGCATCTCAGACCCTCAAACGCTGGCCCACGTGCTGACAGCCGGAGTGCAGAGTTCCTTGAATGACCCACGCCTCTTCATCTCCTACGAGCCCAGYACCCTCGAGACTTCCCAG---CAAGCACCAACACTCACCAACCTCACCCGAGAAGAACTGCTGGCCCAGCTACAGAGGAACATCCACCATGAGGTTCTTGAAGGCAATGTGGGTTACCTACGAGTGGATGACCTCCCTGGCCAGGAGGTACTGAGTGAGCTTGGGGGGTTCTTGGTGGCCCACGTGTGGAGGCAGCTCATGGACACCTCCTCCTTGGTGCTAGATCTCCGGAACTGTGCTGGTGGTCACATCTCTGGGATCCCTTATGTCATCTCCTACTTGCACCCTGGGAACACTGTCATGCACGTGGATACCATCTATGATCGCCCCTCTAATACCACCACCGAGATCTGGACCTTGCCCAAGGTCCTAGGGGAGAGATACAGTGCTGACAAAGATGTGGTAGTCCTCACCAGTGGACGTACCGGGGGCGTGGCTGAGGACATCGCCTACATCCTCAAGCAGATGCGCAGGGCCATCGTGGTGGGTGAGCGGACGGAGGGTGGTGCCCTGGACCTCCAGAAGCTGAGGATAGGCCAGTCCAACTTCTTCCTCACAGTACCTGTGTCCAGATCCCTGGGACCCCTAGGAGGAGGTGGCCAGACATGGGAGG--------------------------------------------------------------------------------------------------------------------------------------------------------------------------------------------------------------------------------------------------------------------------------------------------------------------------------------------------------------------------   [760]
Peromyscus_californicus          -----------------------------------------------------------------------------------------------------------------------------------------------------------------------------------------------------------------------------------------------------------------------TTACCTCCGAGTGGATGACCTCCCTGCCCAGGAGGTACTGAGTGAGCTGGGGGGGTTCTTGGTGGCCCACGTGTGGAAGCAGCTCATGGACACCTCCTCCTTGGTGCTAGATCTCCGGAACTGTGCTGGTGGTCACATCTCTGGGATCCCTTATGTCATCTCCTACTTGCACCCTGGGAACACTGTCATGCACGTGGATACCATCTATGATCGCCCCTCAAATACCACCACCGAGATCTGGACCTTGCCCAAGGTCCTAGGGGAGAGATACAGTGCTGACAAAGATGTGGTAGTCCTCACCAGTGGACGTACCGGGGGCGTGGCTGAGGACATCGCCTACATCCTCAAGCAGATGCGCAGGGCCATCGTGGTGGGTGAGCGGACAGAGGGTGGTGCCCTGGATCTCCAGAAGCTGAGGATAGGCCAGTCCAACTTCTTCCTTACAGTACCTGTGTCCAGGTCCCTGGGACCCCTGGGAGGAGGTGGCCAGACGTGGGAAGGCAGTGGAGTTCTGCCCTGTGTGGGGACACCTGCAGAGCAGGCCCTAGAAAAGGCCCTGGCCATCCTCACCCTGCGTCGTGCCCTGCCAGGGGTTGTCCTCCGACTTCAGGAGGCCCTGCAGGACTATTACACACTGGTGGACCGAGTGCCAGGCCTGCTACACCACCTGGCTAGCATGGACTACTCAGCTGTGGTCTCTGAGGAGGACCTAGTGACAAAGCTCAATGCTGGCTTGCAGGCTGTGTCAGAGGATCCCAGGCTTCTGGTGAGAGCCACTGGACCCAGAGAAAGCTCCTCT---AAGCCCGAGACCGGGCCTAANGANCCCCCAGAA---------------------------   [832]
Peromyscus_crinitus              ------------------------------------aAGAGTCGTGAGATTCTGGGCATCTCAGACCCTCAAACGCTGGCCCACGTGCTGACAGCTGGAGTGCAGAGTTCCTTGAATGACCCACGCCTCTTCATCTCCTACGAGCCCAGTACCCTCGAGACTCCCCAG---CAAGCACCAACACTCACCAACCTCACCCGAGAAGAACTGCTGGTCCAGCTACAGAGGAACATCCACCATGAGGTTCTTGAAGGCAATGTGGGTTACCTACGAGTGGATGACCTCCCTGGCCAGGAGGTACTGAGTGAGCTTGGGGGGTTCTTGGTGGCCCAYGTGTGGAGGCAGCTCATGGACACCTCCTCCTTGGTGCTAGATCTCCGGAACTGTGCTGGTGGTCACATCTCTGGGATCCCTTATGTCATCTCCTACTTGCACCCTGGGAACACTGTCATGCACGTGGATACCATCTATGATCGCCCCTCTAATACCACCACCGAGATCTGGACCTTGCCCAAGGTCCTAGGGGAGAGATACAGTGCTGACAAAGATGTGGTAGTCCTCACCAGTGGACGTACCGGGGGCGTGGCTGAGGACATCGCCTACATCCTCAAGCAGATGCGCAGGGCCATCGTGGTGGGTGAGCGGACGGAGGGTGGTGCCCTGGACCTCCAGAAGCTGAGGATAGGCCAGTCCAACTTCTTCCTCACAGTACCTGTGTCCAGATCCCTGGGACCCCTGGGAGGAGGTGGCCAGACGTGGGAAGGCAGTGGAGTTCTGCCCTGTGTGGGGACACCTGCAGAGCAGGCCCTAGAAAAGGCCCTGGCCATCCTCACCCTTCGTCGTGCCCTGCCAGGGGTTGTCCTCCGACTTCAGGAAGCCCTGCAGGRCTATTACACGCTGGTGGACCGAGTGCCAGGCCTGCTACACCACCTGGCYAGCATGGACTACTCAGCCGTGGTCTCTGAGGAGGACCTGGTGACAAAGCTCAATGCTGGCTTGCAGGCCGTGTCAGAGGATCCCAGGCTCCTGGTGAGAGCCACTGGACCCAGAGAAAGCTCCTCT---AASCCCGAGACTGGGCCTAATGACCCCCCAGAAGCCGCTCCTGAGGTGCCCAAGGAAGAA   [1083]
Peromyscus_eremicus              ------------------------------------------------------------------------------------------------------------------------------------------------------------------------------------------------------------------CTGGTCCAGCTACAGAGGAACATCCACCATGAGGTTCTTGAGGGCAATGTGGGTTACCTACGAGTGGATGACCTCCCTGGCCAGGAGGTACTGAGTGAGCTGGGAGGGTTCTTGGTGGCCCACGTGTGGAAGCAGCTCATGGACACCTCCTCCTTGGTGCTAGATCTCCGGAACTGTGCTGGTGGTCACATCTCTGGGATCCCTTATGTCATCTCCTACTTGCACCCTGGGAACACTGTCATGCACGTGGATACCATCTATGATCGCCCCTCGAATACCACCACCGAGATCTGGACCTTGCCCAAGGTCCTAGGGGAGAGATACAGTGCTGACAAAGATGTGGTAGTCCTCACCAGTGGACGTACCGGGGGCGTGGCTGAGGACATCGCCTACATCCTCAAGCAGATGCGCAGGGCCATCGTGGTGGGTGAGCGGACGGAGGGTGGTGCCCTGGACCTCCAGAAGCTGAGGATAGGCCAGTCCAACTTCTTCCTCACAGTACCTGTGTCCAGGTCCCTGGGACCCCTGGGAGGAGGTGGCCAGACGTGGGAAGGCAGTGGAGTTCTGCCCTGTGTGGGGACACCTGCAGAGCAGGCCCTAGAAAAGGCCCTGGCCATCCTCACCCTGCGTCGTGCCCTGCCAGGGCTTGTCCTCCGACTTCAGGAGGCCCTGCAGGACTATTACACGCTGGTGGACCGCGTGCCGGGCCTGCTACACCGCCTGGCTAGCATGGACTACTCAGCCGTGGTCTCTGAGGAGGACCTAGTGACAAAGCTCAATGCTGGCTTGCAGGCTGTGTCAGAGGATCCCAGGCTCCTGGTGAGAGCCACTGGACCCAGAGAAAGCTCCTCT---AAGCCCGAGACCGGGCCTAATGACCCCCCAGAAGCCGCTCCTGAGGTGCCCAAGGAAGAA   [912]
Peromyscus_fraterculus           CTAATGGGAATGCAAGCAGCCATTGAGCAGGCTGTGAAGAGTCGTGAGATTCTGGGCATCTCAGACCCTCAAACGCTGGCCCACGTGCTGACAGCCGGAGTGCAGAGTTCCTTGAATGACCCACGCCTCTTCATCTCCTACGAGCCCAGCACCCTCGAGACTCCCCAG---CAAGCGCCAACACTCACCAACCTCACCCGAGAAGAGCTGCTGGTCCAGCTACAGAGGAACATCCACCATGAGGTTCTTGAGGGCAATGTGGGTTACCTACGAGTGGATGACCTCCCTGGCCAGGAGGTACTGAGTRAGCTGGGGGGGTTCTTGGTGGCCCACGTGTGGAAGCAGCTCATGGACACCTCCTCCTTGGTGCTAGATCTCCGGAACTGTGCTGGTGGTCACATCTCTGGGATCCCTTATGTCATCTCCTACTTGCACCCTGGGAACACTGTCATGCACGTGGATACCATCTATGATCGCCCCTCGAATACCACCACTGAGATCTGGACCTTGCCCAAGGTCCTAGGGGAGAGATACAGTGCTGACAAAGATGTGGTAGTCCTCACCAGTGGACGTACCGGGGGCGTGGCTGAGGACATCGCCTACATCCTSAAGCAGATGCGCAGGGCCATCGTGGTGGGTGAGCGGACGGAGGGTGGTGCCCTGGACCTCCAGAAGCTGAGGATAGGYCAGTCCAACTTCTTCCTCACAGTACCTGTGTCCAGGTCCCTGGGACCCCTGGGAGGAGGTG-----------------------------------------------------------------------------------------------------------------------------------------------------------------------------------------------------------------------------------------------------------------------------------------------------------------------------------------------------------------------------------------   [745]
Peromyscus_leucopus              ------------------------------------------------------------------------------------------------------------------------------------------------------------------------------------------------------------------TTGGTCCAGCTACAGAGGAACATCCACCATGAGGTTCTTGAGGGCAACGTGGGTTACCTTCGAGTGGATGACCTCCCTGGCCAGGAGGTACTGAGTGAGCTGGGGGGGTTCTTGGTGGACCACGTGTGGAGGCAGCTCATGGACACCTCCTCCTTGGTGCTAGATCTCCGGAACTGTGCTGGTGGTCACATCTCTGGGATCCCTTATGTCATCTCCTACTTGCACCCTGGGAACACTGTCATGCACGTGGATACCATCTATGATCGCCCCTCTAATACCACCACCGAGATCTGGACCTTGCCCAAGGTCCTAGGGGAGAGATACAGTGCTGACAAAGACGTGGTAGTCCTCACCAGTGGACGTACCGGGGGCGTGGCTGAGGATATCGCCTACATCCTCAAGCAGATGCGCAGGGCCATCGTGGTGGGTGAGCGGACGGAGGGTGGTGCCCTGGACCTCCAGAAGCTGAGGATAGGCCAGTCCAACTTCTTCCTCACAGTACCTGTGTCCAGGTCCCTGGGACCCCTGGGAGGAGGTGGCCAGACGTGGGAAGGCAGTGGAGTACTGCCCTGTGTGGGGACACCTGCCGAGCAGGCCCTAGAGAAGGCCCTGGCCATCCTCACCCTGCGTCGTGCCCTGCCAGGGGTTGTCCTCCGACTTCAGGAAGCCCTGCAGGACTATTACACGCTGGTGGACCGAGTGCCGGGCCTGCTACACCACCTGGCTAGCATGGACTACTCAGCTGTGGTCTCTGAGGAGGACCTAGTGACAAAGCTCAATGCTGGCTTGCAGGCTGTGTCAGAGGATCCCAGGCTCCTGGTGAGAGCCACCGGACCCAGAGAAAGCTCCTCT---AAGCCCGAGACCGGGCCTAATGACCCCACAGAAGCCGCTCCTGAGGTGCCCAAGGAAGAA   [912]
Peromyscus_mexicanus             ------------------------------------------------------------------------------------------------------------------------------------------------------------------------------------------------------------------CTGGTCCAGCTACAGAGGAACATCCACCATGAGGTTCTTGAAGGCAATGTGGGTTACCTACGAGTGGATGACCTCCCTGGCCAGGAGGTACTGAGTGAGCTGGGGGGGTTCTTGGTGGCCCACGTGTGGAGGCAGCTCATGGACACCTCCTCCTTGGTGCTAGATCTCCGGAACTGTGCTGGTGGTCACATCTCTGGGATCCCTTATGTCATCTCCTACTTGCACCCTGGGAACACTGTCATGCATGTGGATACCATCTATGATCGCCCCTCTAATACCACCACCGAGATCTGGACCTTGCCCAAGGTCCTAGGGGAGAGATACAGTGCTGACAAAGATGTGGTAGTCCTCACCAGTGGACGTACCGGGGGCGTGGCTGAGGACATCGCCTACATCCTCAAGCAGATGCGCAGGGCCATCGTGGTGGGTGAGCGGACGGAGGGTGGTGCCCTGGACCTCCAGAAGCTGAGGATAGGCCAGTCCAACTTCTTCCTCACAGTACCTGTGTCCAGATCCCTGGGACCCCTGGGAGGAGGTGGCCAGACGTGGGAAGGCAGTGGAGTTCTGCCCTGTGTGGGGACACCTGCAGAGCAGGCCCTAGAAAAGGCCCTGGCCATCCTCACCCTGCGTCGTGCCCTGCCAGGGGTTGTCCTCCGACTTCAGGAAGCCCTGCAGGACTATTACACGCTGGTGGACCGAGTGCCGGGCCTGCTACACCACCTGGCTAGCATGGACTACTCAGCCGTGGTCTCTGAGGAGGACCTAGTAACAAAGCTCAATGCTGGCTTGCAGGCCGTGTCAGAGGATCCCAGGCTCCTGGTGAGAGCCACTGGACCCAGAGAAAGCTCCTCT---AAGCCCGAGACTGGGCCTAATGACCCCCCAGAAGCCGCTCCTGAGGTGCCCAAGGACGAA   [912]
Peromyscus_polionotus            ---------------------------------------------------------------------------------------------------------------------------------------------------------------------------------------------------------------------GTNCAGCTACAGAGGNACATCCNCCATGAGGTTCTTGAGGGNNNNGTGGGTNACCTACGAGTGGATGANCTCNCTGGCCAGGAGGAACTGAGTGAGCTGGGGGGGTTCTTGGTGGACCACGTGTGGAGGCAGCTCATGGACACCTCCTCCTTGGTGCTAGATCTCCGGAACTGTGCTGGTGGTCACATCTCTGGGATCCCTTATGTCATCTCCTACTTGCACCCTGGGAACACTGTCATGCACGTGGATACCATCTATGATCGCCCCTCTAATACCACCACCGAGATCTGGACCTTGCCCAAGGTCCTAGGGGAGAGATACAGTGCTGACAAAGACGTGGTAGTCCTCACCAGTGGACGTACCGGGGGCGTGGCTGAGGACATCGCCTACATCCTCAAGCAGATGCGCAGGGCCATCGTGGTGGGTGAGCGGACGGAGGGTGGTGCCCTGGACCTCCAGAAGCTGAGGATAGGCCAGTCCAACTTCTTCCTCACAGTACCTGTGTCCAGGTCCCTGGGACCCCTGGGAGGAGGTGGCCAGACGTGGGAAGGCAGTGGAGTACTGCCCTGTGTGGGGACACCTGCCGAGCAGGCCCTAGAAAAGGCCCTGGCCATCCTCACCCTGCGTCGTGCCCTGCCTGGGGTTGTCCTCCGACTTCAGGAAGCCCTGCAGGACTATTACACGCTGGTGGACCGAGTGCCGGGCCTGCTACACCACCTGGCTAGCATGGACTACTCAGCCGTGGTCTCTGAGGAGGACCTAGTGACAAAGCTCAATGCTGGCTTGCAGGCTGTGTCAGAGGATCCCAGGCTCCTGGTGAGAGCCACTGGACCCAGAGAAAGCTCCTCT---AAGCCCGAGACCGGGCCTAATGACCCCCCAGAAGCCGCTCCTGAGGTGCCCAAGGAAGAA   [909]
Phenacomys_intermedius           CTGATGGGAATGCAAGCAGCCATTGAGCAGGCTATGAAGAGTCGTGAGATTCTGGGCATCTCAGACCCTCAGACGCTGGCCCATGTGCTGACAGCTGGAGTGCAGAGTTCCTTGAATGACCCACGCCTCTTCATCTCCTATGAGCCCAGTACCCTCGAGGCTCCCCAG---CCAGCACCAGCACTCACCAACCTCACCCGAGAAGAATTACTGGCCCAGCTACAGAAGAACATCCACCATGAGGTCCTTGAGGGCAACGTGGGTTACCTACGAGTAGATGACCTCCCCAGCCAGGAGGTACTGAGTGAGCTGGGGGGGTTCTTGGTGACCCATATGTGGAGGCAGCTCATGGACACCTCCTCCTTGGTGCTCGATCTCCGGTACTGTGCTGGTGGTCACATCTCTGGGATCCCTTATTTCATCTCCTACTTGCACCCTGGGAACACCRTCATGCATGTGGATACCATCTATGATCGCCCTTCCAATACCACCACTGAGATCTGGACCCTGCCCAAGGTTCTAGGGGAGAGATACAGTGCTGACAAAGATGTGGTAGTCCTCACCAGTGGACGCACTGGGGGTGTGGCTGAGGACATCGCCTACATCCTCAAGCAGATGCGTAGGGGCATCGTGGTGGGCGAGCGGACAGAGGGTGGTGCCCTGGACCTCCAGAAGCTGAGAATAGGCCAGTCCAACTTCTTCCTCACAGTGCCCGTGTCCAGGTCCCTGGGGCCCTTGGGAGGAGGTGGCCAGACATGGGAG---------------------------------------------------------------------------------------------------------------------------------------------------------------------------------------------------------------------------------------------------------------------------------------------------------------------------------------------------------------------------   [759]
Phloeomys_sp                     CTGATGGGAATGCAAGCAGCCATTGAGCAGGCTATGAAGAGTCATGAGATTCTGGACATCTCAGACCCTCAGACGCTGGCCCATGTGCTGACAGCTGGAGTGCAGAGTTCCTTGAATGACCYGCGTCTCTTCATCTCCTATGAGCCCAATACCCTCGAGGCTCCCCAG---CAAGCTCCAGCACTCGCCAACCTCACCCGAGAAGAGCTGCTGGCCCAGATACAGAGGAACATCCACCATGAGGTTCTTGAGAGCAACGTGGGCTACCTACGAGTGGATGACCTCCCAAGCCAGGAGGTACTGAGTGAGCTGGGGGAGTTCTTGGTGACCCATGTGTGGCAGCAGCTCATGGGCACCTCCTCCTTGGTGCTAGATCTCCGGCACTGCGCTGGTGGCCATGTCTCTGGGATCCCTTATGTCATCTCCTACTTGCACCCTGGGAACACTGTCGTGCACGTGGATACCATCTATGACCGTCCCTCCAATACCACCACAGAGATCTGGACCTTGCCCAAGGTCCTAGGGGACAGATACAGTGCTGACAAAGATGTGGTGGTCCTCACCAGTGGACATACTGGGGGAGTGGCTGAGGACATCGCCTACATCCTCAAGCAGATGCGCAGGGCCATTGTGGTGGGTGAGCGGACGGAGGGTGGTGCCCTGGATCTCCAGAAGCTGAGAATAGGCCAGTCCAACTTCTTCCTCACAGTGCCTGTGTCCAGGTCCCTGGGACCCCTGGGTGGAGGTGGCCAGACATGGGAAGGCAGTGGAGTGCTACCCTGTGTGGGGACACCTGCAGAGCAAGCTCTAGAAAAGGCCCTGGCCATCCTCACCCTGCGCCGTGCCCTGCCAGGGGTTGTCTTCCGACTTCAGGAAGCCCTTCAGGACTATTACACATTAGTGGACCGAGTGCCAGGCCTGCTACACCACCTGGCTAGCATGGACTACTCAGCCGTGGTCTCTGAAGAGGACCTGGTGACAAAGCTCAATGCTGGCTTGCAGGCTGTGTCGGAGGATCCCAGGCTCCTAGTAAGAGCCACTGGACCCAGAGAAACCTCCCCA---AGACCTGAGACTGGGCCTAATGAGCCCCCAGAAGCCACCCCTGAGGTGCCCAAGGAAGAA   [1119]
Phodopus_sungorus                CTGATGGGAATGCAAACAGCCATTGAGCAGGCNATGAAGAGTCGTGAGATTCTGGGCATCTCANACCCGCAGATGCTGGCCCAAGTGNTGACAGCCGGAGTGCACAGCTCCTTGAATGACCCACGCCTCTTCATCTCCTATGAGCCCAGTTCCCACGAGGCTCCCCAG---CAAGCACCGGCACTCACCAACCTCACTCGAGAAGAACTGCTGGCCCAGCTACAGAGGAACATCCACCACGAGGTTCTTGAGGGCAACGTGGGTTACCTACGGGTAGATGACCTCCCTAGCCAGGAGGTACTGAGTGAGCTGGGGGAATTTTTGGTAGCCCATGTGTGGAAGCAGCTAATGGACACCTCCTCCTTGGTGCTAGATCTCCGGCAGTGTGTGGGTGGTCATATTTCTGGGATCCCTTATGTCATCTCCTACTTGCACCCTGGAAACACTGTTATGCACGTGGATACCATCTATGATCGCCCCTCTAATACCACCACTGAGATCTGGACCTTGCCAAAGGTCCTAGGGGAGAGATACAGTGCCGGCAAAGATGTGGTAGTCCTCACCAGCGGACGGACTGGGGGCGTGGCTGAGGATATCGCCTACATCCTCAAGCAGATGCGCAGGGCCATCGTGGTGGGTGAGCGGACCGAAGGGGGTGCCCTGGACCTCCAGAAGCTGAGAATAGGCCAGTCCAACTTCTTCCTCACAGTGCCCGTGTCCAGGTCCCTGGGGCCCCTGGGTGGAGGTGGCCAGACATGGGAAGGCAGTGGAGTGCTACCCTGCGTGGGGACACCTGCAGAGCAGGCCCTAGAAAAGGCCCTGGCCATCCTCACCCTGCGCCGCGCTCTGCCAGGGGTGGTCCTCCGACTTCAGGAAGCCCTGCAGAACTATTACACGCTGGTGGACCGAGTGCCAGGTCTGCTACACCACCTGGCTAGTATGGACTACTCTGCAGTGGTCTCTGAGGAGGATCTCGTGACAAAGCTCAATGCTGGCTTGCAGGCTGTCTCAGAGGATCCCAGGCTCCTGGTGAGAGCCACTGGACCCAGAGAAAGCTCCTCT---AGGCCTGAGACTGGGCCTAACGACCCCCCAGAAGCCACTCCTGAGGTACCCAAGGAAGAA   [1119]
Phyllotis_osilae                 CTGATGGGAATGCAAGCAGCCATTGAGCAGGCTATGAAGAGTCGTGAGATTCTGAGCATCACTGACCCCCAGATGCTGGCCCATGTGCTGACAGCCGGAGTGCAGAGTTCCTTGAATGACCCACGCCTCTTCATCTCCTATGAGCCCAGTACCCTCGAGGCTCCCCAG---CAAGCACCAACGCTCACCAACCTCACCCGAGAAGAACTGCTGGCCCAGCTACAGAGGAACATCCACCATGAAGTTCTTGAGGGCAATGTGGGTTACCTACGAGTGGATGACCTTCCCAGCCAGGAGGTACTGAGTGAGCTGGGGGGATTCTTGGTGGCCCATGTGTGGAGGGAGCTCATGAGCACCTCTTCCTTAGTACTAGATCTTCGGCACTGTGCTGGTGGTCACATTTCTGGGATACCTTATGTCATCTCCTACTTGCACCCTGGGAACACAGTCATGCACGTGGATACCATCTATGATCGCCCCTCCAACACCACTACTGAGATATGGACCTTGCCCAAGGTGCTAGGGGAGAGATACAGTGCTGACAAAGATGTGGTAGTCCTCACCAGTGGACATACTGGGGGTGTGGCTGAGGACATTACCTACATCCTCAAGCAGATGCGCAGAGCCATAGTGGTGGGTGAGCGGACAGAGGGCGGTGCCCTGGACCTCCAGAAGCTGAGAATAGGCCAGTCCAACTTTTTCCTCACAGTTCCTGTGTCCAGGTCTCTGGGACCCCTGGGAGGAGGTGGCCAGACATGGGAG---------------------------------------------------------------------------------------------------------------------------------------------------------------------------------------------------------------------------------------------------------------------------------------------------------------------------------------------------------------------------   [759]
Phyllotis_xanthopygus            CTGATGGGAATGCAAGCAGCCATTGAGCAGGCTATGAAGAGTCGTGAGATTCTGAGCATCTCTGACCCTCAGATGCTGGCCCATGTGCTGACAGCCGGAGTGCAGAGTTCCTTGAATGACCCACGCCTCTTCATCTCCTATGAGCCCAGTACCCTCGAGGCTCCCCAG---CAAGCACCAACGCTCACCAACCTCACCCGAGAAGAACTGCTGGCCCAGCTACAGAGGAACATCCACCATGAAGTTCTTGAGGGCAATGTGGGTTACCTACGAGTGGATGACCTTCCCAGCCAGGAGGTACTGAGTGAGCTGGGGGGATTCTTGGTGGCCCATGTGTGGAGGGAGCTCATGACCACCTCTTCCTTAGTACTAGATCTTCGGCATTGTGCTGGTGGTCACATTTCTGGGATACCTTATGTCATCTCCTACTTGCACCCTGGGAACACAGTCATGCACGTGGATACCATCTATGATCGCCCCTCCAACACCACTACTGAGATATGGACCTTGCCCAAGGTGCTAGGGGAGAGATACAGTGCTGACAAAGATGTGGTAGTCCTCACCAGTGGACATACTGGGGGTGTGGCTGAGGACATTACCTACATCCTCAAGCAGATGCGCAGAGCYATAGTGGTGGGTGAGCRGACAGAGGGCGGTGCCCTGGACCTCCAGAAGCTGAGAATAGGCCAGTCCAACTTTTTCCTCACAGTTCCTGTGTCCAGGTCTCTGGGACCCCTGGGAGGAGGTGGCCAGACATGGGAG---------------------------------------------------------------------------------------------------------------------------------------------------------------------------------------------------------------------------------------------------------------------------------------------------------------------------------------------------------------------------   [759]
Pogonomys_loriae                 CTGATGGGAATGCAAGCAGCCATTGAGCAGGCTATGAAGAGCCATGAGATTCTGGGCATCTCAGACCCTCAGACGCTGGCCCATGTGCTGACAGCCGGAGTACAGAGTTCCTTGAATGACCCACGTCTCTTCATCTCCTATGAGCCCAGTACCCTCGAGGCTCCCGCA---AAAGCACCAGCACTCACCAGCCTCACCCGAGAAGAACTGCTGGCCCAGATACAGAGGAACATCCACCATGAGGTTCTTGAGGGCAACGTGGGCTACCTACGAGTGGATGACCTCCCTGGCCAGGAGGTACTGAGTGAGCTGGGGGAGTTCTTAGTGAGCCATGTGTGGAAGCAGCTCATGGGCACCTCCTCCTTGGTGCTAGATCTCCGGCACTGCGCTGGTGGCCACGTCTCTGGGATCCCTTATGTCATCTCCTACTTGCACCCTGGGAACACTGTCATGCACGTGGATACCATCTATGATCGTCCCTCCAACACCACCACAGAGATCTGGACCTTGCCCAAGGTCCTAGGAGAGAGATACAGTGCCGACAAGGATGTGGTGGTCCTCACCAGTGGACATACTGGGGGAGTGGCCGAGGACATCGCCTACATCCTCCAGCAGATGCGCAGGGCCATCGTGGTGGGTGAGCGGACGGAGGGTGGCGCCCTGGACCTCCAGAAGCTGAGAATAGGCCA----------------------------------------------------------------------------------------------------------------------------------------------------------------------------------------------------------------------------------------------------------------------------------------------------------------------------------------------------------------------------------------------------------------------------------------------------   [686]
Pogonomys_macrourus              CTAATGGGAATGCAAGCAGCCATTGAACAGGCTATGAAGAGCCATGAGATTCTGGGCATCTCAGACCCTCAGACGCTGGCCCATGTGCTGACAGCTGGAGTACAGAGTTCCTTGAATGACCCACGTCTCTTCATCTCCTATGAACCCAGTACCCTCGAGGCTCCCGCA---AAAGCACCAGCACTCACCAGCCTCACCCGAGAAGAACTGCTGGCCCAGATACAGAGGGACATCCACCATGAGGTTCTTGAGGGCAACGTGGGCTACCTACGAGTGGATGACCTCCCTGGCCAGGAGGTACTGAGTGAGCTGGGGGAGTTCTTAGTGAGTCATGTGTGGAAGCAGCTCATGGGCACCTCCTCCTTGGTGCTAGATCTCCGGCACTGTGCTGGTGGCCATGTCTCTGGGATCCCTTATGTCATCTCCTACTTGCACCCTGGGAACACTGTCATGCACGTGGATACCATCTATGATCGTCCCTCCAACACCACCACAGAGATCTGGACCTTGCCCAAGGTCCTAGGAGAGAGATACAGTGCTGACAAGGATGTGGTGGTCCTCACCAGTGGACATACTGGGGGAGTGGCCGAGGACATCGCCTACATCCTCCAGCAGATGCGCAGGGCCATCGTGGTGGGTGAGCGGACAGAGGGTGGCGCCCTGGACCTCCAGAAGCTGAGAATAGGCCAGTCCAACTTCTTCCTCACAGTGCCTGTGTCCAGGTCCCTGGGACCCCTGGGTGGAGGTGGCCAGACATGGGAGG--------------------------------------------------------------------------------------------------------------------------------------------------------------------------------------------------------------------------------------------------------------------------------------------------------------------------------------------------------------------------   [760]
Praomys_degraaffi                CTGATGGGAATGCAAGCAGCCATCGAGCAGGCTATGAAGAGTCATGAGATTCTGGGCATCTCAGACCCTCAGACGCTGGCCCATGTGCTGACAGCTGGAGTACAGAGTTCCTTGAATGACCCACGTCTCTTCATCTCCTATGAGCCCAGTACCCTTGAGGCTCCCCAG---CAAGCACCAGCGCTCACCAACCTCACCCGAGAAGAACTGCTGGCCCAGATACAGAGGAACATCCACCATGAGGTTCTTGAGGGCAACGTGGGCTACCTACGAGTGGATGACCTCCCAGGCCAGGAGGTACTGAGCGAGCTGGGGGAGTTTTTAGTGAGCCATGTGTGGAAGCAGCTCTTGGGCACCTCCTCCTTGGTGCTAGATCTCCGGCACTGCGCTGGTGGCCATGTCTCTGGGATCCCTTATGTCATCTCTTACTTGAACCCTGGGAACACTGTCATGCACGTGGATACCATCTACGATCGGCCCTCCAACACCACCACAGAGATCTGGACCTTGCCCAAGGTCCTAGGGGAGAGATACAGTGTTGACAAGGATGTGGTGGTCCTCACCAGTGGACAGACTGGGGGAGTCGCTGAGGACATCGCCTACATCCTTAARCAGATGCGCCGGGCCATCGTGGTGGGTGAGCGCACGGAGGGTGGTGCCCTGGACCTCCAGAAGCTGAGAATAGGCCAGTCCAACTTCTTCCTCACAGTGCCTGTGTCCAGGTCCCTGGGACCCCTAGGTGGAGGTGGCCAGACATGGGAAGGCAGTGGAGTGCTGCCCTGTGTGGGGACACCTGCAGAACAAGCCCTAGA-------------------------------------------------------------------------------------------------------------------------------------------------------------------------------------------------------------------------------------------------------------------------------------------------------------------------   [809]
Praomys_jacksoni                 ------------------------------------------------------------------ccTCAGACGCTGGCCCATGTGCTGACAGCTGGAGTACAGAGTTCCTTGAATGACCCACGTCTCTTCATCTCCTATGAGCCCAGTACCCTTGAGGCTCCCCAG---CAAGCACCAGCGCTCACCAACCTCACCCGAGAAGAACTGCTGRCCCAGATACAGAGGAACATCCACCATGAGGTTCTTGAGGGCAACGTGGGCTACCTACGAGTGGATGACCTCCCAGGCCAGGAGGTACTGAGCAAGCTGGGGGAGTTTTTAGTGAGCCATGTGTGGAAGCAGCTCACGGGCACCTCCTCCTTGGTGCTCGATCTCCGGCACTGCACTGGTGGCCATGTCTCTGGGATCCCTTATGTCATCTCTTACTTGAACCCTGGGAACACTGTCATGCACGTGGATACCATCTACGATCGGCCCTCCAACACCACCACAGAGATCTGGACCTTGCCCAAGGTCCTAGGGGAGAGATACAGTGCTGACAAGGATGTGGTGGTCCTCACCAGTGGACATACTGGGGGAGTCGCTGAGGACATCGCCTACATCCTCAAGCAGATGCGCCGGGCCATCGTGGTGGGTGAGCGGACGGAGGGTGGTGCCCTGGACCTCCAGAAGCTGAGAATAGGCCAGTCCAACTTCTTCCTTACCGTGCCTGTGTCCAGGTCCCTGGGACCCTTAGGTGGAGGTGGCCAGACATGGGAAGGCAGTGGAGTGCTGCCCTGTGTGGGGACACCTGCAGAGCAAGCCCTAGAAAAAGCCCTGGCCATCCTCACCCTGCGTCAAGCCCTGCCAGGGGTTGTTCTCCGACTTCAGGAAGCCTTACAGGACTATTACACATTAGTGGACCGAGTGCCGGGCCTRCTGCACCACCTGGCCAGCATGGACTATTCGGCCGTGGTCTCTGAAGAGGACCTGGTGACAAAGCTCAACGCTGGCTTGCAGGCTGTGTCCGAAGATCCCAGGCTCCTGGTGAGAGCCACCGGACCCAGAGAAACCTCCTCA---AGACCTGAGACTGGACCTAATGATCCCCCAGCAGCCACCCCTGAGGTGCCCAAGGAAGAA   [1053]
Praomys_misonnei                 CTGATGGGAATGCAAGCAGCCATCGAGCAGGCTATGAAGAGTCATGAGATTCTGGGCATCTCAGACCCTCAGACGCTGGCCCATGTGCTGACAGCTGGAGTACAGAGTTCCTTGAATGACCCACGTCTCTTCATCTCCTATGAGCCCAGTACCCTCGAGGCTCCCCAG---CAAGCACCAGCGCTCACCAACCTCACCCGAGAAGAACTGCTGGCCCAGATACAGAGGAACATCCACCATGAGGTTCTTAAGGGCAACGTGGGCTACCTACGAGTGGATGATCTCCCCGGCCAGGAGGTACTGAGCGAGCTGGGGGAGTTTTTAGTGAGCCATGTGTGGAAGCAGCTCATGGGCACCTCCTCCTTGGTGCTCGATCTCCGGCACTGTGCTGGTGGCCATGTCTCTGGGATCCCTTATGTCATCTCTTACTTGAACCCTGGGAACACTGTCATGCACGTGGATACCATCTACGATCGGCCCTCCAACACCACCACAGAGATCTGGACCTTGCCCAAGGTCCTAGGGGAGAGATACAGTGCTGACAAGGATGTAGTGGTCCTCACCAGTGGACATACTGGGGGAGTCGCTGAGGACATCGCCTACATCCTCAAGCAGATGCGCCGGGCCATCGTGGTGGGTGAGCGGACGGAGGGTGGTGCCCTGGACCTCCAGAAGCTGAGAATAGGCCAGTCCAACTTCTTCCTCACAGTGCCTGTGTCCAGGTCCCTGGGACCCCTAGGTGGAGGTGGCCAGACATGGGAAGGCAGTGGAGTGCTRCCCTGTGTGGGGACACCTGCAGAGCAAGCCCTAGAAAAAGCCCTGGCCATCCTCACCCTGCGTCGGGCCCTGCCAGGGGTTGTCCTCCGACTTCAGGAAGCCCTACAGGACTATTACACATTAGTGGACCGAGTGCCGGGCCTGCTGCACCACCTGG-----------------------------------------------------------------------------------------------------------------------------------------------------------------------------------------------   [931]
Praomys_tullbergi                CTGATGGGAATGCAAGCAGCCATCGAGCAGGCTATGAAGAGTCATGAGATTCTGGGCATCTCAGACCCTCAGACGCTGGCCCATGTGCTGACAGCTGGAGTACAGAGTTCCTTGAATGACCCACGTCTCTTCATCTCCTATGAGCCCAGTACCCTCGAGGCTCCCCAG---CAAGCACCAGYGCTCACCAAYCTCACCCGAGAAGAACTGCTGGCCCAGATACAGAGGAACATCCACCATGAGGTTCTTAAGGGCAACGTGGGCTACCTACGAGTGGATGACCTCCCCGGCCAGGAGGTACTGAGCGAGCTGGGGGAGTTTTTAGTGAGCCATGTGTGGAAGCAGCTCATGGGCACCTCCTCCTTGGTGCTCGATCTCCGGCACTGCGCTGGTGGCCATGTCTCTGGGATCCCTTATGTCATCTCTTACTTGAACCCTGGGAACACTGTCATGCACGTGGATACCATCTACGATCGGCCCTCCAACACCACCACAGAGATCTGGACCTTGCCCAAGGTCCTAGGGGAGARATACAGTGCTGACAAGGATGTGGTGGTCCTCACCAGTGGACATACTGGGGGAGTSGCTGAGGACATCGCCTACATCCTCAAACAGATGCGCCGGGCCATCGTGGTGGGTGAGCGGACRGAGGGTGGTGCCCTGGACCTCCAGAAGCTGAGAATAGGCCAGTCCAACTTCTTCCTCACAGTGCCTGTGTCCAGGTCCCTGGGACCCCTAGGTGGAGGTGGCCAGACATGGGA----------------------------------------------------------------------------------------------------------------------------------------------------------------------------------------------------------------------------------------------------------------------------------------------------------------------------------------------------------------------------   [758]
Prometheomys_schaposchnikowi     CTGATGGGAATGCAAGCAGCCATTGAGCAGGCTGTGAAGAGTCGTGAGATTCTGGGCATCACAGACCCTCAGACGCTGGCCCGTGTGCTGACAGCCGGAGTGCAGAGTTCCTTGAATGACCCACGCCTCTTCATCTCCTATGAGCCCAGTACCCTCGAGGCTCCCCAG---CCAGCACCAACACTCACCAACCTCACCCGAGAAGAGCTGTTGGCCCAGCTACAGAGGAGCATCCACCATGAGGTCCTTGAAGACAACGTGGGTTACCTACGAGTGGATTACCTCCCCGGCCAGGAGGTACTGAGTGAGCTGGGCGGGTTCTTGGTGGCCCATATGTGGAAGCAGCTCATGGACACCTCCTCCTTGGTGCTCGATCTCCGGTACTGTGCTGGTGGTCACATCTCTGGGATCCCTTATTTCATCTCCTACTTGTACCCTGGGAACACCGTCATGCACATGGATACCATCTATGATCGCCCCTCCAATACCACCACCGAGATCTGGACTTTGCCCAAGGTCCTAGGGGAGAGATACAGTGCTGACAAAGATGTGGTAGTCCTCACCAGTGGACGCACTGTGGGTGTGGCCAAGGACATTGCCTACATCCTCAAGCACATGCGCAGGGGCATCGTGGTGGGCGAGCAGACAGAGGGTGGTGCCCTGGACCTCCAGAAGCTGAGAATAGGCCAGTCCAACTTCTTCCTCACAGTGCCCGTGTCCAGGTCCCTGGGACCC------------------------------------------------------------------------------------------------------------------------------------------------------------------------------------------------------------------------------------------------------------------------------------------------------------------------------------------------------------------------------------------------------   [732]
Pseudomys_australis              CTGATGGGAATGCAAGCAGCCATTGAGCAGGCTATGAAGAGTCATGAGATTCTAGACATCTCAGACCCTCAGACGCTGGCCCATGTGCTGACAGCTGGAGTCCAGAGTTCCTTGAATGACCCACGTCTTTTCATCTCCTATGAGCCCAGTACCCTTGAGGCTCCCCCA---CAAGCACCAGCACTCACCGACCTCTCCCGAGAAGAACTGCTGGCCCAGATACAGAGGAACATCCACCATGAGGTTCTTGAGGGCAACGTGGGCTACCTACGAGTGGATGACCTCCCTGGCCAGGAGGTACTGAGTGAGCTGGGGGAGTTCTTAGTGAGCCATGTGTGGAAGAAGCTCATGGGCACCTCCTCCTTGGTGCTAGATCTCCGGCACTGTGCTGGTGGCCACGTCTCTGGGATTCCTTATGTGATCTCCTACTTGCACCCTGGGAACACGGTCATGCACGTGGATACCATCTATGATCGCCCCTCCAACACCACCACAGAGATCTGGACCTTGCCCAAGGTCCTAGGAGAGAGATACAGTGCTGACAAGGATGTGGTGGTCCTCACCAGTGGACATACTGGGGGAGTGGCCGAGGACATCGCCTACATCCTCAAGCAGATGCGTAGAGCCATCGTGGTGGGTGAGCGGACGGAGGGTGGCGCCCTGGACCTCCAGAAGCTGAGAATAGGCCAATCTAGCTTCTTTCTCACAGTGCCTGTGTCTAGG------------------------------------------------------------------------------------------------------------------------------------------------------------------------------------------------------------------------------------------------------------------------------------------------------------------------------------------------------------------------------------------------------------------   [720]
Pseudoryzomys_simplex            CTGATGGGAATGCAAGCAGCCATTGAGCAGGCTATGAAGAGTCRTGAGATTCTGGGCATCTCAGACCCTCAGATGCTGGCCCATGTGCTGACAGCCGGAGTACAGAGTTCCTTGAATGACCCACGCCTYTTTATATCCTATGAGCCCAGTACCCTCGAGGCTCCCCAA---CAAGCACCAACGCTCACCAGCCTCACCCGAGAAGAACTNCTGGCCCAGGTACAGAGGAATATCCACCATGAANTTCTTGAGGGAAATGTGGGTTACCTACGAGTGGATGACCTTCCTGACCAGGAGGTACTGAGTGAGCTGGGGGAATTCTTGGTGGCCCATGTGTGGAGGCAGCTCATGAGCACTTCTTCCTTAATACTAGATCTTCGGCACTGCGCTGGTGGTCACATCTCTGGGATACCTTACATCATNTCCTACTTGCACCCTGGGAAYACAGTCATGCATGTGGATACCATCTATGACCGCCCATCCAACACCACCACTGAGATCTGGACCTTGCCCAAGGTCCTAGGGGAGAGATACAGTGCTGACAAAGATGTGGTAGTCCTCACCAGTGGACATACTGGGGGCGTGGCTGAGGACATCACCTACATCCTCAAGCAGATGCGCAGAGCCATAGTGGTGGGTGAGCGGACAGAGGGTGGTGCCCTTGACCTCCAGAAGTTGAGAATAGGCCAGTCCAACTTTTTCCTCACAGTTCCTGTGTCCAGGTCTCTGGGACCCCTGGGCGGAGGTGGCCAGACATGGGAAGGCAGTGGTGTGCTGCCTTGTGTGGGGACTCCTGCAGAGCAGGCCCTAGAAAAGGCCCTGGCCATCCTCACCCTGCGCCGTGCTCTTCCAGGGGTCGTCCTCCGACTTCAGGAAGCCCTGCAGGACTATTACACACTGGTGGACCGAGTGCCGAGCCTGCTACACCACCTGGCTAACATGGACTACTCAGCCTTGGTCTCTGAGGATGACCTAGTGACAAAGCTCAATGCTGGCTTGCAAGCTGTCTCAGAGGATCCCAGGCTCCTGGTGAGAGCCACTGGACCTAAAGAAAGCTCCTCT---AGGCCTGAGACTGGGCCTAATGACCCCCCAGAAGCTGCTCCTGAGGTGCCCAAGGAAGAA   [1119]
Punomys_kofordi                  CTGATGGGAATGCAAGCAGCCATTGAGCAGGCTATGAAGAGTCGTGAGATTCTGGGCATCTCAGACCCTCAGATGCTGGCTCATGTGCTGACAGCTGGAGTGCAGAGTTCCTTGAATGACCCACGCCTCTTCATCTCTTATGAGCCCAGTACCCTCGAGGCTCCCCAG---CAAGCACCAATGCTCACCACCCTCACCCAAGAAGAACTGCTGGCCCAGCTACAGAGGAACATCCACCATGAAGTTCTTGAGGGCAATGTGGGTTACCTACGAGTGGATGACCTTCCTGGCCAGGAGGTACTGAGTGAGTTTGGGGAATTCTTGGTGGCCCATGTGTGGAGGCACCTCATGAGCACCTCTTCCTTAGTGCTAGACCTTCGGCACTGTACTGGTGGTCACATTTCTGGGATACCTTATGTCATCTCCTACTTGCATCCTGGGAACACAGTCATGCATGTGGATACCATCTATGATCGCCCCTCCAACACCACCACTGAGATCTGGACCTTGCCCAAGGTCCTAGGGGAGAGATACAGTGCTGACAAAGATGTGGTAGTCCTCACCAGTGGACATACTGGGGGTGTGGCTGAGGACATCACCTATATCCTCAAGCAGATGCGCAGAGCCATAGTGGTGGGTGAGCGGACAGAGGGCGGTGCCTTAGACCTCCAGAAGCTGAGAATAGGCCAGTCCAACTTTTTCCTCACAGTTCCTGTGTCCAGGTCTCTGGGACCCCTGG--------------------------------------------------------------------------------------------------------------------------------------------------------------------------------------------------------------------------------------------------------------------------------------------------------------------------------------------------------------------------------------------------   [736]
Rattus_exulans                   -----------------------------------------------------------------------------------------------------------------------------------------------------------------------------------------cacCGACCTCACCCGAGAAGAGCTGCTGGCCCAGATACAGAGGAACATCCSCCATGAGGTTCTTGAGGATAACGTGGGCTACCTACGAGTGGATGATCTCCCTGGACAGGAGGTACTGAGTGAGCTKGGGGAGTTCCTAGTGAGCCATGTGTGGAAGCAGCTCATGGGCACCTCCTCCTTGGTGCTAGATCTCCGTCACTGTGCTGGTGGCCATGTCTCTGGGATCCCTTATGTCATCTCCTACTTGCACCCTGGGAACACAGTCATGCACGTGGATACCATCTACGATCGGCCCTCCAACACCACCACAGAGATCTGGACCTTGCCTAAGGTCCTGGGGGAGAGATACAGTGCTGACAAGGATGTGGTGGTCCTCACCAGTGGACACACTGGGGGAGTAGCCGAGGACATCGCTTACATCCTCAAGCAGATGCGCAGGGCCATCGTGGTGGGTGAgcGGAcGGAgGGtGGCGCCCTGGACCTcCAGAACCTGAGAATAGGCCAGTCcGACtTTTTCCtTACAGTGCCtgtGTCCAgGTCCCTGGGGCCCCTAgGTGGAGGCGgCCAAACATGGGAAGGCAGCgGAGTGCTGCCCTGTGTGGGGATACCTGCAGAGCAAGCCCTAGAATAggCCCTgRCCATCCTCACCctgCGTcGTGCCCtgCCAgGRGTTGTCCTYCGACTCCAGGAAGCCCTACAGGAMTATTACACATTAGTGgACCGAGTGCCGGGCCTGMTGCACCACCTGGCC---------------------------------------------------------------------------------------------------------------------------------------------------------------------------------------------   [751]
Rattus_giluwensis                CTGATGGGAATGCAAGCAGCCATTGAGCAGGCTATGAAGAGTCATGAGATTCTGGGCATCTCGGACCCTCAGAYGCTGGCCCATGTGCTGACAGTTGGAGTCCAGAGCTCTTTGAATGACCCACGTCTCTTCATCTCCTATGAGCCCAGTACCCTCGAGGCTCCCCAG---CAAGCACCAGCACTCACCGACCTCACCCGAGAAGAGCTGCTGGCCCAGATACAGAGGAACATCCGCCATGAGGTTCTTGAGGATAACGTGGGCTACCTACGAGTGGATGATCTCCCTGGACAGGAGGTACTGAGTGAGCTGGGGGAGTTCCTAGTGAGCCATGTGTGGAAGCAGCTCATGGGCACCTCCTCCTTGGTGCTAGATCTCCGTCACTGTGCTGGTGGCCATGTCTCTGGGATCCCTTATGTCATCTCCTACTTGCACCCAGGGAACACAGTCTTGCACGTGGATACCATCTACGATCGGCCCTCCAACACCACCACAGAGATCTGGACCTTGCCTAAGGTCCTGGGGGAGAGATACAGTGCTGACAAGGATGTGGTGGTCCTCACCAGTGGACACACTGGGGGAGTAGCCGAGGACATTGCTTACATCCTCAAGCAGATGCGCAGGGCCATCGTGGTGGGTGAGCGGACGGAGGGTGGCGCCCTGGACCTCCAGAAGCTGAGAATAGGTCAGTCCGACTTCTTCCTTACAGTGCCTGTGTCCAGGTCCCTGGGGCCCCTAGGTGGAGGCGGCCAAACGTGGGAAGGCAGCGGGGTGCTGCCCTGTGTG---------------------------------------------------------------------------------------------------------------------------------------------------------------------------------------------------------------------------------------------------------------------------------------------------------------------------------------------------   [783]
Rattus_norvegicus                ------------------------------------------------------------------------------------------------------------------------------------------------------------------------------------------------------------------------------------------------------------------------------------------------------------------------------------------------------------------------------------------------------------------------------------------------------------------TTGCACGTGGATACCATCTACGATCGGCCCTCCAACACCACCACAGAGATCTGGACCTTGCCTAAGGTCCTGGGGGAGAGATACAGTGCAGACAAGGATGTGGTGGTCCTCACCAGTGGACACACTGGGGGAGTAGCCGAGGACATCGCTTACATCCTCAAGCAGATGCGCAGGGCCATCGTGGTGGGTGAGCGGACGGAGGGTGGCGCCCTGGACCTCCAGAAGCTGAGAATAGGTCAGTCTGACTTCTTCCTTACAGTGCCTGTGTCCAGGTCCCTGGGGCCCCTAGGTGGAGGCGGCCAAACATGGGAAGGCAGCGGGGTGCTGCCCTGTGTGGGGATACCTGCAGAGCAAGCCCTAGAAAAGGCCCTGGCCATCCTCACCCTGCGACGTGCCCTGCCAGGCGTTGTCCTCCGACTCCAGGAAGCCCTACAGGACTATTACACATTAGTGGACCGAGTGCCGGGCCTGCTGCACCACCTGGCCAGCATGGACTACTCGGCCGTGGTCTCCGAAGAGGACCTGGTGACAAAGCTCAATGCTGGTTTGCAGGCTGTGTCGGAGGATCCCAGGCTCCTGGTGAGAGCCACCGGACCCAGAGAAACCCCCTCA---AGACCTGAGACTGGCCCTAACGAGCCACCAGCAGTCACCCCTGAGGTGCCTAAGGAAGAA   [672]
Rattus_novaeguineae              -----------------------------------------------------------------------------------------------------------------------------------------------------------------------------------------caccgacctcacccgagAAGAGCTGCTGGCCCAGATACAGAGGAACATCCGCCATGAGGTTCTTGAGGATAACGTGGGCTACCTACGAGTGGATGATCTCCCTGGACAGGAGGTACTGAGTGAGCTGGGGGAGTTCCTAGTGAGCCATGTGTGGAAGCAGCTCATGGGCACCTCCTCCTTGGTGCTAGATCTCCGTCACTGTGCTGGTGGCCATGTCTCTGGGATCCCTTATGTCATCTCCTACTTGCACCCAGGGAACACAGTCTTGCACGTGGATACCATCTACGATCGGCCCTCCAACACCACCACAGAGATCTGGACCTTGCCTAAGGTCCTGGGRGAGAGATACAGTGCYGACAAGGATGTGGTGGTCCTCACCAGTGGACACACTGGGGGAGTAGCCGAGGACATTGCTTACATCCTCAAGCAGATGCGCAGGGCCATCGTGGTGGGTGAGCGGACGGAGGGTGGCGCCCTGGACCTCCAGAAGCTGAGAATAGRWCAGTCCGACTTCTTCCTTACAGGGCCTGTGTCCAGGTCCCTGGGGCCCCTAGGTGGAGGCGRCCAAACGTGGGAAGGCAGMGGGGTGCTRCCCTGTGKGGGAATACCTGYAGAGCAAGCCCTAGAWAAGGYCCTGGCCATCCYCACCCWGCGTMGTGCCCTGCCAGGWGTYGTCCTCCGACTCCAGGAAGCCCTACAGGACTATTACACATTAGTGGACCGAGTGCCGGGCCTGCTGCACCACCTGGCCAGCATGGACTACTCGGCCGTGGTCTCCGAAGAWRACCTGGTGATAAAGCTCAATGCTGGTTTGCAGGCTGYGTCGGKSGATCCCAGGCTCCTSGTGAG-------------------------------------------------------------------------------------------   [849]
Rattus_praetor                   -----------------------TGAGCAGGCTATGAAGAGTCATGAGATTCTGGGCATCTCGGACCCTCAGACGCTGGCCCATGTGCTGACAGTTGGAGTCCAGAGCTCTTTGAATGACCCACGTCTCTTCATCTCCTATGAGCCCAGTACCCTCGAGGCTCCCCAG---CAAGMACCAGCACTCACCGACCTCACCCGAGAAGAGCTGCTGGCCCAGATACAGARGAACATCCGCCATGAGGTTCTTGAGGATAACGTGGGCTACCTACGAGTGGATGATCTCCCTGGACAGGAGGTACTGAGTGAGCTGGGGGAGTTCCTAGTGAGCCATGTGTGGAAGCAGCTCATGGGCACCTCCTCCTTGGTGCTAGATCTCCGTCACTGTGCTGGTGGCCATGTCTCTGGGATCCCTTATGTCATCTCCTACTTGCACCCAGGGAACACAGTCTTGCACGTGGATACCATCTACGATCGGCCCTCCAACACCACCACAGAGATCTGGACCTTGCCTAAGGTCCTGGGAGAGAGATACAGTGCTGACAAGGATGTGGTGGTCCTCACCAGTGGACACACTGGGGGAGTAGCCGAGGACATTGCTTACATCCTCAAGCAGATGCGCAGGGCCATCGTGGTGGGTGAGCGGACGGAGGGTGGCGCCCTGGACCTCCAGAAGCTGAGAATAGGTCAGTCCGACTTCTTCCTTACAGTGCCTGTGTCCAGGTCCCTGGGGCCCCTAGGTGGAGGCGGCCAAACGTGGGAAGGCAGTGGGGTGCTGCCCTGTGTGGGAATACCTGCAGAGCAAGCCCTAGAAAAGGCCCTGGCCATCCTCACCCTGCGTCGTGCCCTGCCAGGTGTTGTCCTCCGACTCCAGGAAGCCCTACAGGACTATTACACATTAGTGGACCGAGTGCCGGGCCTGCTGCACCACCTGGCCAGCATGGACTACTCGGCCGtGgTCTCCGAAGAGGACCTGGTGATAA-----------------------------------------------------------------------------------------------------------------------------------------------   [956]
Rattus_rattus                    -----------------------------------GAAGAGTCATGAGATTCTGGGCATCTCGGACCCTCAGACGCTGGCCCATGTGCTGACAGTTGGAGTCCAGAGCTCTTTGAATGACCCACGTCTCTTCATCTCCTATGAGCCCAGNACCCTCGAKGCYCCCCAR---CAAGCACCAGCACTCACCGACCTCACCCGAGAAGAGCTGCTGGCCCAGATACAGAGGAACATCCGCCATGAGGTTCTTGAGGATAAYGTGGGCTACCTACGAGTGGATGATCTCCCTGGACAGGAGGTACTGAGTGAGCTGGGGGAGTTCCTAGTGAGCCATGTGTGGGAGCAGCTCATGGGCACCTCCTCCTTGGTRCTAGATCTCCGTCACTGTGCTGGTGGCCATGTCTCTGGGATCCCTTATGTCATCTCCTACTTGCACCCTGGGAACACAGTCTTGCAYGTGGATACCATCTACGATCGGCCCTCCAACACCACCACAGAGATCTGGACCTTGCCTAAGGTCCTGGGGGAGAGATACAGTGCTGACAAGGATGTGGTGGTCCTCACCAGTGGACACACTGGGGGAGTAGCCGAGGACATYGCTTACATCCTCAAGCAGATGCGCAGGGCCATCGTGGTGGGTGAGCGGACGGAGGGTGGYGCCCTGGACCTCCAGAAGCTGAGAATAGGCCAGTCCGAYTTYTTCCTTACAGTGCCTGTGTCCAGGTCCCTGGGGCCCCTAGGTGGAGGMGGCCAAACGTGGGAAGGCAGCGGGGTGCTGCCCTGTGTGGGGATACCTGCAGAGCAAGCCCTAGAAAAGGCCCTGGCCATCCTCACCCTGCGTCGTGCCCTGCCAGGCGTTGTCCTCCGACTCCAGGAAGCCCTACAGGACTATTACACATTAGTGGACCGAGTGCCGGGCCTGCTGCACCACCTGGCCAGCATGGACTACTCGGCCGTGGTCTCCGAAGAGGACCTGGTGACAAAGCTCAATGCTGGTTTGCAGGCTGTGTCGGAGGATCCCAGGCTCCTGGTGAGAGCCACCGGACCCAGAGAAACCCCCTCA---AGACCTGAGACTGGCCCTAACGAGCCACCAGCAGTCACCCCTGAGGTGCCCAAGGAAGAA   [1084]
Rattus_sordidus                  CTGATGGGAATGCAAGCAGCCATTGAGCAGGCTATGAAGAGTCATGAGATTCTGGGCATCTCGGACCCTCAGACGCTGGCCCATGTGCTGACAGTTGGAGTCCAGAGCTCTTTGAATGACCCACGTCTCTTCATCTCCTATGAGCCCAGTACCCTCGAGGCTCCCCAG---CAAGCACCAGCACTCACCGWCCTCACCCGAGAAGAGCTGCTGGCCCAGATACAGAGGAACATCCGCCATGAGGTTCTTGAGGATAACGTGGGCTACCTACGAGTGGATGATCTCCCTGGACAGGAGGTACTGAGTGAGCTGGGGGAGTTCCTAGTGAGCCATGTGTGGAAGCAGCTCATGGGCACCTCCTCCTTGGTGCTAGATCTCCGTCACTGTGCTGGTGGCCATGTCTCTGGGATCCCTTATGTCATCTCCTACTTGCACCCAGGGAACACAGTCTTGCACGTGGATACCATCTACGATCGGCCCTCCAACACCACCACAGAGATCTGGACCTTGCCTAAGGTCCTGGGGGAGAGATACAGTGCTGACAAGGATGTGGTGGTCCTCACCAGTGGACACACTGGGGGAGTAGCCGAGGACATTGCTTACATCCTCAAGCAGATGCGCAGGGCCATCGTGGTGGGTGAGCGGACGGAGGGTGGCGCCCTGGACCTCCAGAAGCTGAGAATAGGCCAGTCCGACTTCTTCCTTACAGTGCCTGTGTCCAGGTCCCTGGGGCCCCTAGGTGGAGGCGGCCAAACGTGGGAAGGCAGCGGGGTGCTGCCCTGTGTGGGAATACCTGCAGAGCAAGCCCTAG--------------------------------------------------------------------------------------------------------------------------------------------------------------------------------------------------------------------------------------------------------------------------------------------------------------------------   [808]
Rattus_tiomanicus                --------------AGCAGCGATTGAGCAGGCTATGAAGAGTCACGAGATTCTGGGCATCTCGGACCCTCAGACGCTGGCCCATGTGCTGACAGTTGGAGTCCAGAGCTCTTTGAATGACCCACGTCTCTTCATCTCCTATGAGCCCAGTACCCTCGAGGCCCYCCAG---CAAGCACCAGCACTCACCGACCTCACCCGAGAAGAGCTACTGGCCCAGATACAGAGGAACATCCGCCATGAGGTTCTTGAGGATAACGTGGGCTACCTACGAGTGGATGATCTCCCTGGACAGGAGGTACTGAGTGAGCTGGGGGAGTTCCTAGTGAGCCATGTGTGGGAGCAGCTCATGGGCACCTCCTCCTTGGTGCTGGATCTCCGTCACTGTGCTGGTGGCCATGTCTCTGGGATCCCTTATGTCATCTCCTACTTGCACCCTGGGAACACAGTCTTGCACGTGGATACCATCTACGATCGGCCCTCCAACACCACCACAGAGATCTGGACCTTGCCTAAGGTCCTGGGGGAGAGATACAGTGCTGACAAGGATGTGGTGGTCCTCACCAGTGGACACACTGGGGGAGTAGCCGAGGACATCGCTTACATCCTCAAGCAGATGCGCAGGGCCATCGTGGTGGGTGAGCGGACGGAGGGTGGCGCCCTGGACCTCCAGAAGCTGAGAATAGGYCAGTCCGACTTCTTCCTTACAGTGCCTGTGTCCAGGTCCCTGGGGCCCCTAGGTGGAGGAGGCCAAACGTGGGAAGGCAGCGGGGTGCTGCCCTGTGTGGGGATACCTGCAGAGCAAGCCCTAGAAAAGGCCCTGGCCATCCTCACCCTGCGTCGTGCCCTGCCAGGCGTTGTCCTCCGACTCCAGGAAGCCCTACAGGACTATTACACATTAGTGGACCGAGTGCCGGGCCTGCTGCACCATCTGGCCAGCATGGACTACTCGGCCGTGGTCTCCGAaGAGGACCTGGTGACAAaGCTCAATGCTGGTTTGCAGGCTGTGTCGGAGGATCC----------------------------------------------------------------------------------------------------------   [1002]
Reithrodon_auritus               CTGATGGGGATGCAAGCAGCCATTGAGCAGGCTATGAAGAGCCGTGAGATTCTGGGCATCTCCGACCCTCAGATGCTGGCCAATGTGCTGACCGCTGGAGTGCAGAGTTCCTTGAATGACCCACGCCTCTTCATCTCCTATGAGCCCAATCCCCTGGAGGCTCCCCAG---CAAGCACCAACGCTCACCAGCCTCACTCGAGAGGAACTGCTGGCCCAGATACAGAGGAACATCCACCATGAAGTTCTTGAGGGCAATGTGGGTTACCTACGAGTGGATGACCTTCCTGGCCAGGAGGTACTGAGTGAGCTGGGGGAATTCTTGGTGGCCCATGTGTGGAGGCAGCTCATGAGCACCTCTTCCTTAGTACTGGATCTTCGGCACTGTGCTGGTGGTCACATCTCTGGGATACCTTATGTCATCTCCTACTTGCACCCTGGGAACACAGTCATGCACGTGGATACCATCTATGATCGCCCCTCCAACACCACCACTGAGATCTGGACCTTGCCCAAGGTTCTAGGGGAGAGATACAGTGCTGACAAAGATGTGGTAGTCCTCACCAGTGGACATACTGGGGGTGTGGCTGAGGACATCACCTACATCCTCAAGCAGATGCGCAGAGCCATAGTGGTGGGTGAGCAGACAGAGGGCGGTGCCCTGGACCTCCAGAAGCTGAGAATAGGCCAGTCCAACTTTTTYCTCACAGTTCCCGTGTCCAGGTCTCTGGGACCCCTGGGAGGAGGTGGCCAGACGTGGGAAGGCAGTGGTGTGTTGCCTTGTGTGGGGACACCTGCAGAGCAGGCCCTAGAAAAGGCCCTGGCCATCCTCACCCTGCGCCGTGCCCTGCCAGGGGTTGTCCTCCGACTTCARGAAGCCCTGCAGGACTATTACACACTGGTGGACMGAGTGCCGGGCCTGCTACACCACCTGRCTAACATGGACTACTCAGCCGTGGTCTCTGAGGATGACCTAGTGACAAAGCTCAATGCTGGCTTGCAAGCTGTCTCAGAAGATCCCAGGCTCCTGGTGAGAACCACTGGGCCTAAAGAAAGCTCCTCT---AGGCCTGAGACCGGGCCTAATGACCCACCAGAAGCTGCTCCTGAGGTGCCCAAGGATGAA   [1119]
Reithrodontomys_creper           -----------------------TGAGCAGGCTGTGAAAAGTCGTGAGATTCTGGGCATCTCAGACCCTCAAACGCTGGCCCATGTGCTGACAGCCGGAGTGCAGAGTTCCTTGAACGACCCACGCCTCTTCATCTCCTACGAGCCCAGTAYCCTYGAGGCTCCCCAG---CAAGCGCCAACACTTACCAACCTCACCCGAGAAGAGCTGCTGGCCCAGCTGCAGAGGAACATCCACCATGAGGTTCTGGAGGGCAATGTGGGTTACCTGCGAGTGGATGACCTCCCTGGCCAGGAGGTACTGAGTGAGCTGGGGGGGTTCTTGGTGRCCCACGTGTGGAAGCAGCTCATGGGCACCTCCTCCTTGGTGCTAGATCTCCGGAACTGTGCTGGCGGTCACATCTCTGGCATCCCTTATGTCATCTCCTACTTGCACCCTGGGAACACTGTCATGCACGTGGATACCATCTATGATCGCCCTTCTAATACCACCACCGAGATCTGGACCTTGCCCAAGGTCCTAGGGGAGAGATACAGTGCTGACAAAGAYGTGGTGGTTCTCACCAGTGGACGTACCGGGGGCGTGGCCGAGGACATCGCCTACATCCTCAAGCAGATGCGCAGGGCCATYGTGGTGGGCGAGCGGACGGAGGGTGGTGCCCTGGACCTCCAGAAGCTGAGGATAGGCC-----------------------------------------------------------------------------------------------------------------------------------------------------------------------------------------------------------------------------------------------------------------------------------------------------------------------------------------------------------------------------------------------------------------------------------------------------   [662]
Reithrodontomys_fulvescens       ----------------------------------------------------------------------------------------------------------------TGAACGACCCACGCCTCTTCATCTCCTACGAGCCCAGTACCCTCGAGGCTCCCCAG---CAAGCGCCAGCACTCACCAACCTCACCCGAGAAGAGCTGCTGGCCCAGCTATAGAGGAACATCCACCATGAGGTTCTTGAGGGCAATGTGGGTTACCTGCGAGTGGATGACCTCCCTGGCCAGGAGGTACTGAGTGAGCTGGGGGGGTTCTTGGTGGCCCACGTGTGGAAGCAGCTCATGGGCACCTCGTCCTTGGTGCTAGATCTCCGGAACTGTGCTGGTGGTCACATCTCTGGGATCCCTTACGTCATCTCCTACTTGCACCCTGGAAACACTGTCATTCACGTGGATACCATCTACGACCGCCCTTCTAAtACCACCACCGAGATCTGGACCTTGCCCAAGGTCCTAGGGGAgAGATACASTGCTGACMARKATGTGGTAgTCcTCACCASTGGACGTACCGGGGGcGTGGCCGAGGACATCGCcTACATCCTCAaGCAGATGcGCAGGGCCATcGTGGTGGGYGAGCGGACGGAgGGTGGTGCCCTGGACcTCCAGAAGCTGAGGATAGGCCAGTCCAAcTTCTTCCTCACAGTACCCGTGTCCAGGTCCCTGGGACCCCTGGGAGGAGGTGGCCAgACATGGGAAGGCAGTGGAGTGCTGCCCTGTGTGGGGACACCTGCAGAGCAGGCCCTAGAAAAGGCCCTGGCCATCCTCACCCTGc-----------------------------------------------------------------------------------------------------------------------------------------------------------------------------------------------------------------------------------------------------------------------------------------------   [723]
Reithrodontomys_gracilis         ------------------------------------------------------------------------------------------------------------------------------------------------------------------------------------------------------------------CTGGCCCAGCTGCAGAGGAACATCCACCATGAGGTTCTGGAGGGCAATGTGGGTTACCTGCGAGTGGATGACCTCCCTGGCCAGGAGGTACTGAGTGAGCTGGGGGGGTTCTTGGTGGCCCACGTGTGGAAGCAGCTCATGGGCACCTCCTCCTTGGTGCTAGATCTCCGGAACTGTGCTGGCGGTCACATCTCTGGCATCCCTTATGTCATCTCCTACTTGCACCCTGGGAACACTGTCATGCACGTGGATACCATCTATGATCGCCCTTCTAATACNACCACTGAGATCTGGACCTTGCCCAAGGTCCTAGGGGAGAGATACAGTGCTGACAAAGATGTGGTGGTTCTCACCAGTGGACGTACCGGGGGCGTGGCCGAGGACATCGCCTACATCCTCAAGCAGATGCGCAGGGCCATCGTGGTGGGCGAGCGGACGGAGGGTGGTGCCCTGGACCTCCAGAAGCTGAGGATAGGCCAGTCCAACTTCTTCCTCACAGTACCCGTGTCCAGGTCCCTGGGACCCCTGGGAGGAGGTGGCCAGACGTGGGAAGGCAGTGGAGTGTTGCCCTGTGTGGGGACACCTGCAGAGCAGGCCCTAGAAAAGGCCCTGGCCATNCTCACCCTGCGNCGTGCCCTGCCAGGGGTTGTCCTCCGGCTTCAGGAAGCCCTGCAGGACTATTACACGCTGGTGGACCGAGTGCCGGGCCTGCTACACCACCTAGCTAGCATGGACTACTCAGCCGTGGTCTCTGAGGAAGACCTAGTGACGAAGCTGAATGCTGGCTTGCAGGCCGTGTCAGAGGATCCCAGGCTCCTGGTGAGAGCCACTGNACCCAGAGAAAGCTCCTCT---AAGGCCGAGACTGGACCTAATGATCCCCCAGAAGCCGCTCCTGAGGTGCCCAAGGAAGAA   [912]
Reithrodontomys_megalotis        CTGATGGGAATGCAAGCAGCCATTGAGCAGGCTGTGAAGAGTCGGGAGATTCTGGGCATCTCAGACCCTCAAACGCTGGCCCAGGTGCTGACAGCTGGAGTGCAGAGTTCCTTGAACGACCCACGCCTCTTCATCTCCTACGAGCCCAGTACCCTCGAGGCTCCCCAG---CAAGCGCCAACACTCACCAACCTCACCCGAGAAGAGCTGCTGGCCCAGCTACAGAGGAACATCCACCACGAGGTTCTTGAGGGCAATGTGGGTTACCTGCGAGTGGATGACCTCCCTGGCCAGGAGGTACTGAGTGAGCTGGGGGGGTTCTTGGTGGCTCATGTGTGGAAGCAGCTCATGGGCACCTCCTCCTTGGTGCTAGATCTCCGGAACTGTGCTGGTGGTCACATCTCTGGGATCCCTTACGTCATCTCCTACTTGCACCCTGGGAACACCGTCATGCACGTGGATACCATCTACGACCGCCCTTCTAATACCACCACCGAGATCTGGACCTTGCCCAAGGTCCTAGGGGAGAGATACAGTGCTGACAAAGATGTGGTAGTCCTCACCAGTGGACGTACCGGGGGCGTGGCCGAGGACATCGCCTACATCCTCAAGCAGATGCGCAGGGCCATCGTGGTGGGCGAGCGGACGGAGGGTGGTGCCCTGGACCTCCAGAAGCTGAGGATAGGCCAGTCCAACTTCTTCCTCACAGTACCCGTGTCCAGGTCCCTGGGACCCCTGGGAGGAGGTGGC---------------------------------------------------------------------------------------------------------------------------------------------------------------------------------------------------------------------------------------------------------------------------------------------------------------------------------------------------------------------------------------   [747]
Rhabdomys_pumilio                CTGATGGGAATGCAAGCAGCCATTGAGCAGGCTATGAAGAGTCATGAGATTCTGGACATCTCAGATCCTCAGATGCTGGCCCATGTGCTGACAGCTGGAGTGCAGAGTTCCTTGAATGACCCACGTCTCTTCATCTCCTACGAGCCCAGCACCCTCGAGGCTCCCCAG---CAAGCACCAGAGCTCACCAACTTCACCCTGGAAGAACTGCTGGCYGAGTTACAGAAGAACATCCGTCATGAGGTTCTTGAGGGCAATGTAGGCTACCTACGAATGGATGACCTCCCCGGTCAGGAGGTACTGAGTGGGCTTGAGGAGTTCTTAGTGAGCCATATGTGGGGGAAGCTCATGGGCACCTCCTCCTTGGTGCTAGATCTCCGGTACTGTGCTAATGGCCATGTCTCTGGCATCCCTTACATCATCTCCTACTTGTACCCTGGAAACACTGTCATGCACGTAGACACCATCTATGATCGTCCCTCCAACACCACCACAGAGATCTGGACCTTACCCAAGGTCCTAGGAGAGAGATACAGTGCTGACAAGGATGTGGTGATCCTTACCAGTAGACATACTGGGGGAGTGGCTGAGGACATTGCCTACATCCTCAAGCAGATACGCAGGGCCATCRTGGTGGGTGAGCGGACAGAGGGTGGTGCCCTGGACCTCCAGAAGCTCAGAATAGGTCAGTCCAACTTCTTCCTCACAGTGCCTGTGTCTAGGTCCCTGGGACCCCTAGGTGGAGGTGGCCAGACATGGGAAGGCAGTGGAGTGCTGCCCTGTGTGGGGACACCTGCAGAGCAAGCCCTAGAAAAGGCCCTGGCCATCCTCTCCCTGCGTCGTGCCCTGCCAGGGGTTGTCCTCCGACTTCAGAAAGCCCTACAGGACTATTACACATTAGTGGACCGAGTGCCGGGCCTGCTGCACCACCTGGCTAGCATGGACTACTCAGCYGTGGTCTCTGAAGAGGACTTGGTGACAAAGCTCAATGCTGGCTTGCAGGCGGTGTCGGAGGATCCCAGGCTCCTGGTGAGAGTCACTGGTCCCAGAGAAACCTCCTCA---AGACCTGAGACTGGGCCTGATGACCCCCCAGCAGCCACTCCTGAGTTACCCAAGGAAGAA   [1119]
Rheomys_thomasi                  -------GAATGCAAGCGACCATTCAGCAGGCTATGAAGAGTCGCGAGATCCTGGGCATCTCAGACCCTCAGATGCTGGCTCATGTGCTGACAGCCGGAGTGCAGAATTCCTTGAACGACCCACGCCTCTTCATCTCCTATGAGCCCAGTACTCTTGAGGCTCCCCGG---CAAGCACCAACGCTCACCAACCTCACCCGAGAAGAACTGCTGGCCCAGCTCCAGAGGAACTTCCACCATGAAGTTCTTGAGGGCAATGTGGGTTACCTACGAGTGGATGACCTTCCTGGCCAGGAGGTACTGAGTGAGCTGGGGGCATTCTTGGTGGCCCATGTATGGAAGGAGCTCATGAGCACCTCTTCCTTGGTACTGGATCTTCGGCACTGTGCTGGTGGTCACATCTCTGGGATCCCTTATGTCATCTCCTACTTACACCCTGGGAACACAGTCATGCATGTGGATACCATCTATGATCGCCCCTCCAACACCACCACTGAGATCTGGACCTTGCCCAAGATCCTAGGGGAGAGATACAGTGCTGACAAAGATGTGGTAGTCCTCACCAGTGGACATACTGGGGGTGTGGCTGAGGACATCGCCTATATCCTCAAGCAGATGCGCAGAGCCATCGTGGTGGGTGAGCGGACGGAGGGCGGTGCCCTGGACCTCCAGAAGCTGAGAATAGGCCAGTCCAACTTTTTCCTCACAGTGCCTGTATCCAGGTCTCTGGGACCCCTGGGAGGAGGTGGCCAGACATGGGAGGGCAGTGGAGA----------------------------------------------------------------------------------------------------------------------------------------------------------------------------------------------------------------------------------------------------------------------------------------------------------------------------------------------------------------   [763]
Rhipidomys_macconnelli           CTGATGGGAATGCAAGCAGCTATTGAGCAGGCTATGAAGAGTCGTGAGATTCTGAGCATCTCGGACCCTCAGATGCTGGCCCATGTGCTGACAGCCGGAGTGCAGAGTTCCTTGAATGACCCACGCCTCTTCATCTCCTATGAGCCCAGTACCCTCGAGGCTCCCCAG---CAAGCACCAACGCTCACCAGCCTTACCCGAGAAGAACTACTGGCCCAGCTACAGAGGAACATCCACCATGAAGTTCTTGAGGGCAATGTGGGTTACCTACGAGTGGATGACCTTCCTGGCCAGGAGGTACTGAGTGAGCTGGGGGAATTCTTGGTGGCCCATGTGTGGAGGCAGCTCATGAGCACCTCTTCCTTAGTACTAGATCTTCGGCACTGTGCTGGTGGTCACATCTCTGGGATACCTTATGTCATCTCCTACTTGCACCCTGGGAACACAGTCATGCATGTGGATACCATCTATGATCGCCCCTCCAACACCACCACTGAGATCTGGACCTTGCCCAAGGTCCTAGGGGAGAGATACAGTGCTGACAAAGATGTGGTAGTCCTCACCAGTGGACATACTGGGGGTGTGGCTGAGGACATCACCTACATCCTCAAGCAGATGCGCAGAGCCATAGTGGTGGGTGAGCGGACAGAGGGAGGTGCCCTGGACCTCCAGAAGCTGAGAATAGGCCAGTCCAACTTTTTCCTCACAGTTCCTGTGTCCAGGTCTCTGGGACCCCTGGGAGGAGGTGGC---------------------------------------------------------------------------------------------------------------------------------------------------------------------------------------------------------------------------------------------------------------------------------------------------------------------------------------------------------------------------------------   [747]
Rhipidomys_masticalis            CTGATGGGAATGCAAGCAGCCATTGAGCAGGCTATGAAGAGTCGTGAGATTCTGAGCATCTCAGACCCTCAGATGCTGGCCCATGTGCTGACAGCCGGAGTGCAGAGTTCCTTGAATGACCCACGCCTCTTCATCTCCTATGAGCCCAGTGCCGTCGAGGCTCCCCAG---CAAGCRCCAACGCTCACCAGCCTCACCCGAGAAGAACTGCTGGCCCAGCTACAGAGGAACATCCGCCATGAAGTTCTTGAGGGCAATGTGGGTTACCTACGAGTGGATGACCTTCCTGGYCAGGAGGTACTGAGTGAGCTGGGGGAATTCTTGGTGACCCATGTGTGGAGGGAGCTCATGAGCACCTCTTCCTTAGTACTAGATCTTCGGTACTGTGCTGGTGGTCACATCTCTGGGATACCTTATGTCATCTCCTACTTGCACCCTGGGAACACAGTCATGCATGTGGATACCATCTATGATCGCCCCTCCAACACCACCACTGAGATCTGGACCTTGCCCAAGGTCCTAGGGGAGAGATACAGTGCTGACAAAGATGTGGTAGTCCTCACCAGTGGACATACTGGGGGTGTGGCTGAGGACATCACCTACATCCTCAAGCAGATGCGCAGAGCCATAGTGGTGGGTGAGCGGACAGAGGGAGGKGCCCTGGACCTCCAGAAGCTGAGAATAGCCCAGTCCAACTTTTTCCTCACAGTTCCTGTGTCCAGGTCTCTGGGACCCCTGGGAGGAGGTGGCCAGACATGGGAG---------------------------------------------------------------------------------------------------------------------------------------------------------------------------------------------------------------------------------------------------------------------------------------------------------------------------------------------------------------------------   [759]
Rhizomys_pruinosus               ---------------------------------------------GAGATTCTGGGTATCTCAGACCCTCAGACACTGGCCCGTGTTCTGACAGCCAGGGTGCANAGTTCCCTCAGTGATCCACGCCTGTTCATCTCCTATGAGCCCAGTACTCGTGAGGCTCCTCAG---CAAGCCTCGACACTCACCAACCTCACTCGAGAAGAACTACTGGCCCAGCTACAGAGGAATATCCATCATGAGGTTCTGGAGGGCAATGTGGGTTACCTACGGGTGGACGATCTCCCAGGCCAGGAGGTGCTGAGTAAGCTGGGAGGGTTCCTGGTGGCCCACATGTGGACCCAGCTCATGAGCACCTCTGCCTTGGTGCTAGATCTCCGGAACTGTACGGGGGGCCATGTCTCTGGCATCCCCTACGTGATCNNNTACTTGAACCCCAGGAATACCGTGATGCATGTGGACACCATCTACGACCGACCCTCCAATACTACCACGGAGATCTGGACTTTGCCCAAGGTACTGGGGGAGAGGTACGGTGCTGACAAGGATGTGGTGGTCCTCACCAGTGGCCGCACTGGAGGGGTGGCCGAGGACATCGCCTATATCCTCAAGCAGATGCGCAGGGCCATCGTGGTGGGCGAGCGGACTGAAGGTGGTGCCCTGGACCTCCAGAAGCTGAGGATAGGCCAGTCCAACTTCTTCCTCACAGTGCCAGTCTCCAGGTCCTTGGGGCCCCTGGGTGGAGGTGGCCAGACGTGGGAGGGCAGCGGAGTGCTGCCCTGTGTGGGGACACCGGCAGAGCAGGCCCTGGGGAAGGCCTTGGCCCTCCTCGCTCTGCGTCGCACCCTGCCCGGAGTTGTCCTCTGCCTTCAGGAAGCCCTGCGGGACTACTACGCTCTTGTGGACCGTGTGCCGGGCCTTCTGCACCGCCTGGCTAGCATGGACTACTCAGCTGTCGTCTCTGAGGAGGACCTGGTGACAAAGCTCAATGCCGCCTTGCAGGCTGTGTCAAAGGATCCCAGGCTCCTGGTGCGTGCTGTTGAGCCCAGAGAAACCTCTCCT---GGGCCTGAGACCGCACCTGATGACCCCCCAGAAGCAGCCCCTGAGGTGCCCACAGATGAA   [1074]
Rhynchomys_isarogensis           CTGATGGGGATGCAAGCAGCCATTGAGCAGGCTATGAAGAGTCATGAGATTCTGGGCATCTCAGACCCTCAGACGCTGGCCCATGTGCTGACAGCTGGCGTACAGAGTTCCTTGAATGACCCACGTCTCTCCATCTCCTATGAGCCCAATACCCTCGAGGCTCCCCCG---CAAGCACCAGCACTCACCAACCTCACCCGAGAAGAACTGCTAGCCCAGATACAGAGGAACATCCACCATGAAGTTCTTGAGGGCAACGTGGGCTACCTACGAGTGGATGACCTTCCTGGCCAGGAGGTACTGAGTGAGCTGGGGGAGTTCTTAGTGAGCCATGTGTGGAAGCATATCATGGGCACCTCCTCCTTGGTGTTAGATCTCCGGCACTGTGCTGGTGGCCAGGTCTCTGGGATCCCTTATGTCATCTCCTACTTGCACCCTGGGAACACTGTCATGCACGTGGACACCATCTATGATCGTCCCTCCAACACCACCACAGAGATCTGGACCTTACCCAAGGTCCTAGGGGAGAGATATAGTGCTGACAAGGATGTAGTGGTCCTCACCAGTGGACATACTGGGGGAGTGGCCGAGGACATCGCTTACATCCTTAAGCAGATGCGCAGGGCCATCGTGGTGGGTGAGCGGATGGAGGGTGGCGCCCTGGACCTCCAGAAGCTGAGAATAGGCCAGTCCAACTTCTTCATCACAGTGCCTGTGTCCAGGTCCCTGGGACCCCTAGGTGGAAGTGGCCAGACATGGGAAGGCAGTGGAGTGCTGCCCTGTGTGGGGACACCTGCAGAGCAAGCCTTAGAAAAGGCCCTGGCCATCCTCACCCTGCGTCGTGCCCTGCCAGGGGTTGTCCTCCGACTTCAGCAAGCCCTACAGGACTATTACACATTAGTGGACCGAGTGCCAGGCCTGATGCACCACCTGTCTAGCATGGACTACTCAGCCGTGGTCTCTGAAGAGTACCTGGTGACAAAGCTCAATGCTGGCCTGCAGGCTGTGTCAGAGGATCCCAGGCTCCTGGTGAAAGCTACTGGACCCAGAGAAACCTCCTCA---AGACCTGAGACTGGGCCTAATGACCCCCCAGCAGACACCCCTGAGGTTCCCAAGGAAGAA   [1119]
Saccostomus_campestris           CTGATGGGAATGCAAACAGCCATTGAGCAGGCTATGAAGAGTCGTGAGATTCTGGGCATCTCAGACCCTCAGACACTGGCCCGCGTGCTGACAGCTGGAGTTCAGAGTTCCTTGAACGACCCACGCCTCTTCATCTCCTATGAGCCCAGTACCTTGGAGGCACCTCAG---CAAGTACCAACAGTCACCAACCTCACCCGAGAAGAGTTGCTGGCCCAGCTACAGAAGAACATCCACCATGAGGTTCTTGAGGGCAACGTGGGTTACCTACGAGTGGATGACCTCCCAGGCCAGGAGGTACTGAGTGAGCTGGGAGGGTTCTTGGTGGCCCATGTGTGGAGGCAACTCATGGGCACCTCCTCCTTGGTGCTAGATCTCCGGCATTGTGCTGGTGGTCATGTCTCTGGGATCCCTTATGTCATCTCCTACTTGCACCCCGAGAACACTGTGATGCACGTGGACACCATCTATGATCGCCCCTCCAACACCACCACAGAGATCTGGACCTTACCCAAGGTCCTAGGGGAGAGGTACAGTGCCGACAAGGATGTGGTCATCCTCACCAGTGGGCGTACGGGGGGAGTGGCTGAGGACATTGCCTACATCCTCAAGCAGATGCGCAGGGCCATCGTGGTGGGTGAGCGGACAGAGGGTGGTGCCCTGGACCTCCAGAAGCTGAGAATAGGCCAGTCCAACTTCTTCCTCACGGTGCCTGTGTCCAGGTCCCTAGGCCCCCTGGGTGGAGGTGGCCAGACATGGGAAGGCAGTGGAGTGCTGCCCTGCGTGGGGACACCAGCAGAGCAGGCCCTGGAAAAGGCTCTGGCCATCCTCACCCTGCGTCGTGCTCTGCCGGGGGTTGTCCTCCGACTTCAGGAAGCCCTGCAGGACTATTACACACTGGTGGACCGAGTGCCGGGCTTGCTACACCACCTTGCTAACATGGATTACTCAGCTGTGGTCTCTGAGGAGGACCTGGTGACAAAGCTCAATGCTGGCTTGCAAGCTGTGTCGGAGGATCCCAGGCTCCTGGTGAGAGCTACAGGACCCAGAGAAACTTCCTCT---AGGCCTGAGACTGGGCCTTATGACCCCCCAGAAGCCACACCTGAGGTACCCAAGGAAGAA   [1119]
Scapteromys_tumidus              CTGATGGGAATGCAAGCAGCCATTGAGCAGGCTATGAAGAGTCGTGAGATTCTGGGCATCTCAGACCCTCAGATACTGGCCCATGTGCTGACAGCCGGAGTGCAGAGTTCCTTGAATGACCCACGCCTCTTCATCTCCTATGAGCCCAGTCCCCTCGAGGCTCCCCAG---CAAGCACCAACACTCACCAACCTCACCCAAGAAGAACTGCTGGCCCAGCTACAGAGGAACATCCACCATGAAGTTCTTGACGGCAATGTGGGTTACCTGCGAATGGATGACCTTCCTGGCCAGGAGGTACTGAGTGAGCTGGGGGAATTCTTGGTGGCCCATGTATGGAGGCAGCTCATGAGTACCTCTTCCTTAGTACTGGATCTTCGGCACTGTGCTGGTGGTCACATCTCTGGGATACCTTATGTCATCTCCTACTTGCACCCTGGGAACACAGTCATGCACGTGGATACCATCTATGATCGCCCCTCCAACACCACCACTGAGATCTGGACCTTGCCCAAGGTCCTAGGGGAGAGATACAGTGCTGACAAAGATGTGGTAGTCCTCACCAGTGGACATACTGGCGGTGTGGCTGAGGACATCACCTACATCCTCAAGCAGATGCGCAGAGCCATAGTGGTGGGTGAGAGGACAGAGGGAGGTGCCCTGGACCTCCAGAAGCTGAGAATAGGCCAGTCCAACTTTTTCCTCACAGTTCCTGTGTCCAGGTCCCTGGGACCCCTGGGAGGAGGTGGCCAGACATGGGAAGGCAGTGGTGTGCTGCCTTGTGTGGGGACACCTGCAGAGCAGGCCCTAGAAAAGGCCCTGGCCATCCTCACCCTGCGCCGTGCCCTGCCAGGGGTTGTCCTCCGACTTCAGGAAGCCCTACAGGACTATTATACACTGGTGGACCGAGTGCCGGGCCTGCTACACCACCTGGCTAGCATGGACTACTCAACCGTGGTCTCTGAGGATGACCTAGTGACAAAGCTCAATGCTGGCTTGCAAGCTGTCTCAGAGGATCCCAGGCTCCTGGTGAGAGCCACTGGACCTAAAGAAAGCTCCTCT---AGGCCTGAGACTGGGCCTAATGACCCCCCAGAAGCTGCTCCTGAGGTGCCCAAGGAAGAA   [1119]
Sciurus                          TTGATGGGGATGCAGGCAGCCATTGAGCAGGCCATGAAGAGTCATGAGATTCTGAGCATCTCAGACCCGCAGACGCTGGCCCATGTGCTGACAGCTGGTGTGCAGAGCTCCTTGAATGACCCACGTCTGATCATCTCCTATGAGCCCAGTGTCCTAGAGGTTCCCCAG---CAAGCCCCAGCACTTACCAACCTCACACAAGAGGAACTGCTGTCCAGGTTGCAGATGAACATCCGCCATGAAATCCTGGAAGGCAACGTGGGCTACTTGCGGATGGATGACCTCCCAGGCCAGGAAGTGCTGAGCAAGCTTGGGGAATTCTTGGTGATCCACATGTGGAGCAAGCTCATGGGCACCTCTGCCTTGGTGCTGGATCTCCGGCACTGCACTGGGGGCCACATCTCTGGTATCCCCTATGTCATCTCCTACCTGCATCCTGGGAACACTGTCTTGCATGTGGATACCATCTATGACCGCCCCTCCAATACTACCACAGAGATCTGGACCCTGCCAGAGGTCCTAGGAGAGAGGTACAGTGCAGACAAAGATGTGGTGGTCCTCACCAGTGGCCGCACTGGGGGTGTGGCCGAGGACATCGCATACATCCTCAAGCAGATGCGCAGGGCCATCGTGGTGGGTGAGCGGACTGAGGGGGGTGCCCTGGACCTCCAGAAGCTGAGGATAGGTCAGTCCAATTTCTTCCTCACTGTACCTGTGTCCAGGTCCCTGGGACCCCTGGGCGGAGGCAGCCAGACTTGGGAAGGCAGTGGAGTGCTGCCCTGTGTGGGAACACCCGCTGAACAAGCCTTGGAGAAAGCCCTGGCCATCCTCACTCTGCGTCGTGCTCTGCCTGGGGTTGTCCGCCACCTGCAGGAGGCCCTGCAGGACTACTACACCTTGGTGGACCGGGTGCCAGCCCTGTTGCACCACCTGGCCAGCATGGACTACTCTTCTGTGGTCTCAGAAGAGGATTTGGTCACCAAACTCAATGCTGGCCTGCAGGCTGTGTCTGAGGACCCCAGGCTTGTTGTGCGGGCTGTTGGGCCCAAAGAAACCTCTTCT---GGGCCTGAGGTTGAAGTTGATGATACCTTAATTGCAGCCCCTGAGGTGCCTGAGATGCCC   [1119]
Scolomys_juruaense               CTGATGGGAATGCAAGCAGCCATTGAGCAGGCTATGAAGAGTCGTGAGATTCTGGGCATCTCAGACCCTCAGATGCTGGCCCATGTGCTGACAGCTGGAGTGCAGAGTTCCTTGAATGACCCACGCCTCTTCATCTCCTATGAGCCCAGTACCCTCGAGGCTCCCCAG---CAAGCATCAACACTCACCAACCTCACCCGAGAAGAACTGCTGGCCCAGGTACAGAGGAGCATCCAACATGAAGTTCTTGAGGGTAATGTGGGTTACCTACGAGTGGATAACCTTCCTGGCCAGGAGGTACTGAGTGAGCTGGGGGAATTCTTGGTGGCCCATGTGTGGAGGCAGCTCATGAGCACCTCTTCCTTAGTTCTAGATCTTCGCCACTGTGCTGGTGGTCACATCTCTGGGATACCTTATGTCATCTCCTACTTGCACCCTGGGAACACAGTCATGCATGTGGATACCATCTATGACCGCCCCTCCAACACCACCACTGAGATCTGGACCTTGCCCAAGGTTCTAGGAGAGAGATACAGTGCTGACAAAGATGTGGTAGTCCTCACCAGTGGACATACTGGGGGTGTGGCTGAGGACATCACCTACATCCTCAAGCAGATGYGCAGAGCCATAGTGGTGGGTGAGCGGACAGAGGGCGGTGCCCTGGACCTCCAGAAGCTGAGAATAGGCCAGTCCAACTTTTTCCTCACAGTTCCTGTGTCCAGGTCTCTGGGACCCCTGGGAGGAGGC---CAGACATG-------------------------------------------------------------------------------------------------------------------------------------------------------------------------------------------------------------------------------------------------------------------------------------------------------------------------------------------------------------------------------   [752]
Scotinomys_teguina               CTCATGGGAATGCAAGCAGCCATTGAGCANGCTGTGAAGAGTCGTGAGATTCTGGGCATCTCAGACCCTCAAATGCTGGCCCACGTGCTGACAGCTGGAGTGCAGAGTTCCTTGAATGACCCACGCCTCTTCATCTCCTATGAGCCCAGTACCCTTGAGGTTCCCCAG---CAAGCGCCAACATTCACCAACCTCACCCAAGAAGAACTGCTTGTCCAGCTACGGAGGAACATCCACCATGAGGTTCTTGAGGGCAATGTTGGTTACCTGCGAGTGGATAACCTCCCTGGCCANGAGGTACTGAGTGAGCTGGAGGGGTTCTTGGTAGCTAATGTGTGGAGGCAGCTCATGGGGACCTCCTCCTTGGTGCTAGATCTCCGGCACTGTGCTGGTGGTCACATCTCTGGGATCCCTTATGTCATTTCCTACTTGTACCCTGGGAACACTGTCATGCATGTGGATACCATCTACGACCGCCCCTCTAATACCACCACNGAGATCTGGACCTTTCCCAGTGTCCTAGGGGAGAGATACAGTGCCGACAAAGACGTNGTAGTCCTCACCAGTGGACATACCGGGGGCGTGGCTGAGGACATTGCCTACATCCTCAAGCAGATGCGCAGAGCCATCGTGGTGGGTGAGCAGACGGAGGGTGGTGCCCTGAACCTCCAGAAGCTGAGGATAGGCCAGTCCAACTTCTTTCTCACAGTGCCNGTGTCCAGGTCCCTGGGACCCCTGGGAGGAGGTGGC---------------------------------------------------------------------------------------------------------------------------------------------------------------------------------------------------------------------------------------------------------------------------------------------------------------------------------------------------------------------------------------   [747]
Sicista_tianshanica              ------------------GCCATCCAGCAGGCCATGAAGAGTCGCGAGATTCTGGGCATCTCAGACCCTCAGACACTGGCACATGTGCTCACAGCTGGGGTGCAGAGTTCCTTGAATGACCCACGCCTGGTCATCTCCTATGAACCCAGCAGCCTCGAGGCTTCCCAG---CAAGCCTCAGTGCTCACCAACCTCACTCGAGAGGAACTGCTGGTCCAGCTGCAGAAGAACATCCACCATGAGGTCCTGGAGGGCAATGTGGGTTATCTACGCGTGGATGACCTCCCGGGGCAGGAGGTACTGAGTGAACTAGGAGGGTTCCTGGTGGACCACGTGTGGAAGCAGCTCATGGGCACTTTCGCCTTGGTGCTGGATCTCCGGCACTGCACTGGAGGCCACGTCTCTGGTATCCCCTATGTCATCTCCTACTTGCACCCTGGAAATAGCGTCGTGCACGTGGACACCATCTACAATCGCCCCTCCAATACCACCACGGAGATCTGGACCTTGCCCAAGGTCCTGGGAGAGCGGTACAGTGCCGACAAGGATGTGGTAGTCCTCACCAGTGGTCGCACAGGAGGTGTGGCTGAGGAYATCACCTACATCCTCAAACAGATGCGCAGGGCCATTGTGGTGGGTGAGCGGACTGAGGGGGGTGCTCTAGACCTCCAGAAGCTGAGAATAGGCCAGTCCAACTTCTTCCTCACGGTGCCTGTGTCCAGGTCCCTGGGGCCTCTGGGCGGAGGCGGACAAACATGGGAGGGCAGCGGAGTGCTGCCCTGCGTGGGGACACCAGCTGAGCATGCCCTGGAGAAGGCCCTGGCCATCCTCACGCTGCGCCGTGCCCTGCCAGGTGTGGTCCTCCGCCTGCAGGAGGCCCTTCAGGATTACTACACACTGGTGGACCGTGTACCAGCCCTGCTGCACCACCTGGCCAGCATGGACTACTCGGCTGTGGTCTCCGAGGAGGATCTTGTGACTAAGCTCAATGCCGGCTTGCAGGCTGTGTCTGAGGACCCACGGCTCCTGGTGAGGGCCGTTGGGCCCAAAGAAACCTCCTCT---GGTCTTGAGGCTGGAGCAGATGATGCCACAGCAATAGACCCCGAGGTACCCAGGAGTGAG   [1101]
Sigmodon_alstoni                 CTGATGGGAATGCAAACAGCCATTGAGCAGGCTATGAAGAGTCGTGAGATTCTAGGCATCTCAGACCCTCAGATGCTGGCTCATGTGCTGACGGCTGGAGTGCAGAGTTCCTTGAATGACCCACGCCTCTTCATCTCCTATGAGCCCAGTACCCTCGATGCTCCCCAG---CAAGTACCAATGCTCACCAGCCTCACCCAAGAAGAACTGCTGGCCCAGCTACAGAGGAACATCCACCATGAAGTTCTTGAGGGCAATGTGGGTTACCTACGAGTGGATGACCTTCCTGGCCAGGAGGTACTGAGTGAGCTGGAGGAATTCTTCGTGACCCATGTGTGGAAGCAGCTCATGAGCACCTCTTCCTTGGTACTAGATCTTCGGCAATGTACTGGTGGTCACATCTCTGGGATCCCTTATGTCATTTCCTACTTCAACCCTGGCAACACAGTCATACATGTGGATACCATCTATGATCGCCCCTCCAACACCACCACTGAGATCTGGACCTTGCCCAAGGTCCTAGGGGAAAAATATAGTGCAGACAAAGATGTGATAGTCCTCACCAGTGGACATACTGGGGGAGTGGCTGAGGACATCGCCTATATCCTCAAGCAGATGCGCAGAGCCATTGTGGTGGGTGAGCGGACAGAGGGCGGTGCCCTGGACCTCCAGAAACTGAGAATAGGCCAGTCCAACTTTTTCCTCACAGTGCCCGTGTCCAGGTCTCTGGGACCCCTAGGAGGAGGTGGCCAGACATGGGAAGGCAGTGGTGTGCTGCCTTGTGTGGGGACACCTGCAGAGCAGGCCCTAGAAAAGGCCCTGGCCATCCTCACCCTGCGYCGTGCCCTACCAGGGRTTGTCCTCCGACTTCAGGAAGCCCTGCAAGACTACTACACGCTGGTGGACCGAGTGCCGGGCCTGCTACACCACCTGGCTAGCATGGACTACTCAGCTGTGGTCTCTGAGGATGACCTAGTGACAAAGCTCAATGCTGGCTTGCAGGCTGTCTCAGAGGATCCCAGGCTCCTGGTGAGAGCCACTGGACCCAAAGAAAGCTCCTCT---AGGCCCGAGATTGGGCCTAATGATCCCCAAGAAGCTGTTCCTGAGGTGCCCGAGGAAGAA   [1119]
Sigmodon_arizonae                CTGATGGGAATGCAAACAGCCATTGAGCAGGCTATGAAGAGTCGTGAGATTCTAGGCATCTCAGACCCTCAGATGCTGGCTCATGTGCTGACCGCTGGAGTGCAGAGTTCTTTGAATGACCCACGCCTCTTCATCTCCTATGAGCCCAGTACCCTTGATGCTCCCCAG---CAAACACCAATGCTCACCAGCCTCACCCAAGAGGAACTGCTGGCCCAGCTACAGAGGAACATCCACCATGAAGTTCTTGAGGGCAATGTGGGTTACCTACAAGTGAATGACCTTCCTGGCCAGGAGGTACTGAGTGAGCTGGAGGAATTCTTCGTGACCCATGTGTGGAAGCAGCTCATGAGCACCTCTTCCTTGGTACTAGATCTTCGGCAATGTACTGGTGGTCACATCTCTGGGATCCCTTATGTCATCTCCTACTTCAACCCTGGGAACACAGTCATGCATGTGGATACCATCTATGATCGCCCCTCGAACACCACCACTGAGATCTGGACCTTGCCCAAGGTCCTAGGGGAAAAATACAGTGCTGACAAAGATGTGGTGGTCCTCACCAGTGGACACACTGGGGGAGTGGCTGAGGACATCGCCTATATCCTCAAGCAGGTGCGCAGAGCCATTGTGGTGGGTGAGCGGACAGAGGGCGGTGCCCTGGACCTCCAGAAACTGAGAATAGGCCAGTCCAACTTTTTCCTCACAGTGCCCGTGTCCAGGTCTCTGGGACCCCTAGGAGGAGGTGGCCAAACATGGGAAGGCAGTGGTGTGCTGCCTTGTGTGGGGACACCTGCAGAGCAGGCCCTAGAAAAGGCCCTGGCCATCCTCACCCTGCGTCGTGCCCTACCAGGGGTTGTCCTCCGACTTCAGGAAGCCCTGCAAGACTATTACACGCTGGTGGACCGAGTGCCGGGCCTGCTACACCACCTGGCTAGCATGGACTACTCAGCTGTGGTCTCTGAGGATGACCTAGTGACAAAGCTCAATGCTGGCTTGCAGGCTGTCTCAGAGGATCCCAGGCTCCTGGTGAGAGCCACTGGACCCAAAGAAAGCTCCTCT---AGGCCCGAGACTGGGCCTAATGATCCCCCAGAAGCTGCTCCTGAGGTGCCCGAGGAAGAA   [1119]
Sigmodon_hispidus                CTGATGGGAATGCAAACAGCCATTGAGCAAGCTATGAAGAGTCGTGAGATTCTAGGCATCTCAGACCCTCAGATGCTGGCTCATGTGCTGACCGCTGGAGTGCAGAGTTCCTTGAATGACCCACGCCTCTTCATCTCCTATGAGCCCAGTACCCTTGATGCTCCCCAG---CAAACACCAGTGCTCACCAGCCTCACCCAAGAGGAACTGCTGGCCCAGCTACAGAAGAACATCCACCATGAAGTTCTTGAGGGCAATGTGGGTTACCTACAAGTGAATGACCTTCCTGGCCAGGAGGTACTGAGTGAGCTGGAGGAATTCTTCGTGACCCATGTGTGGAAGCAGCTCATGAGCACCTCTTCCTTGGTACTAGATCTTCGGCAATGTACTGGTGGTCACATCTCTGGGATCCCTTATGTCATCTCCTACTTCAACCCTGGGAACACAGTCATGCATGTGGATACCATCTATGATCGCCCCTCCAACACCACCACTGAGATCTGGACCTTGCCCAAGGTCCTAGGGGAAAAATACAGTGCTGACAAAGATGTGGTGGTCCTCACCAGTGGACACACTGGGGGAGTGGCTGAGGACATCGCCTATATCCTCAAGCAGGTGCGCAGAGCCATTGTGGTGGGTGAGCGGACGGAGGGCGGTGCCCTGGACCTCCAGAAACTGAGAATAGGCCAGTCCAACTTTTTCCTCACAGTGCCCGTGTCCAGGTCTCTGGGACCCCTAGGAGGAGGTGGC---------------------------------------------------------------------------------------------------------------------------------------------------------------------------------------------------------------------------------------------------------------------------------------------------------------------------------------------------------------------------------------   [747]
Sigmodontomys_alfari             CTGATGGGAATGCAAGCAGCCATTGAGCAGGCTATGAAGAGTCGTGAGATTCTGAGCATCTCAGACCCTCAGATGCTGGCCCATGTGCTGACTGCTGGAGTGCAGAGTTCCTTGAATGACCCACGCCTCTTTATCTCCTATGAGCCCAGTATCCTCGAGGCTCCCCAA---CAAGTACCAACGCTCATCAGCCTCACCGGAGAAGAANTGCTGGCCCAGGTACAGAGGAATATCCACCATGAAGTTCTTGAGGGAAATGTGGGTTACCTACGAGTGGATGACCTTCCTGGCCAGGAGGTANTGAGTGAGCTGGGGGAATTCTTGGTGGCCCATGTGTGGAGGCAGCTCATGAGCACCTCTTCCTTAATACTAGATCTTCGGCACTGTGCTGGTGGTCACATCTCTGGGATATCTTATATCATCTCCTACNTGCACCCTGGGAACACAGTCATRCACGTGGATACCATCTATGACCGCCCATCCAACACCACCACTGAGATCTGGACCTTGCCCAAGGTCCTGGGGGAGAGATACAGTGCTGACAAAGATGTGGTAGTCCTCACCAGTGGACATACTGGGGGTGTGGCTGAGGACATCACCTACATCCTCAAGCAGATGCGCAGAGCCATAGTGGTGGGTGAGCGGACAGAGGGTGGTGCCCTGGACCTCCAGAAGCTGAGAATAGGCCAGTCCAACTTTTTCCTCACAGTTCCTGTGTCCAGGTCTCTGGGACCCCTGGGCGGAGGTGGCCAGACATGGGAAGGCAGTGGTGTGCTGCCTTGTGTGGGGACTCCTGCAGAGCAGGCCCTAGAAAAGGCCCTGGCCATCCTCACCTTGCGCCGTGCTCTGCCAGGGGTCGTCCTCCGACTTCAGGAAGCCCTGCAGGACTATTACACGCTGGTGGACCGAGTGCCGGGCCTGCTACACCATCTGGCTAGCATGGACTACTCAGCCTTGGTCTCTGAAGATGACCTAGTGACAAAGCTCAATGCTGGCTTGCAAGCTGTCTCAGAGGATCCCAGGCTCCTGGTGAGAGCCACTGGACCTAAAGAAAGCTCCTCT---AGGCCTGAGACTGGGCCTAATGACCCCCCAGAAGCTGCTCCTGAGGTGCCCAAGGAAGAA   [1119]
Solomys_salebrosus               CTGATGGGAATGCAAGCAGCCATTGAGCAGGCTATGAAGAGTCATGAGATTCTGGACATCTCAGACCCTCAGACGCTGGCCCATGTGCTGACAACTGGAGTTCAGAGTTCCTTGAATGACCCACGTCTTTTCATCTCCTATGAGCCCAGTACCCTCGAGGCTCCCCCA---CAAGCACCAGCACTCACCAACCTCACCCGAGAAGAACTGCTGGCCCAGATACAGAGGAACATCCACCATGAGGTTCTTGAGGGCAACGTGGGCTACCTACGAGTGGATGACCTGCCTGGCCAGGAGGTACTGAGTGAGCTGGGGGAGTTCTTAGTGAGCCATGTGTGGAAGCGGCTCATGGGCACCTCCTCCTTGGTGCTAGATCTCCGGCACTGTGCTGGTGGCCACGTCTCTGGGATCCCTTATGTCATCTCCTACTTGCACCCTGGGAACACTGTCATGCACGTGGATACCATCTATGATCGTCCCTCCAACACCACCACAGAGATCTGGACCTTGCCCAAGGTCCTAGGAGAGAGATACAGTGCTGACAAGGATGTGGTGGTCCTCACCAGTGGACATACTGGGGGAGTGGCCGAGGACATCGCCTACATCCTCAAGCAGATGCGCAGAGCCATYGTGGTGGGTGAGCGGACGGAGGGTGGCGCCCTGGACCTCCAGAAGCTGAGAATAGGTCAATCCAACTTCTTCCTCACAGTGCCTGTGTCTAGGTCCCTGGGACCTCTAGGTGGAGGTGGCCAGACATGGGAGG--------------------------------------------------------------------------------------------------------------------------------------------------------------------------------------------------------------------------------------------------------------------------------------------------------------------------------------------------------------------------   [760]
Sooretamys_ratticeps             CTAATAGGAATGCAAGCAGCCATTGAGCAGGCTATGAAGAGTCGTGAGATTCTGGGCATCTCAGACCCTCAGATGCTGGCCCATGTGCTGACAGCCGGAGTACAGAGTTCCTTGAATGACCCACGCCTCTTTATCTCCTATGAGCCCAGTACCCTCGAGGCTCCCCAA---CAAGCACCAACGCTCACCAGCCTCACCCGAGAAGAACTGCTGGCCCAGGTACAGAGGAATATCCACCATGAAGTTCTTGAGGGAAATGTGGGTTACCTACGAGTGGATGACCTTCCTGGCCAGGAGGTACTGAGTGAGCTGGGGGAATTCTTGGTGGCCCATGTGTGGAGGCAGCTCATGAGCACCTCTTCCTTAATACTAGATCTTCGGCACTGTGCTGGTGGTCACATCTCTGGGATACCTTATATCATCTCCTACTTGCACCCTGGGAACACAGTCATGCATGTGGATACCATCTATGACCGCCCATCCAACACCACCACTGAGATCTGGACCTTGCCCAAGGTCCTAGGGGAGAGATACAGTGCTGACAAAGATGTGGTAGTCCTCACCAGTGGACATACTGGGGGTGTGGCTGAGGACATCACCTACATCCTCAAGCAGATGCGCAGAGCCATAGTGGTGGGTGAGCGGACAGAGGGTGGTGCCCTGGACCTCCAGAAGCTGAGAATAGGCCAGTCCAACTTTTTCCTCACAGTTCCTGTGTCCAGGTCTCTGGGACCTCTGGGTGGAGGTGGTCAGACATGGGAGGGCAGTGGAG-----------------------------------------------------------------------------------------------------------------------------------------------------------------------------------------------------------------------------------------------------------------------------------------------------------------------------------------------------------------   [769]
Steatomys_krebsi                 CTGATGGGAATGCAAGCAGCCATTGAACAGGCTATGAAGAGTCGTGAAATTCTGGGCATCTCAGACCCTCAGACGCTGGCCCATGTGCTGACAGCTGGAGTGCAGAGTTCCTTAAATGACCCACGCCTCTTCATCTCCTATGAGCCCAGTACCCTGGAGGTACCTCAG---CAAGCACCAAAACTCACCAACCTCACCAAAGAAGAGTTGCTGGCCCATCTACAGAAGAACATCCACCATGAAGTTCTTGAGGGCAACGTGGGTTACCTACGAGTGGATGACCTCCCAGGCCAGGAGGTACTGAGTGAGCTGGGAGGTTTCTTGGTGGCCCACGTGTGGAGGCAGCTCATGGGCACCTCCTCCTTGGTGCTAGATCTTCGGCACTGTGCTGGTGGTCATGTCTCTGGGATCCCTTACGTCATCTCCTACTTGCACCCTGAGAACACTATCATGCATGTGGATACCATCTATGATCGCCCCTCTAATACCACCACAGAGATCTGGACCTTGCCCAAGGTCCTAGGGGAGAGGTACAGTGCCGACAAGGATGTTGTCATCCTCACCAGTGGGCATACTGGGGGAGTGGCTGAGGACATCGCTTACATCCTCAAGCAGATGCGCAGGGCCATCGTGGTGGGTGAGAGGACTGAGGGTGGTGCCCTGGACCTCCAGAAGCTGAGAATAGGCCAGTCCAACTTCTTCCTCACAGTGCCTGTGTCCAGGTCCCTGGGGCCCCTGGG-------------------------------------------------------------------------------------------------------------------------------------------------------------------------------------------------------------------------------------------------------------------------------------------------------------------------------------------------------------------------------------------------   [737]
Steatomys_parvus                 CTGATGGGAATGCAAGCAGCCATTGAACAGGCTATGAAGAGTCGTGAGATTCTGGGCATCTCAGACCCTCAGACGCTGGCCCATGTGCTGACAGCTGGAGTGCAGAGTTCCTTAAATGACCCACGCCTCTTCATCTCCTATGAGCCCAGTACCCTGGAGGTACCTCAG---CAAGCACCAAAACTCACCAACCTCACCAAAGAAGAGTTGCTGGCCCATCTACAGAAGAACATCCACCATGAAGTTCTTGAGGGCAACGTGGGTTACCTACGAGTGGATGACCTCCCAGGCCAGGAGGTACTGAGTGAGCTGGGAGGTTTCTTGGTGGCCCACGTGTGGAGGCAGCTCATGGGCACCTCCTCCTTGGTGCTAGATCTTCGGCACTGTGCTGGTGGTCATGTCTCTGGGATCCCTTACGTCATCTCCTACTTGCACCCTGAGAACACTATCATGCACGTGGATACCATCTATGATCGCCCCTCTAATACCACCACAGAGATCTGGACCTTGCCCAAGGTCCTAGGGGAGAGGTACAGTGCCGACAAGGATGTGGTCATCCTCACTAGTGGGCATACTGGGGGAGTGGCTGAGGACATCGCTTACATCCTCAAGCAGATGCGCAGGGCCATCGTGGTGGGTGAGAGGACTGAGGGTGGTGCCCTGGACCTCCAGAAGCTGAGAATAGGCCAGTCCAACTTCTTCCTCACAGTGCCTGTGTCCAGGTCCCTGGGGCCCCTGGGTGGAGGTGGCCAGACATGGGAAGGCAGTGGAGTGCTGCCCTGCGTGGGGACACCTGCAGAGCAGGCCCTGGAAAAGGCTCTGGCCATCCTTACCCTGCGTCGTGCCCTGCCAGGGGTTGTCCTCCGACTTCAGGAAGCCCTGCAGGACTATTATACACTAGTGGACCGAGTGCCCGGCCTGCTACATCACCTCGCTAGCATGGACTACTCAGCCGTGGTCTCTGAGGAGGACCTGGTGACAAAGCTTAATGCTGGCTTGCAGGCTGTGTCAGAGGATCCCAGGCTCCTGGTGAGAGCCACAGGACCCAGAGAAACCTCCTCT---AGGCCTGATACT------TATGATCCACCAGCACCTACCCCTGAGGTACCCAAGGAAGAA   [1113]
Stenocephalemys_albipes          ------------------------------------------------------------------------------------------------------------------------------------------------------------------------------------------------------------------------------------------------------------------------------------------------------------------------------------------------------------------------------------------------------------------------------------------------------------------------GTGGATACCAACTATGATCGGCCCTCCAACACCACCACAGAGATCTGGACCTTGCCCAAGGTCCTAGGGGAGAGGTACAGTGCTGACAAGGATGTGGTGGTCCTCACCAGTGGACATACTGGAGGAGTCGCTGAGGACATTGCCTACATCCTCAAGCAGATGCGCCGGGCCATCGTGGTGGGTGAGAGGACAGAGGGTGGTGCCCTGGACCTCCAGAAGCTGAGAATAGGCCAGTCCAACTTCTTCCTCACAGTGCCTGTGTCCAGGTCCCTGGGACCTCTAGGTGGAGGTGGCCAGACATGGGAAGGCAGTGGAGTGCTGCCCTGTGTGGGGACACCTGCAGAGCAAGCCCTAGAAAAGGCCCTGGCCATCCTCACCCTGCGTCGGGCCCTGCCCGGGGTTGTCCTCCGACTTCAGGAAGCCCTACAGGACTATTACACATTAGTGGACCGAGTGCCAGGTCTGCTGCACCACCTGGCCAGCATGGACTATTCGGCTGTGGTCTCTGAAGAGGACCTGGTGACAAAGCTCAATGCTGGCTTGCAGGCTGTGTCGGAGGATCCCAGGCTCCTGGTGAGAGCCACCGGACCCAGAGAAACCTCCTCA---AGACCTGAGACTGAACTTAATGATCCCCCAGAAGCCACCCCTGAGGTGCCCAAGGAAGAA   [666]
Stochomys_longicaudatus          gtgatggGAATGCAAGCAGCCATTGAGCAAGCTATGAAGAGTCATGAAATTCTGGGCATCTCAGATCCTCAGACACTGGCCAATGTGCTGACAGCTGGAGTGCAGAGTTCCTTGAATGACCCACGTCTCTTCATCTCCTATGAGCCCAATACCCTCGAGGCTCCCCAG---CAAGCACCAGCGCTCACCAACCTCACCCGAGAAGAACTGCTGACCCAGATACAGAAGAACATCCGTCATGAGGTTCTTGAGGGCAACGTAGGCTACCTACGAGTGGATGACCTCCCTGGCCAGGAGGTACTGAGTGAGCTTGGGGAGTTCTTAGTGAGCCATGTGTGGGAGCAGCTCATGGGCACCTCCTCCTTAGTGCTAGATCTCCGGCACTGTGCTGGTGGCCATGTCTCTGGCATTCCTTACGTCATCTCTTATTTGCACCCTGGAAACACTGTCATGCACGTAGATACCATCTATGATCGCCCCTCCAATACCACCACAGAGATCTGGACCTTGCCCAAGGTCCTAGGAGAGAGATACAGTGCTGACAAGGATGTGGTGATCCTTACCAGTGGACATACTGGAGGAGTGGCTGAGGATATCACTTACATCCTCAAGCAGATGCGCAGGGCCATCGTGGTGGGTGAGCGGACGGAGGGTGGTGCCCTGGACCTCCAGAAGCTGAGAATAGGTCAGTCCAACTTCTTCCTCACAGTGCCTGTGTCCAGGTCCCTGGGACCCTTAGGTGGAGGTGGCCAGACATGGGAGGCCAGTGGAGA----------------------------------------------------------------------------------------------------------------------------------------------------------------------------------------------------------------------------------------------------------------------------------------------------------------------------------------------------------------   [770]
Sundamys_muelleri                --------------AGCAGCCATTGAGCAGGCTATGAAGAGTCATGAGATCCTGGGCATCTCGGACCCTCAGACGCTGGCCCATGTGCTGACAGTTGGAGTCCAGAGCTCTTTGAATGACCCACGTCTCTTCATCTCCTATGAGCCCAGTACCCTGGAGGCTCCCCAG---CAAGCACCAGCGCTCACTGAYCTCACCCGAGAAGAACTGCTGGCCCAGATACAGAGGAACATCCGCCATGAGGTTCTTGAGGGTAACGTGGGCTACCTACGAGTGGATGATCTCCCTGGACAGGAGGTACTGAGTGAGCTGGGGGAGTTCCTAGTGAGCCACGTGTGGAAGCAGCTCATGGGCACCTYCTCCTTGGTGTTAGATCTCCGTCACTGTGCTGGTGGCCATGTCTCTGGGATCCCTTATGTCATCTCCTACTTGCACCCTGGGAACACAGTCTTACACGTGGATACCATCTACGATCGGCCCTCCAACACCACCACAGAGATCTGGACCTTGCCTAAGGTCCTGGGGGAGAGATACAGTGCTGACAAGGATGTGGTGGTCCTCACCAGTGGACATACTGGGGGAGTAGCCGAGGACATCGCTTACATCCTCAAGCAGATGCGCAGGGCCATCGTGGTGGGTGAGCGGACGGAGGGTGGCGCCCTGGACCTCCAGAAGCTGAGAATAGGCCAGTCCGACTTCTTCCTTACGGTGCCTGTGTCCAGGTCCCTGGGGCCCCTTGGTGGAGGCGGCCAAACATGGGAAGGCAGCGGGGTGCTGCCCTGTGTGGGGATACCTGCAGAGCAAGCCCTAGAAAAGGCYCTGGCCATCCTCACCCTGCGTCGTGCCCTGCCAGGCGTTGTCCTCCGACTCCAGGAAGCCCTACAGGACTATTACACATTAGTGGACCGAGTGCCGAGCCTGCTGCACCACCTGGCCAGCATGGACTACTCGGCCGTGGTCTCCGAAGAGGACCTGGTGACAAAGCTCAATGCTGGTTTGCAGGCTGTGTCTGAGGATCCCAGGCTCCTGGTGAGAGCCACCGGACCCAGAGAAACCCCCTCA---AGACCTGAGACTGGACCTAACGACCCACCAGCAGTCATCCCTGAGGTGCCCAAGGAAGAA   [1105]
Synaptomys_cooperi               CTGATGGGAATGCAAGCAGCCATTGAGCAGGCTATGAAGAGTCGTGAGATCCTGGGCATCTCGGACCCCCAGACGCTGGCCCACGTGCTGACAGCCGGAGTGCAGAGTTCCTTGAATGACCCACGCCTCTTCATCTCCTATGAGCCCAGTACCCTCGAGGCTCCCCAG---CCAGCACCAACACTCACCAACCTCACCCGAGAAGAACTACTGGCCCAGCTACAGAGGAGCATCCACCATGAGGTCCTTGAGGGCAACGTGGGTTACCTACGAGTGGATGACCTCCCCAGCCAGGAGGTACTGAGTGAGCTGGGGGGGTTCTTGGTGACCCATATGTGGAGGCAGCTCATGGACACCTCCTCTTTGGTGCTCGATCTCCGATACTGTGCTGGTGGTCACATCTCTGGGATCCCTTATTTCATCTCCTACTTGCACCCTGGGAACACCGTCATGCACGTGGATACCATCTATGATCGCCCCTCCAATACCACCACCGAGATCTGGACCCTGCCCAAGGTCCTAGGGGAGAGATACAGTGCTGACAAAGATGTGGTAGTCCTCACCAGTGGACGCACTGGGGGTGTGGCTGAGGACATCGCCTACATCCTCAAGCAGATACGTAGGGGCATCGTGGTGGGTGAGCGGACAGAGGGTGGTGCCCTGGACCTCCAGAAGCTGAGAATAGGCCAGTCCAACTTCTTCCTCACAGTGCCCGTGTCCAGGTCTCTGGGGCCCTTGGGAGGAGGTGGCCAGACGTGGGAAGGCAGTGGAGTGCTGCCCTGCGTGGGGATACCAGCAGAGCAAGCCCTAGAAAAGGCCTTGGCCATCCTCACCCTGCGCMGTGCCCTCCCAGGAGTGGTGCTCCGGCTTCAGGAAGCCCTACAGAACTATTACACACTGGTGGACCGA------------------------------------------------------------------------------------------------------------------------------------------------------------------------------------------------------------------------   [906]
Tachyoryctes_splendens           CTGATGGGGATGCAGGCAGCCATCGAGCAGGCCATGAAGAGTCGTGAGATTCTGGGTATCTCAGACCCTCAGACACTGGCCCGTGTGCTGACGGCCGGGATGCAGAGTTCCCTCAATGATCCACGCCTGTTCATCTCCTACGAGCCCAGTACCCTTGAGGCTCCTCAG---CAAGCCCCAACGCTCACCAACCTCACTCAAGAAGAACTACTGGCCCAGCTACAGAGGAATATCCATCATGAGGTTCTGGAGGGCAATGTGGGTTACCTACGGGTGGACGACCTCCCGGGCCAGGAGGTGCTGAGTAAGCTGGGGGGGTTCCTGGTGGCCCACGTGTGGACCCAGCTCATGGGAACCTCTGCCTTGGTGCTAGATCTCCGGCACTGTATGGGGGGCCACATCTCTGGCATCCCCTACGTCATCTCCTACTTGCACCCTGGGAACACCGTCATGCATGTGGATACCATCTACGACCGACCCTCCAATACCACCACGGAGATCTGGACTTTGCCCAAGGTCCTGGGGGAGAGGTACAGTGCTGACAAGGATGTGGTGGTCCTCACCAGTGGCCGCACTGGAGGCGTGGCCGAGGACATCGCCTATATCCTCAAGCAGATGCGCAGGGCCATCGTGGTGGGCGAGCGGACTGAGGGGGGTGCCCTGGATCTCCAGAAGCTGAGGATAGGCCAGTCCAACTTCTTCCTCACAGTGCCAGTCTCCAGGTCCCTGGGACCCCTGGGTGGAGGTGGCCAGACGTGGGAGGGCAGCGGAGTGCTGCCCTGTGTGGGGACACCGTCAGAACAGGCCCTGGAGAAGGCCTTGGCCATTCTCACCCTGCGTCGTGCCCTGCCGGGAGTTGTCCTCCGCCTTCGGGAAGCCCTGCAGGACCACTACACTCTCGTGGACCGTGTCCCCRGCCTTCTCCATCGCCTGGCTAGCATGGACTACTCAGCTGTCGTCTCTGAGGAGGACCTGGTGACAAAGCTCAATGCTGCCTTGCAGGCCGTGTCAGAGGATCCCAGGCTCCTGGTGCGTGCTGTTGAGCCCAGAGAAACCTCCTCT---GGGCCTGAGACGGCACCTGATGACCCCCCAGAAGCAGCCCCTGAGGTGCCCAAGGATGAA   [1119]
Tapecomys_wolffsohni             CTGATGGGAATGCAAGCAGCCATTGAGCAGGCTATGAAGAGTCGTGAGATTCTGAGCATCTCTGACCCTCAGATGCTGGCCCATGTGCTGACAGCCGGAGTGCAGAGTTCCTTGAATGACCCACGCCTCTTCATCTCCTATGAGCCCAGTACCCTCGAGGCTCCCCAG---CAAGTACCAACGCTCACCAACCTCACCCGAGAAGAACTGCTGGCCCAGCTACAGAAGAACATCCACCATGAAGTTCTTGAGGGCAATGTGGGTTACCTACGAGTGGATGACCTTCCCAGCCAGGAGGTACTGAGTGAGCTGGGGGGATTCTTGGTGGCCCATGTGTGGAGGCAGCTCATGAGCACCTCTTCCTTAGTACTAGATCTTCGGCACTGTGCTGGTGGTCACATTTCTGGGATACCTTATGTCATCTCCTACTTGCACCCTGGGAACACAGTCATGCACGTGGATACCATCTATGATCGCCCCTCCAACACCACTACTGAAATATGGACCTTGCCCAAGGTGCTAGGGGAGAGATACAGTGCTGACAAAGATGTGGTAGTCCTCACCAGTGGACATACTGGGGGTGTGGCTGAGGACATCACCTACATCCTCAAGCAGATGCGCAGAGCCATAGTGGTGGGTGAGCGGACAGAGGGCGGTGCCCTGGACCTCCAGAAACTGAGAATAGGCCAGTCCAACTTTTTCCTCACAGTTCCTGTGTCCAGGTCTCTGGGGCCCCTGGGAGGAGGTGGCCAGACATGGGAG---------------------------------------------------------------------------------------------------------------------------------------------------------------------------------------------------------------------------------------------------------------------------------------------------------------------------------------------------------------------------   [759]
Tarsomys_apoensis                CTGATGGGAATGCAAGCAGCCATTGAGCAGGCTATGAAGAGTCATGAGATTCTGGGCATCTCAGACCCTCAGACGCTGGCCCATGTGCTGACAGTTGGAGTCCAGAGCTCTTTGAATGACCCACGTCTCTTCATCTCCTATGAGCCCAGTACCCTCGAGGCCCCCCAG---CAAGCACCAGCACTCACCGACCTCACYCGAGAAGAGCTGCTGGCCCAGATACAGAGGAACATCCGCCATGAGGTTCTTGAGGATAACGTGGGCTACCTACGAGTGGATGATCTCCCTGGACAGGAGGTACTGAGTGAGCTGGGGGAGTTCCTAGTGAGCCATGTGTGGAAGCAGCTCATGGRCACCTCCTCCTTGGTGCTAGATCTCCGTCATTGTGCTGGTGGCCATGTCTCTGGGATCCCTTATGTCATTTCCTACTTGCACCCTGGGAACACAGTGTTGCACGTGGATACCATCTAYGATCGGCCCTCCAACACCACCACAGAGATCTGGACCTTGCCTAAGGTCCTGGGGGAGAGATACAGTGCTGACAAGGATGTGGTGGTCCTCACCAGTGGACACACTGGGGGMGTAGCCGAGGACATCGCTTACATCCTCAAGCAGATGCGCAGGGCCATCGTGGTGGGTGAGCGAACGGAGGGTGGYGCCCTGGACCTCCAGAAGCTGAGAATAGGCCARTCCGACTTCTTCCTTACAGTGCCTGTGTCCAGGTCCCTGGGGCCCCTAGGTGGAGGCGGYCAAACATGGGAAGGCAGCGGGGTGCTGCCCTGTGTGGGGATACCTGCAGAGCAAGCCCTAGAAAAGGCCCTGGCCATCCTCACCCTGCGTCGTGCCCTGCCAGGCGTTGTCCTCCGACTCCAGGAAGCCCTACAGGACTATTACACATTAGTGGACCGAGTGCCGGGCCTGCTGCACCATCTGGCCAGCATGGACTACTCGGCCGTGGTCTCCGAAGAGGACCTGGTGACAAAGCTCAATGCTGGTTTGCAGGCTGTGTCGGAGGATCCCAGGCTCCTGGTGAGAGCCACCRGACCCAGAGAAACCCCCTCA---AGACCTGAGACTGGCCCTAACGACCCACCAGCAGTCACCCCTGAGGTGCCCAAGGAAGAA   [1119]
Tatera_robusta                   CTCATGGGAATGCAAGCAGCCATTGAGCAAGCCATGAAGAGCCATGAGATTCTGAGCATCTCAGACCCTCAGACGCTGGCCCACGTGCTGACGGCTGGAGTGCAGAGTTCCTTGAACGACCCTCGTCTCCTCATCTCCTATGAGCCCAGTGCCCTGGAGGCTCCGCAG---CAAGCACCAGCACATGACAACCTCAGCCGAGAAGAACTGCTAGCACAGATGCAGAGCAACATCCACCACGAGGTTCTTGAAAGCAACGTGGGTTACCTACGAGTGGATGACCTCCCAGGACAAGAGGTACTGAGCGAGCTGGGGGAGTTCTTGGTGACCCATATATGGAAGCAGCTCATGGCTACCTCATCTTTGGTGCTAGATCTCCGGCACTGTACAGGTGGTCATGTCTCCGGGATCCCTTACGTCATCTCCTACTTGTACCCTGGGAACACCGTCATGCACGTGGATACCATCTATGACCGCCCCTCCAATACCACCACTGAGATCTGGACCTTGCCCAAGGTCCTAGGGGAGAGATACAGTGCTGACAAGGATGTGGTTGTCCTGACCAGTGGACGTACTGGGGGAGTGGCCGAGGACATCGCCTACATCCTCAAGCAGATGCGCAGGGCCATCGTGGTGGGTGAGCGGACAGAGGGTGGTGCCCTGGACCTCCAGAAGCTGAGGATAGGCCAGTCTGACTTCTTCCTCACAGTGCCCGTGTCCAGGTCCCTGGGACCCCTGGGTGGAGGTGGCCAGACATGGGAAGGCAGTGGAGTGCTGCCCTGTGTGGGGACACCTGCAGAGCAGGCCCTGGAAAAGGCCCTGGCCATCCTCACCCTGCGTCGTGCCCTGCCGGGGGTTGTCCTTCGACTTCAGGAAGCCCTGCAGGACTATTACACACTGGTGGACCGAGTGCCAGGCCTGCTGCACCACCTGGCTAGCATGGACTACTCAGCCGTGGTCTCCGAAGAGGACCTGGTGGCAAAGCTCAATGCTGGCTTGCAGGCTGTGTCGGAGGACCCCAGGCTCCTGGTGAGAGCCACTGGACCCAGAGAAACCTCCTCG---AGGCCTGAGACTGGGCCTCACGATTACCCAGAAGCCACCCCTGAGGTGCCCAAGGAAGAA   [1119]
Taterillus_emini                 CTCATGGGAATGCAAGCAGCCATTGAGCAAGCCATGAAGAGCCATGAGATTCTGAGCATCTCAGACCCTCAGACGCTGGCCCACGTGCTGACGGCTGGAGTGCAGAGCTCCCTGAACGACCCTCGTCTCCTCATCTCCTATGAGCCCAGTGCGCTGGAGGCTCCCCAA---CAAGCACCAGCGCTCAGCAACCTCAGCCGAGAAGAGCTGCTGGCACAGATGCAGAGGAATATCCACCACGAGGTGCTTGAGGGCAACGTGGGTTACCTCCGAGTGGATGATCTCCCAGGCCAAGAGGTACTGAGTGAGCTGGGGGAGTTCTTGGTGACCCATATATGGAAGCAGCTCATGGATACCTCTTCTTTGGTGCTAGATCTCAGGCACTGTACAGGTGGTCACGTCTCTGGGATCCCTTACGTCATCTCCTACTTGAACCCTGGGAACACTGTCATGCACGTGGATACCATCTATGACCGCCCCTCCAATACCACCACTGAGATCTGGACCTTGCCCAAGGTCCTAGGGGAGAGATACAGTGCCGACAAGGATGTGGTAGTCCTGACCAGTGGCCGTACTGGGGGAGTGKCTGAGGACATCGCCTACATCCTCAAGCAGATGCGCAGGGCCATCGTGGTGG--------------------------------------------------------------------------------------------------------------------------------------------------------------------------------------------------------------------------------------------------------------------------------------------------------------------------------------------------------------------------------------------------------------------------------------------------------------------------------------------------------   [634]
Thaptomys_nigrita                CTGATGGGAATGCAAGCAGCTATTGAGCAGGCTATGAAGAGTCGTGAGATTCTGGGTATCTCAGACCCTCAGATACTGGCCCATGTGCTGACAGCCGGAGTGCAGAGTTCCTTGAATGACCCACGCCTCTTCATCTCCTATGAGCCCAGTCCCCTCGAGGCTCCCCAG---CAAGCATCAACGCTCACCAACCTCACCCAAGAAGAACTGCTGGCCCAGCTACAGAGGACCGTCCACCATGAAGTTCTTGAGGGCAATGTGGGTTACCTGCGAGTGGATTTCTTTCCTGGCCAGGAGGTACTGAGTGAGCTGGGAGAATTCTTGGTGGCCCATGTGTGGAGGCAGCTCATGAGCACCTCTTCCTTAGTACTGGATCTTCGGCACTGTGCTGGTGGTCACATCTCTGGGATACCTTATGTCATCTCCTACTTGCACTCTGGGAACACAGTCATGCACGTGGATACCATCTATGATCGCCCCTCCAACACCACCACTGAGATCTGGACCTTGCCCAAGGTCCTAGGGGAGAGATACAGTGCTGACAAAGATGTGGTAATCCTCACCAGTGGACATACTGGGGGTGTGGCTGAGGACATCACCTACATCCTCAAGCAGATGCGCAGAGCCATAGTGGTGGGTGAGCGGACAGAGGGAGGTGCCCTGGACCTCCAGAAGCTGAGAATAGGCCAGTCCAACTTTTTCCTCACAGTTCCTGTGTCCAGGTCTCTGGGACCCCTGGGAGGAGGTGG----------------------------------------------------------------------------------------------------------------------------------------------------------------------------------------------------------------------------------------------------------------------------------------------------------------------------------------------------------------------------------------   [746]
Thomasomys_aureus                CTGATGGGAATGCAAGCAGCCATCGAGCAGGCTATGAAGAGTCGTGAGATCCTGGGCATCTCAGACCCTCAGATGCTGGCCCATGTGCTGACAGCTGGAGTGCAGAGTTCCTTGAATGACCCACGCCTCTTCATCTCCTATGAGCCTAGTACCCTCGAGGCTCCCCAG---CAAGCACCAACGATCACCAGCCTGACCCGAGAGGAACTGCTGGCCCAGCTACAGAGGAACATCCGCCATGAAGTTCTTGAGGGCAATGTGGGTTACCTACGAGTGGATGACCTTCCTGGTCAGGAGGTACTGAGTGAGCTGGGGGAATTCTTGGTGGCCCATGTGTGGAGGCAGCTCATGAGCACCTCTTCCTTAGTACTAGATCTTCGGCACTGTGCTGGTGGTCACATCTCTGGGATACCTTATGTCATCTCCTACTTGCACCCTGGGAACACAGTCATGCACGTGGATACCATCTATGATCGCCCCTCCAACACCACCACTGAGATCTGGACCTTGCCCAAGGTCCTAGGGGAGAGATACAGCGCTGACAAAGATGTGGTAGTCCTCACCAGTAGACATACTGGGGGTGTGGCTGAGGACATCACGTACATCCTCAAGCAGATGCGCAGAGCCATAGTGGTAGGTGAGCGGACAGAGGGGGGTGCCCTGGACCTCCAGAAGCTGAGAATAGGCCAGTCCAACTTTTTCCTCACAGTTCCTGTGTCCAGGTCTCTGGGACCCCTGGGAGGAGGTGGC---------------------------------------------------------------------------------------------------------------------------------------------------------------------------------------------------------------------------------------------------------------------------------------------------------------------------------------------------------------------------------------   [747]
Thomasomys_cinereiventer         ctgatgggaatgcaagcagccatcgagcaggctatgaaGAGTCGTGAGATTCTGGGCATCTCAGACCCTCAGATGCTGGCCCATGTGCTGACAGCTGGAGTGCAGAGTTCCTTGAATGATCCACGCCTCTTCATCTCCTATGAGCCCAGTGCCCTCAAGGCTCCCCAG---CAAGCACCAACGATCACCAGCCTCACCAGAGAGGAACTGCTGGCCCAGCTACAGAGGAACATCCACCATGAAGTTCTTGAGGGCAATGTGGGTTACCTACGAGTGGATGACCTTCCTGGCCAGGAGGTACTGAGTGAGCTGGGGGGATTCTTGGTGGCCCATGTGTGGAGGCAGCTCATGAACACCTCTTCCTTAGTAGTAGATCTTCGGCACTGTGCTGGTGGCCACATCTCTGGGATACCTTATGTCATCTCCTACTTGCACCCTGGGAACACAGTCATGCACGTGGATACCATCTATGATCGCCCCTCCAACACCACCACCGAGATCTGGACCTTGCCCAAGGTCCTAGGGGAGAGATACAGTGCTGACAAAGATGTGGTAGTCCTCACCAGTGGACATACTGGGGGTGTGGCTGAGGACATCACCTACATCCTCAAGCAGATGCGCAGAGCCATAGTGGTAGGTGAGCGGACAGAGGGCGGTGCCCTGGACCTCCAGAAGCTGAGAATAGGCCAGTCCAAC---------------------------------------------------------------------------------------------------------------------------------------------------------------------------------------------------------------------------------------------------------------------------------------------------------------------------------------------------------------------------------------------------------------------------------------------   [693]
Thomasomys_notatus               CTGATGGGAATGCAAGCAGCCATCGAGCAGGCTATGAAGAGTCGTGAGATTCTGGGCATTTCAGACCCTCAGATGCTGGCCCATGTGCTGACAGCTGGAGTGCAGAGTTCCTTGAATGACCCACGCCTCTTCATCTCCTATGAGCCCAGTACCCTCGAGGCTCCCCAG---CAAGCACCAACGATCACCAGCCTCACCCGAGAGGAAATGCTGGCCCAGCTACAGAGGAACATCCACCATGAAGTTCTTGAGGGCAATGTGGGTTACCTACGAGTGGATGACCTTCCTAGCCAGGAGGTACTGAGTGAGCTGGGGGGATTCTTGGTAGCCCATGTGTGGAGGCAACTCATGAGCACCTCTTCCTTAGTACTAGATCTTCGGCACTGTGCTGGTGGTCACATCTCTGGGATACCTTATGTCATCTCCTACTTGCACCCTGGGAACACAGTCATGCACGTGGATACCATCTATGATCGCCCCTCCAACACCACCACTGAGATCTGGACCTTGCCCAAGGTCCTAGGGGAGAGATACAGTGCTGACAAAGATGTGGTAGTCCTCACCAGTGGACATACTGGGGGTGTGGCTGAGGACATCACCTACATCCTCAAGCAGATGCGCAGAGCCATAGTGGTAGGTGAGCGGACAGAGGGCGGTGCCCTGGACCTCCAGAAGCTGAGAATAGGCCAGTCCAACTTTTTCCTCACAGTTCCTGTGTCCAGGTCTCTGGGACCCCTGGGAGGAGGTGGCCAGACATGGGAAGGCAGTGGTGTGCTGCCTTGTGTGGGGACACCTGCAGAGCAGGCCCTAGAAAAGGCCCTGGCCATCCTCACCCTGCGCCGTGCCCTGCCAGGGGTTGTCCTCCGACTTCAGGAAGCCCTGCAGGACTATTACACACTGGTGGACCGAGTGCCAGGCCTGCTACACCACCTGGCTAACATGGACTACTCATCCGTGGTCTCTGAGGATGATCTAGTGACAAAGCTCA-----------------------------------------------------------------------------------------------------------------------------------------   [985]
Tokudaia_osimensis               CTGATGGGAATGCAAGCAGCCATTGAGCAGGCGATGAAGAGTCATGAGATCCTGGGCATCTCAGACCCTCAGACGCTGGCCCATGTGCTGACGACTGGAGTACAGAGTTCCTTGAATGACCCACGTCTCTTCATCTCTTATGAGCCCAGTACCCTCGAGGCTCCCCAG---CAAGCCCCAGCGCTCACCAACCTCACCCGAGAAGAACTGCTGGCCCAGATACAGAAGAACATCCACCACGAGGTGCTTGAGGGCAACGTGGGCTACCTACGAGTAGATGACCTCCCTGGCCAGGAGGTACTGAGTGAGCTGGGGGAGTTCTTAGTGAGTCATGTGTGGAAGCAGCTCATAGGCACCTCCTCCTTGGTGCTAGATCTCCGGCACTGCACTGGTGGCCACGTCTCTGGGATCCCTTATGTCATCTCTTACTTGCACCCTGGGAACACTGTCATGCACGTGGACACCATCTATGACCGTCCCTCCAACACCACCACAGAGATCTGGACCTTGCCCAAGGTCCTAGGGGAGAGATACAGTGCTGACAAGGACGTGGTGGTCCTCACCAGTGGACACACAGGGGGAGTTGCTGAGGACATCGCCTACATCCTCAAGCAGATGCGCAGGGCCATCGTGGTGGGTGAGCGGACAGAAGGTGGTGCCCTGGACCTCCAGAAGCTGAGAATAGGCCAGTCCAACTTCTTCCTCACAGTGCCTGTGTCCAGGTCCCTGGGACCCCTAGGTGGAGGTGGCCAGACAT--------------------------------------------------------------------------------------------------------------------------------------------------------------------------------------------------------------------------------------------------------------------------------------------------------------------------------------------------------------------------------   [754]
Transandinomys_talamancae        CTGATGGGAATGCAAGCAGCCATTGAGCAGGCTATGAAGAGTCGTGAGATTCTGAGCATCTCAGACCCTCAGATGCTGGCCCATGTGCTGACAGCCGGAGTGCAGAGTTCCTTGAATGACCCACGCCTCTTTATCTCCTATGAGCCCAGCACCCTCGAGGCTCCCCAA---CAAGCACCAACGCTCACCAACCTCACCCGAGAAGAACTGCTGGCCCAGGTACAGAGGAACATCCACCATGAAGTTCTTGAGGGTAATGTGGGTTACCTACGAGTGGATGACCTTCCTGGCCAGGAGATACTGAGTGAGCTGGGGGAATTCTTGGTGACCCATGTGTGGAGGCAGCTCATGAGCACCTCTTCCTTGATACTAGATCTTCGACACTGTGCTGGTGGTCACATCTCTGGGATACCTTATGTCATCTCCTACTTGCACCCTGGGAACACAGTCATGCACGTGGATACCATCTACGACCGCCCCTCCAACACCACCACTGAGATCTGGACCTTGCCCAAGGTCCTAGGAGAGAGATACAGTGCTGACAAAGATGTGGTAGTCCTCACCAGTGGACATACTGGGGGTGTGGCTGAAGATATCACCTACATCCTCAAGCAGATGCGCAGAGCCATAGTGGTGGGTGAGCGGACAGAGGGTGGTGCTCTGGACCTCCAGAAGCTGAGAATAGGCCAGTCCAACTTTTTCCTCACGGTTCCTGTGTCCAGGTCTCTGGGACCCCTAGGAGGAGGTGGCCAGACATGGGAAGGCAGTGGTGTGCTGCCTTGTGTGGGGACTCCTGCAGAGCAGGCCCTAGAAAAGGCCCTGGCCATCCTCACCCTGCGCCGTGCTCTGCCAGGGGTTGTCCACCGACTTCAGGAAGCCCTTCAGGACTATTACACACTGGTGGACCGAGTTCCGGGCCTGATACACCACCTGGCTAGCATGGACTACTCAGCCTTGGTCTCTGAGGATGACCTAGTGACAAAGCTCAATGCTGGCTTGCAAGCTGTCTCAGAGGATCCCAGGCTCCTGGTGAGAGCCACTGGACCTAAAGAAAGCTCCTCT---AGGCCAGAGACTGGGCCTAATGACCCCCCAGAAGCTGCTCCTGAGGTGCCCAAGGAAGAA   [1119]
Tylomys_nudicaudus               CTGATGGGAATGCAAGCAGCCATTGAGCAGGCTATGAAGAGTCATGAGATTCTGGGCATCTCAGACCCTCAGACGCTGGCCCATGTGTTGACAGTCGGAGTACAGAGCTCCTTGAATGACCCACGCCTCTTCATCTCCTATGAGCCCGGGACCCTCGAGGCTCTCCAG---CAAGCACCTCCACTCACCAACCTCACTCGAGAAGAACTGCTGGCTCAGCTACAGAAGAACATCCACCATGAGGTTCTTGAAGACAATGTGGGTTACCTACGAGTGGATGACCTCCCTGGCCAGGAGGTGCTGAGTGAGCTGGGGGGGTTCTTGGTGGACCATGTGTGGAGGCAGCTCATGGGTACCTCCTCCTTGGTGCTAGATCTCCGGCACTGTGCTGGTGGTCACATCTCTGGGATCCCGTATGTCATCTCCTATTTGCAYCCTGGGAAYACTGTCATGCACGTGGATACCATCTATGATCGTCCCTCCAACACCACCACTGARATCTGGACCTTGCCCAAGGTCCTAGGGGAGAGATACAGTGCTGACAAAGATGTGGTAGTCCTCACCAGTGGACGTACTGGCGGGGTGGCTGAGGACATCGCCTACATCCTCAAGCAGATGCGCAGGGCCATCGTTGTGGGTGAGCGGACGGAGGGTGGTGCCTTGGACCTCCAGAAGCTGAGAATCGGCCAGTCCAACTTCTTCCTCACAGTGCCCGTGTCCAGGTCCCTGGGACCCCTGGGAGGAGGTGGCCAGACATGGGAAGGCAGTGGGGTGCTGNCCTGCGTGGGGACACCTGCAGAGCAGGCCCTAGAAAAGGCCCTGGCCATCCTCACCCTGCGACGTGCTCTGCCAGGGGTTGTCCTTAGACTTCAGGAAGCCCTGCAGGACTATTACACACTGGTGGACCGAGTGCCAGGCCTGCTCCACCACGTGGCTAGCATGGACTACTCAGCCGTGGTCTCTGAGGAGGACTTAGTGACAAAGCTCAATGCTGGCTTGCAGGCTGTATCAGAGGATCCCAGGCTCCTGGTGAGAGCCACTGGACTCAGAGAAAGTTCCTCT---AGGCCTGAGACTGGGCCTAATGACTCCCCAGAAGCCACTCCTGAGGTACCCAAGGAAGAA   [1119]
Tylomys_watsoni                  CTGATGGGAATGCAAGCAGCTATTGAGCAGGCTATGAAGAGTCATGAGATTCTGGGCATCTCAGACCCTCAGACGCTGGCCCATGTGTTGACAGTCGGAGTACAGAGCTCCTTGAATGACCCACGCCTCTTCATCTCCTATGAGCCTGGGACCCTCGAGGCTCTCCAG---CAAGCACCTCCACTCACCAACCTCACTCGAGAAGAACTGCTGGCTCAGCTACAGAAGAACATCCACCATGAGGTTCTTGAAGACAATGTGGGTTACCTACGAGTGGATGACCTCCCTGGCCAGGAGGTGCTGAGTGAGCTGGGGGGGTTCTTGGTGGACCATGTGTGGAGGCAGCTCATGGGTACCTCCTCCTTGGTRCTAGATCTCCGGCACTGTGCTGGTGGTCACATCTCTGGGATCTCGTATGTCATCTCCTATTTGCACCCTGGGAACACTGTCATGCACGTGGATACCATCTATGATCGTCCCTCCAACACCACCACTGAGATCTGGACCTTGCCCAAGGTCCTAGGGGAGAGATACAGTGCTGACAAAGATGTGGTAGTCCTCACCAGTGGACGTACTGGCGGGGTGGCTGAGGACATCGCCTACATCCTCAAGCAGATGCGCAGGGCCATCGTTGTGGGTGAGCGGACGGAGGGTGGTGCCTTGGACCTCCAGAAGCTGAGAATCGGCCAGTCCAACTTCTTCCTCACAGTGCCCGTGTCCAGGTCCCTGGGACCCCTGGGAGGAGGTGGCCAGACATGGGAAGGCAGTGGAGTGCTACCCTGTGTGGGGACACCTGCAGAGCAGGCCCTAGAAAAGGCCCTGGCCATCCTCACCCTGCGACGTGCTCTGCCAGGTGTTGTCCTTCGACTTCAGGAAGCCCTGCAGGACTATTACACACTGGTGGACCGAGTGCCAGGCCTACTCCACCATGTGGCTAGCATGGACTACTCAGCCGTGGTCTCTGAGGAGGACTTAGTGACAAAGCTCAATGCTGGCTTGCAGGCTGTATCAGAGGATCCCAGGCTCCTGGTGAGAGCCACTG-----------------------------------------------------------------------------------   [1039]
Typhlomys_cinereus               CTGATGGGGATGCAGGCGGCCATCGAGCAGGCCGTGAAGAGTCATGAGATTCTGGCCATCTCAGACCCTCAGACGCTAGCCCACGTGCTCACAGTTAGGGTGCAGAGTTCCCTGAACGACCCACACCTCTTCATCTCCTATGAGCCGAGCATCCCGAAGACT---CAG---CAACCCTCTTCATTCACCAATCTCACACAAGAGGAACTGCTGGCCCAGCTGCAGAAAAACATCCACCACGAGGTTCTGGAAGGCAACGTGGGTTACCTCCGAGTGGACGACCTCCCAGGTCAGGAGGTGCTGAGTGAACTGGGAGGACTCCTGGTGACCTACATATGGGAGCAGCTCATGGGTACCTCTGCCTTGGTGCTGGATCTCCGTCACTGCACTGGGGGGCGAGTCTCCGGGATCCCTTATGTCGTCTCCTACTTGCATCCCGGGAACACCGTCGTGCACGTGGACACCGTCTATGATCGGCCTTCTAATACTACCAAGGAGATCTGGACATTGCCCAAGGTCCTAGGAGAGAGGTACAGTGCAGACAAGGATGTGGTGGTCCTCACCAGTGGCCACACTGGGGGCGTGGCCGAGGATATCGCATACATACTCAAGCAGATGCGCGGGGCCATCGTGGTGGGCGAACGGACTGAGGGGGGTGCCCTGGACCTCCAGAAACTGCAGATAGGCCAGTCCAACTTCTTCCTCACAGTGCCCGTGTCCAGGTCTCTGGGGCCCCTAGGTAGAGGCAGTCAGACGTGGGAGGGCAGCGGAGTGCTTCCCTGTGTGCAGACACCAGCTGAGCAGGCCCTAGAGAAGGCCTTGGCCATTTTGACCCTGCGGCGTGCCCTACCAAGGGTCATCCTCCATCTTCAGGAGGCCCTGCAGGACTACTACACACTGCCGGACCGTGTGCCAGGCCTGCTTCACCACCTGGCCAGCACGGATTACTCAGCGGTGGTCTCGGAGGAGGACCTGGTGGCGAAGCTCAATGCCGGCCTACAGGCTGTATCCGAGGACCCTAGGCTCCTGGTGAGGGCTGTTGGATCCAGAGAAACCTCTTGT------CCTGAGGCTGGAACTGATGACCCCCTGACCAAAGCCCCTGGGGTACCCAAGGAAGAG   [1113]
Uranomys_ruddi                   CTCATAGGAATGCAAGCAACCATTGAGCAGGCTGTGAAGAGCCGGGAGATTCTGGGCATCTCAGACCCTCAGACGCTGGCCCACGTGCTGACAGCTGGCGTGCAGAGCTCCTTGAATGACCCGCGTCTCCTCATCTCCTATGAGCCCAGTACCCCGGAGACTCCCCAG---CAAGTACCAGAACTCATCAACCTCACCCGAGAAGACCTGCTGGCCCAGATACAGAGAAATATCCAGCACACGGTTCTTGATGGCAACGTGGGTTACCTACGAGTGGATGACCTCCCGGGCCAAGAGGTGCTGAGTGAGTTGGGGGAGTTCTTGGTGACCCACGTGTGGAACCAGCTCATGGGTACCTCCTCTTTGGTGCTAGATCTCCGGCACTGTGCAGGTGGTCATGTCTCTGGGATCCCTTATGTAGTCTCCTACTTGCACCCCGAGAACACTGTTATGCACGTAGACACCATCTACGACCGCCCCTCCAATACTACCACTGAGATCTGGACCTTGCCCAAGGTCCTGGGGGAGAGATACAGCGCAGACAAGGATGTGGTAGTCCTCACCAGTGGACGTACTGGGGGAGTGGCTGAGGACATCGCCTACATCCTCAAGCAGATACGCAGGGCCATCGTGGTGGGTGAGAGGACAGAAGGTGGTGCCCTGGACCTCCAGAAGCTGAGAATAGGCCAGTCCAACTTCTTCCTCACAGTGCCCGTGTCCAGGTCCCTGGGACCCTTAGGTGGAGGTGGCCAGACAT--------------------------------------------------------------------------------------------------------------------------------------------------------------------------------------------------------------------------------------------------------------------------------------------------------------------------------------------------------------------------------   [754]
Uromys_caudimaculatus            ---------------------ATTGATCAGGCTATGAAGAGTCATGAGATTCTGGACATCTCAGACCCTCAGACGCTGGCCCATGTGCTGACAGCTGGAGTTCAGAGTTCCTTGAATGACCCACGTCTTTTCATCTCCTATGAGCCCAGTACCCTCGAGGCTCCCCCA---CAAGCACCAGCACTCACCAACCTCACCCAAGAAGAACTGCTGGCCCAGATACAGAGGAGCATACAGCATGAGGTTCTTGAGGGCAACGTGGGCTACCTACGAGTGGATGACCTCCCTGGCCAGGAGGTACTGAGTGAGCTGGGGGAGTTCTTAGTGAGCCATGTGTGGAAGCAGCTCATGGGCACCTCCTCCTTGGTGCTAGATCTCCGGCACTGTGCTGGTGGCCATGTCTCTGCGATCCCTTACGTCGTCTCCTACTTGCACCCTGGGAACACTGTCATGCACGTGGATACCATCTATGATCGTCCCTCCAACACCACCACAGAGATCTGGACCTTGCCCAAGGTCCTAGGAGAGAGATACAGTGCTGACAAGGATGTGGTGGTCCTCACCAGTGGACATACTGGAGGAGTGGCCGAGGACATCGCCTACATCCTCAAGCAGATGCGCAGAGCCATCGTGGTGGGTGAGCGGACAGAGGGTGGCGCCCTGGACCTCCAGAAGCTGAGAATAGGTCAATCCAACTTCTTCCTCACAGTGCCTGTGTCTAGGTCCCTGGGACCCCTAGGTGGAGgtggccacacatgggagggcagt---------------------------------------------------------------------------------------------------------------------------------------------------------------------------------------------------------------------------------------------------------------------------------------------------------------------------------------------------------------------   [744]
Vandeleuria_oleracea             CTGATGGGAATGCAAGCAGCCATTGARCAAGCTATGAAGAGTCATGAGATTCTGGGCATCTCAGACCCTCAGACGCTGGCCCATGTGCTGACAGCTGGAGTCCAGAGTTCCTTGAATGACCCACGTCTCTTCATCTCCTATGAGCCCAGTACCCTTGAGGCTCCCCCG---CAAGTACCAGCGCTCACCAACCTCACCCGAGAAGAACTGCTGGCCCAGATACGGAGGAATATCCACCACGAGGTTCTTGAGGGCAATGTGGGCTACCTGCGAGTGGATGACCTCCCTGGCCAGGAGGTACTGAGTGAGCTGGGGGAGTTCTTAGTGAGCCATGTGTGGAAGCAGCTCATGGGCACCTCCTCCTTGGTGCTAGATCTCCGACACTGTGCTGGTGGCCATGTCTCTGGGATCCCTTATGTCATTTCCTACTTGCACCCTGGAAACACTGTCATGCATGTGGATACCATCTATGATCGTCCCTCAAACACCACCACAGAGATCTGGACCTTGCCCAAGGTCCTAGGAGAGAGATACAGTTCTGACAAGGATGTGGTGGTCCTCACCAGTGGACAYACTGGGGGAGTGGCTGAGGACATCGCCTACATCCTCAAGCAGATGCGCAGGGCCATCGTGGTAGGTGAGCGGACGGAGGGTGGTGCCCTGGACCTCCAGAAGCTGAGAATAGGCCAGTCCAACTTTTTCCTCACCGTGCCTGTGTCCAGGTCCCTGGGACCCTT----------------------------------------------------------------------------------------------------------------------------------------------------------------------------------------------------------------------------------------------------------------------------------------------------------------------------------------------------------------------------------------------------   [734]
Voalavo_gymnocaudus              CTGATGGGAATGCAAGTAGCCATTGAGCAGGCCATGAAGAGTCGTGAGATTCTGGGCATCTCAGACCCTCAGACGCTGGCCCATGTGCTGACAGCCGGAGTGCAGAGTTCCTTGAATGACCCACGCCTCTTCATCTCCTATGAACCCAGTGCCCTCGAGCCTCCTCAG---CAAGCACCAACACTCACCAACCTCACCCGAGAAGAACTGCTGGCCCAACTACAGAGGAACATCCACCACGAGGTGCTTGAGGGCAACGTGGGTTACCTACGAGTGGATGACCTCCCAGGCCAGGAGGTGCTGAGTGAGCTGGGGGGGTTCTTGGTGGCCCATGTGTGGAAGCAGCTCATGGACACTTCCTCCTTGGTGCTAGATCTCCGGCACTGTGCTGGTGGTCATGTCTCTGGGATCCCTTATGTCATTTCCTACTTGCACCCCGAGAACACTGTCATGCATGTGGATACCGTCTATGATCGCCCCTCTAATACTACCACAGAGATCTGGACCTTGCCCAAGGTCCTAGGGGAGAGGTACAGTGCTGACAAGGATGTGGTAGTCCTCACCAGTGGACGTACTGGGGGAGTGGCTGAGGACATCGCCTACATTCTCAAGCAGATGCGCAGGGCCATCGTGGTGGGTGAGCGGACAGAGGGTGGTGCCCTAGACCTCCACAAACTGAGGATAGGCCAGTCCAACTTCTTCCTCACAGTGCCTGTGTCCAGGTCCCTGGGGCCCCTGGGTAGAGGTGGCCAGACATGGGAAGGCAGTGGAGTGCTGCCCTGTGTGGGGACACCTGCAGAGCAGGCCCTGGAAAAGGCCCTGGCCATCCTCACCCTGCGTCGTGCCCTGCCAGGGGTTGTCCTCCAACTTCAGGAAACCTTGCAGAACTATTATACACTGGTGGACAGAGTGCCAGGCCTGTTACACCACTTGTCTAACATGGACTATTCAGCAGTGGTCTCTGAGGAAGACCTGGTGACAAAGCTCAATGCTGGCTTGCAGGCTGTGTCAGAGGATCCCAGGCTCCTGGTGAAAGCCACTGGACCCAGAGAAACCTCCTGT---AGGACTGAGTCAGGGCCTAATGACCCCTCAGCAGACACCCCCGAGGTGCCCAAGGAAGAA   [1119]
Wiedomys_pyrrhorhinos            CTGATGGGAATGCAGACAGCCATTGAGCAGGCTATGAAGAGTCGTGAGATTCTGGGCATCTCAGACCCTCAGATGCTGGCCCATGTGCTGACAGCCGGAGTGCAGAGCTCCTTGAATGACCCACGCCTCTTCATCTCCTATGAGCCCAGTACCCTCGAGGCTCCCCAG---CAAGCACCAATGCTCACCAACCTTACCCGAGAAGAACTGCTGGCCCAGCTACAGAGAAACATCCACCATGAAGTTCTTGAGGGCAATGTGGGTTACCTACGAGTGGATGACCTTCCTGGCCAGGAGGTACTGAGTGAGCTGGGGGAGTTCTTGGTGGCCCATGTGTGGAGACAGCTCATGAGCACCTCTTCCTTAGTACTAGATCTTCGGCACTGTGCTGGTGGCCACATCTCTGGGATACCTTACGTCATCTCCTACTTGCACCCTGGGAACACCGTCATGCACGTAGATACTATCTATGATCGCCCCTCCAACACCACCACTGAGATCTGGACCTTGCCCAAGGTCCTAGGGGAGAGATACAGTGCTGACAAAGATGTGGTAGTCCTCACCAGTGGACATACTGGGGGTGTGGCTGAGGACATCACCTACATCCTCAAGCAGATGCGCAGAGCCATAGTGGTGGGTGAGCGGACAGAGGGCGGTGCCCTGGACCTCCAGAAGCTGAGAATAGGCCAGTCCAACTTTTTTCTCACAGTTCCTGTGTCCAGGTCTCTGGGACCCCTGGGAGGAGGTGGCCAGACATGGGAAGGCAGTGGTGTGCTGCCTTGTGTGGGAACACCTGCAGAACAGGCCCTAGAGAAGGCCCTGGCCATCCTCACCCTGCGCCGTGCCCTGCCGGGGGTTGTCCTCCGACTTCAGGAAGCCCTGCAGGACTATTACACACTGGTGGACAGAGTGCCGGGCCTGCTACACCACCTGGCTAGCATGGACTACTCAGCCGTGGTCTCTGAAGATGACCTAGTAACAAAGCTCAATGCTGGTTTGCAAGCTGTCTCAGAGGATCCCAGGCTCCTGGTGAGAGCCACTGGACCTAAAGAAAGCTCCTCT---AGGCTTGAGACTGGGCTTAATGACCCCCCAGAAGCTGCTCCTGAGGTGCCCAAGGAAGAA   [1119]
Xeromys_myoides                  atgatgggAATGCAAGCAGCCATTGAGCAGGCTATGAAGAGTCATGAGATTCTGGGCATCTCAGACCCTCAGACGCTGGCCCATGTGCTGACAGCTGGAGTCCAGAGTTCCTTGAATGACCCACGTCTCTTCATTTCCTATGAGCCCAGTACCCTCGAGGCTCCCTCA---CAAGCACAATCACTCACCAACCTCACCCGAGAAGAACTGCTGGCCCAGATACAAAGGAACATCCACCATGAGATTCTTGACGGCAACGTGGGCTACCTACGAGTGGATGACCTCCCTGGCCAGGAGGTACTGAGTGAGCTGGGGGAGTTCTTAGTGAGCCATGTGTGGAAGCAGCTCATGGGCACCTCCTCCTTAGTGCTAGATCTCCGGCACTGTGCTGGTGGCCACGTCTCTGGGATCCCTTATGTCATCTCCTACTTGCACCCTGGGAACACTGTCATGCATGTGGATACCATCTATGACCGTCCCTCCAACACCACCACAGAGATCTGGACCTTGCCCAAGGTCCTAGGAGAGAGATACAGTGCTGACAAGGATGTGGTGGTCCTCACCAGTGGACATACTGGGGGAGTGGCTGAGGACATCGCCTACATCCTCAAGCAGATGCGCAGGGCCATCGTGGTGGGTGAGCGGTCAGAGGGTGGCGCCCTGGACCTCCAGAAGCTGAGAATAGGCCAATCTAACTTCTTCCTCACAGTGCCTGTGTCTAGGTCCCTgggacccctaggtggaggtggccagacatgggagg--------------------------------------------------------------------------------------------------------------------------------------------------------------------------------------------------------------------------------------------------------------------------------------------------------------------------------------------------------------------------   [760]
Zapus_princeps                   ------------------GCCATCCAGCAGGTAATGAAGAGTCGTGAGATTCTGGGCATCTCAGACCCTCAGACACTGGCCCACGTGCTAACTGCTGGGGTTCAGAGCTCCCTGAATGATCCACGCTTGGTCATCTCCTATGAGCCTAGCACCCTCGACACTTCCCAA---CAAGCCTCGGCATTCACAAACCTCACCCACAAGGAGCTGTTG---------CAGCAGAACATCCAGCATGAGGTACTGGAGGGCGATGTGGGCTACCTACGACTGGATGACATCCCGGGCCAGGAGGAGCTGAGTGAGCTGGGGGACTTCCTGGTGGATCAGGTGTGGAAGCAGCTCCTAGGCACCTCCGCTTTGGTGCTTGATCTCCGCCACTGCACTGGAGGCCGTGTCTCGGGAATCCCCTACGTCATCTCCTATTTGCACCCCGGGAATACTGTAGTGCATGTGGACACCATCTATGATCGCCCCTTCAACACCACCACGGAGATCTGGACCTTGCCCAAGGTCCTGGGAGAGAGGTACAGTGCTGACAAAGATGTGGTGGTCCTCACCAGTGGTCGCACAGGAGGTGTGGCTGAGGACATCGCGTACATCCTTAAGCAGATGCGCAGGGCCATTATAGTGGGTGAGCGGACTGAGGGGGGCGCCCTGGATCTCCAGAAGCTGAGAATAGGCCAGTCCAACTTCTTCCTCACCGTGCCCGTGTCTAGGTCCCTGGGACCTCTTGGTGGAGGTGGCCAGACATGGGAGGGCAGTGGAGTACTGCCCTGTGTGGGGACCCCAGCTGAGCACGCCCTGGAGAAGGCCCTGGCCATCCTCACCCTGCGTCGTGCCCTGCCAGGAGTCGTCCTCCGCCTGCAGGAGGCCCTGCGGGATTACTACACTCTGATGGACCGTGTGCCAGCCCTGCTGCGCCACCTGGCCAGCATGGACTTCTCTGCTGTGGTCTCTGAGGAGGACCTTGTGACTAAACTCAATGCCGGCCTGCAGACTGTGTCTGAGGACCCCAGGCTCCTGGTGAGGGCCTCTGCGCCCAAAGAACCCTCCCCT---GGGCCTGAGTCTGGGGCAGATGACGCCCTGGCAGCAGCCCCTGAAGTGCCCAGCAGTGAG   [1092]
Zelotomys_hildegardeae           ----------------------------aggMtatgaagagtCATGAGATTCTGGGCATCTCAGACCCTCAGACCCTGGCCCATGTGCTGACAGCTGGWRTACAGAGTTCCTTGAATGATCCACGTCTCTTCATCTCCTATGAGCCCAGTACCCTCGAGGCTCCCCAG---CAAGCACCAGCGCTCACCAACCTCACCCGAGAAGAACTGCTGGCCCARATACAGAGGAACATCCACCATGAGGTTCTTGAGGGCAACGTGGGCTACCTACGAGTGGATGACCTCCCGGGCCAGGAGGTACTGAGCGAGCTGGGGGAGTTTTTAGTGAGCCATGTGTGGAAGCAGCTCATGGGCACCTCCTCCTTGGTGCTCGATCTCCGGCACTGCGCTGGTGGCCATGTCTCTGGGATCCCTTATGTCATCTCTTACTTGAACCCTGGGAACACTGTCATGCACGTGGATACCATCTATGATCGGCCCTCCAACACCACCACAGAGATCTGGACTTTGCCCAAGGTCCTAGGCGAGAGATACAGTGCTGACAAGGATGTGGTGGTCCTCACCAGTGGACATACTGGGGGAGTCGCTGAGGACATCGCCTACATCCTCAAGCAGATGCGCCGGGCCATCGTGGTGGGTGAGCGGACGGAGGGTGGTGCCCTGGACCTCCAGAAGCTGAGAATAGGCCAGTCCAACTTCTTCCTCACAGTGCCTGTGTCCAGGTCCCTGGGACCTCTAGGTGGAGGTGGCCAGACATGGGAAGGTAGTGGAGTGCTGCCCTGTGTGGGGACACCTGCAGAGCAAGCCCTAGAAAAGGCCCTGGCCATCCTTACCCTGCGTCGGGCCCTGCCAGGGGTTGTCCTCCGACTTCAGGAAGCCCTACAGGACTATTACACATTAGTGGACCGAGTGCCGGGCCTGCTGCACCACCTGGCCAGCATGGACTATTCGGCCGTGGTCTCTGAAGAGGACCTGGTGACAAAGCTCAACGCTGGCTTGCAGGCTGTATCCGAAGATCCCAGGCTCCTGGTGAGAGCCACCGGACCCAGAGAAACCTCCTCA---AGACCCGAGACTGTACCTAATGATCCCCCAGCAGCCACCCCTGAGGTGCCCAAGGAAGAA   [1091]
Zygodontomys_brevicauda          CTGATGGGAATGCAAGCAGCCATTGAGCAGGCTATGAAGAGNCGTGAGATTCTGGGCATCTCAGACCCTCAGGTGCTGGCCCATGTGCTGACAGCCGGAGTGCAGAGTTCCTTGAAYGACCCRCGCCTCTTCATCTCCTAYGAGCCCAGTACCCTCGAGGCTCCCCAG---CAAGCACCNACGCTCACCAACCTCACCCGAGAAGAACTGCTGGCCCAGGTACAGAGGAACATCCACCATGAAGTTCTTGAGGGTAATGTAGGTTACCTACGMGTGGATGACCTTCCTAGCCAGGAGGTACTGAATGAGCTGGGGGAATTCCTGGTGGCCCATGTGTGGAGGCAGCTCATGAGCACCTGTTCCTTAGTACTAGATCTTCGGTACTGTGCTGGTGGTCACATCTCTGGGATACCTTAYGTCATCTCCTACTTGCACCCTGGGAACACAGTCATGCACGTGGACACCATCTATGACCGCCCCTCCAACACCACCACTGAGATCTGGACCTTGCCCAAGGTCCTCGGAGAGAGATACAGTGCTGACAAAGATGTGGTCATCCTTACCAGTGGACATACTGGGGGTGTGGCYGAGGACATCACCTACATCCTCAAGCAGATGCGCAGAGCCATAGTGGTAGGTGAGCGGACAGAGGGYGGTGCTCTGGACCTCCAGAAGCTGAGAATAGGCCAGTCCAACTTTTTCCTCACAGTTCCTGTGTCCAGGTCTCTAGGACCCCTGGGAGGAGGTGGCCAGACATGGGAAGGTAGTGGGGTGCTGCCTTGTGTGGGGACTCCTGCCGAGCAGGCCCTAGAGAAGGCCCTGGCCATCCTCACCCTGCGCCGTGCCCTGCCAGGGGTCGTCCTCCGACTTCAGGAAGCCCTCCAGGACTATTACACACTGGTGGACCGAGTGCCGGGCCTGCTTCACCACCTGGCTAGCATGGACTACTCAGCCTTGGTCTCTGAGGATGACCTAGTGACAAAGCTCAACGCTGGCTTGCAAGCTGTCTCAGAGGATCCCAGGCTCCTGGTGAGAGCCACTGGACCTAAAGAAAGCTCCTGT---AGGCCTGAGACTGGGCCTAATGACCCCGTAGAAGCTGCTCCTGAGGTGCCCAAGGAGGAA   [1119]
Petromyscus_monticularus         ---------------------------------------------------------------------------------------------------------------------------------------------------------------------------------------------------------------------------------------------------------------------------------------------------------------------------------------------------------------------------------------------------------------------------------------------------------------------------------------------------------------------------------------------------------------------------------------------------------------------------------------------------------------------------------------------------------------------------------------------------------------------------------------------------------------------------------------------------------------------------------------------------------------------------------------------------------------------------------------------------------------------------------------------------------------------------------------------------------------------------------------------------------------------
Phyllotis_andium                 ---------------------------------------------------------------------------------------------------------------------------------------------------------------------------------------------------------------------------------------------------------------------------------------------------------------------------------------------------------------------------------------------------------------------------------------------------------------------------------------------------------------------------------------------------------------------------------------------------------------------------------------------------------------------------------------------------------------------------------------------------------------------------------------------------------------------------------------------------------------------------------------------------------------------------------------------------------------------------------------------------------------------------------------------------------------------------------------------------------------------------------------------------------------------
Rattus_leucopus                  ---------------------------------------------------------------------------------------------------------------------------------------------------------------------------------------------------------------------------------------------------------------------------------------------------------------------------------------------------------------------------------------------------------------------------------------------------------------------------------------------------------------------------------------------------------------------------------------------------------------------------------------------------------------------------------------------------------------------------------------------------------------------------------------------------------------------------------------------------------------------------------------------------------------------------------------------------------------------------------------------------------------------------------------------------------------------------------------------------------------------------------------------------------------------
Rattus_verecundus                ---------------------------------------------------------------------------------------------------------------------------------------------------------------------------------------------------------------------------------------------------------------------------------------------------------------------------------------------------------------------------------------------------------------------------------------------------------------------------------------------------------------------------------------------------------------------------------------------------------------------------------------------------------------------------------------------------------------------------------------------------------------------------------------------------------------------------------------------------------------------------------------------------------------------------------------------------------------------------------------------------------------------------------------------------------------------------------------------------------------------------------------------------------------------
Rattus_villosissimus             ---------------------------------------------------------------------------------------------------------------------------------------------------------------------------------------------------------------------------------------------------------------------------------------------------------------------------------------------------------------------------------------------------------------------------------------------------------------------------------------------------------------------------------------------------------------------------------------------------------------------------------------------------------------------------------------------------------------------------------------------------------------------------------------------------------------------------------------------------------------------------------------------------------------------------------------------------------------------------------------------------------------------------------------------------------------------------------------------------------------------------------------------------------------------
Zyzomys_argurus                  ---------------------------------------------------------------------------------------------------------------------------------------------------------------------------------------------------------------------------------------------------------------------------------------------------------------------------------------------------------------------------------------------------------------------------------------------------------------------------------------------------------------------------------------------------------------------------------------------------------------------------------------------------------------------------------------------------------------------------------------------------------------------------------------------------------------------------------------------------------------------------------------------------------------------------------------------------------------------------------------------------------------------------------------------------------------------------------------------------------------------------------------------------------------------
Hodomys_alleni                   ---------------------------------------------------------------------------------------------------------------------------------------------------------------------------------------------------------------------------------------------------------------------------------------------------------------------------------------------------------------------------------------------------------------------------------------------------------------------------------------------------------------------------------------------------------------------------------------------------------------------------------------------------------------------------------------------------------------------------------------------------------------------------------------------------------------------------------------------------------------------------------------------------------------------------------------------------------------------------------------------------------------------------------------------------------------------------------------------------------------------------------------------------------------------
Xenomys_nelsoni                  ---------------------------------------------------------------------------------------------------------------------------------------------------------------------------------------------------------------------------------------------------------------------------------------------------------------------------------------------------------------------------------------------------------------------------------------------------------------------------------------------------------------------------------------------------------------------------------------------------------------------------------------------------------------------------------------------------------------------------------------------------------------------------------------------------------------------------------------------------------------------------------------------------------------------------------------------------------------------------------------------------------------------------------------------------------------------------------------------------------------------------------------------------------------------

;
END;
