# Supplementary material for: Parallel power posterior analyses for fast computation of marginal likelihoods in phylogenetics
Source: PeerJ. 2021 Nov 2;9:e12438. doi: 10.7717/peerj.12438 (PMC8570164; doi:10.7717/peerj.12438)
Supplement: Supplemental Information 1 — The archive contains a readme with more specific details. [file peerj-09-12438-s001.zip › supp_data/data/primates_cytb.nex]

#NEXUS

Begin data;
Dimensions ntax=23 nchar=1141;
Format datatype=DNA missing=? gap=-;
Matrix
Saimiri_sciureus   ATGACCTCACCCCGCAAAACACACCCTTTAACAAAAATCATTAATAACTCCTTTATCGACCTTCCTACACCATCCAACATCTCTTTCTGATGGAACTTAGGCTCCCTCTTAGGAGCCTGCCTAATTATTCAAATCGTCACAGGCCTATTCTTAGCCATACATTACACCCCAGACACCCAGACAGCCTTCTCCTCAGTAGCCCACATCACCCGAGACGTAAACCACGGATGGATAATCCGCTACATGCATACCAACGGTGCCTCCATATTCTTCATATGCCTCTTCCTCCACATTGGACGAGGCCTCTACTACGGATCCTTTCTTTCTCGAGAAACTTGAAACATCGGTACAATTCTACTCCTCACAACAATAGCCACAGCATTCATGGGCTACGTTCTCCCATGAGGCCAAATATCATTATGAGGGGCTACAGTGATCACAAACCTCCTATCAGCCATTCCATACGTCGGATCCAGCCTCGTAGAATGAGTTTGAGGCGGCTTCTCAGTAGACAAAGCCACCCTCGCACGATTTTTTACCTTCCACTTTGTCTTACCCTTTACCATCGCAGCACTAGCGACTATTCATCTATTGTTCTTACATGAAACAGGCTCAAACAACCCGTCAGGAGTAACGTCTAACCCTGACAAAATTATATTTCATCCATACTATACAATTAAAGATATTCTAGGACTAACCCTTCTACTCCTACTTTTAATAAGCCTAACACTATTTATACCAGACCTTTTAACCGACCCAGATAATTACACACTAGCAAACCCCCTCAGCACCCCTCCCCATATTAAACCAGAATGATACTTCCTATTCGCATACGCAATCCTGCGATCTATCCCTAATAAGCTCGGGGGCGTACTAGCCCTTGTACTCTCCATCCTAGTCCTTATAGCCATTCCAACCACACACCTGTCAAACCAACAAAGCATGACATTTCGACCAATTACCCAAATCATATTCTGAGTATTAACAGCTAACCTACTTACACTTACATGAATCGGGGGCCAACCAGTTGAATACCCATTTACTATCATTGGTCAAATTGCATCCATCATATATTTTCTTATTATCACTGCCCTAATTCCCCTCTCAGCCCTAATCGAAAACAAACTACTCAAATGGTAA-
Callicebus_donacophilus   ATGACCATTACCCGCAAAACACACCCACTAGCAAAAATTATTAACAACTCATTCATTGACCTACCCACACCATCCAATATCTCATCCTGATGGAACTTCGGCTCACTCCTAGGTATCTGCCTCATTACCCAGATTGCCACCGGCCTATTTCTAGCCATACATTACACGCCAGACACCTCCACCGCTTTCTCCTCAGTAGCCCACATTACACGAGATGTAAACTACGGCTGAATTATCCGTTACCTACACGCTAACGGCGCCTCTATATTTTTCATCTGCCTATTCCTTCACATTGGACGAGGCCTGTATTACGGGTCATTTCTCTTTCTGAAGACCTGAAATGTCGGTATTATTCTACTACTGGCATCCATAGCCACAGCATTTATAGGGTACGTACTTCCATGGGGCCAAATATCTTTCTGAGGCGCCACAGTAATTACAAATCTTCTATCAGCTATTCCCTACATCGGATCAGACCTTGTACAATGGATTTGAGGAGGCTTTTCCGTAGACAAAGCTACACTCACACGATTCTTTACCTTCCACTTTATCTTACCCTTTATTATTGCAGCCCTAGCTGCTATCCACCTTTTATTTCTGCATGACACAGGCTCCAATAACCCATCAGGATTAGTATCCAACTCCGACAAAATTGTATTCCATCCCTATTACACAATTAAAGATATTCTAGGACTAATCTTTCTCCTCCTCCTCCTAATAAGTTTAACTCTATTTACACCTGACCTTCTAACTGACCCAGATAACTATACCCTAGCTAACCCCCTTAACACTCCACCCCATATTAAGCCAGAGTGATACTTCTTATTTGCATACGCCATTCTACGATCCATCCCCAATAAGCTAGGAGGTGTTCTAGCCCTTATTTTATCCATCTTAATCCTAGCAGTTATTCCAATAACCCATCTATCTAAACAACAAAGCATAATATTCCGACCAATTGGTCAAAGCCTATTCTGAACTCTAGTGGCCACTCTACTTACACTGACATGAATTGGAGGTCAACCAGTAGAATACCCCTTCGTAGCTATTGGCCAAATAGCATCCATTATATACTTTCTTACTATTATTACCCTCATTCCTCTATCCTCCCTAATTGAAAATAAACTACTCAAATGGTAA-
Cebus_albifrons   ATGACCTCTCCCCGCAAAACACACCCATTAATAAAAATTATTAATAGTTCATTTATTGATCTGCCCACACCATCCAACATCTCCTCCTGATGAAACTTCGGATCACTTCTAGGCGCCTGCCTAATAATTCAAATTACCACAGGCCTATTCTTAGCGATACACTATACGCCAGACACCTCAACCGCCTTCTCCTCAGTAGCACATATTACCCGAGATATTAATTACGGTTGAATAATCCGCCTCCTACACGCCAATGGTGCCTCCATATTTTTTGTGTGCTTATTTCTCCACACTGGCCGAGGCCTCTACTACGGATCTTTTCTCTTTCTAAACACCTGAAATATTGGTACAATCCTATTATTAATAACAATAGCCACAGCCTTTATAGGCTATGTCTTACCGTGAGGCCAAATATCATTCTGAGGAGCCACAGTTATTACAAATCTTCTATCAGCCATCCCCTATACCGGACATAACCTTGTACAATGAATCTGAGGTGGCTTTTCAGTAGATAAACCCACCCTCACACGATTCTTTACCTTTCACTTTATTTTACCTTTTATTATCACAGCCCTAGCAACTATTCACCTTTTATTTCTACATGAAACAGGCTCAAATAATCCATCAGGAATAGCATCTAGCCCCGATAAAATTATATTCCATCCCTACTACACAACCAAAGATATTTTTGGATTAACCCTTCTTCTCCTACTCCTTACAAGCCTAACCCTATTTACCCCCGACCTTTTAACTGACCCAGATAACTACACACTAGCCAACCCCCTTAATACTCCACCCCATATTAAGCCAGAGTGATACTTTCTATTCGCATACACAATTTTACGATCTATTCCAAATAAACTAGGAGGTGTTCTAGCTCTTCTATTATCTATTATAATCCTAACAATTATCCCTGCCACTCACCTATCCAAACAACAAAGTATAATATTCCGACCAATCACCCAAATCCTATTCTGAACCCTAGCAGCCGATCTACTTACACTTACATGAATTGGAGGCCAACCAGTAGAATACCCCTTTGAAGCCATTGGCCAAACCGCATCTATTGCTTACTTCCTTATTATT---ACTCTAATTCCTCTATCAGCCCTAACTGAAAATAAGCTACTTAAATGATAA-
Alouatta_palliata   ATGACTACCCCCCGCAAAACTCACCCACTAGCAAAAATCATCAACAATTCATTCATTGACCTCCCTACACCATCCAACATCTCCGCCTGGTGAAATTTCGGCTCACTCCTAGGTATTTGCCTAATTATTCAAATCACTACAGGTCTATTCTTAGCCATACACTATACACCAGACACTTCAACCGCCTTCTCCTCAGTCGCCCACATCACCCGAGACGTCAACTATGGCTGAATAATCCGCTACCTACATGCCAACGGCGCCTCCATATTCTTTATCTGCCTCTTTCTCCACATTGGCCGAGGCTTATATTACGGATCATTCCTTTTTCTGGAGACCTGAAACGTCGGTATTATCCTCCTACTCACAACCATAGCCACAGCATTCATAGGCTATGTCCTCCCATGAGGCCAAATATCATTCTGAGGGGCCACAGTAATTACAAACCTTCTGTCAGCCATTCCATATATCGGGTCTGACCTCGTACAATGAATCTGAGGTGGCTTCTCAGTAGATAAAGCCACCCTCACACGATTTTTCACCTTTCACTTTATCTTGCCATTTATTATCGCTGCCCTAGCAATCATCCACCTCTTGTTTCTGCATGAAACAGGATCAAGTAACCCATCAGGAGTAGCATCGGACCTCGACAAAATTACATTTCACCCCTACTATACAACCAAAGATATCCTAGGCTTAATTATTCTCCTCCTATGCCTAATAAGCCTAACCCTATTTCTACCCGACCTTCTAACCGACCCAGACAATTATACACTAGCCAACCCCCTCAACACCCCACCTCA-----------------------------------------------------------------------------------------------------------------------------------------------------------------------------------------------------------------------------------------------------------------------------------------------------------------------------------------------------
Aotus_trivirgatus   ATGACTTCTCCCCGCAAAACACACCCACTAACAAAGATCATTAACGAATCATTCATTGATCTACCCACACCACCCAACATTTCCTCCTGATGAAATTTTGGCTCACTCTTAGGCATTTGCCTAATTATTCAAATCACCACCGGCCTGTTCTTAGCTATACACTACACACCAGATACCTCAACCGCCTTCTCCTCCGTCGCCCATATCACCCGAGACGTCAACTATGGCTGAATAATTCGCTACATACATGCCAACGGTGCTTCCATATTCTTCGTATGCCTTTTTCTCCACATTGGTCGAGGACTTTACTATGGATCCTTCCTTTCTCTGAAGACTTGAAATATCGGTACCATCCTACTACTTACAACCATAGCCACAGCATTCATAGGCTATGTTCTTCCATGAGGCCAAATATCATTCTGAGGGGCTACAGTAATTACAAATCTTATATCAGCCATTCCCTATATCGGATCTGACCTTGTACAATGAGTTTGAGGTGGCTTCTCAGTAGATAAAGCCACTCTCACACGATTCTTTACTTTTCACTTTATCTTACCCTTCATTATCGCAGCCCTAGCAACTATCCATCTATTATTTCTGCATGAAACAGGATCAAGTAACCCATCAGGAATAACATCTGACCCCGACAAAATCACATTTCACCCCTATTATACAGCTAAAGACATTCTAGGGTTAATCTTTCTTCTCTTATCCCTAATAAGCCTAACCCTATTTATACCCGACCTTTTAACCGACCCAGATAATTATACACTGGCTAATCCCCTCAACACTCCACCCCACATCAAGCCAGAGTGATATTTTCTATTTGCATACGCAATTCTACGATCTATCCCTAATAAACTTGGAGGAGTTCTAGCCCTAGTACTTTCTATTTTAATTCTAATAGTTATCCCTATACTACATCTCTCCAAACAACAAAGCATAATATTTCGACCCATCACTCAAATTCTATTCTGAACTCTAGTAGCTGACCTACTAACTCTCACATGAATTGGAGGCCAACCGGTTGAATACCCCTTCGTAACCATTGGCCAAACCGCATCCATTACATACTTCTTCATTATTATTATCCTAATGCCCCTTTCCGCCTCAATCGAAAATATATTACTTAAATGATAA-
Hylobates_lar   ATGACCCCCCTGCGCAAAACTAACCCACTAATAAAACTAATCAACCACTCACTTATCGACCTTCCAGCCCCATCCAACATTTCTATATGATGAAACTTTGGTTCACTCCTAGGCGCCTGCTTGATCCTCCAGATCATCACAGGATTATTTTTAGCCATACACTACACACCAGATGCCTCCACAGCTTTCTCATCAGTAGCTCACATCACCCGAGACGTAAACTACGGCTGAATCATCCGCTACCTTCACGCCAACGGTGCCTCAATATTTTTTATCTGCCTATTCCTACACATCGGCCGAGGCCTATACTACGGTTCATTCCTTTACCTAGAAACCTGAAATATTGGCATTATCCTCCTACTCGCAACCATAGCAACAGCCTTCATGGGCTATGTCCTCCCATGAGGCCAAATATCCTTTTGAGGGGCCACAGTAATCACAAACCTACTATCCGCCGTCCCATACATCGGAACAGATCTAGTCCAATGGGTCTGAGGCGGCTACTCAGTAGATAACGCCACACTCACACGCTTTTTCACCTTTCACTTCATCCTACCTTTCATTATCACGGCCCTAGCAGCCCTGCACCTTCTATTCCTACACGAGACAGGATCAAACAATCCCTTAGGCATCTCCTCCCAACCAGACAAAATCGCCTTCCACCCCTACTATACAATCAAAGACATCCTAGGACTATTTCTCCTCCTCCTCATACTAATAAGCCTAGTACTATTCTCACCCGACCTCCTAGGCGACCCGAGCAACTATACCCAGGCTAATCCCCTAAACACCCCTCCCCACATCAAACCCGAATGATACTTTTTATTCGCATACGCAATTCTACGGTCCGTCCCTAATAAATTGGGAGGCGTACTAGCCCTCCTACTATCAATCCTCATCCTAGCAATAATCCCCGCACTCCACACAGCTAAACAGCAAAGCATGATATTTCGCCCACTAAGCCAGCTCACGTACTGACTCCTAGTAATAAACTTACTGATTCTCACATGAATCGGAGGACAACCGGTAAGCTACCCATTTATCACCATTGGACAAGTGGCATCCGCACTATACTTCACCACAATCCTAGTACTTATACCAGCCGCCTCCCTAATCGAAAACAAAATACTCAAATGAACCT
Pan_paniscus   ATGACCCCAACACGCAAAATCAACCCACTAATAAAATTAATTAATCACTCATTTATCGACCTCCCCACCCCATCCAATATTTCCACATGATGAAACTTCGGCTCACTTCTCGGCGCCTGCCTAATCCTTCAAATCACCACAGGACTATTCCTAGCTATACACTACTCACCAGACGCCTCAACCGCCTTCTCATCGATCGCCCACATTACCCGAGACGTAAACTATGGTTGAATCATCCGCTACCTTCACGCTAACGGCGCCTCAATACTTTTCATCTGCCTCTTCCTACACGTCGGTCGAGGCCTATATTACGGCTCATTTCTCTACCTAGAAACCTGAAACATTGGCATCATCCTCTTGCTCACAACCATAGCAACAGCCTTTATGGGCTATGTCCTCCCATGAGGCCAAATATCCTTCTGAGGGGCCACAGTAATTACAAACCTACTGTCCGCCATCCCATACATCGGAACAGACCTCGTCCAATGAGTCTGAGGAGGCTACTCAGTAGACAGCCCTACCCTTACACGATTCTTCACCCTCCACTTTATCCTACCCTTCATTATCACAGCCCTAACAACACTTCATCTCCTATTCTTACACGAAACAGGATCAAATAACCCCCTAGGAATCACCTCCCACTCCGACAAAATTACCTTCCACCCCTACTACACAACCAAAGATATCCTTGGTTTATTCCTTTTCCTCCTCGCCCTAATAGTATTAACACTATTTTCACCAGACCTCCTAGGCGATCCAGACAATTACACCCTAGCCAACCCCCTAATCACCCCACCCCACATTAAGCCCGAGTGGTATTTTCTATTTGCCTACACAATTCTCCGATCCGTCCCCAACAAACTAGGAGGTGTTCTCGCCCTACTACTATCTATCCTCATCCTAGCAGTAATCCCTATCCTCCACACATCCAAACAACAAAGCATAATATTTCGCCCACTAAGCCAACTGCTTTACTGACTCCTAGCCACAGACCTCCTTATCCTAACCTGAATCGGAGGACAACCAGTAAGCTACCCCTTCATCACCATCGGGCAAGTAGCATCCGTATTGTACTTCACAACAATCCTAATCCTAATACCAATTATCTCCCTAATCGAAAACAAAATACTCGAATGAGCCT
Colobus_guereza   ATGACCTCAACACGTAAGTCTAACCCAATTATAAAAATAGTTAACCATGCTTTCATCGACTTACCCACCCCCTCCAACATCTCAATATGATGAAATTTTGGCTCCCTTCTAGCAACCTGCCTGCTCCTACAGATCATCACAGGCCTATTCCTAGCAATACACTACTCACCAGATACTTCCTCTGCCTTCTCCTCAATCGCACATATCACCCGAGACGTAAACTATGGCTGAATTATCCGTTACCTCCATGCCAACGGCGCTTCCATATTTTTTATCTGCCTCTTCCTACACGTAGGTCGAGGCTTATACTACGGCTCATTTCTCCTCCTTGAAACCTGAAACATCGGCATTCTACTCTTACTTACAGTTATAGCCACAGCCTTTATAGGCTATGTGCTTCCATGAGGGCAAATATCATTTTGAGGGGCTACAGTAATTACAAACTTACTATCCGCAATCCCATACATTGGAACCGACCTCGTCCAATGAGTCTGAGGAGGATATTCTATTGATAAACCCACTCTTACACGATTCTTCACAATTCACTTCACCTTGCCCTTTATTATTGTAGCCCTCACAACTCTACACCTACTCTTTCTACATGAAACAGGATCAAATAACCCATGCGGAATTATTTCCAATTCTGACAAAATTCCCTTTCACCCCTACTATACAACCAAAGACATCCTAGGCTTAACCCTTCTCCTTCTCCTTCTAATAATACTAGTACTATTCCTACCTGACCTCCTAAGCGACCCAGACAACTATACCCCAGCTAACCCACTAAGCACCCCACCACACATTAAACCAGAATGATATTTTCTATTTGCATACGCAATCTTACGATCCGTTCCCAACAAACTAGGAGGAGTACTAGCCCTCCTCCTATCCATTCTCATCCTAATAGCTATACCCATATTACACAAATCCAAACAACAAAGCATAACATTCCGCCCACTCAGCCAACTCATACTATGACTCCTAACTACAACTTTAATTACCCTAACCTGAATTGGAAGCCAACCAGTAAACCAGCCCTTTATCATAATTGGACAAATAGCATCCATAACATACTTCACCACAATCCTAATCTTAATACCACTAGCCTCTTTAACTGAAAACAAGCTCCTCAAATGAACTT
Chlorocebus_aethiops   ATGACCCCAATACGTAAATCCAACCCAATTATAAAAATAATCAACCACTCCCTCATTGACCTACCAACCCCATCCAACATTTCCATATGATGAAACTTCGGCTCACTCCTCGCATTCTGCCTAATTCTACAAATCATCACAGGCCTATTCTTAGCAATACACTACTCACCAGACACCTCTTCTGCCTTCTCTTCAATCGCACATATCACCCGAGACGTAAACCACGGCTGAATCATTCGCTACCTCCACGCCAACGGCGCCTCCATATTTTTCATCTGCCTCTTCCTACACGTTGGCCGAAGCCTTTACTATGGCTCATTCCTTCTCCTAAAAACCTGAAACACTGGCATTATACTTCTATTCCTAACCATAGCAACAGCTTTCATAGGCTACGTGCTTCCATGGGGCCAAATATCATTCTGGGGAGCAACAGTAATCACAAACCTATTATCAGCAATCCCATACATCGGGACCGACCTCGTCCAATGAGTCTGAGGTGGGTACTCCATTGGTAACCCCACCCTTTCACGATTCTTCACCCTACACTTTACTCTACCCTTCATTATTACCGCCCTTACAACAGTCCATCTGCTGTTTCTACACGAAACAGGATCAAACAACCCCTGCGGAATCTCATCAGACTCAGACAAAATCACTTTCCACCCCTACTACACAATCAAAGATATCCTAGGCCTAATCCTCCTCCTCTTCATCCTAACAGCACTAACACTACTTTCACCCGACCTCCTAAACGATCCGGACAACTACACCCCAGCCGATCCACTAAATACCCCTCCACACATCAAACCAGAATGATACTTCCTATTTGCATACGCAATTCTACGATCCGTCCCTAATAAACTAGGAGGTGTATTAGCACTCTTCCTATCAATCCTCATCTTATCTATCATCCCCATACTTCATAATTCCAAACAGCAAAGCATAATATTCCGCCCACTTAGCCAATTCCTGTTCTGACTCCTAATTACAACCCTACTAACCCTCACCTGGATCGGAAGCCAACCAGTAAGTCAACCCTTCATCCTCATTGGTCAGCTAGCATCCATAACATACTTCACCACAATTCTAATCCTAATACCACTAACCTCCTTGATCGAGAACAATCTACTTAAATGAACTT
Macaca_mulatta   ATGACTCCAATACGCAAATCCAACCCAATCCTAAAAATAATTAATCGCTCCTTCATCGATTTACCCGCCCCACCCAACCTCTCCATATGGTGAAACTTTGGCTCACTTCTTGCAGCCTGCCTAATTTTACAAATCATCACAGGCCTACTCCTAGCAATACACTACTCACCAGACACCTCCTCCGCCTTCTCCTCAATTGCACATATCACCCGAGATGTAAAGTACGGCTGAATCACTCGCTACCTCCACGCCAATGGTGCCTCTATACTCTTCATTTGCCTTTTCCTACACATCGGTCGGGGCCTTTACTACGGCTCATACCTCCTCCTAGAAACCTGAAACATTGGTATTATACTCCTTCTTATAACTATAACAACGGCTTTCATGGGTTATGTTCTCCCATGAGGCCAAATATCATTCTGGGGAGCAACAGTAATCACAAACCTGCTATCAGCAATCCCGTATATCGGAACCAATCTCGTCCAATGAATCTGAGGAGGATACGCCATCGACAGCCCTACTCTCACACGATTCTTCACCTTACACTTTATCCTACCCTTCATCATCATCGCCCTCACAACCGTGCACCTACTATTCCTGCACGAAACAGGATCAAACAACCCTTGCGGAATCTCCTCCGACTCAGACAAAATCGCCTTCCACCCCTACTACACAACCAAAGACATCCTGGGCCTAGTCCTCCTTCTCTTCATCCTAGCAACACTAACACTACTCTCACCCAACCTCCTAAACGACCCAGACAACTACATTCCAGCCGACCCATTAAACACTCCCCCACATATCAAACCAGAGTGATACTTCCTATTTGCATACACAATCCTACGATCCATCCCCAACAAACTGGGAGGCGTACTAGCACTCTTTCTATCGATCCTCATTCTAGCAGCCATCCCTATACTTCACAAATCCAAACAACAAAGCATAATATTCCGCCCACTCAGCCAATTTCTATTCTGACTCCTAATCACAATCCTATTGACCCTTACCTGAATTGGAAGCGAACCAGTAGTCCAACCCCTTACCACTATCGGCCAAGTAGCATCCATAATATACTTCATCACAATTCTAATCCTAATACCACTGGCCTCCCTAATCGAAAACAACCTACTCAAGTGAACTT
Tarsius_syrichta   ATGGCAAACCTACGAAAAACACACCCCCTTATAAAAATTATTAACCAATCATTCATTGATCTCCCCGCGCCCTCTAATATCTCTGCATGATGAAACTTCGGCTCTCTCCTAGGAGTATGCCTGGGGCTTCAAATCATTACAGGACTATTTCTAGCTATACACTATACATCAGACACAACAACCGCATTCTCCTCCGTAACACACATCTGCCGAGACGTAAATTACGGATGAATTATCCGGTACTTACACGCAAATGGAGCATCCATGTTTTTCCTCTGCTTATTTATGCATGTAGGTCGAGGCCTATACTATGGCTCTTTCACTTTCCTAGAGACATGAAATATTGGAATCCTCTTATTATTTGCAGTCATAGCAACAGCATTTATAGGTTATGTCCTCCCATGAGGACAGATATCATTTTGAGGTGCCACCGTCATCACCAACCTCTTATCCGCCATCCCTTATATTGGTACCAATCTAGTTGAATGAATCTGAGGAGGCTTCTCAGTCGATAAAGCCACCCTCACACGATTTTTCGCCTTTCATTTTATTCTCCCATTCGTAGTGACGGCCCTTGTAATTGTTCATCTCCTATTTCTTCATGAAACCGGGTCTAACAATCCCTCAGGAATATCATCCGATACCGACAAAATCCCATTCCACCCATACTTTACAATCAAAGATATTCTAGGCTTAATAATCCTAATATTACTTCTTATGATCCTAGTCCTATTTATACCAGATCTTTTAGGAGACCCAGACAATTATACCCCAGCTAATCCTCTAAACACTCCACCCCATATTAAACCAGAATGATATTTCTTATTCGCATACGCTATCTTACGATCTATCCCTAACAAACTAGGAGGTGTTTTAGCCCTAGTATTATCAATCCTAATTCTGGCCATCATCCCTATATTACACATATCTAAACAACGAAGTATAATCTTTCGCCCCCTCAGCCAATGCCTATTCTGAATTCTAGCAGCCGACTTACTAACACTAACCTGAATTGGCGGCCAACCCGTTGAATACCCATACATCACTATCGGACAAGCAGCCTCCGTCCTCTATTTCTTAACTATCCTAATCCTTATGCCCATAACTAACCTAATTGAAAGCAAACTACTCAAATGATAG-
Galago_senegalensis   ATGACCAACATTCGAAAACAACATCCACTAGCAAAAATAATTAACCACTCTTTCATTGACCTCCCCGCACCATCAAACATCTCATCCTGATGAAACTTCGGATCCCTTCTAGGCCTCTGCCTCATAATCCAAATCACTACCGGCCTATTCCTAGCCATACATTATACATCAGACACCTCCACGGCATTCTCCTCAGTCACACACATTTGCCGAGACGTCAACTACGGCTGAATTATCCGCTACCTCCACGCCAACGGAGCATCCATATTCTTTATTTGCCTATTCATACACATTGGCCGAGGACTCTATTATGGATCCTTCACTTTTCTAGAGACCTGAAACATTGGCATCATCCTACTATTCACAGTAATAGCCACAGCTTTCATGGGTTATGTTCTTCCGTGAGGACAAATATCATTCTGAGGCGCTACCGTAATCACTAATCTCCTCTCAGCAATTCCCTATATAGGAACTGGCCTAGTAGAATGAATCTGAGGAGGGTTCTCAGTAGACAAAGCTACTCTTACCCGATTTTTCGCTTTTCACTTCATCCTGCCTTTCATCATCGCGGCCCTAGCCATAATTCATCTTCTTTTCTTACATGAAACAGGATCAAATAACCCTTCGGGAATCTCATCAGACTCCGACAAAATCCCCTTCCACCCCTACTACACAATTAAAGACCTACTAGGAGTAATCCTCTTACTATTATCCCTATTCTCTCTAGTACTATTCTCCCCTGACCTGCTGGGAGACCCAGACAACTATACCCCTGCCAACCCCCTAAACACCCCACCACATATTAAACCAGAATGATACTTCTTATTTGCCTACGCCATCCTTCGATCAATCCCCAACAAACTAGGAGGAGTATTGGCCCTCGTATCCTCAATCCTCATCCTAGCCCTAATTCCATACCTCCACACAGCCAAACAACGAAGCATAATATTCCGCCCACTTAGCCAATGCCTATACTGAATACTTGTAGCCGACCTATTTACCCTTACATGAATTGGAGGCCAACCCGTAGAAAACCCCTTCATCACTATCGGACAAACGGCCTCCATCATCTATTTCCTCATTGTCCTAATCCTAATACCCCTAACAAACCTGTTAGAAAACAAACTCCTCAAATGAAGA-
Otolemur_crassicaudatus   ATGACCAACATTCGTAAGCACCACCCCCTAGCAAAAATAATCAACCACTCCTTCATCGACCTCCCTGCACCATCAAACATCTCATCCTGATGAAACTTCGGATCCCTCTTAGGTCTCTGCCTTGTAATTCAAATCACCACTGGACTATTCCTAGCCATACACTACACATCAGACACTGCCACAGCATTCTCTTCAGTCACCCATATTTGCCGAGACGTAAACTACGGCTGAGTCATCCGCTACCTCCATGCCAACGGAGCATCCATATTCTTCATCTGCCTATTCATACATATTGGCCGAGGACTTTACTACGGATCCTTTACTTTCCTAGAAACCTGAAATATTGGAATCACCCTACTGTTCGCAGTAATAGCCACTGCTTTCATAGGCTACGTACTCCCATGAGGACAAATATCATTCTGAGGCGCAACCGTAATTACAAATCTCCTCTCAGCAATTCCCTACATAGGAACTAGCCTAGTAGAGTGAATCTGAGGGGGATTTTCAGTAGACAAAGCAACCCTCACCCGATTTTTTGCTTTCCACTTTATCCTGCCTTTCATCATCGCAGCCCTAGTCATAATCCACCTCCTTTTCCTCCACGAATCAGGATCGAACAACCCTTCAGGAATTCCATCAGACTCTGACAAAATCCCCTTCCACCCCTATTATACAATTAAAGACCTTCTAGGGGCTATCCTCCTCCTTCTAACCTTATTCTCCCTAGTCCTATTCTCCCCCGACCTTCTAGGAGACCCAGACAACTACACCCCTGCCAACCCCCTAAACACACCGCCCCACATCAAACCCGAATGATACTTCCTATTTGCTTATGCTATCTTACGATCCATCCCAAATAAACTAGGAGGTGTCCTAGCTCTCGCACTCTCCATTCTCATCTTAGCCCTAATCCCATTTCTTCACACAGCCAAACAACGAAGCATAATATTTCGCCCACTAAGTCAATGCTTGTACTGAGTACTAATAGCCGATCTCTTGACTCTCACATGAATTGGAGGCCAGCCCGTAGAAAACCCCTTCATCACTATCGGACAAGTAGCATCCGTCATCTACTTCTCCACTATTCTTATTCTCATACCCCTAACAAACTTACTAGAAAACAAACTCCTCAAATGAAGA-
Perodicticus_potto   ATGACAATCATCCGAAAACACCACCCCCTAGCAAAAATTATCAACCACTCATTTATTGATCTCCCCACACCATCTAACATCTCATCATGATGAAACTTCGGCTCACTATTAGGACTATGCCTCGTCATCCAAATTACCACAGGACTATTCTTAGCCATACACTACACACCAGACACAATCACCGCATTCTCCTCCGTCACCCACGTATGCCGAGACGTCAACTATGGATGACTTATCCGCTATATACATGCCAACGGAGCATCAATATTCTTCATCTGCCTATTCATTCACATCGGACGAGGACTTTATTACGGATCATTCAACTTTCTAGAAACCTGAAACATTGGAATCGCCCTATTATTTGCAGTAATAGCTACCGCTTTCATGGGCTACGTCCTCCCATGAGGACAAATATCATTCTGAGGCGCCACTGTGATTACAAACCTCCTATCAGCAATCCCATATGTAGGCACAACTCTAGTAGAATGAATCTGAGGAGGATTCTCAGTAGACAAAGCCACCCTAACACGATTCTTCGCCTTTCACTTCATCCTTCCCTTTATCATTACAGCACTAGCTATAACTCACCTCCTATTTCTCCACGAAACAGGATCAAACAACCCATCAGGAATTCCATCAGAATCGGACAAAATTCCCTTCCACCCCTACTACACCACCAAAGACTTACTAGGAGCTGTCCTTCTCCTACTATCCCTATTCACCCTAGTCCTTTTCTCCCCTGACCTATTAGGAGACCCTGATAACTACACCCCAGCTAACCCTCTAAACACCCCACCACATATCAAACCAGAATGATACTTCTTATTCGCCTACGCTATCCTGCGATCCATCCCTAACAAACTAGGAGGAGTAATAGCACTCGTACTATCAATCCTAATCCTAGCCCTCATCCCCGTAATCCACTCGACCAAACAACGAAGCATGATATTCCGCCCACTAAGTCAATGCCTATACTGAATCCTAGTAGCTGACCTAATCACCTTAACATGAATTGGAGGACAACCCGTAGAAAACCCATTCATTATCATCGGCCAAACAGCATCTATCCTCTACTTTACTACAATCCTAATCCTAATACCACTCACAAACATGTTAGAAAACAAACTCCTCAAATGAAGA-
Loris_tardigradus   ATGACAAACATTCGAAAAACCCACCCCCTTACAAAAATTATCAATCACTCTTTCATTGATCTACCAACACCATCAAACATCTCATCATGATGAAACTTCGGTTCACTACTAGGACTATGCCTTGTAATTCAAATCATAACAGGACTATTCCTAGCCATACATTATACCCCAGATACAACCACAGCATTCTCTTCAGTAACCCACATCTGCCGAGACGTAAACTACGGCTGAATAATCCGCTACCTTCATGCCAACGGAGCATCAATATTCTTCATATGCTTATTCATCCACATCGGCCGCGGAATTTACTATGGATCCTTTACTTTCCTAGAAACCTGAAATATCGGAATCATACTACTATTCACAGTAATAGCCACAGCATTCATAGGATATGTTCTCCCATGAGGACAAATATCATTCTGAGGAGCCACAGTAATTACCAACCTACTATCAGCAATCCCTTACATCGGAACTAACCTAGTTGAATGAATCTGAGGAGGGTTCTCAGTAGATAAAGCAACCCTCACACGATTCTTCGCCTTTCACTTCATCCTTCCATTCATCATCACAACATTAACTGCAATTCACCTACTTTTCCTACACGAATCAGGATCAAATAACCCATCCGGAATAACATCAGACTCTGACAAAATCCCATTTCACCCCTACTACACACTAAAAGATATTCTAGGAGTAATTGCTCTCTTAATCACCTTATCAACTCTAGTTCTATTCTCCCCTGACCTTTTAGGAGACCCCGATAATTACACACCAGCTAACCCTTTAAACACCCCACCCCACATCAAACCAGAATGGTATTTCCTATTCGCATACGCAATCCTACGATCAATCCCCAATAAACTAGGTGGAGTACTAGCCCTAATTTCCTCCATCCTAATCTTAGCACTAATACCTTTCCTCAACATAGCCAAACAACGAAGCATAATATTCCGACCACTAAGTCAATGCCTATTCTGAACCCTAGTAGCTAACCTAATAGTACTCACATGAATCGGAGGACAACCAGTAGAAAATCCATTCATTATCATTGGACAACTAGCATCAATTATATACTTCTTAACTATCCTTATTTTTATACCACTAACAAACCTTCTTGAAAATAAATTACTCAAATGAAGA-
Nycticebus_coucang   ATGACTAACATTCGAAAAAATCATCCGCTAATAAAAATTATCAACCACTCATTTATTGATCTCCCTGCACCATCTAACATCTCATCTTGATGAAACTTCGGTTCATTACTGGGACTATGTCTGACAATCCAAATTGTTACAGGACTATTCCTTGCCATACACTATACATCAGACACTACCACAGCATTCTCCTCTGTAGCACATATTTGCCGGGATGTAAATTACGGCTGAATCATCCGCTATATTCATGCCAACGGAGCATCAATATTCTTCTTCTGCCTGTTCATCCACATCGGCCGCGGACTTTACTATGGATCTTTCACCCTTTTGGACACTTGAAACATCGGAATCATACTACTAATTGCAGTAATAGCCACAGCATTCATAGGCTATGTACTCCCATGAGGACAAATATCATTCTGAGGTGCCACCGTCATCACCAACCTACTATCGGCAATCCCCTATATTGGCACAAACCTAGTTGAATGGGTCTGAGGAGGCTTCTCAGTAGATAAAGCCACACTCACACGATTCTTCGCCTTCCACTTTATCCTCCCCTTCATCGTCGCTGCTCTAGTTGTGATTCACCTCATCTTTCTACATGAAACAGGCTCAAATAATCCATCAGGAATCTCATCAGACTCAGATAAGATTCCATTTCACCCCTACTACTCACTTAAAGACCTCCTAGGAGTGGTTTTCCTATTAGCAACCCTATCTATTCTAGTCTTATTCTCCCCTGACCTCCTAGGAGACCCCGACAACTATACCCCCGCCAACCCCTTAGTCACCCCTCCACATATCAAACCAGAATGATATTTTCTATTCGCCTACGCCATCCTTCGATCAATCCCCAACAAACTAGGAGGAGTTTTGGCACTAGCTATATCCATCCTAATCCTGGCCCTAATCCCTCACCTCCACACAGCTAAACAACGAAGCATAATATTTCGTCCACTAAGTCAATGCCTATTCTGAGTGCTAGTAGCCAACCTACTAACCCTAACCTGAATCGGAGGGCAACCCGTTGAAAACCCCTTCATCATTATTGGACAAACAGCGTCAATCCTTTACTTCCTAACCATCCTAATTCTAATACCACTAACAAGCCTATTTGAAAACAAACTACTCAAATGAAGA-
Daubentonia_madagascariensis   ATGACCAACATTCGAAAAACCCACCCTCTAATCAAAATCATTAATAATTCATTCATCGACCTCCCCACACCATCAAACATTTCATCATGATGAAACTTTGGTTCTCTCCTAGGCACCTGCCTAATCCTACAAATCTTAACTGGGTTATTCCTCGCTATGCACTATACATCCGATACAACATCCGCATTCTCCTCCATCTCCCACATTTGCCGAGACGTAAATTATGGCTGAATCATTCGATATCTTCATGCCAACGGAGCATCAATATTTTTTCTCTGCCTATTCATCCACACAGGACGTGGCCTGTACTACGGATCATTCACCTACTTAGAAACCTGAAACATCGGAATCATTCTCCTACTTACAGTGATAGCAACAGCATTTATAGGCTATGTCCTCCCATGAGGACAAATATCCTTCTGAGGGGCCACCGTAATCACAAACTTACTTTCAGCAACCCCCTATATCGGAACCAGTTTAGTAGAATGAATCTGAGGAGGATTCTCCGTCGACAAAGCTACCCTAACACGATTTTTCGCCTTCCACTTTATCCTACCCTTCACCATTTTAACCCTCGCAACAACCCATCTTCTCTTTCTCCACGAATCAGGATCCAACAACCCATCAGGAATTTCCTCAAACTCCGACAAAATCCCATTCCACCCCTACTACACAACAAAAGACATCTTAGGCTTGACCCTTCTCTTACTTTTCCTCATAACCCTAACCCTATTCTTCCCCGACCTCTTAGGAGACCCAGACAACTACACCCCCGCTAACCCCCTTAATACCCCACCCCACATTAAACCAGAATGGTACTTCCTATTTGCATACGCGATCTTGCGATCCATCCCTAACAAGTTAGGAGGCGTACTAGCCCTCGTCCTATCCATTCTAATCCTCACCTGCATCCCCCTACTTCATACAGCCAAACAACGAAGCATAGCCTTCCGCCCCATAAGCCAATGCTTATTCTGAATCCTAACCACAGATCTCCTCACCCTCACATGAATCGGAGGACAACCCGTAGAACACCCCTTCATCCTCATTGGTCAAGCAGCCTCCATCCTATACTTTTCCATTATCATTATTCTAATACCAATGACAAGCCTAATCGAAAACAAAATACTCAAATGAAGA-
Lepilemur_hubbardorum   ATGACCAACATTCGAAAAAATCACCCCCTTATAAAAATTATTAACAGCTCATTTATTGATCTCCCCACACCACCTAACATTTCTTCTCTATGAAACTTCGGCTCCCTATTAGGAGCTTGCTTGACCATCCAAATCATTACAGGCCTATTCCTTGCCATACACTACACAGCAGATACAACAACTGCATTTTCCTCCGTAACCCATATCTGCCGAGACGTAAACTACGGTTGAACCATCCGCTATCTTCACGCTAACGGAGCATCTATATTCTTTCTATGCCTATTCATTCACGTAGGCCGCGGCCTGTACTACGGTTCCTTTGCCCTACTAGAAACCTGAAATATCGGTATTATACTGCTATTTTCAGTGATAGCTACAGCCTTCATAGGCTACGTCCTCCCATGAGGACAAATATCATTCTGAGGTGCTACAGTAATCACAAATTTACTCTCAGCAATCCCCTATATTGGCACCAATCTAGTAGAATGAATCTGGGGTGGCTTCTCCGTTGGCAAACCCACTCTAACCCGATTCTTCGCACTCCACTTTATCTTACCTTTCATCATTTCAGCCCTAGCTATAATTCACCTTCTCTTCCTACACGAAACAGGGTCTAATAATCCACTAGGTACATCCTCAAACTCTGATAAAATCCCATTTCACCCCTACTACACTACCAAAGATTTCCTAGGGCTCCTACTCCTTATCCTACTACTTATAACACTGACACTCTTCTGTCCAGACCTATTAGGAGACCCTGACAACTACACCCCAGCAAACCCCCTCAATACACCACCCCATATCAAACCAGAATGATATTTCCTCTTTGCCTATGCCATCCTACGATCTATCCCTAACAAACTTGGAGGAGTAGTAGCCTTAATCCTGTCCATTTTAATTCTAGTAATCATTCCTTTCCTTCAACCCAACAAACAACAAACCATAATATTTCGTCCCCTAAGCCAACTCTTATTCTGAGTCCTAGTAGCGGACTTACTCACCCTTACATGAATTGGAGGGCAACCCGTAGAAAACCCCTTCATTAACATCGGACAAATAGCATCCATCCTATACTTCTCTCTTATAGTCTTTATCATGCCAGTAACATGTCTCGTCGAAAACAAAATACTAAAATGAAGA-
Varecia_variegata_variegata   ATGACTAACACCCGAAAAAACCACCCTCTAATAAAAATTATAAACAACTCACTCATCGATCTCCCAGCACCATCCAATATCTCCTCATGATGAAATTTCGGCTCCCTCTTAGGAGCCTGCCTTACCTTACAAATTATCACAGGACTATTCCTAGCAATACACTACACAGCAGATACAACAACCGCATTTTCCTCCGTTACCCATATTTGCCGCGACGTAAACTACGGCTGAATCATCCGCTATCTCCATGCTAACGGAGCATCTATATTCTTCTTATGCTTATTTATCCACATCGGTCGAGGGTTATACTATGGGTCATTCACCCTACTAGAAACCTGAAACGTCGGTATTATCTTACTTTTCACAGTAATAGCTACAGCCTTCATAGGATATGTCCTTCCATGAGGACAAATATCATTCTGAGGCGCTACAGTGATTACAAACCTTTTATCAGCAATCCCATACATTGGTATTAACCTGGTAGAGTGAATCTGAGGGGGTTTTTCCGTCGACAAAGCCACCCTGACCCGATTCTTCGCCTTTCACTTTATCCTGCCCTTTATTATTATAGCATTAGTTATAGTTCACCTTCTATTTCTACACGAAACAGGATCCAACAACCCACTAGGCATCCCATCAAACTCCGACAAAATCCCATTCCACCCCTATTACACTATCAAAGACTTTCTAGGACTCCTTCTCCTCATTCTCCTAACTTTAGCCCTAGTCCTATTCTCCCCCGACCTATTGACTGACCCCGACAACTACATACCAGCTAACCCCCTAAATACACCACCACACATCAAGCCAGAGTGATATTTCCTATTCGCCTACGCAATCTTACGATCTATTCCTAATAAACTAGGAGGGGTCCTAGCCTTATTCTTCTCGATCCTAATTTTAGCTATTATCCCCCTACTACACACAGCCAAACAACAAAGCATAATTTTCCGACCACTTAGCCAATACCTATTTTGAATTCTAATTGCCAACCTATTTACCCTCACATGAATCGGGGGCCAACCCGTCGAACATCCCTATATTGTTATCGGTCAAACAGCATCCATCCTTTACTTCTCCCTTATCCTTATTATCATACCCCTAGTTAACCTTATTGAAAATAAAATACTCAAATGAAGA-
Microcebus_murinus   ATGACCAACATCCGAAAGACCCACCCACTAATAAAAATCATAAACAACTCATTCATTGACCTTCCAGCACCGTCCAATATTTCTTCTTGATGAAATTTTGGTTCCCTATTAGGAGCTTGCCTAGTCATTCAAATCATCACAGGCTTATTTCTAGCAATACATTACACAGCAGACACAACAACCGCATTCTCCTCCGTAACTCACATCTGCCGAGATGTAAACCAGGGCTGAATCATTCGCTACCTACACGCTAATGGAGCATCCATATTCTTTCTATGCCTTTTCCTCCACGTAGGACGAGGTATGTACTATGGATCCTTTACTCTAACTGAAACCTGAAATATTGGTATCATTTTATTATTTACAGTAATAGCAACTGCTTTTATGGGATATGTTCTCCCATGAGGACAAATATCATTTTGAGGCGCAACAGTAATTACTAATTTATTATCAGCAATCCCCTATATAGGCACTGATCTAGTAGAATGAATCTGAGGCGGCTTTTCCGTCGACAAAGCCACACTCACTCGATTCTTCGCATTCCATTTCATTTTACCATTTGTTATCTTAGCCCTAGTTATAATTCACCTCCTCTTTCTCCATGAAACCGGATCAAATAACCCATTAGGTATTCCATCAGAATCAGACAAAATTCCATTTCATCCTTACTACACAATTAAAGATTTACTAGGACTTATATTCCTTTTAATTACACTTATAATTTTAGTACTCTTCTCCCCTGACTTACTAGGCGACCCTGACAACTACATGCCGGCCAACCCACTCAGCACCCCTCCCCATATCAAACCAGAGTGATATTTCCTCTTCGCCTACGCTATCCTGCGATCTATCCCCAATAAACTAGGAGGAGTCCTAGCTCTAGTTATATCAATTCTAATTCTTGCAATCATCCCTATATTACAAACCGCCAAGCAACGAAGCATAACATTCCGACCACTTAGCCAAATTATATTTTGAATCCTTACGGCAGACCTACTTATCCTTACATGAATTGGAGGCCAACCAGTTGAACACCCCTTCGTAACTATTGGACAAGTAGCCTCTATTCTATATTTTTCTCTGATCCTTATCATTATACCAACCGTAAGCCTTTTCGAAAATAAAATACTTAAATGAAGA-
Cheirogaleus_major   ATGACCAACATTCGAAAAACTCACCCCCTTATAAAAATTATAAACAGTTCATTTATTGATTTACCAGCACCATCCAACATCTCCTCCTGATGAAATTTCGGTTCCCTCCTAGGAGCTTGCCTAGCTATTCAAATTATTACAGGTCTATTCCTAGCTATACATTATACAGCAGATACAACAACAGCATTTTCTTCCGTTACCCATATTTGCCGAGACGTAAACCACGGCTGAATTATCCGATATCTCCACGCCAACGGAGCATCCATATTCTTCCTATGCTTATTTATCCATGTAGGCCGTGGCATATACTATGGATCCTTTACTATATCAGAAACCTGAAACATCGGCATTATTTTACTATTTACAGTTATAGCAACTGCTTTTATAGGCTATGTCCTCCCATGAGGACAAATATCATTTTGAGGGGCCACAGTCATCACAAATTTACTCTCAGCAATCCCTTACATCGGCACCATTCTAGTAGAATGAATCTGAGGGGGATTCTCAGTTGACAAAGCTACGCTAACCCGATTTTTCGCATTTCACTTTATCTTACCCTTTATTATTGCAGCCCTAGTTATAATCCATCTCCTCTTTCTACATGAAACAGGATCCAACAATCCACTAGGTACTTCATCAGACTCCGACAAAATCCCATTTCACCCTTACTACACAATTAAAGATTTACTAGGACTCCTATTTTTCTTAATTCTACTTTTAACCTTAGTGCTTTTCTCCCCCGACTTATTAGGAGACCCTGACAATTATACACCAGCCAATCCACTTAGCACCCCACCCCATATTAAACCAGAATGATATTTCCTCTTTGCCTACGCTATCTTACGATCTATTCCCAATAAACTAGGAGGCGTCCTGGCCCTAGTTCTATCTATTCTTATCCTAGCAATTATCCCCATACTTCAATTAACTAAACAACGAAGCATAATGTTCCGGCCCCTTAGCCAAATTCTATTCTGAGTTCTAACAGCAGACCTATTTACCCTTACATGAATTGGAGGCCAACCCGTTGAACACCCCTTCATCACCATCGGTCAAATAGCATCTATCCTATATTTCTCCCTTATTCTCATCATTATACCAATCGCAAGCCTTATAGAAAACAAAATACTCAAATGAAGA-
Propithecus_coquereli   ATGACCAACATCCGAAAAAACCACCCTCTAATCAAAATTATAAACAGTTCATTTATTGACCTTCCAGCTCCATCTAATATCTCCTCATGATGAAACTTCGGCTCCCTTCTAGGAGCCTGTCTAGCCCTCCAGATTATTACAGGGTTATTCCTAGCAATACACTACACAGCAGACACAACAACTGCATTCTCCTCCGTTACCCATATCTGCCGAGACGTAAACTACGGGTGAGTAATTCGATACCTCCACGCCAACGGAGCATCTATATTCTTCCTATGTTTATTCATCCATGTAGGCCGAGGACTATACTACGGCTCTTTCGTACTATCAGAAACTTGAAACATCGGAATTATTCTACTCTTCACGGTAATAGCCACAGCCTTTATAGGGTATGTCCTCCCATGAGGACAAATATCCTTCTGAGGCGCCACAGTAATTACCAACCTACTTTCAGCAATCCCCTACATCGGCACCAACCTAGTCGAATGGATCTGAGGCGGTTTCTCCGTCGATAAAGCTACACTAACCCGATTCTTCGCTTTCCACTTTATCTTACCTTTCATTATCACAGCCTTAGTCATAGTGCACCTCCTCTTTCTCCACGAAACAGGATCTAATAACCCACTAGGCATTCCATCAAACCCCGACAAAATCCCATTCCACCCTTACTACACAATTAAAGACCTACTAGGACTTATTCTCCTCATTCTCCCACTCATAACCCTAGTATTCTTTTCTCCCGACCTCCTAGGAGACCCTGACAACTACACCCCAGCCAACCCCCTCAGCACTCCACCCCATATTAAACCAGAGTGATACTTCCTATTTGCCTATGCTATCCTACGATCCATTCCCAACAAACTAGGAGGAGTACTAGCCCTAATCTTCTCCATCTTAATTCTAGCTATTATCCCCTTACTCCAAACAGCTAAACAACAAAGCATGATATTCCGACCTCTAAGCCAATGCCTATTCTGAATCCTAGTAGCCGACCTATTCACCCTTACCTGAATTGGAGGGCAACCCGTTGAACACCCTTTCATCACCATCGGCCAAGCAGCATCTATCCTATATTTCTCCCTTATCCTCATTGCTATACCAACAGTAAGCCTAATAGAAAATAAAATACTTAAGTGATAG-
Lemur_catta   ATGACCAACATCCGAAAAAATCACCCCTTAATAAAAATTATAAACAGCTCATTCATTGACCTCCCAACACCATCCAACATCTCCTCCTGATGAAATTTCGGTTCCCTTCTAGGAGCCTGCCTAGCCCTACAAATCATCACAGGGCTATTTCTAGCAATACACTACACAGCAGACACAACAACCGCATTCTCTTCCGTCACCCATATCTGCCGCGACGTAAACTATGGCTGAGTTATTCGCTACCTTCACGCTAATGGAGCATCCATGTTCTTCTTATGCCTGTTTATCCACATCGGCCGGGGTTTATACTATGGCTCATTCACTTTATCTGAGACCTGAAATATTGGTATCATCTTACTATTTACAGTAATAGCTACAGCCTTCATAGGATATGTCCTCCCATGAGGACAAATATCATTCTGAGGTGCCACAGTAATTACAAATCTTCTCTCAGCAATCCCATACATTGGTACCAATCTAGTAGAATGAATCTGAGGGGGTTTCTCCGTTGATAAAGCTACCCTAACTCGATTCTTCGCCTTCCACTTCATTTTACCTTTCATCATTGCAGCCTTAGTAATAGTCCATCTTCTATTCCTTCACGAAACAGGATCTAATAACCCACTAGGAACTTCATCAGACTCCGATAAAATTCCCTTCCATCCTTATTATACTATCAAAGATCTACTAGGATTAATACTTCTTATCCTCCTAACAATAACCCTAGTACTATTCTCCCCCGACTTATTAGGTGACCCTGACAACTATACACCAGCTAACCCTCTCAGCACTCCACCCCACATTAAACCAGAATGATACTTCCTATTTGCCTACGCTATTTTACGATCCATCCCCAATAAACTAGGAGGAGTACTAGCCCTAGTATTTTCTATCCTAATTCTAGCAATCATCCCCATGCTACACACAGCCAAACAACGAAGTATGGTATTCCGCCCCCTCAGCCAATACCTATTCTGAATCTTAACAGCAGATTTATTCATTCTTACATGAATCGGAGGTCAACCCGTCGAACACCCCTTTATCACCATTGGCCAAATAGCATCTATCCTTTACTTCTCTCTCATTCTCATTATGATACCAGTAGTAAGCCTTATTGAAAATAAGATACTTAAATGAAGA-
;
End;
