# Supplementary material for: Parallel power posterior analyses for fast computation of marginal likelihoods in phylogenetics
Source: PeerJ. 2021 Nov 2;9:e12438. doi: 10.7717/peerj.12438 (PMC8570164; doi:10.7717/peerj.12438)
Supplement: Supplemental Information 1 — The archive contains a readme with more specific details. [file peerj-09-12438-s001.zip › supp_data/data/muroidae_RAG1.nex]

#NEXUS 

BEGIN DATA;
	DIMENSIONS  NTAX=305 NCHAR=2064;
	FORMAT DATATYPE=DNA  MISSING=? GAP=- ;
MATRIX
[                                         10        20        30        40        50        60        70        80        90        100       110       120       130       140       150       160       170       180       190       200       210       220       230       240       250       260       270       280       290       300       310       320       330       340       350       360       370       380       390       400       410       420       430       440       450       460       470       480       490       500       510       520       530       540       550       560       570       580       590       600       610       620       630       640       650       660       670       680       690       700       710       720       730       740       750       760       770       780       790       800       810       820       830       840       850       860       870       880       890       900       910       920       930       940       950       960       970       980       990       1000      1010      1020      1030      1040      1050      1060      1070      1080      1090      1100      1110      1120      1130      1140      1150      1160      1170      1180      1190      1200      1210      1220      1230      1240      1250      1260      1270      1280      1290      1300      1310      1320      1330      1340      1350      1360      1370      1380      1390      1400      1410      1420      1430      1440      1450      1460      1470      1480      1490      1500      1510      1520      1530      1540      1550      1560      1570      1580      1590      1600      1610      1620      1630      1640      1650      1660      1670      1680      1690      1700      1710      1720      1730      1740      1750      1760      1770      1780      1790      1800      1810      1820      1830      1840      1850      1860      1870      1880      1890      1900      1910      1920      1930      1940      1950      1960      1970      1980      1990      2000      2010      2020      2030      2040      2050      2060 ]
[                                         .         .         .         .         .         .         .         .         .         .         .         .         .         .         .         .         .         .         .         .         .         .         .         .         .         .         .         .         .         .         .         .         .         .         .         .         .         .         .         .         .         .         .         .         .         .         .         .         .         .         .         .         .         .         .         .         .         .         .         .         .         .         .         .         .         .         .         .         .         .         .         .         .         .         .         .         .         .         .         .         .         .         .         .         .         .         .         .         .         .         .         .         .         .         .         .         .         .         .         .         .         .         .         .         .         .         .         .         .         .         .         .         .         .         .         .         .         .         .         .         .         .         .         .         .         .         .         .         .         .         .         .         .         .         .         .         .         .         .         .         .         .         .         .         .         .         .         .         .         .         .         .         .         .         .         .         .         .         .         .         .         .         .         .         .         .         .         .         .         .         .         .         .         .         .         .         .         .         .         .         .         .         .         .         .         .         .         .         .         .         .         .         .         .         .         .         .         .         .         .         .         .         .         .         .         .    ]

Abeomelomys_sevia                GAAAAGGCACCTGAAGAAGCACAAAAGGAG------GAGTCCTCAGAGGGGAAACCTTATCTAGAGCAGTCTCCAGTAGTTCCAGATAAATCT---------------------AGtGGTCAGAACTCAGTTCTGACCCAA---CGAGCATTGAAACTCCACCCTAAATTTTCAAGGAAATTCCATGCTGATGCGAAGTCAAGCGACAAAGCAATTCATCAAGCCAGGCTTAGACACTTCTGCCGCATCTGTGGGAATCGTTTCAAGAGTGACAGGCACAACCGGAGGTACCCAGTCCACGGGCCTGTGGATGGTAAAACCCAAAGCCTTTTCCGAAGGAAGGAAAAAGGAGTCACTTCCTGGCCAGACCTCATTGCAAGGGTTTTCCGGATTGATGTGAAGGCAGATGTTGACTCCATCCACCCCACCGAATTCTGCCATAACTGTTGGAGAATTATGCACAGAAAGTTCAGCAGTGCCCACAGTCAGGTCTACTTCCCAAGGAATGTGACTGTGGAGTGGCACCCACACACACCGTCCTGTGACATCTGCTTCACTGCCCATCGGGGACTAAAGAGGAAG---AGACAT---CAGCTCAATGGGCAGCTCAGCAAGAAACTAAAAACTGTGCTCAACCATTCGAGACGTGAGCAT---------CGCAAGAGA---ACTCAGGCTAGGGTCAGCAGC---AAGGAAGTCTTGAAGAAGATCTCCAACTGCAGTAAGATTCATCTCAATACCAAGCTTCTTGCAGTGGACTTCCCAGCACACTTTGTGAAATCCATCTCCTGCCAGATATGTGAACACATTCTGGCTGATCCCGTGGAGACCAGTTGTAAGCACCTATTTTGTAGGATCTGCATTCTCAGATGCCTCAAAGTCATGGGCAGTTATTGTCCCTCTTGCCGATACCCATGCTTCCCTACTGACCTGGAGAGTCCGGTGAAGTCCTTTCTGAGCATCTTGAATTCTCTGATGGTGAAGTGTCCTGCACAAGAGTGCAGTGAGGAAGTGAGTCTGGAAAAATATAAYCACCATGTCTCAAGCCACAAAGAATCTAAAGAGACTTTGGTACATATTAATAAAGGGGGGCGGCCTCGCCAGCATCTCCTGTCACTGACGCGAAGGGCTCAGAAACATCGGCTGAGGGAGCTCAAGATTCAAGTCAAAGAATTTGCTGACAAAGAAGAAGGTGGAGATGTGAAGTCTGTGTGCTTGACCTTGTTTCTGCTGGCACTGAGAGCGAGAAATGAGCACAGACAGGCGGATGAACTAGAGGCTATCATGCAAGGCCGGGGCTCCGGGCTTCAACCAGCTGTTTGCTTGGCCATCCGTGTTAACACCTTCCTCAGCTGTAGCCAATACCACAAGATGTACAGGACTGTGAAAGCTATCACTGGGAGGCAGATTTTCCAACCTTTGCATGCTCTTCGGAACGCTGAGAAAGCCCTTCTGCCAGGTTACCACCCCTTTGAGTGGCAGCCCCCTCTGAAGAATGTGTCCTCCAGAACAGATGTTGGAATTATTGATGGGCTGTCTGGACTTACCTCCTCAGTAGATGAATACCCAGTAGATACAATTGCAAAGAGATTTCGCTATGACTCTGCTTTGGTGTCTGCACTGATGGACATGGAAGAAGACATCTTGGAAGGCATGAGATCCCAAGATCTTGATGATTACCTGAATGGACCCTTCACAGTGGTGGTAAAGGAGTCTTGTGATGGGATGGGGGATGTGAGTGAGAAGCATGGGAGTGGGCCCGCAGTTCCAGAAAAGGCGGTTCGTTTCTCTTTCACAGTCATGAGAATTACGATAGAGCATGGCTCGCAGAACCTGAAGGTGTTTGAGGAACCCAAGCCCAATTCTGAACTGTGTTGCAAGCCRCTGTGTCTTATGCTGGCAGATGAGTCTGATCACGAGACCCTTACTGCTATTCTAAGCCCCCTCATGGCTGAGAGGGAGGCGATGAAGAGCAGTGAATTACTGCTGGAGATGGGAGGCATCCCCAGGACTTTTAAGTTCATCTTCAGGGGCACTGGATATGATGAAAAA   [2013]
Abrothrix_andinus                GAAAAGGCACCTGAAGAAGTGCAAAGGGAGAAG---TGTTCCTTGGAAGGGAACACTTACCGAGAGCAGTCTCCAGTACTTCCAGATAAGCTT---------------------GCTGGTCAGAATTCAGTTCCAACTCAG---GGAGTATTGAAACTCCACCCTAAATTTTCAAAGAAATTCCAAGCTGATGGGAAGCCAAGAGACAAAGCAATTCACCAAGCCAGGCTTAGGCACTTCTGCCGCATCTGTGGGAATCCTTTCAAGAGTGATGGGCACAACCGGAGATACCCAGTCCATGGGCCTGTAGATGCTAAAACCCAGAGCCTTTTCCGAAAGAAGGAAAAGAGAGTCACTTCCTGGCCAGATCTCATTGCCAGGGTTTTCCGGATTGATGTGAAGGCAGATGTGGACTCCATCCACCCCACTGAATTCTGCCATAACTGTTGGAGCATTATGTACAGGAAGTTCCGTAGTGCCCCCTGCAAGGTCTACTTCCCAAGGAAAGTGACAATGGAGTGGCATCCTCATACACCATCCTGTGACATCTGCCTCACTGCCCACCGGGGACTCAAGAGGAAGAAGAGGCAT---CAGCTCAATGTGCAGCTTAGCAAGAAACTAAAAACTGTGCTCAACAAAGCGAGACAGGACCAT------CAGCACAAGCGA---GCTCAGGCTAGGGTCAGCAGC---AAGGAAGTCATGCAGAAGATCTCTAACTGCAGTAAGATTCATCTCAGTACCAAGCTTCTTGCAGTGGACTTCCCAGCACACTTTGTGAAATCCATCTCCTGCCAGATATGTGAACACATTCTGGCTGACCCCGTGGAGACCAGCTGTAAGCACGTGTTTTGCAGAATCTGTATTCTCCGATGCCTCAAAGTCATGGGCAGTTATTGCCCTTCTTGCCGATATCCATGCTTCCCTACAGACCTGGAGAGTCCAGTGAAGTCCTTTCTGACCGTTTTGAATTCTCTAATGGTAAAGTGTCCTGCACAAGAGTGCAATGAAGAGGTGAGTCTGGAAAAGTATAACCACCACGTCTCAAGTCACAAAGAGTCTAAAGAAGTTTTGGTGCATATTAATAAAGGGGGCCGGCCTCGTCAGCATCTCCTGTCACTGACACGCAGGGCTCAGAAACATAGGCTGCGGGAGCTCAAGATTCTTGTCAAAGAATTTGCTGACAAAGAAGAAGGTGGGGATGTGAAGTCTGTGTGCTTGACATTGTTCTTGTTGGCACTGAGGGCCAGGAATGAACACAAACAAGCTGATGAGTTAGAGGCCATCATGCAGGGGAGGGGCTCTGGTCTGCAACCAGCTGTTTGCTTGGCCATTCGTGTCAATACCTTCCTCAGCTGCAGCCAGTACCATAAGATGTACAGGACTGTGAAAGCCATCACTGGGAGACAGATCTTTCAGCCTTTACATGCTCTTCGCAACGCTGAGAAAGTCCTTCTGCCAGGCTACCACCCCTTTGAGTGGCAGCCTCCTCTGAAGAATGTGTCCTCCAGAACTGATGTTGGGATTATTGATGGACTGTCTGGACTTGCCTCTTCTGTGGATGAATACCCAGTAGATACCATTGCAAAGAGGTTCCGTTATGATTCTGCTTTGGTGTCTGCTTTGATGGACATGGAAGAAGACATCTTGGAAGGTATGAGATCCCAAGATCTTGATGATTACCTGAATGGTCCCTTCACTGTAGTGGTGAAGGAGTCGTGCGATGGAATGGGGGATGTGAGTGAGAAGCATGGTAGTGGGCCCGCAGTTCCTGAAAAAGCCGTTCGTTTTTCATTCACAGTAATGAGAATTACCATAGAGCATGACTCACAGAATGTAAAAGTGTTTGAGGAACCCAAACCCAATTCTGAACTGTGTTGCAAGCCACTGTGTCTTATGCTGGCAGATGAATCTGACCACGAGACCCTGACTGCTATCCTAAGCCCCCTCATTGCTGAAAGGCAGGCCATGAAGAACAGCGAATTAATGCTGGAAATGGGAGGCATTCTCAGGACTTTCAAGTTCATCTTCAGGGGCACTGGGTATGATGAAAAA   [2022]
Abrothrix_jelskii                GAAAAGGCACCTGAAGAAGTGCAAAGGGAGAAG---TGTTCCTTGGAAGGGAACACTTACCGAGAGCAGTCTCCAGTACTTCCGGATAAGCTT---------------------GCWGGTCAGAATTCAGTTCCAACTCAG---GGAGTATTGAAACTCCACCCTAAATTTTCAAAGAAATTCCAAGCTGATGGGAAGCCAAGAGACAAAGCAATTCACCAAGCCAGGCTTAGGCACTTCTGCCGCATCTGTGGGAATCCTTTCAAGAGTGATGGGCACAACCGGAGATACCCAGTCCATGGGCCTGTAGATGCTAAAACCCAGAGCCTTTTCCGAAAGAAGGAAAAGAGAGTCACTTCCTGGCCAGATCTCATTGCCAGGGTTTTCCGGATTGATGTGAAGGCAGATGTGGACTCTATCCACCCCACTGAATTCTGCCATAACTGTTGGAGCATTATGTACAGGAAGTTCCGTAGTGCCCCCTGCAAGGTCTACTTCCCAAGGAAAGCGACAATGGAGTGGCATCCTCATACACCATCCTGTGACATCTGCCTCACTGCCCACCGGGGACTCAAGAGGAAGAAGAGGCAT---CAGCTCAATGTGCAGCTTAGCAAGAAACTAAAAACTGTGCTCAACAAAGCGAGACAGGACCAT------CAGCGCAAGCGA---GCTCAGGCTAGGGTCAGCAGC---AAGGAAGTCATGCAGAAGATCTCTAACTGCAGTAAGATTCATCTCAGTACCAAGCTTCTTGCAGTGGACTTCCCAGCACACTTTGTGAAATCCATCTCCTGCCAGATATGTGAACACATTCTGGCTGACCCCGTGGAGACCAGCTGTAAGCACGTGTTTTGCAGAATCTGTATTCTCCGATGCCTCAAAGTCATGGGCAGTTATTGCCCTTCTTGCCGATATCCATGCTTCCCTACWGACCTGGAGAGTCCAGTGAAGTCCTTTCTGAACGTCTTGAATTCTCTAATGGTAAAGTGTCCTGCACAAGAGTGTAATGAAGAGGTGAGTCTGGAAAAGTATAACCACCATGTCTCAAGTCACAAAGAGTCTAAAGAAGTTTTGGTGCATATTAATAAAGGGGGCCGGCCTCGTCAGCATCTCCTGTCACTGACACGCAGGGCTCAGAAACATAGGCTGCGGGAGCTCAAGATTCTTGTCAAAGAATTTGCTGACAAAGAAGAAGGTGGGGATGTGAAGTCTGTGTGCTTGACATTGTTCTTGTTGGCACTGAGGGCCAGGAATGAACACAAACAAGCTGATGAGTTAGAGGCCATCATGCAGGGGAGGGGCTCTGGTCTGCAACCAGCTGTTTGCTTGGCCATTCGTGTCAATACCTTCCTCAGCTGCAGCCAGTACCATAAGATGTACAGGACTGTGAAAGCCATCACTGGGAGACAGATCTTTCAGCCTTTACATGCTCTTCGCAATGCTGAGAAAGTCCTTCTGCCAGGCTACCACCCCTTTGAGTGGCAGCCTCCTCTGAAGAATGTGTCCTCCAGAACTGATGTTGGGATTATTGATGGACTGTCTGGACTTGCCTCTTCTGTGGATGAATACCCAGTAGATACCATTGCAAAGAGRTTCCGTTATGATTCTGCTTTGGTGTCTGCTTTGATGGACATGGAAGAAGACATCTTGGAAGGTATGAGATCCCAAGATCTTGATGATTACCTGAATGGTCCCTTCACTGTAGTGGTGAAGGAGTCATGTGATGGAATGGGGGATGTGAGTGAGAAGCATGGTAGTGGGCCCGCAGTTCCTGAAAAAGCCGTTCGTTTTTCATTCACAGTAATGAGAATTACTATAGAGCACGACTCACAGAATGTAAAAGTGTTTGAGGAGCCCAAACCCAATTCTGAACTGTGTTGCAAGCCACTGTGTCTTATGCTGGCAGATGAATCTGACCACGAGACCCTGACTGCTATCCTAAGCCCCCTCATTGCTGAAAGGCAGGCCATGAAGAACAGCGAATTAATGCTGGAAATGGGAGGCATTCTCAGGACTTTCAAGTTCATCTTCAGGGGCACTGGGTATGATGAAAAA   [2022]
Abrothrix_longipilis             GAAAAGGCACCTGAAGAAGTGCAAAGGGAGAAG---TGTTCCTTGGAAGGGAACACTTACCGAGAGCAGTCTCCAGTACTTCCGGATAAGCTT---------------------GCTGGTCAGAATTCAGTTCCAACTCAG---GGAGTATTGAAACTTCACCCTAAATTCTCAAAGAAATTCCAAGCTGATGGGAAGCCAAGAGACAAAGCAATTCACCAAGCCAGGCTTAGGCACTTCTGCCGCATCTGTGGGAATCCTTTCAAGAGTGATGGGCACAACCGGAGATACCCAGTCCATGGGCCTGTAGATGCTAAAACCCAGAGCCTTTTCCGAAAGAAGGAAAAGAGAGTCACTTCCTGGCCAGATCTCATTGCCAGGGTTTTCCGGATTGATGTGAAGGCAGATGTGGACTCCATCCACCCCACTGAATTCTGCCATAACTGTTGGAGCATTATGTACAGGAAGTTCCGTAGTGCCCCCTGCAAGGTCTACTTCCCAAGGAAAGCGACAATGGAGTGGCATCCTCATACACCATCCTGTGACATCTGCCTCACTGCCCACCGGGGACTCAAGAGGAAGAAGAGGCAT---CAGCTCAATGTGCAGCTTAGCAAGAAACTAAAAACTGTGCTCAACAAAGCGAGACAGGACCAT------CAGCGCAAGCGA---GCTCAGGCTAGGGTCAGCAGC---AAGGAAGTCATGCAGAAGATCTCTAACTGCAGTAAGATTCATCTCAGTACCAAGCTTCTTGCAGTGGACTTCCCAGCACACTTTGTGAAATCCATCTCCTGCCAGATATGTGAACACATTCTGGCTGACCCCGTGGAGACCAGCTGTAAGCACGTGTTTTGCAGAATCTGTATTCTCCGATGCCTCAAAGTCATGGGCAGTTATTGCCCTTCTTGCCGATATCCATGCTTCCCTACAGACCTGGAGAGTCCAGTGAAGTCCTTTCTGAACGTCTTGAATTCTCTAATGGTAAAGTGTCCTGCACAAGAGTGCAATGAAGAGGTGAGTCTGGAAAAGTATAACCACCATGTCTCAAGTCACAAAGAGTCTAAAGAAGCTTTGGTGCATATTAATAAAGGGGGCCGGCCTCGTCAGCATCTCCTGTCACTGACACGCAGGGCTCAGAAACATAGGCTGCGGGAGCTCAAGATTCTTGTCAAAGAATTTGCTGACAAAGAAGAAGGTGGGGATGTGAAGTCTGTGTGCTTGACATTGTTCTTGTTGGCACTGAGGGCCAGGAATGAACACAAACAAGCTGATGAGTTAGAGGCCATCATGCAGGGGAGGGGCTCTGGTCTGCAACCAGCTGTTTGCTTGGCCATTCGTGTCAATACCTTCCTCAGCTGCAGCCAGTACCATAAGATGTACAGGACTGTGAAAGCCATCACGGGGAGACAGATCTTTCAGCCTTTACATGCTCTTCGCAATGCTGAGAAAGTCCTTCTGCCAGGCTACCACCCCTTTGAGTGGCAGCCTCCTCTGAAGAATGTGTCCTCCAGAACTGATGTTGGGATTATTGATGGACTGTCTGGACTTGCCTCTTCTGTGGATGAATACCCAGTAGATACCATTGCAAAGAGGTTCCGTTATGATTCTGCTTTGGTGTCTGCTTTGATGGACATGGAAGAAGACATCTTGGAAGGTATGAGATCCCAAGATCTTGATGATTACCTGAATGGTCCCTTCACTGTAGTGGTGAAGGAGTCATGTGATGGAATGGGGGATGTGAGTGAGAAGCATGGTAGTGGGCCTGCAGTTCCTGAAAAGGCCGTTCGTTTTTCATTCACAGTAATGAGAATTACCATAGAGCAYGACTCACAGAGTGTAAAAGTGTTTGAGGAACCCAAACCCAATTCTGAACTGTGTTGCAAGCCACTGTGTCTTATGCTGGCAGATGAATCTGACCACGAGACCCTGACTGCTATCCTAAGCCCCCTCATTGCTGAAAGGCAGGCCATGAAGAACAGCGAATTAATGCTGGAAATGGGAGGCATTCTCAGGACTTTCAAGTTCATCTTCAGGGGCACTGGGTATGATGAAAAA   [2022]
Acomys_ignitus                   GAGAAGGCCCCTGAAGAAGCACAGAAGGAGAAG---GCTTCCTCAGAGGGAAAGCCTTGTCTAGAGCGGTCTCCGGTAGCTCTGGATGAGCCT---------------------GTGGGTCAGAACCCAGTTCTGACTCAG---GGAGCACTGAAACCTCATCCTAAATTTTCAAAGAAATTCCACGCCGATGGGAAATCAAATGACAAAGCAATTCACCAGGCCAGGCTTAGACATTTCTGCCGCATCTGTGGGAATCCTTTCAAGAGCAATGGGCACAACCGGAGATATCCAGTCCATGGGCCCGTGGATGCTAAAACCCAAAGCCTTTTCCGAAAGAAGGAAAAAAGAGTCACTTCCTGGCCAGACCTCATTGCCAGGGTGTTCCGGATTGATGTGAAGGCGGATGTCGACTCGATCCACCCCACTGAATTCTGCCATAACTGTTGGCTCATCATGCACAAAAAGTTCAGCAGTGCCCACTGTCAGGTCTACTTTCCAAGGTATGTGACCGTGGAGTGGCACCCCCACACGCCATCCTGTGACGTCTGCCTCACCGCCCATCGGGGACTCAAGAGGAAG---CGGCAT---CAACCCAACGCGCAACTCAGCAAGAAATTAAAAACCGTGTTCAACCACGCGAGACGGGATCGT---------CGCAAGAGA---GCTCAGGCTAGGGTCAGCAGC---AAGGAAGCCATGAAGACGATCTCCAACTGCAGCAAGATCCATCTCAGTACCAAGCTTCTTGCAGTGGACTTCCCAGCACACTTCGTGAAATCCATCTCCTGCCAGATATGTGAACACATTCTGGCTGACCCGGTGGAGACCAGCTGTAAGCACCTATTTTGCAGGATCTGCATTCTCCGATGCCTCAAAGTCATGGGCAGCTATTGTCCCTCTTGCCGATATCCGTGCTTCCCTCCCGACCTGGAGAGCCCAGTGAAATCCTTTCTGAGCATCTTGAATTCTCTGGTGGTGAAGTGTCCTGCAGAAGAGTGCAATGAAGAAGTGAGTCTGGAAAAATATAACCACCATGTCTCAAGCCACAGAGAAGCTAAAGAGACGTTGGTGCATATTAATAAAGGGGGCCGGCCTCGCCAGCATCTCCTGTCACTGACGCGAAGGGCTCAGAAACATCGGCTGAGGGAGCTCAAGGTTCAAGTCAAAGAATTTGCTGACAAAGAAGAAGGTGGTGATGTGAAGTCTGTGTGCCTGACGTTGTTCCTGCTGGCACTGAGGGCGAGGAACGAGCACAGACAAGCTGACGAGCTGGAGGCCATCATGCAGGGCCGGGGCTCTGGTCTGCAACCAGCTGTTTGCTTGGCTATCCGTGTCAACACCTTCCTCAGCTGTAGCCAGTACCATAAGATGTACAGGACTGTGAAAGCCATCAGCGGGAGGCAGATTTTTCAGCCTCTGCACGCTCTTCGGAGTGCTGAGAAAGTCCTTCTGCCGGGCTACCATCCCTTTGAGTGGCAGCCCCCTCTGAAGAACGTGTCCTCCAGAACTGATGTTGGAATCATTGATGGGCTGTCTGGCCTTGCCTCCTCCGTGGATGAATACCCCGTGGATACTATTGCAAAGAGGTTCCGCTACGACTCAGCTTTGGTGTCGGCTTTGATGGACATGGAAGAAGACATCTTGGAAGGCATGAGACGCCAAGAGCTTGAGGACTATCTGAATGGCCCCTTCACAGTAGTGGTCAAAGAGTCTTGTGATGGAATGGGGGACGTGAGTGAGAAGCATGGGAGTGGGCCCGCAGTTCCCGAAAAGGCGGTTCGTTTCTCCTTCACCGTCATGAGAATTACGATAGAGCACGGCTCACAGAGCGTGAAGGTGTTTGAGGAGCCCAAGCCTAATTCCGAACTGTGCTGCAAGCCGTTGTGCCTTATGCTGGCCGATGAGTCTGACCACGAGACCCTGACTGCTATCCTAAGCCCTCTCATTGCTGAGAGGGAAGCCATGAAGAACAGTGAACTAATGCTGGAGATGGGAGGCATCCTCAGGACTTTCAAGTTCATCTTCAGGGGCACTGGATATGATGAAAAA   [2016]
Aegialomys_xanthaelous           ----------CTGAAGAAGTGCAAAGGGAGAAG---TGTTCCTTGGAAGGAAACACTTACCGAGAGCAGTCTTCAGTACTTCCGGATAAGCCT---------------------GCTGWTCAGAGTTCAGTTCCGACTCAA---CGAGCATTGAAACTCCACCCTAAATTTTCAAAAAAATTCCAAGCTGATGGAAAGCCAAGAGACAAAGCAATTCACCAAGCCAGGCTTAGGCACTTCTGCCGCATCTGTGGGAATCCTTTCAAGAGTGATGGGCACAACCGGAGATACCCAGTCCATGGGCCTGTGGATGCTAAAACCCAGAGCCTTTTCAGAAAGAAGGAAAAGAGAGTCACTTCCTGGCCAGACCTCATTGCCAGGGTTTTCCGGATTGATGTGAAGGCAGATGTGGACTCCATCCACCCCACCGAATTCTGCCATAACTGTTGGAGGATTATGTACAGGAAGTTCAGTAGTGCCCCCTGCGAGGTCTACTTCCCAAGGAATGCGACCATGGAGTGGCATCCTCATACACCTTCCTGTGACATCTGCCTCACTGCTCACCGGGGACTCAAGAGGAAG---AGGCAT---CAGCCCAATGTGCAGCTTAGCAAGAAACTGAAAACTGTGCTCAACCAAGCAAGACGGGACCGT------CAGCGCAAGCGA---GCTCAGGCTAGGGTCAGCCCC---AAGAAAGTCATGCAGAAGATCTCCAACTGCACTAAGATTCATCTCAGTACCAAGCTTCTTGCAGTGGACTTCCCAGCACACTTTGTGAAATCCATCTCCTGCCAGATATGTGAACACATTCTGGCTGACCCCGTGGAGACCAGCTGTAAGCACGTATTTTGCAGGATCTGTATTCTCCGATGCCTCAAAGTCATGGGCAGCTATTGCCCTTCTTGCCGATATCCATGCTTCCCTACTGACCTGGAGAGTCCAGTAAAGTCCTTTCTGAATATCTTGAATTCTCTAATGGTGAAGTGTCCTGCACAAGAGTGCAATGAAGAGGTGAGTCTGGAAAAGTATAACCACCATGTCTCAAGTCACAAAGAGTCTAAAGAAGCTTTGGTGCATATTAATAAAGGGGGCCGGCCTCGTCAGCATCTTCTGTCACTGACACGCAGGGCTCAGAAACATAGGCTGAGGGAGCTCAAGATTCAAGTCAAAGAATTTGCTGACAAAGAAGAAGGTGGGGATGTGAAGTCTGTGTGCTTGACGTTGTTCTTGTTGGCACTGAGGGCCAGGAATGAACACAGACAAGCTGATGAGTTAGAGGCCATCATGCAGGGGAGGGGCTCTGGTCTGCAACCAGCTGTTTGCTTGGCCATTCGTGTCAATACCTTCCTCAGCTGCAGCC--------------------------------------------------------------------------------------------------------------------------------------------------------------------------------------------------------------------------------------------------------------------------------------------------------------------------------------------------------------------------------------------------------------------------------------------------------------------------------------------------------------------------------------------------------------------------------------------------------------------------------------------------------------------------------------------------------------------   [1317]
Aethomys_namaquensis             -------------------------AGGAGAAG---GATTCCTCAGAGGGGAAACCTTATCTAGAGCAGTCTCCAGTAGTTCCAGATAAGTCT---------------------GGCAGTCAGAATTCAGTTCTGACCCAA---CGAGCATTGAAACTCCACCCTAAATTTTCAAAGAAATTCCATGCTGATGGGAAGTCAAGCGACAAAGCAATTCACCAAGCCAGGCTTAGACACTTCTGCCGCATCTGTGGGAATCGTTTCAAGAGTGACGGGCACAACCGGAGATACCCAGTCCACGGGCCCGTGGATGCTAAAACCCAAAGCCTTTTCCGAAAGAAGGAAAAAAGAGTCACTTCCTGGCCAGACCTCATTGCCAGGGTTTTCCGGATTGACGTGAAGGCAGATGTTGACTCCATCCACCCCACCGAATTCTGCTRTAACTGCTGGAGCATTATGTACAGAAAGTTCAGCAGTGGCCACAGTCAGGTCTACTTCCCAAGGAATGTGACCATGGAGTGGCACCCCCACACACCATCCTGCGACATCTGCTTCACTGCCCATCGTGGACTGAAGAGGAAG---AGACAT---CAACCCAATGTGCAGCTCAGCAAGAAACTAAAAACTGTGCTCAACCACGGGAGACGGGAACGT---------CGGAAGAGA---ACTCAGGCTAGGGTCAGCAGC---AAGGAAGTCATGAAGAAGATCTCCAACTGCAGTAAGATTCATCTCAGTACCAAGCTTCTTGCAGTGGACTTCCCAGCACACTTTGTGAAATCTATCTCCTGCCAGATATGTGAACACATTCTGGCTGATCCCGTGGAGACCAGCTGTAAGCACCTCTTTTGTAGGATCTGCATTCTCAGATGCCTCAAAGTGATGGGCAGCTATTGTCCCTCTTGCCGATATCCATGCTTCCCTACTGACTTGGAGAGTCCGGTGAAGTCCTTTCTGAGCATCTTAAATTCTCTGATGGTGAAGTGTCCTGCACAAGAGTGCAACGAGGAAGTGAGTCTGGAAAAATATAACCACCATGTCTCAAGCCATAAAGAATCTAAAGAGACTTTAGTACACATTAATAAAGGGGGCCGGCCTCGCCAGCATCTCCTGTCACTGACACGAAGGGCGCAGAAACATCGGCTGAGGGAGCTCAAGATTCAAGTCAAAGAATTTGCCGACAAAGAAGAAGGTGGAGATGTGAAGTCGGTGTGCTTGACCTTGTTCCTGCTGGCACTGAGGGCGAGAAATGAGCACAGGCAAGCCGATGAGCTAGAGGCCATCATGCAAGGCCGGGGCTCCGGTCTTCAACCAGCTGTTTGCTTGGCCATCCGTGTCAATACCTTCCTCAGCTGTAGCCAATACCATAAGATGTACAGGACTGTGAAAGCTATCACTGGGAGGCAGATTTTTCAACCTTTGCATGCTCTTCGGAATGCTGAGAAAGTCCTTCTGCCTGGCTACCACCCTTTTGAGTGGCAGCCCCCTCTGAAGAATGTGTCCTCCAGAACTGATGTTGGAATTATTGATGGGCTGTCTGGACTTGCCTCCTCTGTAGATGAATAYCCAGTAGATACCATTGCAAAGAGATTCCGCTATGACTCTGCTCTGGTGTCTGCCTTGATGGACATGGAAGAAGACATCTTGGAAGGCATGAGATCCCAAGATCTTGATGACTATCTGAATGGTCCCTTCACAGTGGTGGTAAAGGAGTCTTGCGATGGAATGGGGGATGTGAGTGAGAAGCATGGGAGTGGGCCCGCAGTTCCAGAAAAGGCAGTTCGTTTCTCTTTCACAGTCATGAGAATTACAATAGAGCATGGCTCGCAGAATGTGAAGGTGTTTGAGGAACCCAAGCCCAATTCTGAGCTGTGTTGCAAGCCATTGTGTCTTATGTTGGCAGATGAGTCTGACCACGAGACCCTTACTGCTATTTTAAGCCCCCTGATTGCTGAGAGGGAGGCCATGAAGGGCAGYGAATTAATGCTGGAGATGGGAGGCATCGCCAGGACTTTTAAGTTCATCTTCAGGGGCACTGGATATGATGAAAAA   [1991]
Akodon_aerosus_baliolus          GAAAAGGCACCTGAAGAAGTGCAAAGGGAGAAG---TGTTCCTTGGAAGGGAACACTTACCGAGAACAGTCTCCAGTACTTCCGGATAAGCCT---------------------GCTGGTCAGAATTCAGTTCCGACTCAA---CGAGCATTGAAACTCCACCCTAAATTTTCAAAGAAATTCCAAGCTGATGGGAAGCCAAGAGACAAAGCAATTCACCAAGCCAGGCTTAGGCACTTCTGCCGCATCTGTGGGAATCCTTTCAACAGTGATGGGCACAACCGGAGATACCCAGTCCATGGGCCTGTGGATGCTAAAACCCAGAGCCTTTTCCGAAAGAAGGAAAAGAGAGTCACTTCCTGGCCAGACCTCATTGCCAGAGTTTTCCGGATTGATGTGAAGGCAGATGTGGATTCCATCCACCCCACCGAATTCTGCCATAACTGTTGGATCATTATGTACAGGAAGTTCAGTAGTGCCCCCTGCGAGGTCTACTTCCCAAGGAATGTGACCATGGAATGGCACCCTCATACACCATCCTGTGACATCTGCCTCACTGCCCACCCGGGGCTCAAGAGGAAGAAGAGGCAT---CAGCCCAATGTGCAGCTTAGCAAGAAACTAAAAACTGTGCTCAACCAAGCGAGACAGGACCGT------CAGCGCAAGCGA---GCTCAGGGTAGGGTCAGCAGC---AGGGAAGTCATGCAGAAGATCTCTAACTGCAGTAAGATTCATCTCAGTACCAAACTTCTTGCAGTGGACTTCCCAGCACACTTTGTGAAATCCATCTCCTGCCAGATATGTGAACACATTCTGGCTGACCCCGTGGAGACCAGCTGTAAGCACGTATTTTGCAGGATCTGTATTCTCCGATGTCTCAAAGTCATGGGCAGCTATTGCCCTTCTTGCCGATATCCATGCTTCCCCACTGACCTGGAGAGTCCAGTGAAGTCCTTTCTGAACATCTTGAATTCTCTAATGGTGAAGTGTCCTGCACAAGAGTGCAATGAAGAGGTGAGTCTGGAAAAGTATAACCACCATGTCTCAAGTCACAAAGAGTCTAAAGAAGCTTTGGTGCATATTAATAAAGGGGGCCGGCCTCGTCAGCATCTCCTGTCACTGACACGCAGGGCTCAGAAACATAGACTGAGGGAGCTCAAGATTCAAGTCAAAGAATTTGCTGACAAAGAAGAAGGTGGGGATGTGAAGTCTGtATGCTTGACNTTGTTCTTGTTGGCACTGAgGGCCaGGAATGAACACWGACAAGCTGATGAgTTAGAGGCTATCATGCAGgGgAGGGGCTCTGGTCTGCAACCAGCTGTTTGCTTGGCCATTCGTGTC------------------------------------------------------------------------------------------------------------------------------------------------------------------------------------------------------------------------------------------------------------------------------------------------------------------------------------------------------------------------------------------------------------------------------------------------------------------------------------------------------------------------------------------------------------------------------------------------------------------------------------------------------------------------------------------------------------------------------------------   [1308]
Akodon_boliviensis               GAAAAGGCACCGGAAGAAGTGCAAAGGGAGAAG---TGTTCCTTGGAAGGGAACACTTACCAAGAGCAGTCTCCAGTACTTCCGGATAAGCCT---------------------GCTGGTCAGAATTCAGTTCCGACTCAA---CGAGCATTGAAACTCCACCCTAAATTTTCAAAGAAATTCCAAGCTGATGGGAAGCCAAGAGACAAAGCAATTCACCAAGCCAGGCTTAGGCACTTCTGCCGCATCTGTGGGAATCCTTTCAACAGTGATGGGCACAACCGGAGATACCCAGTCCATGGGCCTGTGGATGCTAAAACCCAGAGCCTTTTCCGAAAGAAGGAAAAGAGAGTCACTTCCTGGCCAGACCTCATTGCCAGGGTTTTCCGGATTGATGTGAAGGCAGATGTGGATTCCATCCACCCCACCGAATTCTGCCATAACTGTTGGATCATTATGTACAGGAAGTTCAGTAGTGCCCCCTGCGAGGTCTACTTCCCAAGGAATGTGACCATGGAATGGCACCCTCATACACCATCCTGTGACATCTGCCTCACTGCCCACCCGGGGCTCAAGAGGAAGAAGAGGCAT---CAGCCAAATGTGCAGCTTAGCAAGAAACTAAAAACTGTGCTCAACCAAGCGAGACAGGACCGT------CAGCGCAAGCGA---GCTCAGGCTAGGGTCAGCAGC---AGGGAAGTAATGCAGAAGATCTCTAACTGCAGTAAGATTCATCTCAGTACCAAACTTCTTGCAGTGGACTTCCCAGCACACTTTGTGAAATCCATCTCCTGCCAGATATGTGAACACATTCTGGCTGACCCCGTGGAGACCAGCTGTAAGCACGTATTTTGCAGGATCTGTATTCTCCGATGTCTCAAAGTCATGGGCAGCTATTGCCCCTCTTGCCGATATCCATGCTTCCCCACTGACCTGGAGAGTCCAGTGAAGTCCTTTCTGAACATCTTGAATTCTCTAATGGTGAAGTGTCCTGCACAAGAGTGCAATGAAGAGGTGAGTCTGGAAAAGTATAACCACCATGTCTCAAGTCACAAAGAGTCTAAAGAAACTTTGGTGCATATTAATAAAGGGGGCCGGCCTCGTCAGCATCTCCTGTCACTGACACGCAGGGCTCAGAAACATAGGCTGAGGGAGCTCAAGATTCAAGTCAAAGAATTTGCTGACAAAGAAGAAGGTGGGGATGTGAAGTCTGTATGCTTGACGTTGTTCTTGCTGGCACTGAGGGCCAGGAATGAACACAGACAAGCTGATGAGTTAGAGGCTATCATGCAGGGGAGGGGCTCTGGTCTGCAACCAGCTGTTTGCTTGGCCATTCGTGTCAATACCTTCCTCAGCTGCAGCCAATACCATAAGATGTACAGGACTGTTAAAGCCATCACTGGGAGACAGATCTTTCAGCCTTTACATGCTCTTCGCAATGCCGAGAAAGTCCTTCTGCCAGGATACCACCCCTTTGAATGGCAGCCCCCTCTGAAGAATGTGTCCTCCAGAACTGATGCTGGGATTATTGATGGACTGTCTGGGCTTGCCTCTTCTGTGGATGAATACCCAGTAGATACCATTGCAAAGAGGTTCCGCTATGATTCTGCTTTGGTGTCTGCTTTGATGGACATGGAAGAAGACATTTTGGAAGGCATGAGATCCCAAGATCTTGATGATTACCTGAATGGTCCCTTCACTGTAGTGGTGAAGGAGTCTTGTGATGGAATGGGGGATGTGAGTGAGAAGCACGGTAGTGGGCCCGCAGTTCCTGAAAAGGCTGTTCGTTTCTCATTCACAGTAATGAGAATTACCATAGAGCACGGCTCACAGAATGTAAAAGTGTTTGAGGAACCCAAACCCAATTCTGAACTGTGTTGCAAGCCACTGTGTCTTATGCTGGCAGATGAGTCTGACCACGAGACCCTGACTGCTATCCTGAGCCCCCTCATTGCTGAAAGGGAGGCCATGAAGAGCAGTGAATTAATGCTGGAGATGGGAGGCATTCTCAGGACTTTCAAGTTCATCTTCAGGGGCACCGGATATGATGAAAAA   [2022]
Akodon_kofordi                   GAAAAGGCACCAGAAGAAGTGCAAAGGGAGAAG---TGTTCCTTGGAAGGGAACACTTACCAAGAGCAGTCTCCAGTACTTCCGGATAAGCCT---------------------GCTGGTCAGAATTCAGTTCCGACTCAT---CGAGCATTGAAACTCCACCCTAAATTTTCAAAGAAATTCCAAGCTGATGGGAAGCCAAGAGACAAAGCAATTCACCAAGCCAGGCTTAGGCACTTCTGCCGCATCTGTGGGAATCCTTTCAACAGTGATGGGCACAACCGGAGATACCCAGTCCATGGGCCTGTGGATGCTAAAACCCAGAGCCTTTTCCGAAAGAAGGAAAAGAGAGTCACTTCCTGGCCAGACCTCATTGCCAGGGTTTTCCGGATTGATGTGAAGGCAGATGTGGATTCCATCCACCCCACCGAATTCTGCCATAACTGTTGGATCATTATGTATAGGAAGTTCAGTAGTGCCCCCTGCGAGGTCTACTTCCCAAGGAATGTGACCATGGAATGGCACCCTCATACACCGTCCTGTGACATCTGCCTCACTGCCCACCCGGGGCTCAAGAGGAAGAAGAGGCAT---CAGCCAAATGTGCAGCTTAGCAAGAAACTAAAAACTGTGCTCAACCAAGCGAGACAGGACCGT------CAGCGCAAGGGA---GCTCAGGCTAGGGTCAGCAGC---AGGGAAGTAATGCAGAAGATCTCTAACTGCAGTAAGATTCATCTCAGTACCAAACTTCTTGCAGTGGACTTCCCAGCACACTTTGTGAAATCCATCTCCTGCCAGATATGTGAACACATTCTGGCTGACCCCGTGGAGACCAGCTGTAAGCACGTATTTTGCAGGATCTGTATTCTCCGATGTCTCAAAGTCATGGGCAGCTATTGCCCCTCTTGCCGATATCCATGCTTCCCCACTGACCTGGAGAGTCCAGTGAAGTCCTTTCTGAACATCTTGAATTCTCTAATGGTGAAGTGTCCTGCACAAGAGTGCAATGAAGAGGTGAGTCTGGAAAAGTATAACCACCATGTCTCAAGTCACAAAGAGTCTAAAGAAACTTTGGTGCATATTAATAAAGGGGGCCGGCCTCGTCAGCATCTCCTGTCACTGACACGCAGGGCTCAGAAACATAGGCTGAGGGAGCTCAAGATTCAAGTCAAAGAATTTGCTGACAAAGAAGAAGGTGGGGATGTGAAGTCTGTATGCTTGACGTTGTTCTTGTTGGCACTGAGGGCCAGGAATGAACACAGACAAGCTGATGAGTTAGAGGCTATCATGCAGGGGAGGGGCTCTGGTCTGCAACCAGCTGTTTGCTTGGCCATTC-----------------------------------------------------------------------------------------------------------------------------------------------------------------------------------------------------------------------------------------------------------------------------------------------------------------------------------------------------------------------------------------------------------------------------------------------------------------------------------------------------------------------------------------------------------------------------------------------------------------------------------------------------------------------------------------------------------------------------------------------   [1303]
Akodon_lutescens                 GAAAAGGCACCGGAAGAAGTGCAAAGGGAGAAG---TGTTCCTTGGAAGGGAACACTTACCAAGAGCAGTCTCCAGTACTTCCGGATAAGCCT---------------------GCTGGTCAGAATTCAGTTCCGACTCAA---CGAGCATTGAAACTCCACCCTAAATTTTCAAAGAAATTCCAAGCTGATGGGAAGCCAAGAGACAAAGCAATTCACCAAGCCAGGCTTAGGCACTTCTGCCGCATCTGTGGGAATCCTTTCAACAGTGATGGGCACAACCGGAGATACCCAGTCCATGGGCCTGTGGATGCTAAAACCCAGAGCCTTTTCCGAAAGAAGGAAAAGAGAGTCACTTCCTGGCCAGACCTCATTGCCAGGGTTTTCCGGATTGATGTGAAGGCAGATGTGGATTCCATCCACCCCACCGAATTCTGCCATAACTGTTGGATCATTATGTACAGGAAGTTCAGTAGTGCCCCCTGCGAGGTCTACTTCCCAAGGAATGTGACCATGGAATGGCACCCTCATACACCATCCTGTGACATCTGCCTCACTGCCCACCCGGGGCTCAAGAGGAAGAAGAGGCAT---CAGCCAAATGTGCAGCTTAGCAAGAAACTAAAAACTGTGCTCAACCAAGCGAGACAGGACCGT------CAGCGCAAGCGA---GCTCAGGCTAGGGTCAGCAGC---AGGGAAGTCATGCAGAAGATCTCTAACTGCAGTAAGATTCATCTCAGTACCAAACTTCTTGCAGTGGACTTCCCAGCACACTTTGTGAAATCCATCTCCTGCCAGATATGTGAACACATTCTGGCTGACCCCGTGGAGACCAGCTGTAAGCACGTATTTTGCAGGATCTGTATTCTCCGATGTCTCAAAGTCATGGGCAGCTATTGCCCCTCTTGCCGATATCCATGCTTCCCCACTGACCTGGAGAGTCCAGCGAAGTCCTTTCTGAACATCTTGAATTCTCTAATGGTGAAGTGTCCTGCACAAGAGTGCAATGAAGAGGTGAGTCTGGAAAAGTATAACCACCATGTCTCAAGTCACAAAGAGTCTAAAGAAACTTTGGTGCATATTAATAAAGGGGGCCGGCCTCGTCAGCATCTCCTGTCACTGACACGCAGGGCTCAGAAACATAGGCTGAGGGAGCTCAAGATTCAAGTCAAAGAATTTGCTGACAAAGAAGAAGGTGGGGATGTGAAGTCTGTATGCTTGACGTTGTTCTTGCTGGCACTGAGGGCCAGGAATGAACACAGACAAGCTGATGAGTTAGAGGCTATCATGCAGGGGAGGGGCTCTGGTCTGCAACCAGCTGTTTGCTTGGCCATTC-----------------------------------------------------------------------------------------------------------------------------------------------------------------------------------------------------------------------------------------------------------------------------------------------------------------------------------------------------------------------------------------------------------------------------------------------------------------------------------------------------------------------------------------------------------------------------------------------------------------------------------------------------------------------------------------------------------------------------------------------   [1303]
Akodon_mimus                     ----------------------AAAGGGAGAAG---KGTTCTTTGGAAGGGAACACTTACCGAGAGCAGTCTCCAGTACTTCCGGATAAGCCT---------------------GMTGGTCAGAATTCAGTTCSGACTCAA---CGAKCATTGAAACTCCACCNTAAATTTTCAAAGAAATTCCAAGCTGATGGGAAGCCAAGAGACAAAGCAATTCACCAAGCCAGGCTTAGGCACTTCTGCCGCATCTGTGGGAATCCTTTCAAGAGTGATGGGCACAACCGGAGATACCCAGTCCACGGGCCTGTGGATGCTAAAACCCAGAGCCTTTTCCGAAAGAAGGAAAAGAGAGTCACTTCCTGGCCAGACCTCATTGCCAGGGTTTTCCGGATTGATGTGAAGGCAGATGTGGATTCCATCCACCCCACCGAATTCTGCCATAACTGTTGGAGCATTATGTACAGGAAGTTCAGTAGTGCCCCCTGCGAGGTCTACTTCCCAAGGAATGCGACCATGGAATGGCATCCTCATACGCCATCCTGTGACATCTGCCTCACTGCCCACCCGGGCCTCAAGAGGAAGAAGAGGCAT---CAGCCCAATGTGCAGCTTAGCAAGAAACTAAAAACTGTGCTCAACCAAGCGAGACAGGACCGT------CAGCGCAAGCGA---GCTCAGGCTAGGGTCAGCAGC---AGGGAAGTCATGCAGAAGATCTCTAACTGCAGTAAGATTCATCTCAGTACCAAACTTCTTGCAGTGGACTTCCCAGCACACTTTGTGAAATCTATCTCCTGCCAGATATGTGAACACATTCTGGCTGACCCCGTGGAGACCAGCTGTAAGCACGTATTTTGCAGGATCTGTATTCTCCGATGTCTCAAACTCATGGGCAGTTATTGCCCCTCTTGCCGATATCCATGCTTCCCCACTGACCTGGAGAGTCCAGTGAAGTCCTTTCTGAACATCTTGAATTCTCTAATGGTGAAGTGTCCTGCACAAGAGTGCAATGAAGAGGTGAGTCTGGAAAAGTATAACCACCATGTCTCAAGTCACAAAGAGTCTAAAGAAGCTTTGGTGCATATTAATAAAGGGGGCCGGCCTCGTCAGCATCTCCTGTCACTGACACGCAGGGCTCAGAAACATAGGCTGAGGGAGCTCAAGATTCAAGTGAAAGAATTTGCTGACAAAGAAGAAGGTGGGGATGTGAAGTCTGTATGCTTGACGTTGTTCTTGTTGGCACTGAGGGCCAGGAATGAACACAGACAAGCTGATGAGTTAGAGGCTATCATGCAGGGGAGGGGCTCTGGTCTGCAACCAGCTGTTTGCTTGGCCATTCGTGTCAATACCTTCCTCAGCTGCAGCCAATACCATAAGATGTACAGGACTGTTAAAGCCATCACTGGGAGACAGATCTTTCAGCCTTTACATGCTCTTCGCAATGCCGAGAAAGTCCTTCTGCCAGGATACCACCCCTTTGAGTGGCAGCCCCCTCTGAAGAATGTGTCCTCCAGAACTGATGCTGGGATTATTGATGGACTGTCTGGGCTTGCCTCTTCTGTGGATGACTACCCAGTAGATACCATTGCAAAGAGGTTCCGCTATGATTCTGCTTTGGTGTCTGCTTTGATGGACATGGAAGAAGACATTTTGGAAGGCATGAGATCCCAAGATCTTGATGATTACCTGAATGGTCCCTTCACTGTAGTGGTGAAGGAGTCTTGTGATGGAATGGGGGATGTGAGTGAGAAGCACGGTAGTGGGCCCGCAGTTCCTGAAAAGGCTGTTCGTTTCTCATTCACAGTAATGAGAATTACCATAGAGCACGGCTCACAGAATGTAAAAGTSTTTGAGGAACCCAAACCCAATTCTGAACTGTGTTGCAAGCCACTGTGTCTTATGCTGGCAGATGAGTCTGACCACGAGACCCTGACTGCTATCCTGAGCCCCCTCATTGYTGAAAGAGAGGCCATGAAGAGCAGCGAATTAATGCYGGAGATGGGAGGCATTCTCAGGAC----------------------------------------   [1960]
Akodon_torques                   GAAAAGGCACCTGAAGAAGTGCAAAGGGAGAAG---TGTTCCTTGGAAGGGAACACTTACCGAGAGCAGTCTCCAGTACTTCCGGATAAGCCT---------------------GCTGGTCAGAATTCAGTTCCGACTCAA---CGAGCATTGAAACTCCACCCTAAATTTTCAAAGAAATTCCAAGCTGATGGGAAGCCAAGAGACAAAGCAATTCACCAAGCCAGGCTTAGGCACTTCTGCCGCATCTGTGGGAATCCTTTCAACAGTGATGGGCACAACCGGAGATACCCAGTCCATGGGCCTGTGGATGCTAAAACCCAGAGCCTTTTCCGAAAGAAGGAAAAGAGAGTCACTTCCTGGCCAGACCTCATTGCCAGAGTTTTCCGGATTGATGTGAAGGCAGATGTGGATTCCATCCACCCCACCGAATTCTGCCATAACTGTTGGATCATCATGTACAGGAAGTTCAGTAGTGCCCCCTGCGAGGTCTACTTCCCAAGGAATGTGACCATGGAATGGCACCCTCATACACCATCCTGTGACATCTGCCTCACTGCCCACCCGGGGCTCAAGAGGAAGAAGAGGCAT---CAGCCCAATGTGCAGCTTAGCAAGAAACTAAAAACTGTGCTCAACCAAGCGAGACAGGACCGT------CAGCGCAAGCGA---GCTCAGGGTAGGGTCAGCAGC---AGGGAAGTCATGCAGAAGATCTCTAACTGCAGTAAGATTCATCTCAGTACCAAACTTCTTGCAGTGGACTTCCCAGCACACTTTGTGAAATCCATCTCCTGCCAGATATGTGAACACATTCTGGCTGACCCCGTGGAGACCAGCTGTAAGCACGTATTTTGCAGGATCTGTATTCTCCGATGTCTCAAAGTCATGGGCAGCTATTGCCCTTCTTGCCGATATCCATGCTTCCCCACTGACCTGGAGAGTCCAGTGAAGTCCTTTCTGAACATCTTGAATTCTCTAATGGTGAAGTGTCCTGCACAAGAGTGCAATGAAGAGGTGAGTCTGGAAAAGTATAACCACCATGTCTCAAGTCACAAAGAGTCTAAAGAAGCTTTGGTGCATATTAATAAAGGGGGCCGGCCTCGTCAGCATCTCCTGTCACTGACACGCAGGGCTCAGAAACATAGGCTGAGGGAGCTCAAGATTCAAGTCAAAGAATTTGCTGACAAAGAAGAAGGTGGGGATGTGAAGTCTGTATGCTTGACGTTGTTCTTGTTGGCACTGAGGGCCAGGAATGAACACAGACAAGCTGATGAGTTAGAGGCTATCATGCAGGGGAGGGGCTCTGGTCTGCAACCAGCTGTTTGCTTGGCCATTCGTGTCAATACCTTCCTCAGCTGCAGCCAATACCATAAGATGTACAGGACTGTTAAAGCCATCACTGGGAGACAGATCTTTCAGCCTTTACATGCTCTTCGCAATGCCGAGAAAGTCCTTCTGCCAGGATACCACCCCTTTGAGTGGCAGCCCCCTCTGAAGAATGTGTCCTCCAGAACTGATGCTGGGATTATTGATGGACTGTCTGGGCTTGCCTCTTCTGTAGATGAATACCCAGTAGATACCATTGCAAAGAGGTTCCGCTATGATTCTGCTTTGGTGTCTGCTTTGATGGACATGGAAGAAGACATTTTGGAAGGCATGAGATCCCAAGATCTTGATGATTACCTGAATGGTCCCTTCACTGTAGTGGTGAAGGAGTCTTGTGATGGAATGGGGGATGTGAGTGAGAAGCACGGTAGTGGGCCCGCAGTTCCTGAAAAGGCTGTTCGTTTCTCATTCACAGTAATGAGAATTACCATAGAGCACGGCTCACAGAATGTAAAAGTGTTTGAGGAACCCAAACCCAATTCTGAACTGTGTTGCAAGCCACTGTGTCTTATGCTGGCAGATGAGTCTGACCACGAGACCCTGACTGCTATCCTGAGCCCTCTCATTGCTGAAAGGGAGGCCATGAAGAGCAGCGAATTAATGCTGGAGATGGGAGGCATTCTCAGGACTTTCAAGTTCATCTTCAGGGGCACTGGATATGATGAAAAA   [2022]
Allactaga_sibirica               ------------------------------------------------------------------------------------------------------------------------------------------------------------------------------------------------------------------------------------------------------------------------------------------------------------------------------------------------------------------------------------------------------------------------------------------------------------------------------------------------------------------------------------------------------------------------------------------------------------------------------------------------------------------------------------------------------------------------------------------------------------------------------------------------------------------------------------------------------------------------------------------------------------------------------------------------------------------------------ctgGAGAGTCCAGTGAAGTCCTTTCTGACCATCTTGAATTCCCTGATGGTAAAATGTCCAGCAGAAGAGTGTAATGAGGAGATCAGTTTGGAAAAATATAATAACCATGTCTCAAGCCACAAGGAATCAAAAGAGACTTTGGTGCATATTAACAAAGGGGGCCGGCCTCGTCAACATCTCCTGTCATTGTCTCGGAGAGCTCAGAAGCATAGGCTAAGGGAGCTCAAGATGCAAGTCAAGGAATTTGCTGACAAAGAAGAAGGTGGAGATGTGAAGTCTGTGTGCTTGACCTTGTTCCTACTGGCACTGAGGGCAAGGAATGAGCATAGACAAGCTGATGAGCTAGAAGCCCTTATGCAAGGACGGGGTTCTGGTCTGCAACCAGCTGTTTGTTTGGCTATCCGTGTCAACACCTTCCTTAGCTGCAGCCAGTACCACAAGATGTATAGGACTGTGAAAGCCATTACAGGAAGGCAGATTTTTCAGCCTTTGCATGCCCTTCGGAATGCTGAGAAGGTACTTCTGCCAGGCTACCACCCCTTTGAGTGGCAGCCCCCCTTAAAGAATGTGTCTTCCAACACTGATATAGGAATTATTGATGGGTTGTCTGGACTTGTCTCCTCTGTGGATGATTACCCAGTAGACACCATTGCAAAAAGGTTCCGCTATGACTGTGCTTTGGTGTCTGCCTTGATGGACATGGAAGAAGACATCTTGGAAGGCATGAGATCTCAAGACCTTGAAGACTACCTGAATGGCCCCTTCACCGTGGTGGTAAAGGAGTCTTGTGATGGAATGGGAGATGTGAGTGAGAAGCATGGGAGTGGGCCATCAGTTCCAGAAAAGGCAGTTCGTTTTTCCTTCACAGTCATGAAAATTACCATAGCACATGGCTCACAGAATGTGAAGGTATTTGAAGAAGCCAAGCCCAACTCTGAGCTGTGTTGCAAGCCATTGTGCCTTATGCTGGCAGATGAGTCTGACCATGAGACCCTGACTGCCATTCTGAGCCCACTCATTGTTGAGAGAGAGGCCATGAAGAGTAGTGAATTAAAGCTTGAGATGGGAGGCATCCTGAGGACTTTCAAGTTCATCTTCAGGGGCACTGGATATGATGAAAAA   [1122]
Andalgalomys_pearsoni            GAAAAGGCATCTGAAGAAGTGCAGAAGGAGAAG---TGTTCCTTGGAAGGGAACACTTGCCTRGAGCAGTCTCCAGTACTTCTGGATAAGCCT---------------------GCTGGTCAGAGTTCRGTTCCGACTCCG---CGAGTATTGAAACTCCACCCTAAGTTTTCAAAGAAATTCCAAGCTGATGGGAAGCCAAGAGACAAAGCAATTCACCAAGCCAGGCTTAGGCRCTTCTGCCGTATCTGTGGGAATCCTTTCAAGAGTGAYGGGCACAACCGGAGATACCCAGTCCACGGGCCTGTGGATGCTAAAACCCAGAGCCTTTTCCGAAAGAAGGAAAAGAGAGTCACTTCCTGGCCAGACCTCATYGCGAGGGTTTTCCGGATTGATGTGAAGGCAGATGTGGACTCCATCCACCCCACCGAATTCTGCCATAACTGTTGGAGCATTATGTAYAGGAAGTTCAGTAGTGCCCCCTGCAAGGTCTACTTTCCRAGGAATGYGACCATGGAGTGGCATCCTCATACACCAGCCTGTGACATCTGCCTCACTGCTCACCGGGGACTCAAGAGGAAGAAGAGGTAT---CAACCCAATGTGCAGCTTAGCAAGAAACTAAAAACTGTGCTCAAYAAAGCGAGACAGAACCGT------CAGCGCAAGCGA---GCTCAGGCTAGGGTCAGCRGC---AAGGAAGTCATGCAGAAGATCTCTAACTGCAGTAAGATTCATCTCAGTACCAAGCTTCTTGCAGTGGACTTCCCAGCACACTTTGTGAAATCCATCTCCTGCCAGATATGTGAACAC---------------------------------------------------------------------------------------------------------------TTCCCTACTGACCTGGAGAGTCCAGCGAAGTCCTTTCTGAACGTCTTGAATTCTCTAATGGTGAAGTGTCCTGCACAAGAGTGCAATGAAGAGGTGAGTCTGGAAAAGTATAACCACCATGTCTCAAGTCACAAAGAGTCTAAAGAAGCTTTGGTGCATATTAATAAAGGGGGCCGGCCTCGTCAGCACCTCCTGTCACTGACACGCAGGGCTCAGAAACATAGGCTGAGGGAACTCAAGATTCAAGTCAAAGAATTTGCTGACAAAGAAGAAGGTGGGGATGTGAAGTCTGTGTGCTTGACATTGTTCTTGTTGGCACTGAGGGCCAGGAATGAACACAGACAAGTGATCGAGTTGGAGGCCATCATGCAGGGGAGAGGCTCTGGTCTGCAACCAGCTGTTTGCTTGGCCAYYCGYGTCAATACCTTCCTCAGCTGCAGCCAGTACCAYAAGATGTACAGGACTGTGAAAGCCATCACTGGGAGACAGATCTTTCAKCCTYTACATGCTCTTCGCAATGCTGAGAAAGTYCTTCTGCCAGGCTACCACCCCTTTGAGTGGCAGCCCCCTCTGAAGAATGTGTCCTCCAGAACTGATGTTGGGATTATTGATGGACTGTCTGGACTTGCCTCCTCCGTGGATGAATACCCAGTAGATACCATTGCAAAGAGGTTCCGTTATGATTCTGCTTTGGTGTCTGCTTTGATGGACATGGAAGAAGACATCTTGGAAGGCATGAGATTCCAAGATCTTGATGATTACCTGAACGGTCCTTTCACTGTAGTGGTAAAGGAGTCTTGTGATGGAATGGGAGATGTGAGTGAGAAGCATGGTAGCGGGCCCGCAGTTCCTGAAAAGGCCGTTCGGTTTTCATTCACAGTAATGAGAATTACCATAGAGCACGGCTCACAGAATGTAAAAGTGTTTGAGGAACCCAAACCCAATTATGAACTGTGTTGCAAGCCGCTGTGTCTTATKCTGGCAGATGAGTCTGACCACGAGACCCTGACTGCTATCSTAAGCCCCCTCAATGCTGAAAGGGAGGCCATGAAGAGCAGCGAATTAATGCTGGAGATGGGAGGCAKTCYCAGGACTTTCAAGTTCATCTTCAGGGGCA-----------------   [1894]
Andinomys_edax                   GAAAAGGCACCTGAAGAAGYGCAAAGRGAGAAA---TGTTCCTTGGAAGGGAACACTTACCGAGAGCCGTCTCCAGTACTTCCGGATAAGCCT---------------------GCTGGTCAGAATTCAGTTCCTACTCAA---CGAGTATTGAAACTCCACCCTAAATTTTCAAAGAAATTCCAAGCTGATGGGAAGCCTAGAGACAAAGCAATTCACCAAGCCAGGCTTAGGCGCTTCTGCCGCATCTGTGGGAATCCTTTCAAGAGTGATGGGYACAACCGGAGATACCCAGTCCATGGGCCTGTGGATGCTAAAACCCAGAGCCTTTTCCGAAAGAAGGAAAAGAGAGTCACTTCCTGGCCAGAYCTCATTGCCAGGGTTTTCCGGATTGATGTGAAGGCGGATGTGGACTCCATCCACCCCACCGAATTCTGCCATAACTGTTGGAGCATTATGTACAGGAAGTTC---AGTGCCCCCTGCGAGGTCTACTTCCCAAGGAATGCGACCATGGAGTGGCATCCTCATACACCATCCTGTGACATCTGCCTCACTGCTCACCAGGGACTCAAGAGGAAGAAGAAGCAT---CAGCCCAATGTGCAGCTTAGCAAGAAACTAAAAACTGTGCTCAACAAAGCGAGACAGGATCGT------AAGCGCAAGCGA---GCTCAGGCTAGGGTCAGCAGC---AAGGAAGTCATGCAGAAGATTTCTAACTGCAGTAAGATTCATCTCAGTACCAAGCTTCTTGCAGTGGACTTCCCAGCACACTTTGTGAAATCCATCTCCTGCCAGATATGTGAACACATTCTGGCTGACCCCGTGGAGACCAGCTGTAAGCACGTATTTTGCAGAATCTGTATTCTCCGATGCCTCAAAGTCATGGGCAGCTATTGCCCTTCTTGCCAATATCCATGCTTCCCTACTGACCTGGAGAGTCCAGTGAAGTCCTTTCTGAACATCTTGAATTCTCTGATGGTGAAGTGTCCTGCACAAGAGTGCAATGAAGAGGTGAGTCTGGAAAAGTATAACCACCATGTCTCAAGTCACARAGAGTCTAAAGAAGCTTTGGTGCATATTAATAAAGGGGGCCGGCCTCGTCAGCATCTCCTGTCACTGACACGCAGGGCTCAGAAACATAGGCTGAGGGAGCTCAAGATTCAAGTCAAAGAATTTGCTGACAAAGAAGAAGGTGGGGATGTGAAGTCTGTGTGCTTGACGTTGTTCTTGTTGGCACTGAGGGCCAGGAATGAGCACAGACAAGCTGATGAGTTAGAGGCCATCATGCAGGGGAGGGGCTCTGGTCTKCAACCAGCTGTTTGCTTGGCCATTCGTGTCAATACCTTCCTCAGCTGYAGCCAATACCATAAGATGTACAGGACTGTGAAAGCCATYACCGGGAGACAGATCTTTCAGCCTTTACATGCTCTTCGCAATGCTGAGAAAGTCCTTCTGCCAGGCTACCACCCCTTTGAGTGGCAGCCCCCTCTGAAGAATGTGTCCTCCAGAACTGATGTTGGGATTATTGACGGACTGTCTGGACTTGCCTCTTCTGTGGATGAATACCCAGTAGATACCATTGCAAAGAGGTTCCGCTATGATTCTGCTTTGGTGTCTGCTTTGATGGACATGGAAGAAGACATCTTGGAAGGCATGAGATCCCAAGATCTTGATGANNNNNNNNNNNNNNNNNNNNNNNNNNNNNNNNNNNNNNNNNNNNNNNNNNNNNNNNNNNNNNNNNNNNNNNNNNNNNNNNNNNNNNNNNNNNNNNNNNNNNNNNNNNNNNNNNNNNNNNNNNNNNNNNNNNNNNNNNNNNNNNNNNNNNNNNNNNNNNNNNNNNNNNNNNNNNNNNNNNNNNNNNNNNNNNNNNNNNNNNNNNNNNNNNNNNNNNNNNNNNNNNNNNNNNNNNNNNNNNNNNNNNNNNNNNNNNNNNTTCTAAGCCCCCTCATTGCTGAAAGGGAGGCCATGAAGAGCAGCGAATTAATGCTGGAGATGGGAGGCATTCTCAGGATTTTCAAGTTCATCTTCAGGGGCACTGGGTATGATGAAAAA   [2019]
Anisomys_imitator                GAAAAGGCACCAGAAGAAGCACAAAAGGAG------GAGTCCTCAGAGGGGAAACCTTATCTAGAGCAGTCTCCAGTAGTTCCAGATAAACCT---------------------AGTGGTCAGAACTCAGTTCTGACCCAA---GGAGCATTGAAACTCCACCCTAAATTTTCAAAGAAATTCCATGCTGATGCGAAGTCAAGCGACAAAGCAATCCATCAAGCCAGGCTTAGACACTTCTGCCGCATCTGTGGGAATCGTTTCAAGAGTGACRGGCACAACCGGAGGTACCCAGTCCATGGGCCTGTGGATGCTAAAACCCAAAGCCTTTTCCGAAAGAAGGAAAAAAGAGTCACTTCCTGGCCAGACCTCATTGCCAGGGTTTTCCAGATTGATGTGAAGGCAGATGTTGACTCCATCCACCCCACCGAATTCTGCCGTAACTGTTGGAGCATTATGCATAGAAAGTTCAGCAGTGCCCACAGTCAGGTCTACTTCCCAAGGAATGTGACTGTGGAGTGGCACCCACACACACCGTCCTGTGACATCTGCTTCACTGCCCATCGGGGACTAAAGAGGAAG---AGACAT---CAGCCCAATGGGCAGCTCAGCAAGAAACTAAAAACTGTGCTCAACCATTCGAGACGTGACCAT---------CGCAAGAGA---ACTCAGGCTAGGGTCAGCAGC---AAGGAAGTCATGAAGAAGATCTCCGACTGCAGTAAGATTCATCTCAGTACCAAGCTTCTTGCAGTGGACTTCCCAGCACACTTTGTGAAATCCATCTCCTGCCAGATATGTGAACACATTCTGGCTGATCCCGTGGAGACCAGTTGTAAGCACCTGTTTTGTAGGATCTGCATTCTCAGATGCCTCAAAGTCATGGGCAGTTATTGTCCCTCTTGCCGATACCCATGCTTCCCTACTGACCTGGAGAGTCCGGTGAAGTCCTTTCTGAGCATCTTGAATTCTCTGATGGTGAAGTGTCCTGCACAAGAGTGCAGTGAGGAAGTGAGTCTGGAAAAATATAACCACCATGTCTCAAGCCACAAAGAATCTAAAGAGACTTTGGTGCATATTAATAAAGGGGGCCGGCCTCGTCAGCATCTCCTGTCGCTGACACGAAGGGCTCAGAAACATCGGCTGAGGGAGCTCAAGATTCAAGTCAAAGAATTTGCTGACAAAGAAGAAGGTGGAGATGTGAAGTCTGTGTGCTTGACCTTGTTTCTGCTGGCATTGAGGGCGAGAAATGAGCACAGACAGGCGGATGAACTAGAGGCTATCATGCAAGGCCGGGGTTCCGGGCTTCAACCAGCTGTTTGCTTGGCCATCCGTGTCAATACCTTCCTCAGCTGTAGCCAATATCACAAGATGTACAGGACTGTGAAAGCTATCACTGGGAGGCAGATTTTTCAACCTTTGCATGCTCTTCGGAATGCTGAGAAAGTCCTTCTGCCAGGCTACCACCCCTTTGAGTGGCAGCCCCCTCTGAAGAATGTGTCCTCCAGAACAGATGTTGGAATTATTGATGGGCTGTCTGGACTTGCCTCCTCAGTAGATGAATACCCAGTAGATACAATTGCAAAGAGATTCCGCTATGACTCTGCTTTGGTGTCTGCTTTGATGGACATGGAAGAAGACATCTTGGAAGGCATGAGATCCCAAGATCTTGATGATTACATGAATGGACCCTTCACAGTAGTGGTAAAGGAGTCTTGTGATGGGATGGGGGATGTGAGTGAGAAGCATGGGAGTGGGCCCGCAGTTCCAGAAAAGGCGGTTCGTTTCTCTTTCACAGTCATGAAAATTACGATAGAGCATGGCTCGCAGAACGTGAAGGTGTTTGAGGAACCCAAGCCCAATTCTGAACTGTGTTGCAAGCCATTGTGTCTTATGCTGGCAGATGAGTCTGACCACGAGACCCTTACTGCTATTCTAAGCCCCCTCATTGCTGAGAGGGAGGCGATGAAGAGCAGTGAATTACTGCTGGAGATGGGAGGCATCCCCAGGACTTTTAAGTTCATCTTCAGGGGCACTGGATATGATGAAAAA   [2013]
Apodemus_agrarius                GAAAAGGCACCCGAAGAAGCACAGAAGGAGAAG---GAGTCCCCAGAGGGGAAACCTTATCTAGAGCAGTCTCCGGTAGTTCCGGAGAAGCCT---------------------GGCGGTCAGAACTCAGTTCTGACCCAA---CGAGCATTGAAACTCCATCCTAAATTTTCAAAGAAATTTCATGCTGATGGGAAATCAAGCGACAAAGCAATTCACCAAGCCAGGCTTAGACACTTGTGCCGCATCTGTGGGAATCGTTTCAAGAACGACGGGCACAACCGRAGATACCCAGTCCATGGGCCCGTGGACGCWAAAACCCAAAGCCTTTTGCGAAAGAAGGAAAAAAGAGTCACTTCCTGGCCAGACCTCATCGCCAGGATTTTCCGGATTGATGTGAAGGCAGATGTTGACTCCATCCACCCCACCGAATTCTGCCACGGCTGCTGGAGCATTATGCACAGAAAGTTCAGCAGTGCCCACGGTCAGGTCTACTTGCCGAGGACTGTGACCGCGGAATGGCACCCCCACACACCGTCCTGTGACATCTGCTTCGCTGCCCATCGCGGGCTGAAGAGGAAG---AGACAT---CAGCCCAACGTGCAGCTCAGCAAGAAACTAAAGACTGTGCTCAACCACGCGAGACGGGACCKT---------CGCAAGAGA---ACGCAGGCTAGGGTCAGCAGC---AAGGAAGTCCTGAAGAGGATCTCCAACTGCGGTAAGATCCACCTCAGTACCAAGCTTCTTGCWGTGGACTTCCCGGCACACTTTGTGAAATCCATCTCCTGCCAGATATGTGAACACATTCTGGCCGAYCCCGTGGAGACCAGCTGTAAGCACCTATTTTGTAGGATCTGCCTTCTCAGGTGCCTCAAAGTCCTGGGCAGCTATTGTCCATCTTGCCGGTATCCGTGCTTTCCTACTGACCTGGAGAGTCCAGTCAAGTCCTTCATGAGCATCTTGAATTCTCTGRTGGTGAAGTGTCCTGCCCAAGAGTGCGATGAGGAAGTGAGTCTGGAAAAATATAACCACCACGTCTCAAGCCACAAAGAATCTAAAGAGACTTTGGTGCATATTAACAAAGGGGGGCGGCCTCGCCAGCATCTCCTGTCACTGACGCGCAGGGCGCAGAAGCATCGGCTGAGGGAGCTCAAGATTCAAGTCAAAGAATTCGCTGACAAGGAAGAAGGTGGAGACGTGAAGTCCGTGTGCATGACGCTGTTCCTGCTGGCSCTGAGGGCGAGGAATGAGCACAGGCAAGCTGATGAGCTAGAGGCCATCATGCAAGGCCGGGGCTCCGGGCTTCAACCAGCTGTTTGCTTGGCCATCCGMGTCAATACCTTCCTCAGCTGTAGCCAGTACCATAAGATGTACAGGACTGTGAAAGCTATCACKGGGAGGCAGATTTTCCAACCTTTGCATGCTCTTCGGAACGCCGAGAAAATCCTTCTGCCAGGGTACYACCCCTTTGAGTGGCAGCCCCCTCTGAAGAATGTGTCYTCCAGAACTGATGTCGGAATTATTGACGGGCTGTCTGGCCTTGCCTCCTCTGTCGATGAATACCCAGTAGATACCATTGCGAAGAGGTTCCGCTATGACTCTGCTTTGGTGTCTGCTTTGAAGGACATGGAAGAAGACATCTTGGAAGGCATGAGATCCCAAGATCTTGATGACTACCTGAGCGGTCCCTTCACAGTCGTGGTAAAGGAGTCTTGCGACGGGATGGGGGATGTGAGTGAGAAGCATGGGAGTGGGCCCGCCGTTCCAGAAAAGGCCGTTCGTTTCTCTTTCACAGTCATGAGAATTACCATAGAGCATGGCTCGCAGAACGTGAAGGTGTTTGAAGAACCCAAGCCCAATTCTGAACTGTGTTGCAAGCCATTGTGYCTCATGCTGGCAGACGAGTCTGACCACGAGACCCTGACTGCTATCCTAAGCCCCCTCATTGCTGAGAGGGAGGCCATGAAGAGCAGTGAACTAACGCTGGAGATGGGAGGCATCCCYAGGACTTTTAAGTTCATCTTCAGGGGCACTGGATATGAYGAAAAA   [2016]
Apodemus_mystacinus              GAAAAGGCACCCGAAGAAGCACAAAAGGAGAAG---GAGTCCTCAGAGGGCAAACCTTATCTAGAGCAGTCTCCGGGAGTTCCAGAGAAGCCT---------------------GGCGGTCAGAACTCAGTTCTGACCCAA---CGACCATTGAAACTCCATCCTAAGTTTTCAAAGAAATTTCATGCTGATGGGAAGTCAAGCGACAAAGCAATTCACCAAGCCAGGCTTAGATACTTCTGCCGCATCTGTGGGAATCGTTTCAAGAATGATGGGCACAACCGGAGATACCCAGTCCATGGGCCCGTGGACGCTAAAACCCAAAGCCTTTTCCGAAAGAAGGAAAAAAGAGTCACTTCCTGGCCAGACCTCATCGCCAGGATTTTCCGGATTGATGTGAAGGCAGATGTTGACTCCATCCACCCCACCGAATTCTGCCATAACTGTTGGAGCATTATGCACAGGAAGTTCAGCAGTGGCCACGGTCAGGTCTACTTCCCAAGGAATGTGACTGTGGAGTGGCACCCCCACACACCATCCTGTGACATCTGCTTCACTGCCCATCGGGGACTGAAGAGGAAG---AGACAT---CAGCCCAGTGTGCAGCTCAGCAAGAAACTAAAAACTGTGCTCAACCACGCGAGACGGGACCGT---------CGCAAGAGA---ACTCAGGCTAGGGTCAGCAGC---AAGGAAGTCATGAAGAAGATCTCCAACTGCAGTAAGATTCATCTCAGTACCAAGCTTCTTGCAGTGGACTTCCCAGCACACTTTGTGAAATCCATCTCCTGCCAGATATGTGAACACATTCTGGCTGATCCCGTGGAGACCAGCTGTAAGCATCTATTTTGTAGGATCTGCCTTCTCAGATGCCTTAAAGTCATGGGCAGCTATTGTCCCTCTTGCCGCTATCCGTGCTTCCCTACTGACCTGGAGAGTCCGGTGAAGTCCTTTCTGAGCATCTTGAATTCTCTGATGGTGAAGTGTCCTGCCCAAGAGTGCAATGAGGAAGTGAGTCTGGAAAAATATAACCACCATGTCTCAAGCCACAAAGAATCTAAAGAGACTTTGGTGCATATTAATAAAGGGGGACGGCCTCGCCAGCATCTCCTGTCGCTGACGCGAAGGGCGCAGAAACATCGGCTGAGGGAGCTCAAGATTCAAGTCAAAGAATTTGCTGACAAAGAAGAAGGTGGAGACGTGAAGTCTGTGTGCTTGACGTTGTTCCTGCTGGCGCTGAGGGCGAGGAACGAGCACAGGCAAGCTGATGAGCTAGAGGCCATCATGCAAGGCCGGGGCTCCGGGCTTCCACCAGCTGTTTGCTTGGCCATCCGTGTCAATACCTTCCTCAGCTGTAGCCAATACCATAAGATGTACAGGACTGTGAAAGCTATCACGGGGAGGCAGATTTTTCAACCTTTGCATGCTCTTCGGAATGCCGAGAAAGTCCTTCTGCCAGGGTACCACCCCTTTGAGTGGCAGCCCCCTCTGAAGAACGTGTCCTCCAGAACTGATGTTGGAATTATTGATGGGCTGTCTGGCCTTGCCTCCTCTGTCGATGAATACCCAGTAGATACCATTGCAAAGAGGTTCCGCTACGACTCTGCTTTGGTGTCTGCTTTGATGGACATGGAAGAAGACATCTTGGAAGGCATGAGATCCCAAGACCTTGATGACTACCTGAATGGTCCCTTCACAGTAGTGGTAAAGGAGTCTTGCGATGGAATGGGGGATGTGAGTGAGAAGCACGGGAGTGGGCCCGCAGTTCCGGAAAAGGCCGTTCGTTTCTCTTTCACAGTCATGAGAATTACCRTAGAGCATGGCTCGCAGAACGTGAAGGTGTTTGAGGAACCCAAGCCCAATTCTGAACTGTGTTGCAAGCCATTGTGTCTTATGCTGGCAGATGAGTCTGACCACGAGACCCTGACTGCTATTCTAAGCCCCCTTATTGCTGAGAGGGAGGCCATGAAGAGCAGTGAATTAACGYTGGARATGGGAGGTATCCCCAGGACTTTTAAGTTCATCTTCAGGGGCACYGGATATGATGAAAAA   [2016]
Apodemus_semotus                 GAAAAGGCACCCGAAGAAGCACAGAAGGAGAAG---GAGTCCTCAGAGGAGAAACCTTATCTAGAGCAGTCTCCGGTAGTTCCAGAGAAGCCT---------------------GGCGGTCAGAACTCAGTTCTGACCCAA---CGAGCATTGAAACTCCATCCTAAATTTTCAAAGAAATTTCATGCTGATGGGAAGTCAAGCGACAAAGCAATTCACCAAGCCAGGCTTAGACACTTGTGCCGCATCTGTGGGAATCGTTTCAAGAACGACGGGCACAACCGGAGATACCCAGTCCATGGGCCCGTGGACGCTAAAACCCAAAGCCTTTTCCGAAAGAAGGAAAAAAGAGTCACTTCCTGGCCAGACCTCATCGCCAGGATTTTCCGGATTGATGTGAAGGCAGATGTTGACTCCATCCATCCCACCGAATTCTGCCACAACTGTTGGAGCATTATGCACAGAAAGTTCAGCAGTGCCCACGGTCAGGTCTACTTGCCAAGGAATGTGACTGTGGAATGGCACCCCCACACACCATCCTGTGACATCTGCTTCGCTGCCCATCGGGGACTGAAGAGGAAG---GGACAT---CAGCCCAATGTGCAGCTCAGCAAGAAACTCAAAACCGTGCTCAACCACGCGAGACGGGACCGT---------CGCAAGAGA---ACTCAGGCTAGGGTCAGCAGC---AAGGAAGTCCTGAAGAGAATCTCCAACTGCRGTAAGATTCACCTCAGTACCAAGCTTCTTGCGGTGGACTTCCCAGCACACTTTGTGAAATCCATCTCCTGCCAGATATGTGAACACATTCTGGCCGATCCCGTGGAGACCAGCTGCAAGCACCTATTTTGTAGGATCTGCCTTCTCAGGTGCCTTAAAGTCATGGGCAGCTACTGTCCCTCTTGCCGGTATCCTTGCTTCTCTACTGACCTGGAGAGTCCGGTGAAGTCCTTTCTGAGCATCTTGAATTCTCTGATGGTGAAGTGTCCTGCCCAAGAGTGCAATGAGGAAGTGCNTCTGGAAAAATATAACGACCATGTCTCAAGCCACAAAGAATCTAAAGAGACTTTGGTGCATATTAACAAAGGGGGACGGCCTYGCCAGCATCTCCTGTCACAGACGCGAAGGGCGCAGAAACATCGGCTGAGGGAGCTCAAGATTCAAGTCAAAGAATTCGCCGACAAAGAAGAAGGCGGAGATGTGAAGTCCGTNNNNNNNNNNNNNNNNNNNNNNNNNNNNNNNNNNNNNNNNNNNNNNNNNNNNNNNNNNNNNNNNNNNNNNNNNNNNNNNNNNNNNNNNNNNNNNNNNNNNNNNNNNNNNNNNNNNNNNNNNNNNNNNNNNNNNNNNNNNNNNNNNNNNNNNNNNNNNNNNNNNNNNNNNNNNNNNNNNNNNNNNNNNNNNNNNNNNNNNNNNNNNNNNNNNNNNNNNNNNNNNNNNNNNNNNNNNNNNNNNNNNNNNNNNNNNNNNNNNNNNNNNNNNNNNNNNNNNNNNNNNNNNNNNNNNNNNNNNNNNNNNNNNNNNNNNNNNNNNNNNNNNNNNNNNNNNNNNNNNNNNNNNNNNNNNNNNNNNNNNNNNNNNNNNNNNNNNNNNNNNNNNNNNNNNNNNNNNNNNNNNNNNNNNNNNNNNNNNNNNNNNNNNNNNNNNNNNNNNNNNNNNNNNNNNNNNNNNNNNNNNNNNNNNNNNNNNNNNNNNNNNNNNNNNNNNNNNNNNNNNNNNNNNNNNNNNNNNNNNNNNNNNNNNNNNNNNNNNNNNNNNNNNNNNNNNNNNNNNNNNNNNNNNNNNNNNNNNNNNNNNNNNNNNNNNNNNNNNNNNNNNNNNNNNNNNNNNNNNNNNNNNNNNNNNNNNNNNNNNNNNNNNNNNNNNNNNNNNNNNNNNNNNNNNNNNNNNNNNNNNNNNNNNNNNNNNNNNNNNNNNNNNNNNNNNNNNNCTGCTATTCTAAGCCCCCTCATTGCTGAGAGGGAGGCCATGAAGAGCAGTGAATTAACGCTGGAGATGGGAGGCATCCCYAGGACTTTTAAGTTCATCTTCAGGGGCACTGGATATGATGAAAAA   [2016]
Apodemus_sylvaticus              ----------------------------------------------------------------------------------------------------------------------------------------------------------------------------------------------------------------------------------------------------------------------------------GGCACAACCGGAGATACCCAGTYCACGGGCCTGTGGACGCTAAAACCCAAAGCCTTTTCCGAAAGAAGGAAAAAAGAGTCACTTCCTGGCCAGACCTCATTGCCAGGATTTTCCGGATTGACGTGAAGGCAGATGTTGACTCCATCCACCCCACTGAATTCTGCCATAACTGTTGGAGCATTATGCACAGAAAGTTCAGCAGTGCCCACGGTCAGGTCTACTTCCCAAGGAATGTGACCGTGGAGTGGCACCCCCACACACCGTCCTGTGACATCTGYTTCACTGCCCATCGGGGACTGAAGAGGAAG---AGACAT---CAGCCCAATGTGCAGCTCAGCAAGAAACTAAAAACTGTGCTCAACCACGCGAGACGGGACCGC---------CGCAAGAGA---ACTCAGGCTAGGGTCAGCAGC---AAGGAAGTCMTGAAGAAGATCTCCAACTGCAGTAAGATTCATCTCAGTACCAAGCTTCTTGCAGTGGACTTCCCAGCACACTTTGTGAAATCCATCTCCTGCCAGATATGTGAACACATTCTGGCCGATCCCGTGGAGACCAGCTGTAAGCACCTGTTTTGTAGGATCTGCCTTCTCAGATGCCTTAAAGTYATGGGCAGCTATTGTCCCTCTTGCCAGTATCCGTGCTTCCCTACTGACCTGGAGAGTCCAGTGAAGTCCTTTCTGAGCATCTTGAATTCTCTGATGGTGAAGTGTCCTGCACAAGAGTGCAATGAGGAAGTGAGTCTGGAAAAATATAACCACCATGTCTCAAGCCACAAAGAATCTAAAGAGACGTTGGTGCATATTAATAAAGGGGGACGGCCTCGCCARCATCTCCTGTCACTGACGCGAAGGGCACAGAAACATCGGCTGAGGGAGCTCAAGATTCAAGTCAAAGAA---------------------------------------------------------------------------------------------------------------------------------------------------------------------------------------------------------------------------------------------------------------------------------------------------------------------------------------------------------------------------------------------------------------------------------------------------------------------------------------------------------------------------------------------------------------------------------------------------------------------------------------------------------------------------------------------------------------------------------------------------------------------------------------------------------------------------------------------------------------------------------------------------------------   [890]
Apomys_datae                     -------CACCCGAAGAAGCACAAAAGGAGAAG---GAGTCCTCGGAGGGGAAACCTTATCTGGAGCAGTCTCCAGTAGTTCCAGATACGCCT---------------------AGTGGTCAGAATTCAGGTCTGACCCAA---CGAGCATTGAAACTCCACCCTAAATTTTCAAAGAAATTCCATGCTGATGCGAAGCCAAGCGACAAAGCAATTCATCAAGCCAGGCTTAGACACTTCTGCCGCATCTGTGGGAATCATTTCAAGAGTGACAGGCACAACCGGAGATACCCAGTCCATGGGCCCGTGGATGCTAAAACCCAAAGCCTTTTCCGAAAGAAGGAAAAAAGAGTCACTTCCTGGCCAGACCTCATCGCCAGGGTTTTCCGGATTGACGTGAAGGCAGATGTTGACTCCATCCACCCCACCGAATTCTGCCATAACTGTTGGAGCATTATGTACAGGAAGTTCAGCAGTGCCCACAGTCAGGTCTACTTCCCAAGGAATGTGACTGTGGAGTGGCATCCCCACACACCRTCCTGCAACATCTGTTTCACCGCGCATCCGGGACTAAAGAGGAAG---AGACAT---CAGCCCAATGGGCAGCTCAGCAAGAAACTAAAAACTGTGCTCAACCATGCGAGACGCGACCGT---------CGCAAGAGA---ACTCAGGCTAGGGTCAGCAGC---AAGGAAGTCCTGAAGAAGATCTCCAACTGCGGTAAGCTTCATCTCAGTACTAAGCTTCTTGCAGTGGAGTTCCCAGCACACTTTGTGAAATCCATCTCCTGCCAGATCTGTGAGCACATTCTGGCTGATCCCGTGGAGACCAGTTGTAAGCACCTATTTTGTAGGATCTGCATTCTCAGATGCCTCAAAGTCATGGGCAGTTATTGTCCCTCTTGCCGATACCCATGCTTCCCTACTGACCTGGAGAGTCCGGTGAAGTCCTTTCTGAACATCTTGAATTCTCTGATGGTCAAGTGTCCTGCACAAGAGTGCAGCGAGGAAGTCAGTCTGGAAAAATATAACCACCATGTCTCAAGCCACAAAGAATCTAAAGAGACGTTGGTGCATATTAATAAAGGGGGCCGGCCTCGCCAGCATCTCCTGTCACTGACGAGAAGGGCTCAGAAACATCGGCTGAGGGAGCTCAAGATTCAAGTCAAAGAATTTGCTGACAAAGAAGAAGGTGGAGATGTGAAGTCTGTGTGCTTGACCTTGTTTCTGCTGGCACTGAGGGCGAGAAATGAGCACAGACAGGCCGACGAACTAGAGGCCATTATGCAAGGGCGGGGCTCCGGG---------------------------------------------------------------------------------------------------------------------------------------------------------------------------------------------------------------------------------------------------------------------------------------------------------------------------------------------------------------------------------------------------------------------------------------------------------------------------------------------------------------------------------------------------------------------------------------------------------------------------------------------------------------------------------------------------------------------------------------------------------------------------   [1262]
Apomys_hylocoetes                ---aaggcACCCGARGAGGCACAAAAGGAGAAG---GAGTCCTCGGAGGGGAAACCTTATCTAGAGCAGTCTCCAGTAGTTCCAGATACGCCT---------------------AGTGGTCAGAACTCAGGTCTGACCCAA---CGAGCATTGAAACCCCACCCTAAATTTTCAAAGAAATTCCATGCTGATGCGAAGTCAAGCGACAAAGCAATTCATCAAGCCAGGCTTAGACACTTCTGCCGCATCTGTGGGAATCATTTCAAGAGTGACAGGCACAACCGGAGATACCCAGTCCATGGGCCCGTGGATGCTAAAACCCAAAGCCTTTTCCGAAAGAAGGAAAAAAGAGTCACTTCCTGGCCAGACCTCATTGCCAGGGTTTTCCGGATTGATGTGAAGGCAGATGTTGATTCCATCCACCCTACCGAATTCTGCCATAACTGTTGGAGCATTATGTACAGAAAGTTCAGCAGTGCCCACAGTCAGGTCTACTTCCCAAGGAACGTGACTGTGGAGTGGCACCCCCACACACCGTCCTGCAACATCTGCTTCACTGCCCATCCGGGACTAAAGAGGAAG---AGACAT---CAGCCCAACGGGCAGCTCAGCAAGAAACTAAAAACTGTGCTCAACCATGCGAGACGCGACCGT---------CGCAAGAGA---ACTCAGGCTAGGGTCAGCAGC---AAGGAAGTCCTGAAGAAGATCTCCAACTGCAGTAAGCTTCATCTCAGTACTAAGCTTCTTGCAGTGGAGTTCCCAGCACACTTTGTGAAATCCATCTCCTGCCAGATCTGTGAACACATTCTGGCTGATCCCGTGGAGACCAGTTGTAAGCACCTGTTTTGTAGGATCTGCATTCTCAGATGCCTCAAAGTCATGGGCAGTTATTGTCCCTCTTGCCGATACCCATGCTTCCCTACTGACCTGGAGAGTCCGGTGAAGTCCTTTCTGAACATCTTGAATTCTCTGATGGTGAAGTGTCCTGCACAAGAGTGCAGCGAGGAAGTCAGTCTGGAAAAATATAACCACCATGTCTCAAGCCACAAAGAATCTAAAGAGACGTTGGTGCATATTAATAAAGGGGGCCGGCCTCGCCAGCATCTCCTGTCACTGACGAGAAGGGCTCAGAAACATCGGCTGAGGGAGCTCAAGATTCAAGTCAAAGAATTTGCTGACAAAGAAGAAGGTGGAGATGTGAAGTCTGTGTGCTTGACCTTGTTTCTGCTGGCACTGAGGGCGAGAAATGAGCACAGACAGGCCGATGAACTAGAGGCCATTATGCAAGGCCGGGGCTCCGGGCTTCAACCAGCTGTTTGCTTGGCCATCC-----------------------------------------------------------------------------------------------------------------------------------------------------------------------------------------------------------------------------------------------------------------------------------------------------------------------------------------------------------------------------------------------------------------------------------------------------------------------------------------------------------------------------------------------------------------------------------------------------------------------------------------------------------------------------------------------------------------------------------------------   [1294]
Archboldomys_luzonensis          GAAAAGGCACCTGAAGAAGCACAAAAAGAGAAG---GAGTCCTCAGAGGGGAAACCTTATCTAGAGCAGTCTCCAGTAGTTCCT------------------------------AGTGGTCAGGACTCAGTTCTGACCCAA---CGAGCATTGAAACTACACCCTAAAATTTCAAAGAAATTCCATGCTGATGCGAAGTCAAGCGACAAAGCAATTCATCAAGCCAGGCTTAGACACTTCTGCCGCATCTGTGGGAATCATTTCAAGAGTGACGGGCACAACCGGAGATACCCAGTCCATGGGCCTGTGGATGCTAAAACCCAAAGCCTTTTCCGAAAGAAGGAAAAAAGAGTCACTTCCTGGCCAGACCTCATTGCCAGGGTTTTCCGGATTGATGTGAAGGCAGATGTTGACTCCGTCCACCCCACCGAATTCTGCCATAACTGTTGGAGCATTATGTACAGGAAGTTCAGCAGTGCCCACAGTCAGGTCAACTTCCCAAGGAATGTAACTGTGGAGTGGCACCCCCACACACCATCCTGTAACATCTGTTTCACTGCCCATCCGGTACTAAAGAGGAAG---AGACAT---CAGCCCAATAGGCAGCTCAGCAAGAAACTGAAAACCGTGCTCAACCATGCGAGACGTGACCGT---------CGCAAGAGA---ACTCAGGCTAGGGTCAGCAGC---AAGGAAGTCATGAAGAAGATCTCCAACTGCAGTAAGATTCATCTCAGTACTAAGCTTCTTGCAGTGGACTTCCCAGCACACTTTGTGAAATCCATCTCCTGCCAGATATGTGAACACATTCTGGCTGATCCCGTGGAGACCAATTGTAAGCACCTATTTTGTAGGATCTGCATTCTCAGATGCCTCAAAGTCATGGGCAGTTATTGTCCCTCTTGCCGATACCCATGTTTCCCTACTGACCTGGAGAGTCCAGTGAAGTCCTTTCTGAGCATCTTGAATTCTCTGATGGTGAAGTGTCCTGCACAAGAGTGCAGCGAGGAAGTCAGTCTGGAAAAATATAACCACCATGTCTCAAGCCACAAAGAATCTAAAGAGACGTTGGTGCATATTAATAAAGGGGGTCGGCCTCGCCAGCATCTCCTGTCACTGACAAGAAGGGCTCAGAAACATCGGCTGAGGGAGCTCAAGATTCAAGTCAAAGAATTTGCTGACAAAGAAGAAGGTGGAGATGTGAAGTCTGTGTGCTTGACCTTATTTCTGCTGGCACTGAGGGCGAGGAATGAGCACAGACAGGCCGATGAACTAGAGGCCATTATGCAAGGCCGGGGCTCCGGGCTTCAACCAGCTGTTTGCTTGGCCATCCGTGTCAATACCTTCCTCAGCTGTAGCCAGTACCACAAGATGTACAGGACTGTGAAAGCTATCACTGGGAGGCAGATTTTCCAACCTTTGCATGCTCTTCGGAATGCTGAGAAAGCCCTTCTGCCAGGCTACCACACCTTTGAATGGCAGCCCCCTCTGAAGAATGTGTCCTCCAGAACAGATGTTGGAATTATTGATGGGCTGTCTGGACTTGCCTCTTCAGTAGATGAATACCCAGTAGATACAATTGCAAAGAGGTTCCGCTATGACTCTGCTTTGGTGTCTGCTTTGATGGACATGGAAGAAGACATCTTGGAAGGCATGAGATCCCAAGATCTTGATGATTACCTGAATGGACCCTTCACGGTAGTGGTAAAGGAGTCTTGTGATGGGATGGGGGATGTGAGTGAGAAGCACGGGAGTGGGCCCGCAGTTCCAGAAAAGGCGGTTCGTTTCTCTTTCACAGTCATGAGAATTACGATAGAGCATGACTCGCAGAACGTGAAGGTGTTTGAGGAACCCAAGCCCAATTCTGAACTGTGTTGCAAGCCATTGTGTCTTATGCTGGCAGATGAGTCTGACCATGAGACCCTTACTGCTATTCTAAGCCCCCTCATTGCTGAGAGGGAGGCGATGAAGAGCAGCGAATTACTGCTGGAGATGGGAGGCATCCTCAGGACTTTTAAGTTCATCTTCAGGGGCACTGGATATGATGAAAAA   [2007]
Arvicanthis_neumanni             GAAAAGGCACCAGAAGAAGCACAAAAGGAGAAG---GATTCCTCAGAGGGGAAACCTTATCTAGAGCAGTCTCCAGTAGTTCCAGATAAGCCT---------------------GGTAGTCAGAATTCAGTTCTGACCCAA---CGAGCACTGAAACTCCACCCTAAATTTTCAAAGAAATTTCATGTTGATGGGAAGTCAAGTGACAAAGCAATTCACCAAGCCAGGCTTAGACACTTCTGCCGCATCTGTGGGAATCGTTTCAAGAGTGACGGGCACAACCGGAGATACCCAGTCCACGGGCCCGTGGACGCTAAAACCCAAAGCCTTTTCCGAAAGAAGGAAAAAAGAGTCACTTCCTGGCCAGACCTCATTGCCAGGGTTTTCCGGATTGATGTGAAGACAGATGTTGACTCCATCCACCCCACCGAATTCTGCCATAACTGCTGGAGCATTATGCACAGAAAGTTCAGCAGTGCCCACAGTCAGGTCTACTTCCCAAGGAATGTGACCGTGGAGTGGCACCCCCACACACCATCCTGTGATATCTGCTTCACTGCCCATCGGGGACTGAAGAGGAAG---AGACAT---CAACCCAATGTGCAGCTCAGCAAGAAACTAAAAACTGTGCTCAACCACGCGAGACGGGACCGT---------CGCAAGAGA---ACGCAGGCTAGGGTCAGCAGC---AAGGAAGTCATGAAGAAGATCTCCAACTGCAGTAAGATTCATCTCAGTACCAAGCTTCTTGTAGTGGACTTCCCAGCACACTTTGTGAAATCCATCTCCTGCCAGATATGTGAACACATTCTGGCTGATCCCGTGGAGACCAGCTGTAAGCACCTATTTTGTAGGATCTGCATTCTCAGATGCCTCAAAGTGATGGGCAGCTATTGTCCCTCTTGCCGATATCCATGCTTCCCTACTGACCTGGAGAGTCCGGTGAAGTCCTTTCTGACCATCTTGAATTCTCTGATGGTGAAGTGTCCTGCCCAAGAGTGCAACGAGGAAGTGAGTCTGGAAAAATATAACCACCATGTCTCAAGCCACAAAGAATCTAAAGAGACTTTGGTACACATTAATAAAGGGGGCCGGCCTCGCCAGCATCTCCTGTCATTGACACGAAGGGCGCAGAAACATCGGCTGAGGGAGCTCAAGATTCAAGTGAAAGAATTTGCGGACAAAGAAGAAGGTGGAGATGTGAAGTCTGTGTGCTTGACCTTGTTCCTGCTGGCACTGAGGGCGAGAAATGAGCACAGGCAAGCTGATGAGCTAGAGGCCATCATGCAAGGCCGGGGCTCCGGTCTTCAACCAGCTGTTTGCTTGGCCATCCGTGTCAATACCTTCCTCAGCTGTAGCCAATACCATAAGATGTACAGGACTGTGAAAGCTATCACTGGGAGGCAGATTTTTCAACCTTTGCATGCTCTTCGGAATGCCGAGAAAGTCCTTCTGCCAGGCTACCACCCCTTTGAGTGGCAGCCCCCTCTGAAGAATGTGTCCTCTAGAACTGATGTTGGAATTATTGATGGGCTGTCTGGACTTGCCTCCTCTGTAGATGAATACCCAGTAGATACCATTGCAAAGAGATTCCGCTATGACTCTGCTCTGGTGTCTGCTTTGATGGACATGGAAGAAGACATCTTGGAAGGCATGAGATCCCAAGATCTTGATGACTATCTGAACGGCCCCTTCACAGTGGTGGTAAAGGAGTCTTGCGATGGAATGGGGGATGTGAGTGAGAAGCATGGGAGTGGTCCCGCAGTTCCAGAAAAGGCAGTTCGTTTCTCTTTCACAGTAATGAGAATTACAATAGAGCATGACTCGGAGAACGTGAAGGTGTTTGAGGAACCCAAGCCCAATTCTGAACTGTGTTGCAAGCCGTTGTGTCTTATGCTGGCAGATGAGTCTGACCACGAGACCCTTACTGCTATTTTAAGCCCTCTCATTGCTGAGAGGGAGGCCATGAAGAGCAGTGAATTAATGCTGGAGATGGGAGGCATCGCCAGGACTTTTAAGTTCATCTTCAGGGGCACTGGATATGATGAAAAA   [2016]
Auliscomys_sublimis              GAAAAGGCACCTGAAGAAGTGCAAAGAGAGAAG---TGTTCCTTGGAAGGGAACACTTACCGAGAGCAGTCTCCAGTACTTCTGGATAAGCCT---------------------GCTGGTCAGAATTCAGTTCCGACTCCA---CGAGTATTGAAACTCCACCCTAAATTTTCAAAGAAATTCCAAGCTGATGGGAAGCCAAGAGACAAAGCAATTCACCAAGCCAGGCTTAGGCACTTCTGCCGTATCTGTGGGAATCCTTTCAAGAGTGATGGGCACAACCGGAGATACCCAGTCCATGGGCCTGTGGATGCTAAAACCCAGAGCCTTTTCCGAAAGAAGGAAAAGAGAGTCACTTCCTGGCCAGACCTCATTGCGAGGGTTTTCCGGATTGATGTGAAGGCGGATGTGGACTCCATCCACCCCACCGAATTCTGCCATAACTGTTGGAGCATTATGTACAGGAAGTTCAGTAGTGCCCCCTGCAAGGTCTACTTCCCAAGGAATGCGACCATGGAGTGGCTTCCTCATACACCATCCTGTGACATCTGCCTCACGGCTCACCGGGGACTCAAGAGGAAGAAGAGGCAT---CAGCCCAATGTGCAGCTTAGCAAGAAACTAAAAACTGTGCTCAACAAAGCGAGACAGGACCGT------CAGCGCAAGCGA---GCTCAGGCTAGGGTCAGCAGC---AAGGAAGTCATGCAGAAGATCTCTAACTGCAGTAAGATTCATCTCAGTACCAAGCTTCTTGCAGTGGACTTCCCAGCACACTTTGTGAAATCCATCTCCTGCCAGATTTGTGAACACATTCTGGCTGACCCCGTGGAGACCAGCTGTAAGCACGTATTTTGCAGGATCTGTATTCTCCGATGCCTCAAAGTCATGGGCAGCTATTGCCCTTCTTGCCGATATCCATGCTTCCCTACTGACCTGGAGRGTCCAGTGAAGTCCTTTCTGAACGTCTTGAATTCTCTAATGGTGAAGTGTCCTGCACAAGAGTGCAACGAAGAGGTGAGTCTGGAAAAGTATAACCACCATGTCTCAAGTCACAAAGAGTCTAAAGAAGCTTTGGTGCATATTAATAAAGGGGGCCGGCCTCGTCAGCATCTCCTGTCACTGACACGCAGGGCTCARAAACATAGGCTGAGGGAACTCAAGATTCAAGTCAAAGAATTTGCTGACAAAGAAGAAGGTGGGGATGTGAAGTCTGTGTGCTTGACATTGTTCTTGTTGGCACTGAGGGCCAGGAATGAACACAGACAAGCTGATGAGTTAGAGGCCATCATGCAGGGAAGAGGCTCTGGTCTGCAACCAGCTGTTTGCTTGGCCATTCGTGTCAATACTTTCCTCAGCTGCAGCCAATACCATAAGATGTACAGGACTGTGAAAGCCATCACTGGGAGACAGATCTTTCAGCCTTTACATGCTCTTCGCAATGCTGAGAAAGTCCTTCTGCCAGGCTACCACCCCTTTGAGTGGCAGCCCCCTCTGAAGAATGTGTCCTCCAGATCTGATGTTGGGATTATTGATGGACTGTCTGGACTTGCCTCTTCCGTGGATGAATACCCAGTAGATACCATTGCAAAGAGGTTCCGTTATGATTCTGCTTTGGTGTCTGCTTTGATGGACATGGAAGAAGACATCTTGGAAGGCATGAGATTCCAAGATCTTGATGATTACCTGAACGGTCCTTTCACTGTAGTGGTGAAGGAGTCTTGTGATGGAATGGGGGATGTGAGTGAGAAGCATGGTAGCGGGCCCGCAGTTCCTGAAAAGGCCGTTCGTTTTTCATTCACAATAATGAGAATTACCATAGAGCACGGCTCACAGAATGTAAAAGTGTTTGAGGAACCCAAACCCAATTCTGAACTGTGTTGCAAGCCGCTGTGTCTTATGCTGGCAGATGAGTCTGACCACGAGACCCTGACTGCTATCCTAAGCCCCCTCATTGCTGAAAGGGAGGCCATGAAGAGCAGCGAATTAATGCTGGAGATGGGAGGCATTCTCAGGACTTTCAAGTTCATCTTCAGGGGCACTGGGTATGATGAAAAA   [2022]
Baiomys_musculus                 GAAAAGGCACCCGAAGAAGCACAAAAGGAGAAG---GGTTCTTCAGAGGGGAACTCTTACCTAGAGCAGTCTCCAGTAGTTCCAGATAAGTCT---------------------GGTGGTCAGAAATCAGTTCTGACTCAG---CGAGCATTGAAACTCCACCCTAAATTTTCAAAGAAATTCCATGCTGATGGGAAGTCAAGAGACAAAGCAATTCACCAAGCCAGGCTTAGACACTTCTGCCGCATCTGTGGGGATCCATTCAAAAATGATGGGCACAACCGGAGATACCCAGTCCATGGGCCCGTGGATGCTAAAACCCAAAGCCTTTTCCGAAAGAAGGAAAAGAGAGTTACTTCCTGGCCAGACCTCATTGCCAGAGTTTTCCGGATTGATGTGAAGGCGGATGTTGACTCGATCCACCCCACTGAATTCTGCCATAACTGTTGGAGCATTATGTACAGGAAGTTCAGTAGTGCCCCCTGTGAGGTCTACTTCCCAAGGAATGTGACCACAGAGTGGCATCCCCACACACCATCCTGTGACATCTGCCTCACTGCCCACCGGGGACTCAAGAGGAAG---AGGCAT---CAGCCCAATATGCAGCTCAGCAAGAAACTAAAGACTGTGCTCAACCAGGCGAGGCGGGACCGT------CAGTGCAAGAGA---GCTCAGGCTAGGGTCAGCAGT---AAAGAAGTCATGAAGAAGATCTCTAACTGCAGTAAGATTCATCTCAGTACCAAGCTTCTTGCAGTGGACTTCCCAGCACACTTTGTGAAATCCATCTCCTGCCAGATATGTGAACACATTCTGGCTGACCCTGTGGAGACCAGCTGTAAGCACGTGTTTTGCAGGATCTGCATCCTCCGATGCCTCAAAGTCATGGGAAGCTACTGTCCTTCCTGCCGATATCCATGCTTCCCTACTGACCTGGAGAGTCCAGTGAAGTCCTTTCTGAACATCTTGAATTCTCTGATGGTGAAGTGTCCTGCACAAGAGTGCAATGAGGAGGTGAGTCTGGAAAAATATAACCACCATGTCTCAGGCCACAAAGAGTCTAAAGAGGCTTTGGTGCATATTAATAAAGGGGGCCGGCCTCGTCAACATCTCCTGTCACTGACGCGCAGGGCTCAGAAACACAGGCTGAGGGAGCTCAAGATTCAAGTCAAAGAATTTGCTGACAAAGAAGAAGGTGGAGATGTGAAATCTGTGTGTTTGACACTGTTCCTGCTGGCACTGAGGGCCAGGAATGAACACAGACAAGCCGATGAGCTAGAGGCCATCATGCAGGGGAGGGGCTCTGGTCTGCAACCAGCGGTTTGCTTGGCTATCCGTGTCAATACCTTCCTCAGCTGCAGCCAGTACCATAAGATGTACAGGACTGTGAAAGCCATTACTGGGAGGCAGATTTTTCAGCCTTTGCATGCTCTTCGAAATGCCGAGAAAGTCCTTCTGCCAGGCTACCATCCCTTTGAGTGGCAGCCCCCTCTGAAGAATGTGTCCTCCAGAACTGATGTTGGAATTATTGATGGGCTGTCTGGACTTGCCTCTTCTGTGGATGAATACCCAGTGGATACCATTGCAAAGAGGTTCCGCTATGACTCTGCTTTGGTGTCTGCTTTGATGGACATGGAAGAAGACATCTTGGAAGGCATGAGGTCTCAAGATCTTGATGACTACCTGAACGGTCCCTTCACTGTAGTGGTAAAAGAGTCTTGTGATGGAATGGGGGATGTGAGTGAGAAGCATGGGAGTGGGCCTGCAGTTCCAGAAAAGGCAGTTCGTTTTTCATTCACAGTAATGAGAATTACGATAGAGCATGGTTTGCAGAATGTGAAGGTGTTTGAGGAACCCAAGCCCAATTCTGAGCTGTGTTGCAAGCCATTGTGTCTTATGCTGGCAGATGAGTCTGACCACGAGACCCTGACTGCCATCCTAAGCCCTCTCATTGCTGAAAGGGAGGCCATGAAGGGCAGTGAATTAATATTGGAGATGGGAGGCATCCCCAGGACTTTCAAGTTCATCTTCAGGGGCACTGGATATGATGAAAAA   [2019]
Batomys_granti                   GAAAAGGCACCCCAAGAAGCACAAAAGGAGAAG---GATTCCTCAGAGGGGAGACCTTATCTAGAGCAGTCTCCAGTCGTTCCAGATAAGCCT---------------------GGTGGTCAGAATTCAGTTCTGACCCAA---CAAACATTGAAACTCCACCCTAAATTTTCAAAGAAATTCCATGCTGATGGGAAGTCAAGCGATAAAACAATTCACCAAGCCAGGCTTCGACACTTCTGCCGCATCTGTGGGAATCATTTCAAGAGTGACAGGCACAACCGGAGATACCCAGTCCATGGGCCTGTGGATGCTAAAACCCAAAGCCTTTTCCGAAAGAAGGAAAAAAGAGTCACTTCCTGGCCAGACCTCATTGCCAGGGTTTTCCGGATTGATGTGAAGGCAGATGTTGACTCCATCCACCCCACCGAATTTTGCCATAACTGTTGGAGCATTATGCACAGGAAGTTCAGCAGTGCCCACAGTCAGTTCTACTTTCCAAGGAATGCRACCRTGGAGTGGCACCCACACACACCATCCTGTGACATCTGCCTCAATGCCCATCGGGGACTGAAAAGGAAG---AGGCAT---CAGCCCAATGTACAGCTCAGCAAAAAACTAAAAACTGTGCTCAATCATGCTAGACGGGACAGT---------CGAAAGAGA---ACTCAGCCTAGGGTCAGTAGC---AAGGAAGTCATGAAGAAGACCTCCAACTGCAGTAAGATTCATCTCAGTACCAAGCTTCTTGCAGTGGACTTCCCAGCACACTTTGTGAAATCCATCTCCTGCCAGATATGTGAACACATTCTGGCTGACCCCGTGGAGACCAGCTGTAAGCACCTATTTTGCAGGATCTGCATTCTCAGATGCCTCAAAATCATGGGCAGCTATTGTCCCTCTTGCCGATATCCATGCTTCCCTACTGACCTGGAGAGTCCTGCGAAGTCCTTTCTGAGCATCTTGAATTCTCTGATGGTGAAGTGTCCTGCGCAAGAGTGCARTGAGGAAGTGAGTCTGGAAAAATATAACCACCATGTGTCAAGCCACAAAGAATCTAAAGAGACTTTGGTGCATATTAATAAAGGGGGCCGGCCTCGCCAGCATCTCCTGTCACTGACGCGAAGAGCTCAGAAACATCGACTGAGGGAGCTCAAGATTCAAGTCAAAGAATTTGCTGACAAAGAAGAAGGCGGAGATGTGAAGTCTGTGTGCTTGACKTTGTTTCTGCTGGCACTGAGGGCGAGGAATGAGCACAGACAAGCTGATGAGCTAGAGGCCATGATGCAGGGCCGGGGCTCCGGTCTTCAACCAGCTGTCTGCTTGGCCATCCGTGTCAATACCTTCCTCAGCTGTAGCCAGTACCATAAGATGTACAGGACTGTGAAGGCTATCACTGGGAGGCAGATTTTTCAACCTTTGCATGCTCTTCGGAATGCTGAGAAAGTCCTTCTGCCAGGCTACCACCCCTTTGAGTGGCAGCCCCCTCTGAAGAACGTGTCCTCCAGAACTGATGTTGGAATTATTGATGGGCTGTCTGGACTTGCTTCCTCTGTGGATGAATACCCAGTGGATACTATTGCAAAGAGGTTCCGCTATGACTCTGCTTTGGTGTCTGCTCTGATGGACATGGAAGAAGACATCTTGGAAGGCATGAGGTCCCAGGATCTTGATGACTACCTAAATGGTCCCTTCACAGTAGTGGTAAAGGAGTCTTGCGATGGCATGGGGGATGTGAGTGAGAAGCACGGGAGTGGGCCTGTAGTTCCAGAAAAGGCGGTTCGTTTCTCTTTCACAGTCATGAGAATTATGATAGAGCATGGCTCGCAGAACGTGAAGGTATTTGAGGAACCCAGGCCCAATTCTGAACTGTGTTGCAAGCCATTGTGTCTTATGCTGGCAGATGAGTCTGACCACGAGACCCTGACTGCTATCCTAAGCCCCCTCATTGCTGAGAGGGAGGCTATGAAGAGCAGTGAATTAATTCTGGAGATGGGAGGCATCCCCAGGACTTTTAAGTTCATCTTCAGGGGCACTGGATATGATGAAAAA   [2016]
Beamys_hindei                    -------------------------------------------------------CTTATCTAGAGCAGTCTCCAGTAGTTCTAGATAAACCT---------------------GCTGGTCAGAATTCAGTCCTGACTCAA---CGAGCATTGAAACTCCATCCCAAGTTTTCAAAAAAATTCCACGCTGATGGAAAGTCAAGAGACAAAGCAATTCACCAAGCCAGACTTAGACACTTCTGTCGCATATGTGGGAATCGTTTCAAGAATGATGGGCACAACCAGAGACACCCAGTCCACGGGCCTGTGGATGCTAAGACCCAAAGCCTTTTACGAAAGAAGGAAAAGAGAGTCACTTCCTGGCCAGACCTCATTGCCAGGGTTTTCCGGATTGATGTGAAGGCAGATGTTGACACGATTCACCCCACTGAATTCTGTCACAACTGTTGGAGAATTATGTACAGGAAGTTCAGTAGTGCCTCCCGTGAGGTCTGCTTCCCAAGAAATATGACCATGGAGTGGCACCCACACACACCATCCTGTGACATCTGCCTCAGTGCCCATCAGGGACTCAAGAGGAAG---AGGCAT---CAAGCCAATGTGAAGCTCAGCAAAAAACTAAAAACTGTGCTCAACCAAGCAAGACGGGACCGT------CAGCGCAAGAGA---GCTCAGGCCAGGGTCAGCAGC---AAAGAAGTCATGAGGAAGATCTCCAACTGCAACAAGATTCATCTCAGTACCAAGTTTCTTGCAGTTGACTTCCCAGCTCACTTTGTGAAATCCATTTCCTGCCAGATATGTGAACACATTCTGGCTGACCCAGTGGAGACAAGCTGTAAGCATGTATTTTGCAGAATCTGCATTCTCCGATGCCTCAAAGTCATGGGAAGCAATTGTCCATCTTGTCAATATCCATGCTTCCCTACTGACCTGGAAAGTCCAGTGAAGTCCTTTCTGAGCATTTTGAATTCTCTGATGGTGAAGTGTCCTGCACAAGAGTGCAATGAAGAGGTGAGTCTGGAGAAATATAACCACCATGTCTCAAACCACAAAGAATCTAAAGAGACTTTGGTGCATATTAATAAAGGGGGCCGGCCTCGTCAACATCTTCTGTCACTGACACGCAGAGCTCAAAAGCATCGACTTAGGGAGCTCAAGATTCAAGTCAAAGAATTTGCTGACAAAGAAGAAGGTGGAGATGTGAAGTCTGTGTGCTTGACTTTGTTCCTGCTGGCACTGAGGGCAAGGAATGAGCACAGGCAAGCTGATGAGCTAGAAGCCATCATGCAGGGACGGGGCTCTGGTCTGCAACCGGCTGTTTGCTTGGCCANNNNNNNNNNNNNNNNNNNNNNNNNNNNNNNNNNNNNNNNNNNNNNNNNNNNNNNNNNNNNNNNNNNNNNNNNNNNNNNNNNNNNNNNNNNNNNNNNNNNNNNNNNNNNNNNNNNNNNNNNNNNNNNNNNNNNNNNNNNNNNNNNNNNNNNNNNNNNNNNNNNNNNNNNNNNNNNNNNNNNNNNNNNNNNNNNNNNNNNNNNNNNNNNNNNNNNNNNNNNNNNNNNNNNNNNNNNNNNNNNNNNNNNNNNNNNNNNNNNNNNNNNNNNNNNNNNNNNNNNNNNNNNNNNNNNNNNNNNNNNNNNNNNNNNNNNNNNNNNNNNNNNNNNNNNNNNNNNNNNNNNNNNNNNNNNNNNNNNNNNNNNNNNNNNNNNNNNNNNNNNNNNNNNNNNNNNNNNNNNNNNNNNNNNNNNNNNNNNNNNNNNNNNNNNNNNNNNNNNNNNNNNNNNNNNNNNNNNNNNNNNNNNNNNNNNNNNNNNNNNNNNNNNNNNNNNNNNNNNNNNNNNNNNNNNNNNNNNNNNNNNNNNNNNNNNNNNNNNNNNNNNNNNNNNNNNNNNNNNNNNNNNNNNNNNNNNNNNNNNNNNNNNTGAGACCCTTACTGCTATTCTAAGCCCTCTCATTGCTGAAAGGGAAGCCATGAAGAGCAGCAAATTAATGCTGGAGATGGGAGGCATCCTCAGAACTTTCAAGTTCATCTTCAGGGGCACTGGATATGATGAAAAA   [1967]
Berylmys_bowersi                 GAAAAGGCACCCGAAGAAGCACAAAAAGAGAAG---GATTCTTCAGAAGGGAAACCTTATCTTGAGCAGTCTCCAGTAGTTCTAGATAAGCCT---------------------GGGGGTCAGAATTCAGTTCTGACCCAN---CGAGCATTGAAACTCCATCCTAAATTTTCAAAGAAATTCCATGCTGATGGGAAGTCAAGCGACAAAGCAATTCACCAAGCCAGGCTTAGACACTTCTGCCGCATCTGTGGCAATCATTTCAAGAGTGACGGGCACAACCGGAGATACCCAGTCCATGGGCCCGTGGACATTAAAACTCAAAGCCTTTTCCGAAAGAAGGAAAAAAGAGTCACGTCCTGGCCAGATCTCATTGCCAGAGTTTTCCGGATTGATGTGAAGTCAGATGTCGACTCCATCCACCCCACCGAATTCTGCCATAACTGTTGGAGCATTATGCACAGGAAGTTCAGCAGTGCTCACAGTCAGGTCTACTGCCCAAGGAATGTGACCGTCGAGTGGCACCCCCACACACCGTCCTGTGACATCTGCTTTACTGCCCATCGGGGACTGAAGAGGAAG---AGACAT---CAGCCCAGCGTGCAGCTCAGCAAGAAACTAAAAACTGTGCTCAACCATGCTAGACGGGACCGT---------CGCAAGAGA---ATTCAGGCTAGGGTCAGCAGC---AAGGGAGTCATGAAGAAGATCTCCAACTGCAGTAAGATTCATCTCAGTACCAAGCTCCTTGCAGTAGACTTCCCAGCACACTTTGTGAAATCCATCTCCTGCCAGATCTGTGAACACATTCTGGCTGATCCGGTGGAGACCGGCTGTAAGCATCTGTTTTGTAGAATTTGCATTCTCCGATGCCTCAAGGTCATGGGCAGCTATTGTCCCTCTTGCCGATATCCATGCTTCCCGACTGACCTGGAGAGTCCGGTCAAGTCCTTTCTGAGCATCTTGAATTCTCTGATGGTGAAGTGTCCTGCCCAAGAGTGCAATGAGGAAGTGAGTCTGGAAAAATATAACCACCATGTCTCAAGCCACAAAGAATCTAAAGAGACTTTGGTACATATTAATAAAGGGGGCCGGCCTCGCCAGCATCTCCTGTCACTGACACGAAGGGCTCAGAAACATCGGCTGAGGGAGCTCAAGATTCAAGTCAAAGAATTTGCAGACAAAGAAGAAGGTGGAGATGTGAAGTCTGTGTGCTTGACATTGTTTCTGCTGGCACTGAGGGCGAGGAATGAGCACAGGCAAGCTGATGAGCTCGAGGCCATCATGCAAGGCCGGGGCTCCGGTCTCCAACCAGCTGTTTGCTTGGCCATCCGTGTCAATACCTTCCTCAGCTGTAGCCAGTACCATAAGATGTACAGGACGGTGAAAGCTATCACTGGGAGGCAGATTTTTCAACCTTTGCACGCTCTTCGGAATGCTGAGAAGGTCCTTCTACCAGGCTACCACCCCTTTGAGTGGCAGCCCCCTCTGAAGAACGTGTCCTCCAGAACCGACGTTGGAATTATTGATGGGCTGTCTGGACTTGCCTCCTCTGTAGATGAATACCCAGTGGACACGATTGCAAAGAGGTTCCGCTATGACTCTGCTTTGGTGTCTGCTTTGATGGACATGGAAGAAGACATCTTGGAAGGCATGAGATCCCAAGATCTTGATGACTACCTGAATGGTCCCTTCACCGTGGTGGTAAAGGAGTCTTGCGATGGAATGGGGGATGTGAGTGAGAAGCATGGGAGTGGGCCCGCAGTTCCAGAAAAGGCAGTTCGGTTCTCTTTCACAGTCATGAGAATTACAATCGAGCATGGCTCTCAGAACGTGAAGGTATTTGAGGAACCCAAGCCCAATTCTGAACTGTGTTGCAAGCCACTGTGTCTTATGCTGGCAGATGAGTCTGACCACGAGACACTTACTGCTATTCTCAGCCCCCTCATCGCTGAGAGGGAGGCCATGAAGAGCAGTGACTTAGTGCTGGAGATGGGAGGCATCCCCAGGACTTTTAAATTTATCTTCAGGGGCACTGGATATGACGAAAAA   [2016]
Brachytarsomys_albicauda         GAAAAGGCACCTGAAGAACCTCAAAAGGAAAAG---GAGTCCTCAGAGGGGAAACCTTATCTGGAGCAGTCTCCAGTAGTTCCGGATAAGCCT---------------------GGCGGTCAGAATTCCGTCCTGACTCAA---CGAGCATTGAAACTCCATCCCAAGTTTTCAAAGAAATTCCATGCTGATGGGAAGTCAAGAGACAAAGCAATTCACCAAGCCAGGCTTAGACACTTCTGCCGCATCTGTGGGAATCCTTTCAAGAGTGATAGGCACAGCCGGAGATACCCAGTCCACGGGCCCGTGGATGCTAAAACCCAAAGCCTTTTACGAAAGAAGGAAAAGAGAGTCACATCCTGGCCAGACCTCATTGCCAGGGTTTTCCGGATCGATGTGAAGGCAGATGTTGACACGATCCACCCCACTGAATTCTGCCATAACTGTTGGCGCATTATGCACAGAAAGTTCAGCAGTGCCCCCTGTGAGGTCTACTTCCCAAGAAATGAAACCATGGAGTGGCACCCCCACACACCATCCTGTGACATCTGCCTCAATGCCCACAGGGGACTCAAGAGGAAG---AGGCAT---GAGCCCAATGTGCAGCTGAGCAAGAAACTAAAAACTGTGCTCAACCAAGCGAGACGGGACCGT------CAGCGCAAGAGA---GCTCAGGCCAGAGTCAGCAGC---AAAGAAGTCATGAAGAAGATCGCCAACTGCAGTAAGATTCATCTCAGTACCAAGCTTCTTGCAGTGGACTTCCCGGCACACTTTGTTAAATCCATTTCCTGCCAGATATG----------------------------------------------------------------------------------------------------------------------------------------------------------------------------------------------------------------------------------------------------------------------------------------------------------------------------------------------------------------------------------------------------------------------------------------------------------------------------------------------------------------------------------------------------------------------------------------------------------------------------------------------------------------------------------------------------------------------------------------------------------------------------------------------------------------------------------------------------------------------------------------------------------------------------------------------------------------------------------------------------------------------------------------------------------------------------------------------------------------------------------------------------------------------------------------------------------------------------------------------------------------------------------------------------   [767]
Brachyuromys_betsileoensis       ------------------------------------------------------------------------------AGTCCAGATAAGCCT---------------------GGCGGTCAGAATTCCGTCCTGACTCAA---CGAGCATTGAAACTCCATCCCAAGTTTTCAAAGAAATTCCATGCTGATGGGAAGTCAAGAGACAAAGCAATTCACCAAGCCAGGCTTAGACACTTCTGCCGCATCTGTGGGAATCCTTTCAAGAGTGATAGGCACAGCCGGAGATACCCAGTCCACGGGCCCGTGGATGCTAAAACCCAAAGCCTTTTACGAAAGAAGGAAAAGAGAGTCACATCCTGGCCAGACCTCATTGCCAGGGTTTTCCGGATCGATGTGAAGGCAGATGTTGACACGATCCACCCCACTGAATTCTGCCATAACTGTTGGCGCATTATGCACAGAAAGTTCAGCAGTGCCCCCTGTGAGGTCTACTTCCCAAGAAATGAAACCATGGAGTGGCACCCCCACACACCATCCTGTGACATCTGCCTCAATGCCCACAGGGGACTCAAGAGGAAG---AGGCAT---GAGCCCAATGTGCAGCTGAGCAAGAAACTAAAAACTGTGCTCAACCAAGCGAGACGGGACCGT------CAGCGCAAGAGA---GCTCAGGCCAGAGTCAGCAGC---AAAGAAGTCATGAAGAAGATCGCCAACTGCAGTAAGATTCATCTCAGTACCAAGCTTCTTGCAGTGGACTTCCCGGCACACTTTGTTAAATCCATTTCCTGCCAGATATGTGAACACATTCTGGCTGACCCCGTGGAGACCAGCTGTAAGCACGTCTTTTGCAGGATCTGCATTCTCAGATGCCTCAAGGTCATGGGCAGCTATTGTCCCTCTTGCCGATATCCGTGCTTCCCTACTGACCTGGAGAGTCCAGTGAAGTCCTTTCTGAGCATCTTGAATTCTCTGATGGTGAAGTGTCCTGCACAGGAGTGCAATGAGGAAGTGAGTCTGGAAAAATATAACCACCATGTCTCAAGCCACAAAGAATCTAAAGAGACTTTGGTGCATATTAATAAAGGGGGCCGGCCTCGTCAACATCTCCTGTCACTGACACGCAGAGCTCAGAAACATCGGCTGAGGGAGCTCAAGATTCAAGTCAAAGAATTTGCTGACAAAGAAGAAGGTGGAGATGTGAAGTCTGTGTGCATGACTTTGTTCCTGCTGGCACTGAGGGCGAGGAATGAGCACAGACAGGCGGATGAGCTGGAAGCCATCATGCAGGGGCGGGGCTCTGGACTGCAACCAGCTGTTTGCTTGGCCATTCGCATCAATACTTTCCTCAGCTGCAGCCAGTATCATAAGATGTACAGGACTGTGAAAGCAATCACCGGGAGGCAAATTTTTCAGCCTTTGCATGCTCTTCGGAACGCTGAGAAAGTCCTTCTGCCAGGCTACCACCCCTTTGAGTGGCAGCCCCCTCTGAAGAACGTGTCCTCCAGAACCGATGTTGGAATTATTGATGGGYTGTCTGGACTTGCCTCCTCGGTGGATGAATACCCGGTGGATACCATTGCAAAGAGGTTCCGCTATGACTCTGCTTTGGTGTCCGCTTTGATGGACATGGAAGAAGAGATCTTGGAAGGCATGAGATCCCAAGATCTTGAGGACTATCTGAATGGTCCCTTCMCTGTGGTGGTAAAGGAGTCTTGCGATGGAATGGGGGATGTGAGCGAGAAGCACGGGAGTGGGCCCGCAGTTCCAGAAAAGGCGGTTCGTTTCTCATTCACAGTCATGAGAATCATGATACAGCATGGCTCACAAAATGTAAAGGTGTTTGAGGAAACCAAGCCCAACTCTGAACTGTGCTGTAAGCCACTGTGT------------------------------------------------------------------------------------------------------------------------------------------------------------------   [1782]
Brucepattersonius_igniventris    GAAAAGTCACCTGAAGAAGTGCAAAGGGAGAAG---TGTTCCTTGGAAGGGAACACTTACGGAGAGCAGTCTCCAGCACTTCCGGATAAGCCT---------------------GCGGGTCAGAATTCAGTTCTGACTCAA---CGAGCATTGAAACTCCACCCTAAATTTTCAAAGAAATTCCAAGCTGATGGGAAGCCAAGAGACAAAATAATTCACCAAGCCAGGCTTAGGCACTTCTGCCGCATCTGTGGGAATCCTTTCAAGAGTGACGAGCACAACCGGAGATACCCAGTCCATGGGCCCGTGGATGCTAAAACCCAGAGCCTTTTCCGAAAGAAGGAAAAGAGAGTCACTTCCTGGCCAGACCTCATTGCCAGGGTTTTCCGGATTGATGTGAAGGCGGATGTGGAATCCATCCATCCCACCGAATTCTGCCATAACTGTTGGAGTATTATGTACAGGAAGTTCAGTAGTGCCCCCTGCGGGGTCTACTTCCCAAGGAATGCGACCATGGAGTGGCATCCTCATACACCATCCTGTGACATCTGCCTCACTGCCCACCGGGGACTCAAGAGGAAGAAGAGGCAT---CAGCCCAATCTGCAGCTTAGCAAGAAACTAAAAACTGTGCTCAACCAAGCGAGACAGGACCGT------CAGCGCAAGCGA---GCTCAGGCTAGGGTCAGCAGC---AAGGAAGTCATGCAGAAGATCTCTACCTGCAGTAAGATTCATCTCAGTACCAAGCTTCTTGCAGTGGACTTCCCAGCACACTTTGTGAAATCCATCTCCTGCCAGATATGTGAACACATTCTGNNNNNNNNNNNNNNNNNNNNNNNNNNNNNNNNNNNNNNNNNNNNNNNNNNNNNNNNNNNNNNNNNNNNNNNNNNNNNNNNNNNNNNNNNNNNNNNNNNNNNNNNNNTCCCTACTGACCTGGAGAGTCCCGTGAAGTCCTTTCTGAACATCTTGAATTCTCTAATGGTGAAGTGTCCTGCACAAGAGTGCAATGAAGAGGTGAGTCTGGAAAAGTATAACCACCATGTCTCAAGTCATAAAGAGTCTAAAGAAGCTTTGGTGCATATTAATAAAGGGGGCCGGCCTCGTCAGCATCTCCTGTCACTGACACGCAGGGCTCAGAAACATAGGCTGAGGGAGCTCAAGATCCAAGTCAAAGAATTTGCTGACAAAGAAGAAGGTGGGGATGTGAAGTCTGTGTGCTTGACCTTGTTCTTGTTGGCACTGAGGGCCAGGAATGAACACAGACAAGCTGATGAGTTAGAGGCTATCATGCAGGGGAGGGGCTCTGGTTTGCAACCAGCTGTTTGCTTGGCCATTCGTGTCAATACCTTCCTCAGCTGCAGCCAATACCATAAGATGTACAGGACTGTGAAAGCCATCACTGGGAGACAGATCTTTCAGCCTTTACATGCTCTCCGCAATGCCGAGAAAGTCCTTCTGCCAGGCTACCACCCCTTTGAGTGGCAGCCCCCTCTGAAGAATGTGTCCTCCAGAACTGATGTTGGGATTATTGATGGACTGTCTGGACTTGCCTCTTCTGTAGATGAATACCCAGTAGATACCATTGCAAAGAGGTTCCGCTATGATTCTGCTTTGGTGTCTGCTTTGATGGACATGGAAGAAGACATCTTGGAAGGCATGAGATCCCAAGATCTTGATGATTACCTGAATGGTCCCTTCACTGTAGTGGTGAAGGAGTCTTGTGATGGAATGGGGGATGTGAGTGAGAAGCATGGTAGTGGGCCCGCAGTTCCTGAAAAGGCCGTTCGTTTCTCATTCACAGTAATGAGAATTACCATACAGCACGGCTCACAGAATGTAAAAGTGTTCGAGGAACCCAAACCCAATTCTGAACTGTGTTGCAAGCCACTGTGTCTTATGCTGGCAGATGAGTCTGACCACGAGACCCTGACTGCTATCCTGAGCCCCCTCATTGCTGAAAGGGAGGCCATGAAGAGCAGCGAATTAATGCTGGAGATGGGAGGCATTCTCAGGACTTTCAAGTTCATCTTCAGGGGCACTGGATATGATGAAAAA   [2022]
Bunomys_chrysocomus              GAAAAGGCACCCGAAGAAGCACAAAAAGAGAAG---GATTCCTCAGAAGGGAAACCTTATCTCGAGCAGTCTCCAGTAGTTCTAGATAAGCCT---------------------GGGGGTCAGAATTCAGTTCTGACCCAA---CGAGCATTGAAACTCCATCCTAAATTTTCAAAGAAATTCCATGCTGATGGGAAGTCAAGCGACAAAGCAATTCACCAAGCCAGGCTTAGACACTTCTGCCGCATCTGTGGCAATCATTTCAAGAGTGACGGGCACAACCGGAGATACCCAGTCCATGGGCCCGTGGACGCTAAAACTCAAAGCCTTTTCCGAAAGAAGGAAAAAAGAGTCACGTCCTGGCCAGATCTCATTGCCAGAGTTTTCCGGATTGATGTGAAGTCAGATGTTGACTCCATCCACCCCACCGAATTCTGCCATAACTGTTGGAGCATTATGCACAGGAAGTTCAGCAGTGCTCACAGTCAGGTCTACTGCCCAAGGAATGTGACCGCGGAGTGGCACCCCCAYACACCGTCCTGTGACATCTGCTTTACTGCCCATCAGGGACTGAAGAGGAAG---AGACAT---CAGCCCAACGTGCAGCTCAGCAAGAAACTAAAAACTGTGCTCAACCATGCTAGAYRGGACCGT---------CGCAAGAGA---ACTCAGGCTAGGGTCAGCAGC---AAGGAAGTCATGAAGAAGATCTCCAACTGCRGTAAGATTCATCTCAGTACCAARYYTCTTGCCGTAGACTTCCCAGCACAYTTTGTGAAATCCATCTCCTGCCAGATATGTGAACACATTCTGGCCGATCCGGTGGAGACCACCTGTAAGCACCTGTTCTGTAGAATATGCATTCTCCGATGCCTCAAGGTCATGGGCAGCTATTGTCCCTCTTGCCAATATCCATGCTTCCCTACTGACCTGGAGAGTCCCGTCAAGTCCTTTCTGAGCATCTTGAATTCTCTGATGGTGAAGTGTCCTGCCCAAGAGTGCAACGAGGAAGTGAGTCTGGAAAAATATAACCACCATGTCTCAAGCCACAAAGAATCTARAGAGACTTTGGTGCATATTAATAAAGGGGGCCGGCCTCGCCAGCATCTCCTGTCACTGACGCGAAGGGCTCAGAAACATCGGCTGAGGGAGCTCAAGATTCAAGTCAAAGAATTTGCGGACAAAGAAGAAGGTGGAGATGTGAAGTCTGTGTGCTTGACGTTGTTCCTGCTGGCACTgAgGGCAAGGAATGAGCACAGACAAGCTGATGAGCTCGAGGCCATCATGCAAGGCCGGGGCTCCGGTCTTCAACCAGCTGTTTGCTTGGCTATCCGTGTCAATACCTTCCTCAGCTGTAGCCAATACCATAAGATGTACAGGACGGTGAAAGCTATCACTGGGAGGCAGATCTTTCAACCTTTGCACGCTCTTCGGAATGCAGAGAAGGTCCTCCTACCAGGCTACCACCCCTTTGAGTGGCAGCCCCCTCTGAAGAACGTGTCCTCCAGAACTGACGTTGGAATTATTGATGGACTGTCTGGACTTGCCTCCTCTGTAGATGAATAYCCAGTGGACACAATTGCAAAGAGGTTCCGCTATGACTCTGCTTTGGTGTCTGCTTTGATGGACATGGAAGAAGACATCTTGGAAGGCATGAGATCCCAAGCTCTTGATGAYTACCTGAATGGTCCCTTCACCGTGGTGGTAAAGGAATCTTGTGATGGAATGGGAGATGTGAGTGAGAAGCATGGGAGTGGGCCCGCAGTTCCAGAAAAGGCAGTTCGGTTCTCTTTCACSGTCATGAGAATTACAATCGAGCATGGCTCTCAGAACGTGAAGATATTTGAGGAACCCAAGCCCAATTCTGAACTGTGTTGCAAGCCACTGTGTCTTATGCTGGCAGATGAGTCTGACCACGAGACACTTACTGCTATTCTCAGCCCCCTCATCGCTGAGAGGGAGGCCATGAAGAGCAGTGAATTAATGCTGGAGATGGGAGGCATCCCCAGGACTTTTAAATTTATCTTCAGGGGCACTGGATAKGACGAAAAA   [2016]
Calomys_callosus                 -AAAAGGCACCTGAAGATGTGCAAAAGGAGAAG---TGTTCCTTGGAAGGGAACACTTACGGAGAGCAGACTCCAGTACTTCCGGATAAGCCT---------------------GCTRGTCAGAATTCAGTTCCGACTCCG---CGAGTATTGAAACTCCACCCTAAATTTTCAAAGAAATTCCAAGTTGATGGGAAGCCAAGAGACAAARCAATTCACCAAGCCAAGCTTAGGCACTTCTGCCGCATCTGTGGAAATCCTTTCAAGAGTGATGGGCACAACMGGAGATACCCAGTCCATGGGCCTGTGGATGCTAAAACCCAGAGCCTTTTCCGAAAGAAGGAAAAGAGAGTCACTTCCTGGCCAGACCTCATTGCGAGGGTTTTCCGGATTGATGTGAAGGCGGATGTGGACTCCATCCACCCCACCGAATTCTGCCATAACTGTTGGAGCATTATGTACAGGAAGTTCAGTAGTRCCYCCTGCAAGGTCTACTTCCCAAGGAATGYGACCATGGAGTGGCATCCTCATACACCATCCTGTGACATCTGCCTCACTGCTCACCGGGGACTCAAGAGGAAGAAGAGGCAT---CAGCCCRATGTGCAGCTTAGCAAGAAACTAAAAACCGTGCTCAACAAAGCGAGACAGGACCGT------CAGCGCAAGCGA---GCTCAGGCTAGGGTCAGCAGC---AAGGAAGTCATGCAGAAGATCTCTAACTGCAGTAAGATTCATCTCAGTACCRAGCTTCTTGCAGTGGACTTCCCAGCACACTTTGTGAAATCCATCTCCTGCCAGATATGTGAACACATTCTGGCTGANNNNNNNNNNNNNNNNNNNNNNNNNNNNNNNNNNNNNNNNNNNNNNNNNNNNNNNNNNNNNNNNNNNNNNNNNNNNNNNNNNNNNNNNNNNNNNNNNNNNNNNNNNNNNNNNCTGGAGAGTCCAGTGAAGTCCTTTCTGAACGTCTTGAATTCTCTAATGGTGAAGTGTCCTGCACAAGAGTGCAATGAAGAGGTGAGTCTGGAAAAGTATAACCACCATGTCTCAAGTCACAAAGAGTCTAAAGAAGCCTTGGTGCATATTAATAAAGGGGGCCGGCCTCGTCAGCATCTCCTGTCACTGACACGCAGGGCTCAGAAACATAGGCTGAGAGAACTCAAGATTCAAGTCAAAGAATTTGCTGACAAAGAAGAAGGTGGGGATGTGAAGTCTGTGTGCTTGACACTGTTCTTGTTGGCACTGAGGGCCAGGAATGAACACAGACAAGCTGATGAGTTAGAGGCCATCATGCAGGGGAGGGGCTCTGGTCTGCAACCGGCTGTTTGCTTGGCCATTCGTGTTAACACCTTCCTCAGCTGCAGCCAATACCATAAAATGTACAGGACCGTGAAAGCCATCACTGGGAGACAGATCTTTCAGCCTCTACACGCTCTTCGCAATGCCGAGAAAGTCCTTCTGCCAGGCTACCACCCCTTTGAGTGGCAGCCCCCTCTGAAGAATGTGTCCTCCAGAACTGATGTTGGGATTATTGATGGACTGTCTGGACTTGCCTCTTCTGTGGATGAATACCCAGTAGATACCATTGCAAAGAGGTTCCGTTACGATTCTGCTTTGGTGTCTGCTTTGATGGACATGGAAGAAGACATCTTGGAAGGCATGAGACTCCAAGATCTTGACGATTACCTGAATGGTCCTTTCACTGTGGTGGTGAAGGAGTCTTGTGATGGAATGGGGGATGTGAGTGAGAAGCATGGTAGTGGGCCCGCAGTTCCCGAAAAGGCCGTTCGTTTTTCATTCACAGTAATGAGAATTACCATAGAGCACGGCTCACAGAATGTAAAAGTGTTTGAGGAACCCAAACCCAATTCTGAACTGTGTTGCAAGCCGCTGTGTCTTATGCTGGCAGATGAGTCTGACCACGAGACCCTGACTGCTATCCTAAGCCCCCTCATTGCTGAAAGGGAGGCCATGAAGAGCAGCGAATTGATGCTGGAGATGGGAGGCATCCTCAGGACTTTCAAGTTCATCTTCAGGGGCACTGGGTATGATGAAAAG   [2021]
Calomys_lepidus                  GAAAAGGCACCTGAAGATGTGCAAAGGGAGAAG---TGTTCCTTGGAAGGGAACACTTACRGAGAGCAGTCTCCAGTACTTCCGGATAAACCT---------------------GCTGGTGAGAATTCAGTTCCGACTCCG---CGAGTATTGAAACTCCACCCTAAATTTTCAAAGAAATTCCAAGTTGATGGGAAGCCAAGAGACAAAGCAATTCACCAAGCCAGGCTTAGGCACTTCTGCCGCATCTGTGGAAATCATTTCAAGAGTRATGGGCACAACCGGAGATACCCAGTCCATGGGCCTGTGGATGCTAAAACCCAGAGCCTTTTCCGAAAGAAGGAAAAGAGAGTCACTTCCTGGCCAGACCTCATTGCGAGGGYTTTCCGGATTGATGTGAAGGCAGATGTGGACTCCATCCACCCCACCGAATTCTGCCATAACTGTTGGAGCATTATGTACAGGAAGTTCAGTAGTGCCCCCTGCAAGGTCTACTTCCCAAGGAATGCGACCATGGAGTGGTATCCTCATGCACCATCCTGTGACATCTGCCTCACTGCTCACCGGGGACTCAAGAGGAAGAAGAGGCAT---CAGCCCAATGTGCAGCTTAGCAAGAAACTAAAAACTGTGCTCAACGAAGCGAGACAGGACCGT------CAGCGCAAGCGA---GCTCAGGCTAGGGTCAATAGC---AAGGAAGTCATGCAGAAGATCTCTGACTGCAGTAAGATTCATCTCAGTACCAAGCTTCTTGCAGTGGACTTCCCAGCACACTTTGTGAAATCCATCTCCTGCCAGATATGTGAACACATTCTGGCTGACCCCGTGGAGACTAGCTGTAAGCACGTGTTTTGCAGGATCTGTATTCTCCGCTGCCTCAAAGTCATGGGCAGCCACTGCCCTTCTTGYCGATATCCATGCTTCCCTACTGACCTGGAGAGTCCAGTGAAGTCCTTTCTGAACGTCTTGAATTCTCTAATGGTGAAGTGTCCTGCACAAGAGTGCARTGAAGAGGTGAGTCTGGAAAAGTATAACCACCATGTCTCAAGTCACAAAGAGTCTAAAGAAGCTTTGGTGCATATTAATAAAGGGGGCCGGCCTCGTCAGCATCTCCTGTCACTGACACGCAGGGCTCAGAAACATAGGCTGAGAGAACTCAAGATTCAAGTCAAAGAATTTGCTGACAAAGAAGAAGGTGGGGATGTGAAGTCTGTGTGCTTGACACTGTTCTTGTTGGCACTGAGGGCCAGGAATGAACACAGACAAGCTGATGAGTTAGAGGCCATCATGCAGGGGAGGGGCTCTGGTCTGCAACCAGCTGTTTGCTTGGCTATTCGTGTCAACACCTTCCTCAGCTGCAGCCAATACCATAAAATGTACAGGACTGTGAAAGCCATCACTGGGAGACAGATCTTTCAGCCTCTACATGCTCTTCGCAATGCTGAGAAAGTCCTTCTGCCAGGCTACCACCCCTTTGAGTGGCAGCCCCCTCTGAAGAATGTGTCCTCCAGAACTGATGTTGGGATTATTGATGGACTGTCTGGACTTGCCTCTTCTGTGGATGAGTACCCAGTAGATACCATTGCAAAGAGGTTCCGTTACGATTCTGCTTTGGTGTCTGCTTTGATGGACATGGAAGAAGACATCTTGGAAGGCATGAGATTCCAAGATCTTGATGATTACCTGAATGGTCCTTTCACTGTAGTGGTGAAGGAGTCTTGTGATGGAATGGGGGATGTGAGTGAGAAGCATGGTAGTGGTCCCGCAGTTCCCGAAAAGGCCGTTCGCTTTTCATTCACAGTAATGAGAATTACCATAGAGCACGGYTCACAGAATGTAAAAGTGTTTGAGGAACCCAAACCCAATTCTGAACTGTGTTGCAAGCCGCTGTGTCTTATGCTGGCCGATGAGTCTGACCAYGAGACCCTGACTGCTATCCTAAGCCCCCTCATTGCTGAAAGGGAGGCCATGAAGAGCAGCGAATTAATGCTGGAGATGGGAGGCATTCTCAGGACTTTCAAGTTCATCTTCAGGGGCACTGGGTATGATGAAAAG   [2022]
Calomys_venustus                 -------------------------------------------------------CTTATGGAGAGCAGTCTCCAGTACTTYCCGATAAGCCT---------------------GCTAGWCAGAATTCAGTNCCGACTCCG---CNAGTATTGAAACTCCACCCTAAATTTTCAAAGAAATTCCAAGTTGATGGGAAGCCAAGAGACAAAACAATTCACCAAGCCAGGCTTAGGCACTTCTGCCGCATCTGTGGAAATCCTTTCAAGAGTGATGGGCACAACAGGAGATATCCAGTCCATGGGCCTGTGGATGCTAAAACCCAGAGCCTTTTCCGAAAGAAGGAAAAGAGAGTCACTTCCTGGCCAGACCTCATTGCGAGGGTTTTCCGGATTGATGTGAAGGCGGATGTGGACTCCATCCACCCCACCGAATTCTGCCATAACTGTTGGAGCATTATGTACAGGAAGTTCAGTAGTGCCCCCTGCAAGGTCTACTTCCCAAGGAATGTGACCATGGAGTGGCATCCTCATACACCATCCTGTGACATCTGCCTCACTGCTCACCGGGGACTCAAGAGGAAGAAGAGGCAT---CAGCCCGATGTGCAGCTTAGCAAGAAACTAAAAACCATGCTCAACAAAGCAAGACAGGACCGT------CAGCGCAAGCGA---GCTCAGGCTAGGGTCAGCAGC---AAGGAAGTCATGCAGAAGATCTCTAACTGCAGTAAGATTCATCTCAGTACCGAGCTTCTTGCAGTGGACTTCCCAGCACACTTTGTGAAATCCATCTCCTGCCAGATATGTGAACACNNNNNNNNNNNNNNNNNNNNNNNNNNNNNNNNNNNNNNNNNNNNNNNNNNNNNNNNNNNNNNNNNNNNNNNNNNNNNNNNNNNNNNNNNNNNNNNNNNNNNNNNNNNNNNNNNCCCTACTGACCTGGAGAGTCCAGTGAAGTCCTTTCTGAACGTCTTGAATTCTCTAATGGTGAAGTGTCCTGCACAAGAGTGCAATGAAGAGGTGAGTCTGGAAAAGTATAACCACCATGTCTCAAGTCACAAAGAGTCTAAAGAAGCCTTGGTGCATATTAATAAAGGGGGCCGGCCTCGTCAGCATCTCCTGTCACTGACACGCAGGGCTCAGAAACATAGGCTGAGAGAACTCAAGATTCAAGTCAAAGAATTTGCTGACAAAGAAGAAGGTGGGGATGTGAAGTCTGTGTGCTTGACACTGTTCTTGTTGGCACTGAGGGCCAGGAATGAACACAGACAAGCTGATGAGTTAGAGGCCATCATGCAGGGGAGGGGCTCTGGTCTGCAACCGGCTGTTTGCTTGGCCATTCGTGTTAACACCTTCCTCAGCTGCAGCCAATACCATAAAATGTACAGGACTGTGAAAGCCATCACTGGGAGACAGATCTTTCAGCCTCTACACGCTCTTCGCAATGCCGAGAAAGTCCTTCTGCCAGGCTACCACCCCTTTGAGTGGCAGCCCCCTCTRAAGAATGTGTCCTCCAGAACTGATGTTGGGATTATTGATGGACTGTCTGGACTTGCCTCTTCTGTGGATGAATACCCAGTAGATACCATTGCAAAGAGGTTCCGTTACGATTCTGCTTTGGTGTCTGCTTTGATGGACATGGAAGAAGACATCTTGGAAGGCATGAGACTCCAAGATCTTGACGATTACCTGAATGGTCCTTTCACTGTGGTGGTGAAGGAGTCTTGTGATGGAATGGGGGATGTGAGTGAGAAGCATGGTAGTGGGCCCGCAGTTCCCGAAAAGGCCGTTCGTTTTTCATTCACAGTAATGAGAATTACCATAGAGCACGGCTCACAAAATGTAAAAGTGTTTGAGGAACCCAAACCCAATTCTGAACTGTGTTGCAAGCCGCTGTGTCTTATGCTGGCAGATGAGTCTGACCACGAGACCCTGACTGCTATCCTAAGCCCCCTCATTGCTGAAAGGGAGGCCATGAAGAGCAGCGAATTGATGCTGGAGATGGGAGGCATCCTCAGGACTTTCAAGTTCATCTTCAGGGGCACTGGGTATGATGAAAAG   [1970]
Calomyscus_sp                    GAAAAAGCACCGGAAGAAGCACAAAAGGAGAAG---GATTCCTCAGACGGGAAACCTTCTCTGGAGCAATCTCCAGCTGTTCCGGGAAAGCCT---------------------GGTGGTCAAAATGCAGTCTTACCTCAA---CGAGCATTGAAACTCCACCCTAAGTTTTCAAAGAAATTCCATGCCGATGGGAAGTCAAGAGACAAAGCAATTCACCAAGCCAAGCTTAGACACTTCTGCCGCATCTGTGGGAATCCTTTCAAGAATGATGGGCACAACCGGAGATACCCAGTCCACGGGCCTGTGGATGCTAAAACCCAAAGCCTTTTACGAAAGAAGGAAAAGAGAGCCACGTCCTGGCCAGATCTCATTGCCAGGGTTTTCCGAATTGATGTGAAGGCAGATGTTGACACGATCCACCCTACTGAATTTTGCCATAACTGCTGGAGCMTTATGTACCGGAAGTTCAGCAGTGCCCCTTGTGAGGTCTACTTTCCCAGGAATGCGACCGTGGAGTGGCATCCCCACACACCATCCTGTGACATCTGCTTCACTGCCCATGGCGGACTCAAGAGGAAG---AGGCAC---CAGCACAATGTGCAGCTTAGCAAGAAACTAAAAACTGTGCTCAACCAAGCGAGACGGGACCGT------CAGCGCAAGAGA---GCTCAGGCCAGGCTCAGCACC---AAGGAAGTCATGAAGAAGATCTCCAACTGCGGTAAGATTCATCTCAGCACCGAGCTTCTTGCAGTGGACTTCCCAGCACACTTTGTGAAATCCATCTCCTGCCAGATCTGTGAACACATTCTGGCTGACCCCGTGGAGACAAGCTGTAAGCACGTATTTTGCAGGATCTGCATTCTCCGATGCCTCAAAGTCATGGGCAGCTATTGTCCCTCTTGCCGATATCCATGCTTCCCTACTGACCTGGAGAGTCCAGTGAAATCCTTTCTAAGCATCTTGAATTCTCTGATGGTGAAGTGTCCTGCACAAGAGTGCAATGAGGAGGTCAGTCTGGAAAAGTATAACAGCCATGTTTCAAGCCACAAAGAATCTAAAGAGACTTTGGTGCACATTAATAAAGGGGGCCGACCTCGTCAGCATCTCCTGTCACTGACACGCAGAGCTCAGAAGCATAGGCTAAGGGAGCTCAAGATTCAAGTCAAAGAATTTGCTGACAAAGAAGAAGGTGGAGATGTGAAGTCTGTGTGCTTGACGTTGTTCCTGCTGGCACTGAGARCGAGGAATGAGCATA--------------------------------------------------------------------------------------------------------------------------------------------------------------------------------------------------------------------------------------------------------------------------------------------------------------------------------------------------------------------------------------------------------------------------------------------------------------------------------------------------------------------------------------------------------------------------------------------------------------------------------------------------------------------------------------------------------------------------------------------------------------------------------------------------------------------------   [1225]
Cerradomys_subflavus             GAAAAGGCACCTGAAGAAGTGCAAAGGGAGAAG---TGTTCCTTGGAAGGAAACACTTACCGAGAGCAGTTTCCAGGACTTCCGGATAAGCCT---------------------GTGGGTCAGAGTTCAGTTCCGACTCAA---CGAGCATTGAAACTCCATCCTAAATTTTCAAAGAAATTCCAAGCTGATGGGAAGCCAAGAGACAAAGCAATTCACCAAGCCAGGCTTAGGCACTTCTGCCGCATCTGTGGGAATCTTTTCAAGAGTGATGGGCACAAGCAGAGATACCCAGTCCATGGGCCTGTGGATGCTAAAACCCAGATCCTTTTCCGAAAGAAGGAAAAGAGAGTCACTTCCTGGCCAGATCTCATTGCCAGGGTTTTCCGGATTGATGTGAAGGCAGATGTGGACTCCATCCACCCCACCGAATTCTGCCGTAACTGTTGGAGGATTATGTACAGGAAGTTCAGTAGTGCCCCCTGCGAGGTCTACTTCCCAAGGAATGTGACCATGGAGTGGCACCCTCATACACCATCCTGTGACATCTGCCTCACTGCTCACCGGGGACTCAAGAGGAAG---AGGCAT---CAGCCCAATGTGCAGCTTAGCAAGAAACTAAAAACTGTGTTCAACCAAGCGAGACGGGACCGT------CAGCGCAAGCGA---GCTCAGGCTAGGGTCAGCAGC---AAGGAAGTCATGCAGACGATCTCCAACTGCGCTAAGATTCATCTCAGTACCAAGCTTCTTGCAGTGGACTTCCCAGCACACTTTGTGAAATCCATCTCCTGCCAGATATGCGAACACATTCTGGCCGACCCCGTGGAGACCAGCTGTAAGCACGTATTTTGCAGAATCTGTATTCTCCGATGCCTCAAAGTCATGGGCAGCTATTGCCCTTCTTGCCGATATCCATGCTTCCCTACTGACCTGGAGAGTCCAGTGAAGTCCTTTCTGAACATCTTGAATTCCCTAATGGTGAAGTGTCCTGCACAAGAGTGCAATGAAGAGGTGAGTCTGGAAAAGTATAACCACCATGTCTCAAGTCACAAAGAGTCGAAAGAAGCTTTGGTGCATATTAATAAAGGGGGCCGGCCTCGTCAGCATCTCCTGTCACTGACACGCAGGGCTCAGAAACATAGGCTGAGGGAGCTCAAGATTCAAGTCAAAGAATTTGCTGACAAAGAAGAAGGTGGGGATGTGAAGTCTGTGTGCTTGACGTTGTTCTTGTTGGCACTCAGGGCCAGGAATGAACACAGACAAGCCGATGAG------------------------------------------------------------------------------------------------------------------------------------------------------------------------------------------------------------------------------------------------------------------------------------------------------------------------------------------------------------------------------------------------------------------------------------------------------------------------------------------------------------------------------------------------------------------------------------------------------------------------------------------------------------------------------------------------------------------------------------------------------------------------------------------------------------   [1239]
Chinchillula_sahamae             ---------------------------------------------------------------GAGCAGTCTCCAGTAGTTCCAGATAAGCCT---------------------GCTGGTCAGACTTCAGTTCCAGCTCAA---CGAGCATTGAAACTCCACCCTAAATTTTCAAAGAAATTCCAAGCTGATGGGAAGCCAAGAGACAAAGCAATTCACCAAGCCAGGCTTAGGCACTTCTGCCGCATCTGTGGGAATCCTTTCAAGAGTGATGGGCACAACCGGAGATACCCAGTCCATGGGCCTGTGGATGCTAAAACCCAGAGCCTTTTCCGAAAGAAGGAAAAGAGAGTCACTTCCTGGCCAGACCTCATTGCCAGGGTTTTCCGGATTGATGTGAAGGCAGATGAGGACTCCATCCACCCCACTGAATTCTGCCATAACTGTTGGAGCATTATGTACAGGAAGTTCAGTAGTGCCCCCTGCAAGGTCTACTTCCCAAGGAATGCGACCATGGAGTGGCATCCTCATACATCATCTTGTGACATCTGCCTCACTGCCCACCAGGGACTCAAGAGGAAGAAGAGGCAT---CAGCCCAATGTGCAGCTTAGCAAGAAACTAAAAACTGTGCTCAACCAAGCGAAACAGGACCGT------CAGCGCAAGCGA---GCTCAGGCTAGGGTCAGCAGC---AAGGAAGTCATGCAGAAGATCTCTAACTGCAGTAAGATTCATCTCAGTACCAAGCTTCTTGCAGTGGACTTCCCTGCACACTTTGTGAAATCCATCTCCTGCCAGATATGTGAACACATTCTGGCTGACCCTGTGGAGACCAGCTGTAAGCACGTATTTTGCAGGATCTGTATTCTCCGATGCCTCAAAGTCATGGGCAGCTATTGCCCTTCTTGCCGATATCCATGCTTCCCTACTGACCTGGAGAGTCCAGTGAAGTCCTTTCTGAACATCTTGAATTCTCTAATGGTGAAGTGTCCTGCACAAGAGTGCAATGAAGAAGTGAGTTTGGAAAAGTATAACCACCATGTCTCAAGTCACAAAGAGTCTAAGGAAGCTTTGGTGCATATTAATAAAGGGGGCCGGCCTCGTCAGCATCTCCTGTCACTGACACGCAGGGCTCAGAAACATAGGCTGAGGGAGCTCAAGATTCAAGTCAA-------------------------------------------------------------------------------------------------------------------------------------------------------------------------------------------------------------------------------------------------------------------------------------------------------------------------------------------------------------------------------------------------------------------------------------------------------------------------------------------------------------------------------------------------------------------------------------------------------------------------------------------------------------------------------------------------------------------------------------------------------------------------------------------------------------------------------------------------------------------------------------------------------------------   [1079]
Chiromyscus_chiropus             GAAAAGGCACCCGAAGAAGCACAAAAAGAGAAG---GATTCCTCAGAAGGGAAACCTTATCTCGAGCAGTCTCCAGTAGTTCTAGATAAGCCT---------------------GGGGGTCAGAATTCAGTTCTGACCCAA---CGAGCATTGAAACCCCATCCTAAATTTTCAAAGAAATTCCGTGCTGATGGGAAGTCAAGCGACAAAGCAATTCACCAAGCCAGGCTTAGACACTTCTGCCGCATCTGTGGGAATCGTTTCAAGAGTGATGGGCACAACCGGAGATACCCAGTTCATGGGCCTGTGGATGCCAAAACTCAAGGCCTTTTCCGAAAGAAGGAAAAAAGAGTCACGTCCTGGCCAGATCTCATTGCCAGGGTTTTCCGGATTGATGTGAAGTCAGATGTTGACTCCATCCACCCCACCGAATTCTGCCATAACTGTTGGAGCATTATGCACAGGAAGTTTAGCAGTGCTCACAGTCAAGTCTACTGCCCAAGGAATGTGACCGTGGAGTGGCACCCCCACACACCGTCCTGTGACATCTGCTTTACTGCCCATCGGGGACTGAAGAGGAAG---AGACAT---CAGCCCAATGTGCAGCTCAGCAAGAAACTAAAAACTGTGCTCAACCACACTAGACGGGACCGT---------CGCAAGAGA---ACTCAGGCTAGGGTCAGCAGC---AAGGAAGTCATGAAGAAGATCTCCAACTGCAGTAAGATTCATCTCAGTACCAAGCTTCTTGCAGTAGACTTCCCAGCACACTTTGTGAAATCCATCTCCTGCCAGATATGCGAACACATTCTGGCTGATCCGGTGGAGACCAGCTGTAAGCACCTATTTTGTAGAATCTGCATTCTCAGATGCCTCAAAGTCATGGGCAGCTATTGTCCCTCTTGCCGATATCCATGCTTCCCTACTGACCTGGAAAGTCCGGTCAAGTCCTTTCTGAGCATCTTGAATTCTCTGATGGTGAAGTGTCCTGCCCAAGAGTGCAATGAGGAAGTGAGTCTAGAAAAATATAACCACCATGTCTCAAGCCACAAAGAATCTAAAGAGACTTTGGTGCATATCAATAAAGGTGGCCGGCCTCGCCAGCATCTTCTGTCACTGACACGAAGGGCTCAGAAACATCGGCTGAGGGAGCTCAAGATTCAAGTCAAAGAATTTGCTGACAAAGAAGAAGGTGGAGATGTGAAGTCTGTGTGCTTGACGTTGTTCCTGCTGGCACTGAGGGCGAGGAATGAGCACAGACAAGCTGATGAGCTAGAGGCCATCATGCAAGGCCGGGGCTCCGGTCTTCAACCAGCTGTTTGCTTGGCCATCCGTGTCAATACCTTCCTCAGCTGTAGCCAATACCATAAGATGTACAGGACCGTGAAAGCCATCACCGGGAGGCAGATTTTTCAGCCTTTGCACGCTCTTCGGAATGCCGAGAAGATCCTTCTACCAGGCTACCACCCCTTTGAGTGGCAGCCCCCTCTGAAGAACGTGTCCTCCAGAACTGATGTTGGAATTATTGATGGGCTGTCTGGACTTGCCTCCTCTGTAGATGAATACCCAGTGGATACAATTGCAAAGAGGTTCCGCTATGACTCTGCTTTGGTGTCTGCTCTGATGGACATGGAAGAAGACATCTTGGAAGGCATGAGATCCCAAGATCTTGATGACTACCTGAATGGTCCCTTCACTGTGGTGGTAAAGGAGTCTTGCGATGGAATGGGGGATGTGAGTGAGAAGCATGGGAGTGGGCCCGCAGTTCCAGAAAAGGCAGTTCGGTTCTCTTTCACAGTCATGAGAATTACAATAGAGCATGGCTCTCAGAACGTGAAGGTATTTGAGGAACCCAAGCCCAATTCTGAACTGTGTTGCAAGCCACTGTGTCTTATGCTGGCAGATGAGTCTGACCACGAGACCCTTACTGCTATTCTCAGCCCCCTCATCGCTGAGAGGGAAGCCATGAAGAGCAGTGAATTAATGCTGGAGATGGGAGGCATCCCCAGGACTTTTAAGTTTATCTTCAGGGGCACCGGATATGACGAAAAA   [2016]
Chiropodomys_gliroides           ----AGGCACCTGAAGAAGCACAAAAGGAG------GAGTCCTCAGAGGGGAAACCTCATCTAGAGCAGTCTCCAGTAGTTCCAGATAAGCCT---------------------GGTGGTCAGAACTCAGTTCTGACCCCA---CGAGCATTGAAGCTCCACCCTAAATTTTCAAAGAAATTCCATGCTGATGGGAAGCCAAACGACAGAGCAATTCACCAAGCCAGGCTTAGACACTTATGCCGCATCTGTGGGAATCGTTTCAAGAGTGACGGGCACAACCTGAGATACCCAGTCCATGGGCCTGTGGATGCTAAAACCCAAAGCCTTTTCAGAAAGAAGGAAAAAAGAGTCACTTCCTGGCCAGACCTCATTGCCAGGGTTTTCCGGATAGATGTGAAGGCGGATGTTGAGTCCATCCACCCCACCGAATTCTGCCATAACTGTTGGAGCATTATGCACAGAAAGTTCAGCAGTGCCCACAGTCAGGTCTACTTCCAAAGGAATGTGAATGTGGAGTGGCACCCCCACACACCGTCCTGTGACATCTGCTTCACTGCCCATCGGGAACTAAAGAGGAAG---AGACAT---CAGCCCAATGTGCAGCTCAGCAAGAAACTAAAAACTGTGCTCAACCATGTGAGACGGGACCGT---------CGCAAGAGA---ACTCAGGCTGGAGTCAGCAGC---AAGGAAGTCATGAAGAAGATCTCCAACTGCAGTAAGATTCACCTCAGTACCAAGCTTCTTGCAGTGGACTTCCCAGCACACTTTGTGAAATCCATCTCCTGCCAGATATGTGAACACATTCTGGCTGATCCCGTGGAGACCAGTTGTAAGCACCTGTTTTGTAGGATCTGCATTCTCAGATGCCTGAAAGTCATGGGCAGTTATTGTCCCTCTTGCCGATATCCATGCTTCCCTACGGATCTGGAGAGTCCAGTGAAGTCCTTTCTGAGCATCTTAAATTCTCTGATGGTGAAGTGTCCTGCACAAGAGTGCAGTGAGGAAGTGAGTCTGGAAAAATATAACCACCACGTCTCAAGCCACAAAGAATCTAAAGAGACTTTGGTGCATATTAATAAAGGGGGCCGGCCTCGTCAGCATCTCCTGTCCCTGACACGAAGGGCTCAGAAACATCGGCTGAGGGAGCTCAAGATTCAAGTCAAAGAATTTGCTGATAAAGAAGAAGGTGGAGATGTGAAGTCTGTGTGTTTAACCTTGTTCCTGCTGGCACTGAGGGCCAGAAATGAGCACAGACAAGCTGATGAGTTAGAGGCCATCATGCAAGGCCGGGGCTCCGGGCTTCAGCCAGCTGTTTGCTTGGCCATCCGTGTCAATACGTTCCTCAGCTGTAGCCAATACCATAAGATGTACAGGACTGTGAAAGCTATCACTGGGAGGCAGATTTTTCAACCTCTGCATGCTCTTCGGAATGCTGAGAAAGTCCTTCTGCCAGGCTACCACCCCTTTGAGTGGCAGCCCCCTCTGAAGAATGTCTCCTCCAGAACGGATGTTGGAATCATTGATGGGCTGTCTGGACTTGCCTCCTCTGTAGATGAATACCCAGTAGATACAATTGCAAAGAGGTTCCGCTATGACTCTGCTTTGGTGTCTGCTTTGATGGACATGGAAGAAGACATCTTGGAAGGCATGAAATCCCAAGATCTTGAGGACTACCTGAATGGACCCTTCACAGTAGTGGTAAAGGAGTCCTGCGATGGAATGGGGGATGTGAGTGAGAAGCATGGGAGTGGGCCCGCAGTTCCAGAAAAGGCGGTTCGTTTCTCTTTCACAGTCATGAGAATTACAATAGAGCATGGCTCGCAGAATGTGAAGGTGTTTGAGGAACCCAAGCCCAATTCTGAACTGTGTTGCAAGCCATTGTGTCTTATGCTGGCAGATGAGTCTGACCACGAGACCCTTACTGCTATTCTAAGCCCCCTCATTGCAGAGAGGGAGGCGATGAAGAGCAGTGAATTAA--------------------------------------------------------------------   [1941]
Chiruromys_vates                 GAAAAAGCACCCGAAGAAGCACAAAAGGAG------GAGTCCTCAGAGGGGAAACCTTATCTAGAGCAGTCTCCAGTAGTTCCAGATAAACCT---------------------AGTGGTCAGAACTCAGTTCTGACCCAA---AGAGCATTGAAACTCCACCCTAAATTTTCAAAGAAATTCCATGCTGATGCGAAGTCAAGCGACAAAGCAATTCATCAAGCCAGGCTTAGACACTTCTGCCGCATCTGTGGGAATCGTTTCAAGAGTGACCGGCACAACCGGAGGTACCCAGTCCATGGGCCTGTGGATGCTAAAACCCAAAGCCTTTTCCGAAAGAAGGAAAGAAGAGTCACTTCCTGGCCAGACCTCATTGCCAGGGTTTTCCAGATTGATGTGAAGGCAGATGTTGACTCCATCTACCCCACCGAATTCTGCCATAACTGTTGGAGCATTATGCACAGAAAGTTCAGCAGTGCCCACAGTCAGGTCTACTTCCCAAGGAATGTGACTGTGGAGTGGCACCCACACACACCGTCCTGTGACATCTGCTTCACTGCACATCGGGAACTAAAGAGGAAG---AGACAT---CAGCCCAATGGACAGCTCAGCAAGAAACTAAAAACCGTGCTCAACCATTCGAGACGTGACCAT---------CGCAAGAGA---ACTCAGGCTAGAGTCAGCAGC---AAGGAAGTCATGAAGAAGATCTCCAACTGCAGTGAGATTCATCTCAGTACCAAGCTTCTCGCAGTGGACTTCCCAGCACACTTTGTGAAATCCATCTCCTGCCAGATATGTGAACACATTCTGGCTGATCCCGTGGAGACCAGTTGTAAGCACCTCTTTTGTAGGATCTGCATTCTCAGATGTCTCAAAGTCATGGGCAGTTATTGTCCCTCTTGCCGATATCCATGCTTCCCTACTGACCTGGAGAGTCCTGTGAAGTCCTTTCTGAGCATCTTGAATTCTCTGATGGTGAAGTGTCCTGCACAAGAGTGCAGTGAGGAAGTGAGTCTGGAAAAATATAACCACCATGTCTCAAGCCACAAAGAATCTAAAGAGACTTTGGTGCATATTAATAAAGGGGGCCGGCCTCGCCAGCATCTCCTGTCATTGACACGAAGGGCTCAGAAACATCGGCTGAGGGAGCTCAAGATTCAAGTCAAAGAATTTGCTGACAAAGAAGAAGGTGGAGATGTGAAGTCTGTGTGCTTGACCTTGTTTCTGCTGGCACTGAGGGCGAGAAATGAGCACAGACAGGCGGATGAACTAGAGGCTATCATGCAAGGCCGGGGCTCTGGGCTTCAACCAGCTGTTTGCTTGGCCATCCGTGTCAATACCTTCCTCAGCTGTAGCCAATACCACAAGATGTACAGGACTGTGAAAGCTATCACCGGGAGGCAGATTTTCCAACCTTTGCATGCTCTTCGGAATGCTGAGAAAGTCCTTCTGCCAGGCTACCACCCCTTTGAGTGGCAGCCCCCTCTGAAGAACGTGTCCTCCAGAACAGATGTTGGAATTATTGATGGGCTGTCTGGACTTTCCTCCTCAGTAGATGAATACCCAGTAGATACAATTGCAAAGAGATTCCGCTATGACTCTGCTTTGGTGTCTGCTTTGATGGACATGGAAGAAGACATCTTGGAAGGCATAAGATCCCAAGATCTTGATGATTACCTGAATGGACCCTTCACAGTAGTGGTAAAGGAGTCTTGTGATGGGATGGGGGATGTGAGTGAGAAGCATGGGAGTGGGCCCGCAGTTCCAGAAAAAGCGGTTCGTTTCTCTTTCACAGTCATGAGAATTACGATAGAGCATGGCTCGCAGAACTTGAAGGTGTTTGAGGAACCCAAGCCCAATTCTGAACTGTGTTGCAAGCCATTGTGTCTTATGCTGGCAGATGAGTCTGACCACGAGACACTTACTGCTATTCTAAGCCCCCTCATTGCTGAGAGGGAGGCGATGAAGAGCAGTGAATTWCTgCTGGAGATGGGAGGCATCCCCAGGACTTTTAAGTTCATCTTCAGGGGCACYGGATAWGATGAAAAA   [2013]
Chrotomys_gonzalesi              ------------------------------------------TCAGAGGGGAAACCYTATGTAGAGCAGTCTCCAGTAGTTCCAGATAAGCCT---------------------AGTGGTCAGAACYCAGTTCTGACCCAA---CGAGCATTGAAACTACACCCTAAATTTTCAAAGAAATTCAATGCTGATGAGAAGTCAAGCGACAAAGCAATTCATCAAGCCAGGCTTAGACACTTCTGCCGCATCTGTGGGAWTCATTTCAAGAGTGACAGGCACAACCGGAGATACCCAGTCCATGGGCCTGTGGATGCTAAAACCCAAAGCCTTTTCCGAAAGAAAGAAAAAAGAGTCACTTCCTGGCCAGACCTCATTGCCAGGGYTTTCCGGATTGATGTGAAGGCAGATGTTGACTCCGTCCACCCCACCGAATTCTGCCATAACTGTTGGAGCATTATGCACAGAAAGTTCAGCAGTGCCCACAGTCAGGTCAACTTCCCAAGGAATGTAACTGTGGAGTGGCACCCCCACACACCATCCTGTAACATCTGTTTCACTGCCCATTGGGGACTAAAGAGGAAG---AGACAT---CAGCCCAATAGGCAGCTCAGCAAGAAACTAAAAACCGTGCTCAACCATGCGAGACRTGACAGT---------CGCAAGAGA---ACTCAGGCTAGGGTCAACAGC---AAGGAAGTCATGAAGAAGATCTCCAACTGCAGTAAGATTCATCTCAGTACTAAGCTTCTTGCAGTGGACTTCCCAGCACACTTTGTGAAATCCATCTCCTGCCAGATATGTGAACACATTCTGGCTGATCCCGTGGAGACCAGTTGTAAGCACCTATTTTGTAGGATCTGCATTCTCAGATGCCTCAAAGTCATGGGCAGCTATTGTCCCTCTTGCCGATACCCATGCTTCCCTACTGACCTGGAGAGTCCGGTGAAGTCCTTTCTGAGCATCTTGAATTCTCTGATGGTGAAGTGTCCTGCACAAGAGTGCAGCGAGGAAGTCAGTCTGGAAAAATATAACCACCATGTCTCAAGCCACAAAGAATCTAAAGAGACGTTGGTGCATATTAATAAAGGGGGCCGGCCTCGCCAGCATCTCCTGTCACTGACAAGAAGGGCTCAGAAACATCGACTGAGGGAGCTCAAGATTCAAGTCAAAGAATTTGCTGACAAAGAAGAAGGTGGAGATGTGAAGTCTGTGTGCTTGACCTTATTTCTGCTGGCACTGAGGGCGAGAAATGAGCACAGACAGGCCGATGAAYTAGAGGCCATTATGCAAGGCCGGGGCTCCGGGCTTCAACCAGCTGTTTGCTTGGCCATCCGTGTCAATACCTTCCTCAGCTGTAGCCAGTACCACAAGATGTACAGGACTGTGAAAGCTATCACTGGGAGGCAGATTTTCCAACCTTTGCATGCTCTTCGGAATGCTGAGAAAGCCCTTCTGCCAGGCTACCACCCCTTTGAATGGCAGCCCCCTCTGAAGAATGTGTCCTCCAGAACAGATGTTGGAATTATTGATGGGCTGTCTGGACTTGCCTCTTCAGTAGATGAATACCCAGTAGATACAATTGCAAAGAGGTTCCGCTATGACTCTGCTTTGGTGTCTGCTTTGATGGACATGGAAGAAGACATCTTGGAAGGCATGAAATCCCAAGATCTTGATGATTACCTGAATGGACCCTTCACGGTCGTGGTAAAGGAGTCTTGNGATGGGATGGGGGATGTGAGTGAGAAGCACGGGAGTGGGCCCTCAGTTCCAGAAAAGGCGGTTCGTTTCTCTTTCACAGTCATGAGAATTACGATAGAGCACGACTCGCAGAACGTGAAGGTGTTTGAGGAACCCAAGCCCAATTCTGAACTGTGTTGCAAGCCATTGTGTCTTATGCTGGCAGATGAGTCTGACCATGAGACCCTTACTGCTATTCTAAGCCCCCTGATTGCAGAGAGGGAGGCGATGAAGAGCAGCGAATTACTGCTGGAGATGGGAGGCATCCCCAGGACTTTTAAGTTCATCTTCAGGGGCACTGGATATGATGAAAAA   [1977]
Clethrionomys_gapperi            GAAAAGGCACCCGAAGAAGCCCAAAAGGAGAAG---GGTCCCTCAGAGGGGAACCCTTGTCTAGAGCAGTCTCCAGCAGTTCCGGACAAGTCT---------------------GGTGGTCAGAATTCACCTCCAACTCAA---CGAGCACTGAAACTACACCCCAAATTTTCAAAGAAATTCCATGCTGATGGGAAGTCAAGAGACAAAAGAGTTCACCAAGCCAGGCTTAGACACTTCTGCCGCATCTGCGGGAATCCTTTCAAGGGCGATGGGCACAACAGGAGATACCCAGTCCATGGGCCTGTGGATGCCAAAACCCAAAGCCTTTTCCGAAAGAAGGAAAAGAGAGTCACTTCCTGGCCAGTCCTCATTGCCAGAGTTTTCCGGATTGATGTGAAGGCGGATGTTGACTCGATTCACCCCACTGAGTTCTGCCACAACTGTTGGAGCATTATGTACAGGAAGTTCAGTAGTGCCCCCTGTGAGGTCTACTTCCCAAGGAACGCAACCATAGAGTGGCATCCCCACACAGCATCCTGTGACATCTGCCTCCCTAGCCACCAGGGACTCAAGAGGAAG---ATGCAT---CAGCCCAATGTGCAGCTCAGCAAGAAACTAAAAACTGTGCTCAACCAAGCGAGACGGGACCGT------CAGCGCAAGAGA---GCTCAGGCTAGGGTCAGCAGT---AAGGAAGTCATGAAGAAGATCTCCAACTGCAGTAAGATTCATCTGAGTACCAAACTTCTTGCAGTGGACTTCCCAGCAGCCTTTGTGAAAGCCATCTCCTGCCAGATATGCGAACACATTCTGGCTGATCCCGTGGAGACCACCTGTAAGCACGTATTTTGCAGGATCTGCATTCTCCGATGTCTCAAAGTCATGGGCAGCTATTGCCCCTCTTGCCGATACCCGTGCTTCCCTACTGACCTGGAGAGTCCAGTGAAGTCCTTTCTGAACATCCTGAACTCTCTGATGGTGAAGTGTCCTGCGCAAGAGTGTGATGARGAGGTGAGTCTGGAAAAGTATAACCACCATGTCTCAAGCCACAAAGAGTCCAAAGAGACTTTGGTGCACATTAATAAAGGGGGCCGGCCTCGGCAACACCTCTTGTCACTGACACGCAGGGCTCAGAAGCATAGGCTGAGGGAACTCAAGATTCAAGTCAAAGAATTTGCTGACAAAGAAGAAGGTGGAGATGTGAAGTCTGTGTGCTTGACATTGTTCCTGCTGGCACTGAGGGCCAGGAATGAGCACAGACAAGCGGATGAGCTAGAGGCCATCATGCAGGGGCGGGGCTCTGGTCTGCAGCCAGCTGTTTGCTTGGCCATACGCGTCAACACCTTCCTCAGCTGCAGCCAGTACCATAAGATGTACAGGACGGTGAAAGCCATCACCGGGAGGCAGATTTTTCAGCCTCTGCACGCTCTTCGAAATGCCGAGAAAATCCTTCTGCCAGGCTACCACCCCTTTGAGTGGCAGCCCCCTCTGAAGAATGTGTCCTCTAGAACGGATGTTGGCATTATTGATGGGCTGTCTGGACTTGCCTCCTCTGTGGATGAATATCCGGTGGACACCATCGCAAAGAGGTTCCGCTATGATTCTGCTCTGGTGTCTGCTTTGATGGACATGCAAGAAGACATCTTGGAAGGAATGAGATCCCAAGATCTTGATGACTACCTAAATGGTCCCTTCATTGTCGTGGTGAAGGAGTCTTGTGATGGAATGGGAGATGTGAGTGAGAAGCATGGCAGTGGGCCTGCGGTCCCCGAAAAGGCGGTTCGCTTTTCATTCACAATAATGAGAATTACGATAGAGCATGGCTCGCAGAATGTGAAGGTGTTTGAGGAACCCAAGCCCAATTCTGAACTGTGTTGCAAGCCGTTGTGTCTTATGCTGGCAGATGAGTCTGACCATGAAACCCTGACTGCCATCCTAAGCCCCCTCATTGCTGAAAGGGAGGCCATGAAGAGCAGTGAGCTAATGCTGGAGATGGGGGGCATCCTCAGGACTTTCAAGTTCATCTTCAGGGGCACTGGATATGATGAAAAA   [2019]
Conilurus_penicillatus           GAAAARGCACCCGAAGAAGCACAAAAGGAG------GAGTCTTCAGAGGGRAAACCTTATCTAGAGCAGTCTCCAGTAGTTCCAGATAAATCT---------------------AGTGGTCAGAACTCAGTTCCGACCCAA---CGAGCACTGAAACTCCATCCTAAATTTTCAAGGAAATTCCATGCTGATGCGAACTCAAGCGACAAAGCAATTCATCAAGCCAGGCTTAGACACTTCTGCCGCATCTGTGGGAATCGTTTCAAGAGTGACCGGCACAACCGGAGGTACCCAGTCCATGGGCCTGTGGACGCTAAAACCCAAAGCCTTTTCCGAAGGAAGGAAAAAGGAGTCACTTCCTGGCCAGACCTCATTGCAAGGGTTTTCCGGATTGATGTGAAGGCAGATGTTGACTCCATTCACCCCACCGAATTCTGCCATAACTGTTGGAGCATTATGCACAGAAAGTTCAGCAGTGCCCACAGTCAGGTCTACTTCCCAAGGAACGTGACTGTGGAGTGGCAACCACACACACCGTCCTGTGACATCTGCTTCGCTGCCCATCGGGGACTAAAGAGGAAG---AGACAT---CAGCCCAATGGGCAGCTCAGCAAGAAACTAAAAACTGYGCTCAACCATTCGAGACGTGACCAT---------YGCAAGAGA---ACTCAGGCTAGGGTCGCCAGC---AAGGAAGTCATGAYGAAGATCTCCAACTGCARTAAGAWTCATCTCAGTACCAAGCTCCTTGCAGTGGACTTCCCAGCACACTTTGTGAAATCCATCTCCTGCCAGATATGTGAGCACTTTCTGGCTGATCCCGTGGAGACCAGCTGTAAGCATCTMTTCTGTAGGGTCTGCATTCTCAGATGCCTCAAAGTCCTGGGCAGTTATTGTCCCKCTTGCCGGTACCCRTGCTTCCCTACTGACCTGGAGAGTCCGGTGAGGTCCTTTCTGGGCATCTTGAATTCTCTGATGGTGAAGTGTCCTGCACAAGAGTGCAGTGAGGAAGTGAGTCTGGAAAAATATAACCACCATGTCTCAAGCCACAAAGAATCTAAAGAGACTTTGGTGCACATTAAYAAAGGGGGGCGGCCTCGCCAGCATCTCCTGTCACTGACCCGAAGGGCTCAGAAACATCGGCTGAGGGAGCTCAAGATTCAAGTCAAAGAATTTGCTGACAAAGAAGAAGGTGGAGATGTGAAGTCTGTGTGCTTGACCTTGTTTCTGCTGGCACTGAGGGCGAGAAATGAGCACAGRCAGGCRGATGAACTAGAGGCTATCATGCAAGGCCGGGGCTCCGGGCTTCAACCAGCTGTTTGCTTGGCCATCCGTGTCAATACCTTCCTCAGCTGTAGCCAATACCACAAGATGTACAGGACTGTGAAAGCTATCACCGGGAGGCAGATTTTCCAACCTTTGCATGCTCTTCGGAATGCTGAGAAAGTCCTTCTGCCAGGCTACCACCCCTTTGAGTGGCAGCCCCCTCTGAAGAATGTGTCCTCCAGAACAGATGTTGGAATTATTGATGGGCTGTCTGGACTTGCCTCCTCAGTAGATGAATACCCAGTAGATACAATTGCAAAGAGATTCCGCTATGACTCTGCTTTGGTGTCTGCTTTGATGGACATGGAAGAAGACATCTTGGAAGGCATGAGATCCCAAGATCTTGATGATTACCTGAATGGACCCTTCACAGTAGTGGTAAAGGAGTCTTGTGACGGGATGGGGGATGTGAGTGAGAAGCATGGGAGTGGGCCTGCGGTTCCAGAAAAGGCGGTTCGTTTCTCTTTCACAGTCATGAGAATCACGATAGAGCATGGCTCGCAGAACGTGAAGGTGTTTGAGGAACCCAAGCCCAATTCTGAACTGTGTTGCAAGCCATTGTGTCTTATGCTGGCAGATGAGTCTGACCACGAGACACTTACTGCTATTCTAAGCCCCCTCATTGCTGAGAGGGAGGCGATGAAGAGCAGTGAATTACTGCTGGAGATGGGAGGCATCCCCAGGRTTTTTAAATTCATCTTCAGGGGCACTGGATATGATGAAAAA   [2013]
Cricetomys_gambianus             GAAAAGGCACCCGAAGAACCACAAAAGGAGAAG---GATTCCTCAGAGGGGAAACCTTATCTAGAGCAGTCTCCAGTAGTTCCAGATAAGTCT---------------------GGCAGTCAGAATTTAGTCCTGACTCAA---GGAGCATTGAAACTTCATCCCAAGTTTTCAAAAAAATTCCACGCTGATGGGAAGTCAAGAGACAAAGCAATTCACCAAGCCAGACTTAGACACTTCTGTCGCATCTGTGGGAATCCTTTCAAGAATGATGGGTWCAACCGGAGATACCCAGTCCATGGGCCAGTGGATGCAAAGACCCAAAGCCTTTTACGAAAGAAGGAAAAGAGAGTTACTTCCTGGCCAGATCTCATTGCCAGGGTTTTCCAGATCGATGTGAAGGCAGATGTTGACACGATCCATCCCACTGAATTCTGCCATAACTGTTGGAGAATTATGCACAGAAAGTTCAGTAGTGCCCCCTGTGAGGTCTACTTCCCAAGAAATTCTACCATGGAGTGGCACCCCCACACACCATCTTGTGACATCTGCCTCAATGCCCATAAGGGATTCAAGAGGAAG---AGGCAT---CAGGCCAATGTGCAGCTCAGCAAGAAACTAAAAACTGTGCTCAACCAAGCAAGACAGGACCGT------CAGCGCAAGAGA---GCTCAGGCCAGGGTCAGCAGC---AAAGAAGTCATGAAGAAGATCTCCAACTGCAGTAAGATTCATCTCAGTACCAAGCTTCTTGCAGTGGACTTCCCAGCTCACTTTGTGAAATCCATCTCCTGCCAGATATGTGAACACATTCTGGCTGACCCGGTGGAGACCAGCTGTAAGCATGTATTTTGCAGGATCTGCATTCTCCGATGCCTCAAAGTCATGGGCAGTTATTGTCCGTCTTGCCGATATCCATGCTTCCCTACTGACCTGGAGAGTCCAGTGAAGTCCTTTCTCAGCATCTTGAATTCTCTGATGGTGAAGTGTCCTGCACAGGAATGCAATGAAGAGGTGAGTCTGGAGAAATATAACCACCATGTCTCAAGCCACAAAGAATCTAAAGAGACTTTGGTGCATATTAATAAAGGGGGCCGGCCTCGTCAACATCTCCTATCACTGACTCGCAGAGCTCAGAAGCATCGGCTGAGGGAGCTCAAGATTCAAGTCAAAGAATTTGCAGACAAAGAAGAAGGTGGAGATGTGAAATCTGTGTGCTTGACGTTGTTCCTGCTGGCACTGAGGGCAAGGAATGAGCACAGGCAAGCTGATGAGCTAGAAGCCATCATGCGAGGACGGGGCTCTGATCTGCAACCAGCTGTTTGCTTGGCCATCCGTGTCAATACCTTCCTCAGCTGCAGCCAGTACCATAAGATGTACAGGACTGTGAAAGCCATCACGGGAAGGCAGATTTTTCAGCCTTTGCATGCTCTTCGGAATGCAGAAAAAGTCCTCCTGCCAGGCTACCACCCCTTTGAGTGGCAGCCGCCTCTGAAGAATGTGTCCTCCAGAACTGATGTTGGAATTATTGATGGGCTGTCTGGACTGGCCTCCTCTGTGGATGAATACCCAGTGGATACCATTGCAAAGAGGTTCCGCTATGACTCCGCCCTGGTGTCTGCTTTGATGGACATGGAAGAAGAGATCTTGGAGGGCATGAGATCCCAAAATCTTGATGACTACCTGAATGGTCCCTTCACTGTGGTGGTAAAAGAGTCTTGTGNNNNNNNNNNNNNNNNNNNNNNNNNNNNNNNNNNNNNNNNNNNNNNNNNNNNNNNNNNNNNNNNNNNNNNNNNNNNNNNNNNNNNNNNNNNNNNNNNNNNNNNNNNNNNNNNNNNNNNNNNNNNNNNNNNNNNNNNNNNNNNNNNNNNNNNNNNNNNNNNNNNNNNNNNNNNNNNNNNNNNNNNNNNNNNNNNAAATGAGACCCTTACTGCTATTCTAAGCCCTCTCATTGCTGAAAGGGAAGCCATGAAGAACAGCGAATTAATGCTGGAGATGGGAGGCATCCTCAGAACCTTCAAGTTCATTTTCAGGGGCACTGGATATGATGAAAAA   [2019]
Cricetulus_griseus               ------------------------------------------------------------------------------------------------------------------------------------------------------------------------------------------------------------------------------------------------------------------------------------------------------------------------------------------------------------------------------------------------------------------------------------------------------------------------------------------------------------------------------------------------------------------------------------------------------------------------------------------------------------------------------------------------------------------------------------------------------------------------------------------------------------------------------------------------------------------------------------------------------------------------------------------------------------------------------------------------------------------------------------------------------------------------------------------------------------------------------------------------------------------------------------------------------------------------------------------------------------------------------------------------------------------------------------------------------------------------------------------------------------------------------------------------------------------------------------------------------------------------------------------------------------------------------------------------------------------------------------------------------------------------------------------------------------------------------------------------------GACTACCTGAATGGTCCTTTCACGGTAGTGGTGAAGGAGTCTTGCGATGGGATGGGGGATGTGAGTGAGAAGCATGGGAGTGGGCCTGCAGTCCCAGAAAAGGCGGTTCGTTTTTCATTCACAGTCATGAGAATTACGATAGATCATGACTCCAAGAATGTGAAGGTGTTTGAGGAACCCAAACCCAATTCTGAACTGTGTTGCAAGCCATTGTGTCTTATGCTGGCAGATGAGTCCGATCACGAGACCCTGACTGCTATCCTAAGCCCCCTCATTGCTGAAAGGGAAGCCATGAAGAGCAGTGAATTAATGCTTGAGATGGGAGGCATCCTCAGGACTTTCAAGTTCATCTTCAGGGGCACTGGATATGATGAAAAA   [378]
Cricetulus_migratorius           GAAAAGGCACCTGAAGAAGCACAAAAGGAGAAA---GGTTCCTCAGAGGGGAATCCTTACGTAGAGCAGTCTCCAGTGGTTCCGGATAAGCCT---------------------GGTGGTCAGAATTCAACTCTGACTCAA---CGAGCATTGAAACTCCACCCTAAATTTTCAAAGAAATTCCATGCAGATGGGAAGTCAAGAGAAAAAGCAATTCACCAAGCCAGGCTTAGACACTTCTGCCGCATCTGTGGGAATCCTTTTAAGAGTGATGCTCACAACCGGAGGTACCCAGTCCACGGACCTGTGGATGCTAAAACACAAAGCCTTTTCCGAAAGAAGGAAAAGAGAGTCACTTCCTGGCCAGACCTCATTGCCAGGGTTTTCCGGATTGATGTGAAGGCAGATATTGACTCGATCCACCCCACTGAATTCTGCCATAACTGTTGGGGCATTATGTACAGGAAGTTCAGTAGTGCCCCCTGTGAGGTCTACTTCCCAAAGAAAGCGACAATTGAGTGGCATCCCCACACACCATCCTGTGACATCTGCCTCCCTACTCACGGGGGACTCAAGAGGAAG---AGGCAC---CAGCCCAACGTGCAGCTCAGCAAGAAACTAAAAACTGTGCTCAACCAAGCGAGACAGGACCGT------CAGCGCAAGAGA---GCTCAGGCTAGGGTCAGCAGT---AAGGAAGTCATGAAGAAGATCTCTAACTGCAGTATGATTCATCTCAGTACCAAGCTTCTTGCAGTGGACTTCCCAGCACACTTTGTGAAATCCATCTCCTGCCAGATATGTGAACACATTCTGGCTGACCCCGTGGAGACCAGCTGCAAGCATGTATTTTGCAGGATCTGCATTCTCAGATGCCTCAAAGTCATGGGCAGCTATTGTCCCTCTTGTCGATATCCATGCTTCCCTACTGACCTGGAGAGTCCAGTGAAGTCCTTTCTGAACGTCTTGAACTCTCTGATGGTGAAGTGTCCTGCACAAGAGTGCAATGAGGAGGTGAGCCTGGAAAAATATAACCAACATGTTTCAAGCCACAAAGAGTCTAAAGAGGCTTTGGTGCATATTAATAAAGGAGGGCGGCCTCGTCAACATCTCCTGTCACTGACACGCAGGGCCCAGAAACATAGGCTGAGGGAGCTCAAGATTCAAGTCAAAGAGTTTGCTGACAAAGAAGAAGGCGGAGATGTGAAGTCTGTGTGCTTGACCTTGTTCCTGCTAGCATTGAGGGCCAGGAATGAACACAGACAAGCTGATGAGCTAGAGGCTATCATGCAGGGGCGGGGCTCTGGTCTGCAACCAGCTGTTTGCTTGGCCATCCGGGTCAATACCTTCCTCAGCTGCAGCCAGTACCATAAGATGTACAGGACTGTGAAAGCTATCACCGGGAGGCAGATTTTTCAGCCTCTGCATGCTCTTCGAAATGCTGAGAAAGTCCTTCTGCCAGGCTACCACCCCTTTGAGTGGCAGCCCCCTCTGAAGAATGTGTCTTCCAGAACTGATGTTGGAATTATTGATGGGCTGTCTGGACTTGCCTCCTCTGTGGATGAATACCCAGTGGATACCATTGCAAAGAGGTTCCGCTATGATTCTGCTTTGGTGTCTGCTTTGATGGACATGGAAGAAGATATCTTGGAAGGCATGAGATCCCAAGATCTTGATGACTACCTGAATGGTCCTTTCACTGTAGTGGTGAAGGAGTCTTGCGATGGGATGGGGGATGTGAGTGAGAAGCATGGGAGTGGACCTGCAGTCCCAGAAAAGGCAGTTCGTTTTTCATTCACTGTCATGAGAATTACAATAGATCATGACTCGAAGAATGTGAAGGTGTTTGAGGAACCCAAACCCAATTCTGAACTGTGTTGCAAGCCATTGTGTCTTATGCTGGCAGATGAGTCTGATCACGAGACCCTGACTGCTATCCTAAGCCCCCTCATTGCTGAAAGGGAAGCCATGAAGAGCAGTGAATTAATGCTGGAGATGGGAGGCATCCTCAGGACTTTCAAGTTCATCTTCAGGGGCACTGGATATGATGAAAAA   [2019]
Cricetus_cricetus                -----------------------------------------------------------------------------------------------------------------------------------------------------------------------------------------------------------------------------------------------------------------------------------------------------------------------------------------------------------------------------------------------------------------------------------------------------------------------------------------------------------------------------------------------------------------------------------------------------------------------------------------------------------------------------------------------------------------------------------------------------------------------------------------------------------------------------------------------------------------------------------------------------------------------------------------------------------------------TACTGACCTGGAGAGTCCAGTGAAATCCTTTCTGAACGTCTTGAATTCTCTGATGGTGAGGTGTCCTGCACAAGAGTGCAATGGGGAGGTGAGCCTGGAAAAATATAACCACCATATTTCAAGCCACAAAGAGTCTAAAGAGGCTTTGGTGCATATTAATAAAGGAGGGCGGCCTCGTCAACATCTCCTGTCACTGACACGCAGGGCTCAGAAACATAGGCTGAGGGAGCTCAAGATTCAAGTCAAAGAGTTTGCTGACAAAGAAGAAGGCGGAGATGTGAAGTCTGTGTGCTTGACCTTGTTCCTGCTGGCACTGAGGGCCAGGAATGAACACAGACAAGCTGATGAGTTAGAGGCTATCATGCAGGGGCGGGGCTCTGGTCTGCAACCAGCTGTCTGCTTGGCCATCCGGGTCAATACCTTCCTCAGCTGCAGCCAGTACCATAAGATGTACAGGACTGTGAAAGCCATCACCGGGAGGCAGATTTTTCAGCCTCTGCATGCTCTTCGAAATGCTGAGAAAGTCCTTCTGCCAGGCTACCACCCCTTTGAGTGGCAGCCCCCTCTGAAGAATGTGTCCTCCAGAACTGATGTTGGAATTATTGATGGACTGTCTGGACTTGCCTCCTCTGTGGATGAATACCCAGTGGATACCATTGCAAAGAGGTTCCGCTATGATTCTGCTTTGGTGTCTGCTTTGATGGACATGGAAGAAGACATCTTGGAAGGCATGAGATCCCAAGATCTTGATGACTACCTGAATGGTCCTTTTACTGTAGTGGTGAAGGAGTCTTGCGATGGGATGGGGGATGTGAGTGAGAAGCATGGGAGTGGGCCTGCAGTCCCAGAAAAGGCGGTTCGTTTTTCATTCACAGTCATGAGAATTACAATAGATCATGACTCGAAGAATGTGAAGGTGTTTGAGGAACCCAAACCCAATTCTGAACTGTGTTGCAAGCCTTTGTGTCTTATGCTGGCAGATGAGTCTGATCACGAGACCCTGACTGCTATCCTAAGCCCCCTCATTGCTGAAAGGGAAGCCATGAAGAGCAGTGAATTAATGCTGGAGATGGGAGGCATCCTCAGGACTTTCAAGTTCATCTTCAGGGGCACTGGATATGATGAAAAA   [1129]
Dacnomys_millardi                GAAAAGGCACCCGAAGAAGCACAAAAAGAGAAG---GATTCCTCAGAAGGGAAACCTTATCTCGAGCAGTCTCCAGCAGTTCTAGATAAGCCT---------------------GGGGGTCAGAATTCAGTTCTGACCCAA---CGAGCATTGAAACTCCATCCTAAATTTTCAAAGAAATTCCATGCTGATGGGAAGTCAAGCGACAAAGCAATTCACCAAGCCAGGCTTAGACACTTCTGCCGCATCTGTGGGAATCGTTTCAAGAGTGACGGGCACAACCGGAGATACCCAGTTCATGGGCCTGTGGATGCCAGAACTCAAAGCCTTTTCCGAAAGAAGGAAAAAAGAGTCACGTCCTGGCCAGATCTCATTGCCAGGGTTTTCCGGATTGATGTGAAGTCAGATGTTGACTCCATCCACCCCACCGAATTCTGCCATAACTGTTGGAGCATTATGCACAGGAAGTTCAGCAGTGCTCACAGTCAAGTCTACTGCCCAAGGAATGTGACCGTGGAGTGGCACCCCCACACACCGTCCTGTAACATCTGCTTTACTGCCCATCGGGAACTGAAGAGGAAG---AGTCAT---CAGCCCAATGTGCAGCTCAGCAAGAAACTAAAAACTGTGCTCAACCATGCTAGACGGGACCGT---------CGCAAGCGA---ACTCAGGCTAGGGTCAGCAGC---AAGGAAGTCATGAAGAAGATTTCCAACTGCAGTAAGATTCATCTCAGCACCAGGCTTCTTGCAGTAGACTTCCCAGCACACTTTGTGAAATCCATTTCCTGCCAGATATGTGNNNNNNNNNNNNNNNNNNNNNNNNNNNNNNNNNNNNNNNNNNNNNNNNNNNNNNNNNNNNNNNNNNNNNNNNNNNNNNNNNNNNNNNNNNNNNNNNNNNNNNNNNNNNNNNNATGCTTCCCTACTGACCTGGAGAGTCCGGTCAAATCCTTTCTGAGCATCTTGAATTCTCTGATGGTGAAGTGTCCTGCCCAAGAGTGCAATGAGGAAGTGAGTCTAGAAAAATATAACCACCATGTCTCAAGCCACAAAGAATCTAAAGAGACTTTGGTGCATATTAATAAAGGGGGCCGGCCTCGCCAGCATCTTCTGTCACTGACACGAAGGGCTCAGAAACATCGGCTGAGGGAGCTCAAGATTCAAGTCAAAGAATTTGCTGACAAAGAAGAAGGTGGAGATGTGAAGTCTGTGTGCTTGACGTTGTTCCTGCTGGCACTGAGGGCGAGGAATGAGCACAGACAAGCGGATGAGCTAGAGGCCATCATGCAAGGCCGGGGATCCGGTCTTCAACCAGCTGTTTGCTTGGCCATCCGCGTCAATACCTTCCTCAGCTGTAGCCAATACCATAAGATGTACAGGACCGTGAAAGCTATCACCGGGAGGCAGATTTTTCAGCCTTTGCATGCCCTTCGGAATGCCGAGAAGGTCCTTCTACCAGGCTACCACCCCTTTGAGTGGCAGCCCCCTCTGATGAACGTGTCCTCCAGAACTGACGTTGGAATTATTGATGGGCTGTCTGGACTTGCCTCCTCTGTAGATGAATACCCAGTGGATACAATTGCAAAGAGGTTCCGCTATGACTCTGCTTTGGTGTCTGCTCTGATGGACATGGAAGAAGACATCTTGGAAGGCATGAGATCCCAAGATCTTGATGACTACCTGAACGGCCCCTTCACCGTGGTGGTGAAGGAGTCTTGCGATGGAATGGGGGATGTGAGTGAGAAGCATGGGAGTGGGCCCGCAGTTCCAGAAAAGGCAGTTCGGTTCTCTTTCACAGTCATGAGAATTACAATAGAGCATGGCTCTCAGAACGTGAAGGTATTTGAGGAACCCAAGCCCAATTCTGAACTGTGTTGCAAGCCACTGTGTCTTATGCTGGCAGATGAGTCTGACCACGAGACCCTTACTGCTATTCTCAGCCCCCTCATCGCCGAGAGGGAGGCCATGAAGAGCAGTGAATTAATGCTGGAGATGGGAGGTATCCCCAGGACTTTTAAGTTTATCTTCAGGGGCACTGGATATGACGAAAAA   [2016]
Dasymys_incomtus                 -------------------------------------------------------------------------------------------------------------------------------------------------------------------------------------------------------------------------------------------------------------------------------------------------------------------------------------------TCCGAAAGAAGGAAAAgAGAGTCACTTCCTGGCCAGACCTCATTGCCAAGGTTTTCCGGATtGATGTGAAGGCAGACGTTGACTCCATCCACCCCACCGAATTCTGCCATAACTGCTGGAGCATTATGAACAGAAAGTTCAGCAGTGCCCACAGTCAGGTCTACTTCCCAAGGAATGTGACCGTGGAGTGGCACCCCCACACACCATCCTGTGACATCTGCTTCACTGCCCATCGGGGACTGAAGAGGAAG---AGTCGT---CAACCCAATGTGCAGCTCAGCAAGAAACTAAAAACTGTGCTCAACCAAGCGAGACGGGACCGT---------CGCAGGAGA---ACCCAGGCTAGGGTCAGCAGC---AAGGAAGTCATGAAGAAGATCTCCAACTGCAGTAAGATTCATCTCAGTACCAAGCTTCTTGCAGTGGACTTCCCAGCGCACTTTGTGAAATCCATCTCCTGCCAGATATGTGAACACATTCTGGCTGATCCCGTGGAGACCAGCTGTAAGCACCTATTTTGTAGGATCTGCATTCTCAGATGCCTCAAAGTGATGGGCAGCTATTGTCCCTCTTGCCGATATCCCTGCTTCCCT------------------------------------------------------------------------------------------------------------------------------------------------------------------------------------------------------------------------------------------------------------------------------------------------------------------------------------------------------------------------------------------------------------------------------------------------------------------------------------------------------------------------------------------------------------------------------------------------------------------------------------------------------------------------------------------------------------------------------------------------------------------------------------------------------------------------------------------------------------------------------------------------------------------------------------------------------------------------------------------------------------------------------------------------------------------------------------------------------------------------------------------------------------------------   [584]
Delanymys_brooksi                -------------------------------------------------------------TAGAGCAGTCTCCAGTAGTTCCAGATAAGCCT---------------------GGTGATCAGAATTCAGTCCAGACTCAA---CAAGCATTGAAACTCCACCCCAAGTTTTCAAAAAAATTCCACGCTGATGGGAAGTCAAGAGACAAAGCAATTCACCAAGCCAGGCTTAGACACTTCTGCCGCATCTGTGGGAATCCTTTCAAGAGTGACAGGCACAATCGGAAATATCCAGTCCATGGGCCCGTGGATGCTAAAACCCAAAGCCTTTTACGAAAGAAGGAAAGGAGAGTCACTTCCTGGCCAGATCTCATCGCCAGGGTTTTCCGGATTGACGTGAAGGCAGATGTTGACACAATCCACCCCACTGAATTCTGCCATAACTGTTGGAGAATTATGCACAGGAAGTTCAGCAGTGCCCCCTGTGAGGTCTACTTCCCAAGAAATGCGACCATGGAGTGGCACCCCCACACACCATCCTGTGACATCTGCCTCAATGCCCATCAGGGACTCAAGAGGAAG---AGGCAT---CAGCCCAATGTGCAGCTCAGCAAGAAACTAAAAACTGTGCTTAACCAAGCGAGACGGGACCGT------CAGCACAAGAGA---GCTCAGGCCAGGGTCAGCAGC---AAAGAAGTCATGAAGAAGATCTCCAACTGCAGTAAGATTCATCTCAGTACTAAGCTTCTTGCAGTGGACTTCCCGGCACACTTCGTGAAATCCATCTCCTGCCAGATATGTGAACACATTCTGGCTGATCCCGTGGAGACCAGCTGTAAGCATGTATTTTGCAGGATTTGCATCTTCCGGTGCCTCAAAGTCATGGGCAGCTATTGTCCTTCTTGCCAATATCCATGCTTTCCTACTGACCTGGAGAGTCCAGTGAAGTCCTTTCTGAGCATCTTGAATTCTCTGATGGTGAAGTGTCCAGCACAAGACTGTAATGAAGAAGTGACTGTGGAAAAGTATAACCACCATGTCTCAAGTCACAAAGAATCTAAAGAGACYTTGGTGCATATTAATAAAGGGGGCCGGCCTCGTCAACACCTCCTGTCA------------------------------------------------------------------------------------------------------------------------------------------------------------------------------------------------------------------------------------------------------------------------------------------------------------------------------------------------------------------------------------------------------------------------------------------------------------------------------------------------------------------------------------------------------------------------------------------------------------------------------------------------------------------------------------------------------------------------------------------------------------------------------------------------------------------------------------------------------------------------------------------------------------------------------------------------------------------------   [1025]
Delomys_dorsalis                 GAAAAGGCACCTGAAGAAGTACAAAGGGAGAAG---TGTTCCTTGGAAGGGAACACTTATGGAGAGCAGTCTCCAGTACTTCCGGATAAGCCT---------------------GCTGGTCAGAATTCAGTTCCGACTCCA---CGAGTATTGAAACTCCACCCTAAATTTTCAAAGAAATTCCAAGCTGATGGGAAGCCAAGAGACAAAGCAATTCACCAAGCCAGGCTCAGGCACTTCTGCCGCATCTGTGGGAATCCTTTCAAGAGTGATGGGCACAGCCGGAGATACCCAGTCCATGGGCCTGTGGATGCTAAAACCCAGAGTCTWTTCCGAAAGAAGGAAAAGAGAGTCACTTCCTGGCCAGACCTCATTGCCAGAGTTTTCCGGATTGATGTGAAGGCGGATGTGGACTCCATCCACCCCACCGAATTCTGCCATAACTGTTGGAGCATTATGTATAGGAAGTTCAGTAGTGCCCCCTGCAAGGTCTACTTCCCAAGGAATGYGACTGTGGAGTGGCATCCTCATACACCATCCTGTGACATCTGCCTCACTGCCCACCGGGGACTCAAGAGGAAGAAGAGGCAT---CAGCCCAATGTGCAGCTTAGCAAGAAACTAAAGACTGTGCTCAACAAGGCGAGACAGGACCGT------CAGCGCAAGCGA---GCTCAGGCTAGGGTCAGCAGC---AAGGAAGTCATGCAGAAGATCTCTAACTGCAGTAYSATTCATCTCAGTACCAAGCTTCTTGCAGTGGACTTCCCAGCACATTTTGTGAAATCCATCTCCTGCCAGATATGTGAACACATTCTGGCTGACCCCGTGGAGACCAGCTGTAAGCACGTATTTTGCAGGATCTGTATTCTCCGATGCTTCAAAGTCATGGGCAGCTATTGCCCTTCTTGCCGATATCCATGCTTCCCTACTGACCTGGAGAGTCCAGTGAAGTCCTTTCTGAACGTCTTGAATTCTCTAATGGTGAAGTGTCCTGCACAAGAGTGCAATGAAGAGGTGAGTCTGGAAAAGTATAACCACCATGTCTCAAGTCACAAAGAGTCTAAAGAAGCTTTGGTGCACATTAATAAAGGGGGCCGGCCTCGTCAGCATCTCCTGTCACTGACACGCAGGGCTCAGAAACATAGGCTGAGGGAACTCAAGATTCAAGTCAAAGAATTTGCTGACAAGGAAGAAGGTGGGGATGTGAAGTCTGTGTGCTTGACATTGTTCTTGTTGGCACTGAGGGCCAGGAATGAACACAGACAAGCTGATGAGTTAGAGGCCATCATGCAGGGGAGGGGCTCTGGTYTGCAACCAGCTGTTTGCTTGGCCATTCGTGTCAATACCTTCCTCAGCTGCAGCCAGTACCATAAGATGTACAGGACTGTGAAAGCCATCACTGGGAGACAGATCTTTCAGCCTTTACATGCTCTTCGCAATGCTGAGAAAGTCCTTCTGCCAGGCTACCACCCCTTTGAGTGGCAGCCCCCTCTGAAGAATGTGTCCTCCAGAACTGATGTTGGGATTATTGATGGRCTGTCTGGACTTGCCTCTTCTGTGGATGAATACCCAGTAGATACCATTGCAAAGAGGTTCCGTTATGATTCTGCTTTGGTGTCYGCTTTGATGGACATGGAAGAAGACATCTTGGAAGGCATGAGATCCCAAGATCTTGATGATTACCTGAATGGTCCCTTCACTGTGGTGGTGAAGGAGTCTTGTGACGGAATGGGGGATGTGAGTGAGAAGCATGGTAGTGGGCCCGCAGTTCCTGAAAAGGCCGTTCGTTTTTCATTCACAGTAATGAGAATTACCATAGAGCACGGCTCACAGAATGTRAAAGTGTTTGAGGAACCCAAACCCAATTCTGAACTGTGTTGCAAGCCACTGTGTCTTATGCTGGCAGATGAGTCTGACCACGAGACCCTGACTGCTATCCTAAGCCCCCTCATTGCTGAAAGGGAGGCCATGAAGAGCAGCGAGTTAATGCTGGAGATGGGAGGCATTCTCAGGACTTTCAAGTTCATCTTCAGGGGCACTGGGTATGATGAAAAC   [2022]
Dendromus_insignis               GAAAAGGCACCCGAAGAACCCCAAAAGGAG------GATTCTTCAGAGGGAAAACCTTATCTAGAGCAGTCTCCAGTAGTTCTAGATAAACCT---------------------GCTGGTCAGAATTCAGTCCTGACTCAA---CGAGCATTGAAACTCCATCCCAAGTTTTCAAAAAAATTCCATGCTGATGGAAAGTCAAGAGACAAAGCAATTCACCAAGCCAGACTTAGACACTTCTGTCGCATCTGTGGGAATCATTTCAAGAATGATGGGCACAACCAGAGACACCCAGTCCACGGGCCTGTGGATGCTAAGACCCAAAGCCTTTTACGAAAGAAGGAAAAGAGAGTCACTTCCTGGCCAGACCTCATTGCCAGGGTTTTCCGGATTGATGTGAAGGCAGATGTTGACACGATTCACCCCACTGAATTCTGTCACAACTGTTGGAGAATTATGTACAGGAAGTTCAGTAGTGCCTCCCGTGAGGTCTGCTTCCCAAGAAATATGACCATGGAGTGGCACCCACACACACCATCCTGTGACATCTGCCTCAGTGCCCATCAGGGACTCAAGAGGAAG---AGGCAT---CAAGCCAATGTGAAGCTCAGCAAAAAACTAAAAACTGTGCTCAACCAAGCAAGACGGGACCGT------CAGCGCAAAAGA---GCTCAGGCCAGGGTCAGCAGC---AAAGAAGTCATGAGGAAGATCTCCAACTGCAACAAGATTCATCTCAGTACCAAGTTTCTTGCAGTTGACTTCCCAGCTCACTTTGTGAAATCCATTTCCTGCCAGATATGTGAACACATTCTGGCTGACCCAGTGGAGACAAGCTGTAAGCATGTATTTTGCAGAATCTGCATTCTCCGATGCCTCAAAGTCATGGGAAGCAATTGTCCATCTTGTCAATATCCATGCTTCCCTACTGACCTGGAAAGTCCAGTGAAGTCCTTTCTGAGCATCTTGAATTCTCTGATGGTGAAGTGTCCTGCACAGGAGTGCAATGAAGAGGTGAGTCTGGAGAAATATAACCACCATGTCTCAAGCCACAAAGAATCTAAAGAGACTTTGGTGCATATTAATAAAGGGGGCCGGCCTCGTCAACATCTTCTGTCACTGACACGCAGAGCTCAAAAGCATCGACTTAGGGAGCTCAAGATTCAAGTCAAAGAATTTGCTGACAAAGAAGAAGGTGGAGATGTGAAGTCTGTGTGCTTGACTTTGTTCCTGCTGGCACTGAGGGCAAGGAATGAGCACAGGCAAGCTGATGAGCTAGAAGCCATC------------------------------------------------------------------------------------------------------------------------------------------------------------------------------------------------------------------------------------------------------------------------------------------------------------------------------------------------------------------------------------------------------------------------------------------------------------------------------------------------------------------------------------------------------------------------------------------------------------------------------------------------------------------------------------------------------------------------------------------------------------------------------------------------   [1248]
Dendromus_mesomelas              GAAAAGGCACCCGAAGAACCACAAAAGGAG------GATTCCTCAGAGGGAAAACCTTATCTAGAGCAGTCTCCAGTAGTTCTAGATAAACCT---------------------GCTGGTCAGAATTCAGTCCTGACTCAA---CGAGCATTGAAACTCCATCCCAAGTTTTCAAAAAAATTCCATGCTGATGGAAAGTCAAGAGACAAAGCAATTCACCAAGCCAGACTTAGACACTTCTGTCGCATCTGTGGGAATCATTTCAAGAATGATGGGCACAACCAGAGACACCCAGTCCACGGGCCTGTGGATGCTAAGACCCAAAGCCTTTTACGAAAGAAGGAAAAGAGAGTCACTTCCTGGCCAGACCTCATTGCCAGGGTTTTCCGGATTGATGTGAAGGCAGATGTTGACACGATTCACCCCACTGAATTCTGTCACAACTGTTGGAGAATTATGTACAGGAAGTTCAGTAGTGCCTCCCGTGAGGTCTGCTTCCCAAGAAATATGACCATGGAGTGGCACCCACACACACCATCCTGTGACATCTGCCTCAGTGCCCATCAGGGACTCAAGAGGAAG---AGGCAT---CAAGCCAGTGTGAAGCTCAGCAAAAAACTAAAAACTGTGCTCAACCAAGCAAGACGGGACCGT------CAGCGCAAGAGA---GCTCAGGCCAGGGTCAGCAGC---AAAGAAGTCATGAGGAAGATCTCCAACTGCAACAAGATTCATCTCAGTACCAAGTTTCTTGCAGTTGACTTCCCAGCTCACTTTGTGAAATCCATTTCCTGCCAGATATGTGAACACATTCTGGCTGACCCAGTGGAGACAAGCTGTAAGCATGTATTTTGCAGAATCTGCATTCTCCGATGCCTCAAAGTCATGGGAAGCAATTGTCCATCTTGTCAATATCCATGCTTCCCTACTGACCTGGAAAGTCCAGTGAAGTCCTTTCTGAGCATCTTGAATTCTCTGATGGTGAAGTGTCCTGCACAGGAGTGCAATGAAGAGGTGAGTCTGGAGAAATATAACCACCATGTCTCAAGCCACAAAGAATCTAAAGAGACTTTGGTGCATATTAATAAAGGGGGCCGGCCTCGTCAACATCTTCTGTCACTGACACGCAGAGCTCAAAAGCATCGACTTAGGGAGCTCAAGATTCAAGTCAAAGAATTTGCTGACAAAGAAGAAGGTGGAGATGTGAAGTCTGTGTGCTTGACTTTGTTCCTGCTGGCACTGAGGGCAAGGAATGAGCACAGGCAAGCTGATGAGTTAGAAGCCATCATGCAGGGACGGGGCTCTGGTCTACAACCAGCTGTTTGCTTGGCCATCCGTGTCAATACCTTCCTCAGCTGCAGCCAATACCATAAGATGTACAGGACTGTGAAAGCCATCACAGGGAGGCAGATTTTTCAGCCTTTGCATGCTCTTCGGAATGCTGAGAAAGTCCTGCTGCCAGGCTACCACCCCTTTGAGTGGCAGCCCCCTCTGAAGAATGTGTCTTCCAGAACTGATGTTGGAATTATCGACGGGCTGTCTGGACTCGTCTCCTCTGTGGATGAATATCCCGTGGATACCATTGCAAAGAGGTTCCGCTATGACTCTGCTCTGGTGTCTGCTTTGATGGACATGGAAGAAGAGATCTTGGAGGGCATGAGATCCCAAGATCTTGAAGACTACCTGAATGGTCCCTTCACCGTGGTGGTAAAGGAGTCTTGTGATGGAATGGGGGATGTGAGCGAGAAACACGGGAGTGGTCCTGCGGTTCCGGAAAAGGCGGTTCGTTTCTCATTCACGGTCATGAGGATCGTGATAGAGCACGGCTCACAGAATGTGAAGGTGTTTGAGGAAACCAAGCCCAATTCGGAACTGTGTTGTAAGCCATTGTGTCTTATGCTGGCAGATGAGTCTGACCACGAGACCCTGACTGCCATCCTCAGCCCTCTCATTGCTGAAAGGGAGGCCATGAAGAGCAGCGAATTAATCCTGGAGATGGGGGGCATCCCCAGAACTTTCAAGTTTATCTTCAGGGGCACTGGATATGATGAAAAA   [2016]
Dendromus_nyasae                 ---------------------------------------------------------------------------------------------------------------------------------GTCCTGACTCAA---CGAGCATTGAAACTCCATCCCAAGTTTTCAAAAAAATTCCATGCTGATGGAAAGTCAAGAGACAAAGCAATTCACCAAGCCAGACTTAGACACTTCTGTCGCATCTGTGGGAATCATTTCAAGAATGATGGGCACAACCAGAGACACCCAGTCCACGGGCCTGTGGATGCTAAGACCCAAAGCCTTTTACGAAAGAAGGAAAAGAGAGTCACTTCCTGGCCAGACCTCATTGCCAGGGTTTTCCGGATTGATGTGAAGGCAGATGTTGACACGATTCACCCCACTGAATTCTGTCACAACTGTTGGAGAATTATGTACAGGAAGTTCAGTAGTGCCTCCCGTGAGGTCTGCTTCCCAAGAAATATGACCATGGAGTGGCACCCACACACACCATCCTGTGACATCTGCCTCAGTGCCCATCAGGGACTCAAGAGGAAG---AGGYAT---CAAGCCAATGTGAAGCTCAGCAAAAAACTAAAAACTGTGCTCAACCAAGCAAGACGGGACCGT------CAGCGCAAGAGA---GCTCAGGCCAGGGTCAGCAGC---AAAGAAGTCATGAGGAAGATCTCCAACTGCAACAAGATTCATCTCAGTACCAAGTTTCTTGCAGTTGACTTCCCAGCTCACTTTGTGAAATCCATTTCCTGCCAGATATGTGAACACATTCTGGCTGACCCAGTGGAGACAAGCTGTAAGCATGTATTTTGCAGAATCTGCATTCTCCGATGCCTCAAAGTCATGGGAAGCAATTGTCCATCTTGTCAATATCCATGCTTCCCTACTGACCTGGAAAGTCCAGTGAAGTCCTTTCTGAGCATCTTGAATTCTCTGATGGTGAAGTGTCCTGCACAAGAGTGCAATGAAGAGGTCAGTCTGGAGAAATATAACCACCATGTCTCAAGCCACAAAGAATCTAAAGAGACTTTGGTGCATATTAATAAAGGGGGCCGGCCTCGTCAACATCTTCTGTCACTGACACGCAGAGCTCAAAAGCATCGACTTAGGGAGCTCAAGATTCAAGTCAAAGAATTTGCTGACAAAGAAGAAGGTGGAGATGTGAAGTCTGTGTGCTTGACTTTGTTCCTGCTGGCACTGAGGGCAAGGAATGAGCACAGGCAAGCTGATGAGCTAGAAGC----------------------------------------------------------------------------------------------------------------------------------------------------------------------------------------------------------------------------------------------------------------------------------------------------------------------------------------------------------------------------------------------------------------------------------------------------------------------------------------------------------------------------------------------------------------------------------------------------------------------------------------------------------------------------------------------------------------------------------------------------------------------------------------------------   [1142]
Deomys_ferrugineus               GAGAAGGCTCCTGAAGAAGCACAGAAGGAGAAG---GTTTCCTCGGAGGGAAAACCTCATCTAGAGCAGTCTCCRGTAGCCCCAGCTGAGCCT---------------------CTGGGTCAGAAATCCGTTCTGACTCAA---GGCGCACTGAAACTCCACCCTAAATTTTCAAAGAAATTCCACACTGATGGGAAATCAAATGACAAAGCAATTCACCAGGCCAGGCTTAGACTTTTCTGCCGCATCTGTGGGAATCCTTTCAAGAGCGATGGGCACAGCCGGAGATATCCAGTCCATGGGCCTGTGGATGCTAAAACACAAAGCCTTTTCCGAAAGAAGGAAAAAAGAGTCACTTCCTGGCCAGACCTCATTGCCAGGGTGTTCCGGATTGATGTTAAGGCCGATGTCGACTCAATCCATCCCACTGAATTTTGCCATAACTGTTGGCTCATTATGCACAGAAAGTTCAGCAGTGCCCACTGTCAGGTCTACTTTCCAAGGAGTGTGACTGTGGAGTGGCACCCCCACACGCCATCCTGTGACGTCTGCCTCACCGCCCATCGGGGCCTTAAGAGGAAG---CAACAT---CAACCGAATGTGCAACTCAGCAAGAAATTAAAAACTGTCTTCAAGCACGTGAGACGGGACCGT---------CGCAAGAAA---GCGCAGGCTAGGGCCAGCAGC---AACGACGTCTTGAAGACGATCTCCAACTGCAGTAAGATTCATCTCAGTACCAAGCTTCTTGCAGTGGACTTCCCAGCACACTTCGTGAAATCCATCTCCTGCCAGATATGTGAACACATTCTGGCTGACCCGGTGGAGACCAGCTGTAAACACCTATTTTGCAGAATCTGCATTCTCCGCTGCCTCAAAGTCATGGGCAGCTACTGTCCCTCTTGCCGATATCCGTGCTTCCCTTCCGACCTGGAAAGTCCGGTGAAATCCTTTCTGAACATCCTGAATTCTCTGATGGTGAAGTGTCCTGCAGAAGAGTGCAATGAAGAAGTGAGTCTGGAAAAATATAACCACCATGTCTCAAGTCACAGAGAATCTAAAGAGACTTTGGTGCATATTAATAAAGGGGGCCGGCCTCGCCAACATCTCCTGTCACTGACACGAAGGGCTCAGAAACATCGGCTGAGGGAGCTCAAGATTCAAGTCAAAGAATTTGCTGACAAAGAAGAAGGTGGAGATGTGAAGTCTGTGTGCCTGACGTTGTTCCTGCTGGCACTGAGGGCAAGGAACGAGCACAGACAAGCTGATGAGCTGGAGGCCATCATGCAGGGCCGGGGCTCCGGTCTGCAACCAGCCGTTTGCTTGGCTATCCGTGTCAATACCTTCCTCAGTTGTAGCCAGTACCATAAGATGTACAGGACTGTGAAAGCCATCACCGGGAGGCAGATTTTTCAGCCCCTGCATGCTCTTCGGAACGCTGAGAAAGTCCTTCTGCCGGGCTACCATCCCTTTGAGTGGCAACCCCCTCTGAAGAATGTGTCCTCCAGGACTGATGTTGGAATCATTGATGGGCTRTCTGGCCTTGCCTCCTCGGTGGATGAGTACCCTGTGGATACGATTGCTAAGAGGTTCCGCTATGACTCTGCTTTGGTGTCAGCGTTGATGGACATGGAAGAAGACATCCTGGAAGGCATGAGATCCCAAGAGCTTGATG-----------------------------------------------------------------------------------------------------------------------------------------------------------------------------------------------------------------------------------------------------------------------------------------------------------------------------------------------------------------------------------------   [1639]
Desmodillius_auricularis         ---AAGGCACCCGAAGAAGCAAAAAAGGAG------GATTCCTTAGAGGGAAAGCCTAATCTAGAGCAGTCTCCAGTGGTTCCGGATAAGCCC---------------------AGTGGTCAGAATTCAGCTCTGACTCAA---CGACCATTGAAACTCCATCCTAAATTTTCAAAGAAATTCCATGCGGATGGGAAGTCAAGCGACAAAGCAATTCACCAAGCCAGGCTTAGACACTTCTGCCGCATCTGTGGTAATCCTTTCAAGAGCAATGGGCACAGCCGGAGATACCCAGTCCACGGGCCCGTGGACGCTAAAACCCAAAGCCTTTTCCGAAAGAAGGAAAAAAGAGTCACTTCCTGGCCAGACCTCATTGCCAGGGCGTTCCAGATTGATGTGAAGGGAGATGTCGACTCTATCCACCCCACTGAATTCTGCCACAGCTGTTGGATCATTATGTATAGAAAGTTCAGCAGTGCCCACTGCCAGGTCTACTTTCCAAGGACCGCGACTGTAGAGTGGCACCCCCACACAACATCCTGCGACATCTGCCTCACTGCCCATCAGGGACTCAAAAGGAAG---AGGCAA---CAGCCCAATGTGCATCTCAGCAAGAAGTTGAAAACTGTGCTCAGCCACTCGAGACGAGAACGT---------CGCAAGAGA---GCTCAGGCTCGGGTCAGCAGC---AAGAAAGTCATGAGGAAGATCTCCAACTGCAGCAAGATTCATCTCAGCACCAAGCTTCTTGCAGTGGACTTCCCAGCACACTTTGTGAAATCCATCTCCTGCCAGATCTGCGGACACATTCTGGCTGACCCTGTGGAGGCCAGCTGTAAGCACCTGTTTTGCAGGATCTGCATTCTAAGATGCCTCAAAGTCATGGGCAGCTATTGCCCGTCTTGCCGATATCCCTGCTTCCCTACTGACCTGGAGGCTCCGGTGAGGTCCTTTCTGAGCATCCTGAATTCTCTGATGGTGAAGTGTCCTGCACAAGGGTGCGATGAGCAAGTGAGTCTGGAAAAATACAACCACCATGTCTCCAGCCACAAAGAGTCTAAAGAGACTTTGGTGCATATTAATAAAGGGGGCCGGCCCCGTCAGCATCTCCTGTCACTGACACGAAGGGCTCAGAAACATCGGCTGAGAGAGCTCAAGATTCAAGTCAAAGAGTTTGCCGACAAAGAAGAAGGTGGAGATGTGAAGGCTGTGTGCCTGACCTTGTTCCTGCTGGCACTGAGGGCAAGAAATGAGCACAGACAAGCGGATGAGCTAGAGGCCATCATGCAGGGCAAGGGCTCTGGTCTGCAGCCAGCTGTTTGCTTGGCTATCCGTGTCAACACCTTCCTCAGCTGCAGCCAGTACCATAAGATGTACAGGACTGTGAAAGCCATCACGGGGAGGCAGATTTTTCAGCCTTTGCATGCTCTTCGGAATGCTGAGAAAGTCCTTCTGCCGGGCTACCACCCCTTTGAGTGGCAGCCCCCTCTGAAGAATGTGTCCTCCAGAACGGACGTTGGAATCATCGATGGGTTGTCTGGGCTTGCTTCCTCCGTGGATGACTACCCAGTGGATACTATTGCAAAGAGGTTCCGCTATGACTCTGCTTTGGTCTCGGCTTTGATGGACATGGAAGAAGACATCTTGGAAGGCATGAGATCCCAAGATCTT---GACTACCTGAACGGTCCCTTCACAGTAGTGGTAAAAGAGTCTTGTGATGGAATGGGGGATGTGAGTGAGAAGCATGGGAGTGGGCCCGCAGTTCCAGAGAAGGCGGTTCGTTTCTCATTCACAGTCATGAGAATTACGATAGAGCATGGCTCACAGAATGTGAAGGTGTTTGAGGAATCCAAGCCCAATTCTGAACTGTGTTGCAAGCCGTTGTGTCTTATGCTGGCGGATGAGTCTGACCACGAGACTCTGACTGCTATACTAAGCCCTCTCATTGCTGAAAGGGAAGCCATGAAGAGCAGTGAATTAATGCTGGAGATGGGAGGCATCCTCAGGACTTTCAAGTTCATCTTCAGGGGCACTGGATACGATGAAAAA   [2007]
Diplothrix_legata                -----------------------------------------------------------------------------------------------------------------------------ttcagWTCTGACCCAA---CGAGCATTGAAACTCCATCCTAAATTTTCAAAGAAATTCCATGCTGATGGGAAGTCAAGCGACAAAGCAATTCACCAAGCCAGGCTTAGACACTTCTGCCGCATCTGTGGCAATCACTTCAAGAGTGACAGGCACAACCGGAGATACCCAGTCCACGGGCCCGTGGACGCTAAAACTCAAAGCCTTTTCCGAAAGAAGGAAMAAAGAGTCACGTCCTGGCCAGATCTCATTGCCAGAGTTTTCCTGATTGATGTGAAGTCAGATGTTGACTCCATCCACCCCACCGAATTCTGCCATAACTGTTGGAGCATTATGCACAGGAAGTTCAGCAGTGCTCACAGTCAGGTCTACTGCCCAAGGAATGTGACCGTGGAGTGGCACCCCCACACACCGTCCTGTGACATCTGCTTTACTGCCCATCGGGGACTGAAGAGGAAG---AGACAT---CAGCCCAACATGCAGCTCAGCAAGAAACTAAAAACTGTGCTCAACCATGCTAGACGGGACCGT---------CGCAAGAGA---ACTCAGGCTAGGGTCAGCAKC---AAGGAAGTCATGAAGAAGATATCCAACTGCAGTAAGATTCATCTCAGTACCAAGCTTCTTGCAGTAGACTTCCCAGCACACTTCGTGAAATCCATCTCCTGCCAGATATGTGAACACATTCTGGCCGATCCGGTGGAGACCACATGTAAGCACCTGTTCTGTAGAATATGCATTCTCCGATGCCTCAAGGTCATGGGCAGCTATTGTCCCTCTTGCCGATATCCTTGCTTCCCTACTGACCTGGAGAGTCCGGTCAAGTCCTTTCTGAGCATCTTGAATTCTCTGATGGTGAAGTGTCCTGCCCAAGAGTGCAATGAGGAAGTGAGTCTGGAAAAATATAACCACCATGTCTCAAGYCACAAAGAATCTAAAGAGACTTTGGTGCATATTAATAAAGGGGGCCGGCCTCGCCAGCATCTCCTGTCACTGACGCGAAGGGCTCAGAAACATCGGCTGAGGGAGCTCAAGATTCAAGTCAAAGAATTTGCAGACAAAGAAGAAGGTGGAGATGTGAAGTCTGTGTGCTTGACGTTGTTCCTGCTGGCACTGAGGGCGAGGAATGAGCACAGACAAGCTGATGAGCTCGAGGCCATCATGCAAGGCCGGGGCTCCGGTCTTCAACCAGCTGTTTGCTTGGCCATCCGTGTCAATACCTTCCTCAGCTGTAGCCAATACCATAAGATGTACAGGACGGTGAAAGCTATCACTGGGAGGCARATTTTTCAACCTTTGCACRCTCTTCNGAATGCTGAGAAGGTCCTCCTACCAGGCTACCACCCCTTTGAGTGGCAGCCCCCTCTGAAGAACGTGTCCTCCAGAACTGACGTTGGAATTATTGATGGACTGTCTGGACTTGCCTCCTCTGTAGATGAATACCCAGTGGACACAATTGCAAAGAGGTTCCGCTAYGACTCYGCTTTGGTGTCTGCTTTGATGGACATGGAAGAAGACATCTTGGAMGGCATGAGATCCCAAGATCTTGATGACTAYCTGAAYGGTCCCTTCACMGTGGTGGTAAAGGAATCTTGYGAYGGRATGGGGGATGTGAGYGAGAARCAYGGGAGTGGGCCYGCRGTTCCAGAAAAGGCAGTTCGKTTCTCTTTCACARTCATGAGAATTACMATMGAGCATGGCTCTCAGAACSTRAAGRTRTTTGAGGARCCCAAGCCCAATTCTGAACTGTGTTGCAAG---------------------------------------------------------------------------------------------------------------------------------------------------------------------------   [1744]
Eliomys_quercinus                GAAAAGGCACCCGAAGAAGCTCAAACGGAAAAGAAGGATTCCTCCGAGGGGAAAGCCTCTCTTGAACAGTCTCCAGCAGTCCTGGACAAGCCT---------------------GGTGGTCAGAAGCCAGTCCCGATCCAA---CCAGCAGTGAAGGTACATCCTAAGTTTTCAAAGAAATCCCACRATGATGGAAAAACAAGGGAGAAAGCCATCCATCAGGCCAACCTTCGACGCTTTTGCCGCATCTGTGGGAATTTTTTGAAAACGGATGAGCACAACAGGAGATATCCAGTCCATGGGCCCGTGGATGCTAAAAYCCAAGGCCTTTTACGGAAGAAGGAAAAGAAAGCCACTTCCTGGCCAGACCTCATTGCCAGGGTTTTCCGGATCGATGTGAAGGCAGATGTTGACTCAATCCACCCCACTGAGTTCTGCCGAAACTGCTGGAGCATCATGTACAGGAAGTTTAGCGGTGCCCCGCGTGAGGTTTCTCTCCCAAGGAATGCAGTCAGGGAGTGGCACCCACACACRCCATCCTGTGACATCTGCCACACAGCCCATCGAGGCCTCAAGAGGAAG---AGTCAT---CCTCCAGATGTACAGCTCAGCAAAAAACTCAAAACGGTGCTTGAGCGAGCGAGACAGGCCCGT------CAGCGCAAGAAAAGATTGCAGGCAAGAATCAGCAGT---AAGGAAGTCATGGAGAAGATCACCAACTGCAGCATGATCCATCTTAGTACCAAGCTCCTGGCCGTGGACTTCCCAGCACACTTTGTGAAATCGATCTCCTGCCAGATTTGCAAGCACATTCTGGCTGACCCTGTGGAGACCACCTGTAAGCATGTATTTTGCAGGATCTGCATTCTCAGATGCCTCAAAGTCATGGGCAGCTATTGTCCTTCTTGCCGATACCCATGCTTTCCAACGGACCTGGAGAGCCCAGTGAAGTCCTTTCTGAGCATCTTGAATTCCCTGATGGTGAAATGTCCGGCAAAAGACTGTAAGGAGGAGATCAGCCTGGAAAAATACAACCACCATGTCTCAAGCCACAAGGAATCAAAAGAGACTTTGGTGCATATTAATAAAGGGGGCCGGCCCCGCCAGCATCTTCTGTCGCTCACCAGGAGAGCTCAGAAGCACCGGCTAAGGGAGCTCAAGCTGCAGGTCAAGGCTTTTGCTGACAAAGAGGAAGGYGGAGACGTGAAGTCCGTGTGCCTGACTTTGTTCCTGCTGGCACTGAGGKCCAGGAATGAGCACCGGCAAGCCGACGAGCTGGAGGCCCTCATGCAGGGACGGGGCTCCGACCTGCAGCCCGCTGTCTGCTTGGCCATCCGTGTCAATACCTTCC--------------------------------------------------------------------------------------------------------------------------------------------------------------------------------------------------------------------------------------------------------------------------------------------------------------------------------------------------------------------------------------------------------------------------------------------------------------------------------------------------------------------------------------------------------------------------------------------------------------------------------------------------------------------------------------------------------------------------------   [1321]
Eliurus_minor                    ------------------------------------------------------------------------------------------------------------------------------------------------------------------------TTTTCAAAGAAATTCCATGCTGATGGGAAGTCAAGAGACaAAGCAATGCACCAAGCCAGGCTTAGACACTTTTGCCGCATCTGTGGAAATCCTTTCAAGAGTGATGGGCACAACAGGAGATACCCAGTCCAYGGGCCCGTGGATGCTAAAACCCAAAACCTTTTACGAAAGAAGGAAAAGAGAGTCACTTCCTGGCCAGACCTCATTGCCAGGGTTTTCCGGATCGATGTGAAGGCAGATGTTGACACGATCCAYCCCACTGAATTCTGCCATAACTGTTGGAGCATTATGCACAGGAAGTTCAGTGGTACCCCCAGTGAGGTCTACTTCCCAAGAAATGCGACCGTGGAGTGGCACCCCCACACACCATCCTGTGACATCTGCCACAACGTCCATCGGGGACTCAAGAGGAAG---AGGCAT---CAGCCCAACGTGCAGCTCAGCAAGAAACTAAAAACTGTGCTCAACCAAGCGAGATGGGACCGT------CAGCGCAAGAGA---GCTCAGGCCAGGGACAGCAGC---AAAGAAGTCATGAAGAAAATCGCCAACTGCAGTAAGATTCATCTCAGTACCAAGCTTCTTGCAGTGGACTTTCCTGCACACTTTGTGAAATCCATCTCCTGCCAGATATGTGAACACATTCTGGCTGACCCGGTGGAGACTAGCTGTAAGCACGTATTTTGCAGGATCTGCATTCTCCGATGCCTCAAAGTCATGGGCAGCCATTGTCCCTCTTGCAGATATCCGTGCTTCCCTACTGACCTGGAGAGTCCAGTGAAGTCCTTTCTGAGCATCTTGAATTCTCTGACGGTGAAGTGTCCTGCACAAGAGTGCAACGAGGAGGTGAGCCTGGAAAAATATAACCACCATGTCTCAAGCCACAAAGAATCTAAAGAGACTTTGGTGCATATTAATAAAGGCGGCCGGCCTCGTCAACATCTCCTGTCACTGACGCGCAGAGCTCAGAAACATCGGCTGAGGGAGCTCAAGATTCAAGTCAAAGAATTTGCCGACAAAGAAGAAGGTGGAGACGTGAAGTCTGTGTGCTTGACGTTGTTCCTGCTGGCACTGAGGGCGAGGAATGAGCACAGACAGGCTGATGAGCTAGAAGCCATCATGCAGGGACGGGGCTCCGGACTGCAACCAGCTGTTTGT---------------------------------------------------------------------------------------------------------------------------------------------------------------------------------------------------------------------------------------------------------------------------------------------------------------------------------------------------------------------------------------------------------------------------------------------------------------------------------------------------------------------------------------------------------------------------------------------------------------------------------------------------------------------------------------------------------------------------------------------------------   [1149]
Eliurus_tanala                   GAAAAGGCACCCGAAGAACCTCAAAAGGAGAAG---GATTCCTCAGAGGGGAAACCTTATCTGGAGCAGTCTCCAGCAGTTCCAGAAAAGCCT---------------------GGTGGTCAGAATGCAGTCCTGACTCAA---CGAGCATTGAAACTCCACCCCAAGTTTTCAAAGAAATTCCATGCTGATGGGAAGTCAAGAGACAAAGCAATGCACCAAGCCAGGCTTAGACACTTTTGCCGCATCTGTGGAAATCCTTTCAAGAGTGATGGGCACAACAGGAGATACCCAGTCCATGGGCCCGTGGATGCTAAAACCCAAAACCTTTTACGAAAGAAGGAAAAGAGAGTCACTTCCTGGCCAGACCTTATTGCCAGGGTTTTCCGGATCGATGTGAAGGCAGATGTTGACACGATCCACCCCACTGAATTCTGCCATAACTGTTGGAGCATTATGCACAGGAAGTTCAGTGGTGCCCCCAGTGAGGTCTGCTTCCCAAGAAATGTGACCGTGGAGTGGCATCCCCACACACCATCCTGTGACATCTGCCACAATGTCCATCGGGGACTCAAGAGGAAG---AGGCAT---CAGCCCAACGTGCAGCTCAGCAAGAAATTAAAAACTGTGCTCAACCAAGCGAGATGGGACCGT------CAGCGCAAGAGA---GCTCAGGCCAGGGCCAGCAGC---AAAGAAGTCATGAAGAAGATCGCCAACTGCAGTAAGATTCATCTCAGTACCAAGCTTCTTGCAGTGGACTTTCCTGCACACTTTGTGAAATCCATCTCCTGCCAGATATGTGAACACATTCTGGCTGACCCGGTGGAGACTAGCTGTAAGCACGTATTTTGCAGGATCTGCATTCTCCGATGCCTCAAAGTCATGGGCAGCCATTGTCCCTCTTGCAGATATCCGTGCTTCCCTACTGACCTGGAGAGTCCAGTGAAGTCCTTTCTGAGCATCTTGAATTCTCTGACGGTGAAGTGTCCTGCACAAGAGTGCAACGAGGAGGTGAGCCTGGAAAAATATAACCACCATGTCTCAAGCCACAAAGAATCTAAAGAGACTTTGGTGCATATTAATAAAGGCGGCCGGCCTCGTCAACATCTCCTGTCACTGACGCGCAGAGCTCAGAAACATCGGCTGAGGGAGCTCAAGATTCAAGTCAAAGAATTTGCCGACAAAGAAGAAGGTGGAGACGTGAAGTCTGTGTGCTTGACGTTGTTCCTGCTGGCACTGAGGRCRAGGAATGAGCACAG-------------------------------------------------------------------------------------------------------------------------------------------------------------------------------------------------------------------------------------------------------------------------------------------------------------------------------------------------------------------------------------------------------------------------------------------------------------------------------------------------------------------------------------------------------------------------------------------------------------------------------------------------------------------------------------------------------------------------------------------------------------------------------------------------------------------------   [1226]
Euneomys_chinchilloides          GAAAAGGCACCTGAAGAAGTGCAAAGGGAGAAG---TGTTCCTTGGAAGGGAACACTTACCGAGAGCCGTCTCTAGTACTTCCGGATAAGCCT---------------------GCTGGTCAGAATTCAGTTCCGACTCAA---CGAGCATTGAAACTCCACCCTAAATTTTCAAAGAAATTCCAAGCTGATGGGAAGCCAAGAGACAAAGCAATTCACCAAGCCAGGCTTAGGCACTTCTGCCGCATCTGTGGGAATCATTTCAAGAGTGATGGGCACAACCGGAGATACCCAGTCCATGGGCCTGTGGATGCTAAAACCCAGAGCCTTTTCCGAAAGAAGGAAAAGAGAGTCACTTCCTGGCCAGACCTCATTGCCAGAGTTTTCCGGATTGATGTGAAGGCGGATGTGGACTCGATCCACCCCACTGAATTCTGCCATAACTGTTGGAGCATTATGTACAGGAAGTTCAGTAGTGCTCCCTGCGAGGTCTACTTCCCAAGGAATGTGACCATGGAGTGGCACCCTCATACACCATCCTGTGACATCTGCCTCACTGCCCACCAGGGACTCAAGAGGAAGAAGAGGCAT---CAGCCCAATGTGCAGCTTAGCAAGAAACTAAAAACTGTGCTCAACAAAGCGAGACAGGACCGT------CAGCACAAGCGA---GCTCAGGCTAGGGTCAGCACC---AAGGAAGTCATGCAGAAGATCTCTAACTGCAGTAAGATTCACCTCAGTACCAAGCTTCTTGCAGTGGACTTCCCAGAACACTTTGTGAAATCCATCTCCTGCAGGATATGTGAACACATTCTGGCTGACCCAGTGGAGACCAGCTGTAAGCATGTATTTTGCAGGATCTGTCTTCTCCGATGCCTCAAAGTCATGGGCAGCTATTGCCCTTCTTGCCGATATCCGTGCTTTCCTACTGACTTGGAGAGTCCAGTGAAGTCCTTTCTGAACATCTTGAATTCCCTAATGGTGAAGTGTCCTGCACAAGAGTGCAATGAAGAGGTGAGTCTGGAAAAGTATAACCACCATGTCTCAAGTCACAAAGAGTCTAAAGAAGCTTTGGTGCATATCAATAAAGGGGGCCGGCCTCGTCAGCATCTCCTGTCACTAACACGCAGGGCTCAGAAACATAGGCTGAGGGAGCTCAAGATTCAAGTCAAAGAATTTGCTGACAAAGAAGAAGGTGGAGATGTGAAGTCTGTGTGCTTGA-----------------------------------------------------------------------------------------------------------------------------------------------------------------------------------------------------------------------------------------------------------------------------------------------------------------------------------------------------------------------------------------------------------------------------------------------------------------------------------------------------------------------------------------------------------------------------------------------------------------------------------------------------------------------------------------------------------------------------------------------------------------------------------------------------------------------------------------------------------------   [1189]
Geoxus_valdivianus               GAAAAGGCACCTGAAGAAGTGCAAAGGGAGAAG---TGTTCCTTGGAAGGGAACACTTACCKAGAGCAGTCTTCAGTACTTCCGGATAAGCTT---------------------GCAGGTCAGAATTCAGTTCCAACTCAG---GGAGTATTGAAACTCCACCCTAAATTTTCAAAGAAATTCCAAGCTGATGGGAAGCCAAGAGACAAAGCAATTCACCAAGCCAGGCTTAGGCACTTCTGCCGCATCTGTGGGAATCCTTTCAAGAGTGATGGGCACAACCGGAGATACCCAGTCCATGGGCCTGTAGATGCTAAAACCCAGAGCCTTTTCCGAAAGAAGGAAAAGAGAGTCACTTCCTGGCCAGACCTCATTGCCAGGGTTTTCCGGATTGATGTGAAGGCAGATGTGGACTCCATCCACCCCACCGAATTCTGCCATAACTGTTGGAGCATTATGTACAGGAAGTTCCGTAGTGCCCCCTGCAAGGTCTACTTCCCAAGGAAAGCGACCATGGAGTGGCATCCTCATACACCATCCTGTGACATCTGCCTCACTGCCCACCGGGGACTCAAGAGGAAGAAGAGGCAT---CAGCTCAATGTGCAGCTTAGCAAGAAACTAAAAACTGTGCTCAACAAAGCGAAACAGGACCGT------CAGCGCAAGCGA---GCTCAGGCTAGGGTCAGCAGC---AAGGAAGTCATGCAGAAGATCTCTAACTGCAGTAACATTCATCTCAGTACCAAGCTTCTTGCAGTGGACTTCCCAGCACACTTTGTGAAATCCATCTCCTGCCAGATATGTGAACACATTCTGGCTGACCCCGTGGAGACCAGCTGTAAGCACGTGTTTTGCAGAATCTGTATTCTCCGATGCCTCAAAGTCATGGGCAGCTATTGCCCTTCTTGCCGATATCCATGCTTCCCTACAGACCTGGAGAGTCCAGTGAAGTCCTTTCTGAACGTCTTGAATTCTCTAATGGTGAAGTGTCCTGCACAAGAGTGCAATGAAGAGGTGAGTCTGGAAAAGTATAACCACCATGTCTCAAGTCACAAAGAGTCTAAAGAAGCTTTGGTGCATATTAATAAAGGGGGCCGGCCTCGTCAGCATCTCCTGTCACTGACACGCAGGGCTCAGAAACATAGGCTGCGGGAGCTCAAGATTCTTGTCAAAGAATTTGCTGACAAAGAAGAAGGTGGGGATGTGAAGTCTGTGTGCTTGACATTGTTCTTGTTGGCACTGAGGGCCAGGAATGAACACAAACAAGCTGATGAGTTAGAGGCCATCATGCAGGGGAGGGGCTCTGGTCTGCAACCAGCTGTTTGCTTGGCCATTCGTGTCAATACCTTCCTCAGCTGCAGCCAATACCATAAGATGTACAGGACTGTGAAAGCCATCACTGGGAGACAGATCTTTCAGCCTTTACATGCTCTTCGCAATGCTGAGAAAGTCCTTCTGCCAGGCTACCACCCCTTTGAGTGGCAGCCTCCTCTGAAGAATGTGTCCTCCAGAACTGATGTTGGGATTATTGATGGACTGTCTGGACTTGCCTCTTCTGTGGATGAATACCCAGTAGATACCATTGCAAAGAGGTTCCGTTATGATTCTGCTTTGGTGTCTGCTTTGATGGACATGGAAGAAGACATTTTGGAAGGTATGAGATCCCAAGATCTTGATGATTATCTGAATGGTCCCTTCACCGTAGTGGTGAAGGAGTCATGTGATGGAATGGGGGATGTGAGTGAGAAGCATGGTAGCGGGCCAGCAGTTCCTGAAAAGGCCGTCCGTTTTTCATTCACAGTAATGAGAATTACCATAGAGCACGACTCACAGAATGTAAAAGTGTTTGAGGAACCCAAACCCAATTCTGAACTGTGTTGCAAGCCACTGTGTCTTATGCTGGCAGATGAATCTGACCACGAGACCCTGACTGCTATCCTAAGCCCCCTCATTGCTGAAAGGGAGGCCATGAAGAGCAGCGAATTAATGCTGGAAATGGGAGGCATTCTCAGGACTTTCAAGTTCATCTTCAGGGGCACTGGGTATGATGAAAAA   [2022]
Gerbillurus_paeba                GAAAGGGCACCCGAAGAATCAAAAAAGGAGAAG---GATTCCTCAGAGGGAAAGCTTAATCTAGAGCAGTCTCCAGTGATTCCAGATAAGCCT---------------------TGTGGTCAGAATTCAGCTCTGACTCAA---CGACCATTGAAACTCCATCCTAAATTTTCAAAGAAATTCCATGTTGATGGGAAGTCAAGCGACAAAGCAATTCACCAAGCCAGGCTTAGACACTTCTGCCGCATCTGTGGGAATCCTTTCAAGAGCGATGGGCACGACCGGAGATACCCAGTTCACGGGCCCGTGGACGCTAAAACCCAAAGCCTTTTCCGAAAGAAGGAAAGAAGAGTCACTTCCTGGCCAGACCTTATTGCCAGGGCGTTCCAGATTGATGTGAAGGGAGATGTCGACTCTATTCACCCCACTGAATTCTGCCACAGCTGTTGGATCATTATGTACAGAAAGTTCAGCAGTGCCCACTGCCAGGTCTACTTTCCAAGGATCGCGACTGTAGAGTGGCACCCCCACACAACGTCCTGTGACATCTGCCTCACTGCCCGTCAGGGACTCAAAAGGAAG---AGGCAA---CAGCCCAATGTGCATCTCAGCAAGAAGTTGAAAACTGTGCTCAGTCACTCGAGACAAGAACGT---------CGCAAGAGA---GCTCAGGCTCGGGTCAGCAGC---AAGAAAGTCATGAAGAAGATCTCCAACTGCAGTAAGATTCATCTCAGCACCAACCTTCTTGCAGTGGACTTCCCAGCACACTTTGTGAAATCCATCTCCTGCCAGATCTGCGAACACATTCTGGCTGACCCTGTGGAGACCAGCTGTAAGCACCTGTTTTGCAGGATCTGCATTCTACGATGCCTCAAAGTCATGGGCAGCTATTGTCCGTCTTGCCGATATCCTTGCTTCCCTACTGACCTGGAGACTCCGGTGAAGTCCTTTCTGAGCATCTTGAATTCTCTGATCGTGAAGTGTCCTGCACAAGGGTGCAACGAGCAAGTGAGTCTGGAAAAATACAACCACCATGTCTCCAGCCACAAAGAGTCTAAAGAGACTTTGGTGCATATTAATAAAGGGGGCCGGCCCCGTCAGCATCTCCTGTCACTGACGCGAAGGGCTCAGAAACATCGGCTGAGAGAGCTCAAGATTCAAGTCAAAGAGTTTGCTGACAAAGAAGAAGGTGGAGACGTGAAGGCTGTGTGCCTGACATTGTTCCTGCTGGCACTGAGGGCGAGAAATGAGCACAGACAAGCCGATGAGCTAGAGGCCATCATGCAGGGCAAGGGCTCTGGTCTGCAGCCAGCTGTTTGCTTGGCCATCCGTGTCAACACCTTCCTCAGCTGTAGCCAGTACCATAAGATGTACAGGACTGTGAAAGCCATCACAGGGAGGCAGATTTTCCAGCCTTTGCATGCTCTTCGGAATGCTGAGAAAGTCCTTCTGCCGGGCTACCACCCCTTTGAGTGGCAGCCCCCTCTGAAGAATGTGTCCTCTAGAACTGATGTTGGAATCATCGATGGACTGTCTGGGCTTGCTTCCTCCGTGGATGACTACCCAGTGGATACTATTGCAAAGAGGTTCCGCTATGACTCTGCTTTGGTCTCAGCTTTGATGGACATGGAAGAAGACATCTTGGAAGGCATGAGATCCCAAGATCTTGACGACTACCTGAACGGTCCCTTCACAGTAGTGGTAAAAGAGTCTTGTGATGGAATGGGGGATGTGAGTGAGAAGCATGGGAGTGGGCCTGCAGTTCCAGAAAAGGCGGTTCGTTTCTCATTCACAGTCATGAGAATTACGATAGAGCATGGCTCACAGAATGTGAAGGTGTTTGAGGAATCCAAGCCCAATTCTGAACTGTGTTGCAAGCCACTGTGTCTTATGCTGGCAGATGAGTCTGACCATGAGACCCTGACTGCTATCCTAAGTCCTCTCATTGCTGAAAGGGAAGCCATGAAGAGCAGTGAATTAATGCTAGAGATGGGAGGCATCCTCAGGACTTTCAAGTTCATCTTCAGGGGCACTGGATACGACGAAAAA   [2016]
Gerbillurus_vallinus             GAAAAGGCACCCGAAGAATCAAAAAAGGAGAAG---GATTCCTCAGAGGGAAAGCCTAATCTAGAGCAGTCTCCAGTGATTCCAGATAAGCCT---------------------TGTGGTCAGAATTCAGCTCTGACTCAA---CGACCATTGAAACTCCATCCTAAATTTTCAAAGAAATTCCATGTTGATGGGAAGTCAAGCGACAAAGCAATCCACCAAGCCAGGCTTAGACACTTCTGCCGCATCTGTGGGAATCCTTTCAAGAGCGATGGGCACGACCGGAGATACCCAGTTCACGGGCCCGTGGACGCTAAAACCCAAAGCCTTTTCCAAAAGAAGGAAAGAARAGTCACTTCCTGGCCAGACCTTATTGCCAGGGCGTTCCARATTGATGTGAAGGGAGATGTCGACTCTGTTCACCCCACTGAATTCTGCCACAGCTGTTGGATCATTATGTACAGAAAGTTCAGCAGTGCCCACTGCCAGGTCTACTTTCCAAGGATCGCGACTGTAGAGTGGCACCCCCACACAACGTCCTGTGACATCTGCCTCACTGCTCGTCAGGGACTCAAAAGGAAG---AGGCAA---CAGCCCAATGTGCATCTCAGCAAGAAGTTGAAAACTGTACTCAGTCACTCGAGACAAGAACGT---------CGCAAGAGA---GCTCAGGCTCGGGTCAGCAGC---AAGAAAATCATGAAGAAGATCTCCAGTTGCAGTAAGATTCATCTCAGCACCAAGCTTCTTGCAGTGGACTTCCCAGCACACTTTGTGAAATCCATCTCCTGCCAGATCTGCGAACACATTCTGGCTGACCCTGTGGAGACCAGCTGTAAGCACCTGTTTTGCAGGATCTGCATTCTACGATGCCTCAAAGTCATGGGCAGCTATTGTCCGTCTTGCCGATATCCTTGCTTCCCTACTGACCTGGAGGCTCCGGTGAAGTCCTTTCTGAGCATCTTGAATTCTCTGATCGTGAAGTGTCCTGCACAAGGGTGCAACGAGCAAGTGAGTCTGGAAAAATACAACCACCATGTCTCCAGCCACAAAGAGTCTAAAGAGACTTTGGTGCATATTAATAAAGGGGGCCGGCCCCGTCAGCATCTCCTGTCACTGACGCGAAGGGCTCAGAAACATCGGCTGAGAGAGCTCAAGATTCAAGTCAAAGAGTTTGCTGACAAAGAAGAAGGTGGAGACGTGAAGGCTGTGTGCCTGACATTGTTCCTGCTGGCACTGAGGGCGAGAAATGAGCACAGACAAGCCGATGAGCTAGAGGCCATCATGCAGGGCAAGGGCTCTGGTCTGCAGCCAGCTGTTTGCTTGGCCATCCGTGTCAACACCTTCCTCAGCTGTAGCCAGTACCATAAGATGTACAGGACTGTGAAAGCCATCACAGGGAGGCAGATTTTCCAGCCTTTGCATGCTCTTCGGAATGCTGAGAAAGTCCTTCTGCCGGGCTACCACCCCTTTGAGTGGCAGCCCCCTCTGAAGAATGTGTCCTCTAGAACTGATGTTGGAATCATCGATGGGCTGTCTGGGCTTGCTTCCTCCGTGGATGACTACCCCGTGGATACTATTGCAAAGAGGTTCCGCTATGACTCTGCTTTGGTCTCGGCTTTGATGGACATGGAAGAAGACATCTTGGAAGGCATGAGATCCCAAGATCTTGACGACTACCTGAACGGTCCCTTCACAGTAGTGGTAAAAGAGTCTTGTGATGGAATGGGGGATGTGAGTGAGAAGCATGGGAGTGGGCCTGCAGTTCCGGAAAAGGCGGTTCGTTTCTCATTCACAGTCATGAGAATTACGATAGAGCATGGCTCACAGAATGTGAAGGTGTTTGAGGAATCCAAGCCCAATTCTGAACTGTGTTGCAAGCCACTGTGTCTTATGCTGGCAGATGAGTCTGACCATGAGACCCTGACTGCTATCCTAAGTCCTCTCATTGCTGAAAGGGAAGCCATGAAGAGCAGTGAATTAATGCTAGAGATGGGAGGCATCCTCAGGACTTTCAAGTTCATCTTCAGGGGCACTGGATACGACGAAAAA   [2016]
Gerbillus_gerbillus              GAAAAGGCACCTGAAGAAGCAAAAAAGGAG------GATTCCTCAGAGGGAAAGCCTCATCTAGAGCAGTCTCCAGTGGTTCCAAATGAGCCT---------------------GGTGGTCAGAATTCAGCTCTGACTCAA---CGACCATTGAAACTCCATCCTAAATTTTCAAAGAAATTCCATGCTGATGGGAAGTCAAGCGACAAAGCAATTCACCAAGCCAGGCTTAGACACTTGTGCCGCATCTGTGGGAATCCTTTCAAGAGCGATGGGCACAACCGGAGATACCCAGTCCACGGGCCCGTGGACGCTAAAACCCAAAGCCTTTTCCGAAAGAGGGAAAGAAGAGTCACTTCCTGGCCAGACCTCATTGCCAGGGCGTTCCGGATTGACGTGAAGGGAGATATTGACTCTATCCACCCCACTGAATTCTGCCACAACTGTTGGATCATTATGTACAGAAAGTTCAGCAGTGCCCACTGCCAGGCCTACTTTCCAAGGATCACGACTGTAGAGTGGCACCCACACACACCATCCTGTGACATCTGCCTCACTGCCCGTCAGGGACTCAAGAGGAAG---AGGCAA---CAGCCCAATGTGCATCTCAGCAAGAAATTAAAAACTGTGCTCAGTCACTCGATACGAGAACGT---------CGCAAGAGA---GCTCAGGCTAGGGTCAGCAGC---AAGAAAGTCATGAAGAAGATCTCCAACTGCAGTAAGATTCACCTCAGCACCAAGCTTCTTGCAGTGGACTTCCCAGCACACTTTGTGAAGGCCATCTCCTGCCAGATCTGCGAACACATTCTGGCTGACCCTGTGGAGACCAGCTGTAAGCACCTGTTTTGYAGAATCTGCATTCTGCGATGCCTCAAAGTCATGGGCAGCCGTTGTCCCTCTTGCCATTACCCATGCTTCCCTACTGACCTGGAGGCTCCAGTGAAGTCCTTTCTGAGCATCCTGAATTCTCTGATGGTGAAGTGTCCTGCACAAGAGTGCAACGAGCAGGTGAGTCTGGAGAAATACAATCACCATGTCTCCAGCCACAAAGAGTCTAAAGAGACTTTGGTGCATATTAATAAAGGGGGCCGGCCTCGTCAGCATCTCCTGTCACTGACACGAAGGGCCCAGAAACACCGGCTGAGAGAGCTCAAGATTCAAGTCAAAGAGTTTGCCGACAAAGAAGAAGGTGGAGACGTGAAGGCTGTGTGCCTGACGTTGTTCCTGCTGGCACTGAGGGCGAGAAATGAGCACCGACAAGCCGATGAGCTAGAGGCCATCATGCAGGGCAAGGGCTCCGGTCTGCAGCCAGCTGTGTGCTTGGCCATCCGTGTCAACACCTTCCTCAGCTGCAGCCAATACCATAAGATGTACAGGACTGTGAAAGCCATCACGGGGAGGCAGATTTTTCAGCCTTTGCAYGCTCTTCGGAATGCTGAGAAGGTCCTTCTGCCGGGCTACCACCCCTTCGAGTGGCAGCCCCCTCTGAAGAATGTGTCCTCCAGAACTGACGTTGGCATCATCGATGGGCTGTCTGGGCTTGCTTCCTCCGTGGATGAATACCCAGTGGACACTATTGCAAAGAGGTTCCGCTATGACTCTGCTTTGGTCTCGGCTTTGATGGACATGGAAGAAGACATCTTGGAAGGCATGAGATCCCAAGATCTTGATGACTACCTGAACGGTCCCTTCACAGTAGTGGTGAAAGAGTCTTGTGATGGAATGGGGGATGTGAGTGAGAAGCATGGGAGTGGCCCCGCAGTTCCGGAAAAGGCGGTTCGTTTCTCATTCACAGTCATGAGAATTACGATAGAGCATGGCTCACAGAATGTGAAGGTGTTTGAGGAATCCAAGCCCAATTCTGAACTGTGCTGCAAGCCATTGTGTCTTATGCTGGCGGATGAGTCTGACCACGAGACCCTGACTGCTATTTTAAGCCCTCTCATTGCTGAAAGGGAAGCCATGAAGAGCAGTGAATTAATGCTGGAGATGGGAGGCATCCTCAGGACTTTCAAGTTCATCTTCAGGGGCACCGGATATGATGAAAAG   [2013]
Gerbillus_nanus                  -------------------------------------------------------------------------------------------------------------------------------------------------------------------------------------------------------------------------------------------------------------------------------------------------------------------------------------------------------------------------------------------------------------------------------------------------------------------------------------------------------------------------------------------------------------------------------------------------------------------------------------------------------------------------------------------------------------------------------------------------------------------------------------------------------------------------------------------------------------------------------------------------------------------------------------------------------------------------------------------------------------------------------------GTCCNGCACAANAGTGCAACGAGCAGGTGAGTCTGGAGAAATACAACCACCATGTCTCCAGCCACAAANAGTCTAAAGAGACTTTGGNGCATATTAATAAAGGGGGCCGGCCTCGTCAGCATCTCCTGTCACTGACACGAAGGGCCCANAAACACCGGCTGANAGAGCTCAANATTCAAGTCAAANAGTTTGCTGACAAARAARAAGGAGGANACGTGAAGGCCGNGTGCCTGACGTTGTTCCTGCTGGCACTGAGGGCNAGAAATGAGCACCGACAAGCCNATGAGCTAGAGGCCATCATGCAGGGCAAGGGCTCCGGTCTGCAGCCAGCTGTGTGCTTGGCCATCCGTGTCAACACCTTCCTCAGCTGCAGCCAATACCATAANATGTACAGGACTGTGAAAGCCATCACGGGAAGGCANATTTTTCAGCCTTTGCACGCTCTTCGGAATGCTGAGAAGGTCCTTCTGCCGGGCTACCACCCCTTCGAGTGGCAGCCCCCTCTGAAGAACGTGTCCTCCAGAACTGACGTCGGCATCATCGATGGGCTGTCTGGGCTTGCTTCCTCCGTGGACGAATACCCAGTGGACACTATTGCAAAGAGGTTCCGCTATGACTCTGCTTTGGTCTCGGCTTTGATGGACATGGAAGAAGACATCTTGGAAGGCATGAGATCCCAAGATCTTGATGACTACCTGAACGGTCCCTTCACAGTAGTGGTGAAAGAGTCTTGTGATGGCATGGGGGATGTGAGCGAGAAGCATGGGAGTGGCCCCGCAGTTCCGGAAAAGGCGGTTCGTTTCTCATTCACAGTCATGAGGATTACGATAGAGCATGGCTCACAGAATGTGAAGGTGTTTGAGGAATCCAAGCCCAATTCTGAACTGTGCTGCAAGCCGTTGTGTCTTATGCTGGCGGATGAGTCTGACCACGAGACCCTGACTGCTATTTTAAGCCCTCTCATTGCTGAAAGGGAAGCCATGAAGAGCAGTGAATTAATGCTGGAGATGGGAGGCATCCTCAGGACTTTCAAGTTCATCTTCAGGGGCACCGGATATGATGAAAAG   [1067]
Grammomys_dolichurus             GAAAAGGCACCAGAAGAAGCACAAAAGGAGAAG---GATTCCTCAGAGGGGAAACCTTATCTAGAGCAGTCTCCAGTAGTTCCAGATAAGCCT---------------------GGAAGTCAGAATCCAGTTCTGACCCAA---CCAGCATTGAAACTCCACCCTAAATTTTCAAAGAAATTCCATGCTGATGGGAAGTCAAGCGACAAAGCAATTCACCAAGCCAGGCTTAGACACTTCTGCCGCATCTGTGGGAATCGTTTCAAGAGTGACAGGCACAACCGGAGATACCCAGTCCACGGGCCCGTGGATGCTAAAACCCAAAGCCTTTTCCGAAAGAAGGAAAAAAGAGTTACTTCCTGGCCAGACCTCATTGCCAGGGTTTTCCGGATTGATGTGAAGGCAGATGTTGACTCCATCCACCCCACAGAATTCTGCCATAACTGCTGGAGCATTATGCACAGAAAGTTCAGCAGTGCCCACAGTCAAGTCTACTTCCCAAGAAATGTGACCCTGGAGTGGCACCCCCACACGCCATCCTGTGACATCTGCTTCACTGTTCATCGGGGACTGAAGAGGAAG---AGACAT---CAACCCAATGTACAGCTCAGCAAGAAGCTAAAAACTGTGCTCAACCATGCGAGACGGGACCGT---------CGCAAGAGA---ACTCAGGCTCGGGTCAGCAGC---AAGGAAGTCATGAAGAAGATCTCCAACTGCAGTAAGATTCATCTCAGTACCAACCTTCTTGCAGTGGACTTTCCAGCACACTTTGTGAAATCCATCTCCTGCCAGATATGTGAACACATTCTGGCTGACCCAGTGGAGACCAGCTGTAAGCACCTATTTTGTAGGATCTGCATTCTCAGATGCCTCAAAGTGATGGGCAGCTATTGTCCCTCTTGCCGATATCCATGCTTCCCTAGTGACCTGGAGAGTCCGGTGAAGTCCTTTCTGAGCATCTTGAATTCTCTGATGGTGAAGTGTCCTGCACAAGAGTGTAACGAGGAAGTGAGTCTAGAAAAATATAACCACCATGTCTCAAGCCACAAAGAATCTAAAGAGACTTTGGTCCACATTAATAAAGGGGGCCGGCCTCGCCAGCATCTCCTGTCACTGACACGAAGGGCACAGAAACATCGGCTGAGGGAGCTCAAGATTCAAGTCAAAGAATTTGCTGACAAAGAAGAAGGTGGAGATATGAAGTCTGTGTGCTTGACCTTGTTCCTGCTGGCACTGAGGGCAAGAAACGAGCACAGGCAAGCTGATGAGCTAGAGGCCATCATGCAAGGCCGGGGCTCCGGTCTTCAGCCAGCTGTTTGCTTGGCCATCCGTGTCAATACCTTCCTCAGCTGTAGCCAATACCATAAGATGTACAGAACCGTGAAAGCTATCACGGGGAGGCAGATTTTTCAACCTTTGCATGCTCTTCGGAATGCCGAGAAAGTCCTTCTGCCAGGCTACCACCCCTTTGAGTGGCAGCCCCCTCTGAAGAATGTGTCCTCCAGAACTGATGTTGGAATTATTGATGGGCTGTCTGGACTTGCCTCCTCTGTAGATGATTACCCAGTAGATACTATTGCAAAGAGATTCCGATATGACTCTGCTTTGGTGTCTGCTTTGATGGACATGGAAGAAGACATCTTGGAAGGCATGAGATCCCAAGATCTTGATGACTATCTGAATGGTCCCTTCACAGTGGTAGTAAAGGAGTCTTGCGATGGAATGGGGGATGTGAGTGAGAAGCATGGGAGTGGGCCCACAGTTCCAGAAAAGGCGGTTCGTTTCTCTTTCACAGTCATGAGGATTACAATAGAGCATGGCTCGCAGAACGTGAAGGTGTTTGAGGAACCCAAGCCCAATTCCGAACTGTGTTGCAAGCCATTGTGTCTTATGCTGGCAGATGAGTCTGACCACGAGACCCTTACTGCTATTTTAGGCCCCCTCATTGCTGAGAGGGAGGCCATGAAGAGCAGTGAATTAATGCTGGAGATGGGAGGCATCACCAGGACTTTTAAGTTCATCTTCAGGGGAACTGGATATGATGAAAAA   [2016]
Grammomys_ibeanus                GAAAAGGCACCAGAAGAAGCaCAAAAGGAGAAG---GATTCCTCAGAGGGGAAACCTTATCTAGAGCAGTCTCCAGTAGTTCYAGATAAGCCT---------------------GGCAGTCAGAATTCAGTTCTGACCCAA---CCAGCATTGAAACTCCACCCTAAATTTTCAAGGAAATTCCGTGCTGATGGGAAGTCAARCGACAAAGCAATTCACCAAGCCAGGCTTAGACACTTCTGCCGCATCTGTGGGAATCGTTTCAAGAGTGACAGGCACAACCGGAGATACCCAGTCCACGGGCCCGTGGACGCTAAAACCCAAAGCCTTTTCCGAAAGAAGGAAAAAAGAGTTACTTCCTGGCCCGACCTCATTGCCAGGGTTTTCCGGATTGATGTGAAGGCAGATGTTGATTCCATCCACCCCACAGAATTCTGCCATAACTGCTGGAGCATTATGCACAGAAAGTTCAGCAGTGCYCACAGTCAAGTCTACTTCCCAAGAAATGTGACCGTGGAGTGGCACCCCCACACACCATCCTGTGACATCTGCTTCACTGTTCATCGGGGACTGAAGAGGAAG---AGACAT---CAACCCAATGTGCAGCTCAGCAAGAAACTAAAAACTGTGCTCAACCATGGGAGACGRGACCGT---------CGCAAGAAA---ACTCAGGCTAGGGTCAGCARC---AAGGAAGTCATGAAGAAGATCTCCAACTGCAGTAAGATTCATCTCAGTACGAAGCTTCTTGCAGTGGACTTCCCAGCACACTTTGTGAAATCCATCTCCTGCCAGATATGTGAACACATTCTGGCTGATCCTGTGGAGACCAGCTGTAAGCACCTATTTTGTAGGATCTGCATTCTCAGATGCCTCAAAGTGATGGGCAGCTATTGTCCCTCTTGCCGATATCCATGCTTCCCTAGTGACCTGGAGAGTCCGGTGAAGTCCTTTCTGAGCATCTTGAATTCTCTGATGGTGAAGTGTCCTGCACAAGAGTGCAACGAGGAAGTGAGTCTGGAAAAATATAACCACCATGTCTCAAGCCACAAAGAATCTAAAGAGACTTTGGTCCACATTAATAAAGGGGGCCGGCCTCGCCAGCATCTCCTGTCACTGACACGAAGGGCGCAGAAACATCGGCTGAGGGAGCTCAAGATTCAAGTCAAAGAATTTGCTGACAAAGAAGAAGGTGGAGATATGAAGTCTGTGTGCTTGACCTTGTTCCTGCTGGCACTGAGGGCGAGAAATGAGCACAGGCAAGCTGATGAGCTAGAGGCCATCATGCAAGGCCGGGGCTCCGGTCTTCAACCAGCTGTTTGCTTGGCCATTCGTGTCA-----------------------------------------------------------------------------------------------------------------------------------------------------------------------------------------------------------------------------------------------------------------------------------------------------------------------------------------------------------------------------------------------------------------------------------------------------------------------------------------------------------------------------------------------------------------------------------------------------------------------------------------------------------------------------------------------------------------------------------------   [1303]
Grammomys_macmillani             GAAAAGGCACCAGAAGAAGCACAAAAGGAGAAG---GATTCCTCAGAGGGGAAACCTTATCTAGAGCAGTCTCCAGTAGTTCCAGATAAGCCT---------------------GGAAGTCAGAATCCAGTTCTGACCCAA---CCAGCATTGAAACTCCACCCTAAATTTTCAAAGAAATTCCGTGCTGATGGGAAGTCAAGCGACAAAGCAATTCACCAAGCCAGACTTAGACACTTCTGCCGCATCTGTGGGAATCGTTTCAAGAGTGACAGGCACAACCGGAGATACCCAGTCCACGGGCCCGTGGACGCTAAAACCCAAAGCCTTTTCCGAAAGAAAGAAAAAAGAGTTACTTCCTGGCCAGACCTCATTGCCAGGGTTTTCCGGATTGATGTGAAGGCAGATGTTGACTCCATCCACCCCACAGAATTCTGCCATAACTGCTGGAACATTATGCACAGAAAGTTCAGCAGTGCCCACAGTCAAGTCTACTTCCCAAGAAATGTGACCCTGGAGTGGCACCCCCACACGCCATCCTGTGAYATCTGYTTCACTGTTCATCGGGGACTGAAGAGGAAG---AGACAT---CAACCCAATGTGCAGCTCAGCAAGAAACTAAAAACTGTGCTCAACCATGCGAGACGGGACCGT---------CGCAAGAGA---------------------------------------------------------------------------------------------------------------------------------------------------------------------------------------------------------------------------------------------------------------------------------------------------------------------------------------------------------------------------------------------------------------------------------------------------------------------------------------------------------------------------------------------------------------------------------------------------------------------------------------------------------------------------------------------------------------------------------------------------------------------------------------------------------------------------------------------------------------------------------------------------------------------------------------------------------------------------------------------------------------------------------------------------------------------------------------------------------------------------------------------------------------------------------------------------------------------------------------------------------------------------------------------------------------------------------------------------------------------------------------------------------------------------------------------   [633]
Graomys_centralis                GAAAAGGCACCTGAAGAAGTGGAAAGGGAGAAG---TGTTCTTTRGAAGGGAACACTTACCGAGAGCAGTCTCCAGTACTTCCGGATAAGCCT---------------------GCTGGTCAGAATTCAGTTCSGACTCCG---CGAGTATTGAAACTCCACCCTAAATTTTCAAAGAAATTCCAAGCTGATGGGAAGCCAAGAGACAAAGCAATTCACCAAGCCAGGCTTAGGCACTTCTGCCGTATCTGTGGGAATCCTTTCAAGAGTGATGGACACAACCGGAGATACCCAGTCCATGGGCCTGTGGATGCTAAAACCCAGAGCCTTTTCCGAAAGAAGGAAAAGAGAGTCACTTCCTGGCCAGACCTCATTGCGAGGGTTTTCCGGATTGATGTGAAGGCAGATGTGGACTCCATCCACCCCACCGAATTCTGCCATAACTGTTGGAGCATTATGTACAGGAAGTTCAGTAGTGCCCCCTGCAAGGTCTACTTCCCAAGGAATGCGACCATGGAGTGGCATCCTCATACACCATCCTGTGACATCTGCCTCACTGCTCACCGGGGACTCAAGAGGAAGAAGAGGCAT---CAGCCCAATGTGCAGCTTAGCAAGAAACTAAAAACTGTGCTCAACAAAGCGAGACAGGACCGT------CAGCGCAAGCGA---GCTCTGGCTAGGGTCAGCAGC---AAGGAAGTCATGCAGAAGATCTCTAACTGCAGTAAGATTCATCTCAGTACCSAGCTTCTTGCAGTGGACTTCCCAGCACACTTTGTAAAATCCATCTCCTGCCAGATATGTGAACACNNNNNNNNNNNNNNNNNNNNNNNNNNNNNNNNNNNNNNNNNNNNNNNNNNNNNNNNNNNNNNNNNNNNNNNNNNNNNNNNNNNNNNNNNNNNNNNNNNNNNNNNNNNNNNNTTCCCTACTGACCTGGAGAGTCCAGTAAAGTCCTTTCTGAACGTCTTGAATTCTCTAATGGTGAAGTGTCCTGCACAAGAGTGCAATGAAGAGGTGAGTCTGGAAAAGTATAACCACCATGTCTCAAGTCACAAAGAGTCTAAAGAAGCTTTGGTGCATATTAATAAAGGGGGCCGGCCTCGTCAGCATCTCCTGTCACTGACACGCAGGGCTCAGAAACATAGGCTGAGGGAACTCAAGATTCAAGTCAAAGAATTTGCTGACAAAGAAGAAGGTGGGGATGTGAAGTCTGTGTGCTTGACATTGTTCTTGTTGGCACTGAGGGCCAGGAACGAACACAGACAAGCTGATGAGTTAGAGGCCATCATGCAGGGGAGAGGCTCTGGTCTGCAACCAGCTGTTTGCTTGGCTATTCGTGTCAATACCTTCCTCAGCTGCAGCCAATACCATAAGATGTACAGGACTGTGAAAGCCATCACTGGGAGACAGATCTTTCAGCCTTTACATGCTCTTCGCAACGCTGAGAAAGTCCTTCTGCCAGGCTACCACCCCTTTGAGTGGCAGCCCCCTCTGAAGAATGTGTCYTCCAGAACTGATGTTGGGATTATTGATGGACTGTCTGGACTTGCCTCTTCCGTGGATGAATACCCAGTAGATACCATTGCAAAGAGGTTCCGTTATGATTCTGCTTTGGTGTCTGCTTTGATGGACATGGAAGAGGACATCTTGGAAGGCATGAGATCCCAAGATCTTGATGATTACCTGAACGGTCCTTTCACTGTAGTGGTGAAGGAGTCCTGTGATGGAATGGGGGATGTGAGTGAGAAGCATGGTAGCGGGCCCGCAGTCCCTGAAAAGGCCGTTCGTTTTTCCTTCACGGTAATGAGAATTACCATAGAGCACGGCTCACAGAATGTAAAAGTGTTTGAGGAACCCAAACCCAACTCTGAACTGTGTTGCAAGCCGCTGTGTCTTATGCTGGCAGATGAGTCTGACCMCGAGACCCTAACTGCTATCCTAAGCCCCCTCATTGCCGAAAGGGAGGCCATGAAGAGCAGCAAATTAATKCTGGAGATGGGAGGCATTCTCAGGACKKTCAAGTTCATCTTCAGGGGCACTGGGTATGATGAAA--   [2020]
Graomys_griseoflavus             GAAAAGGCACCTGAAGAAGTGGAAAGGGAGAAG---TGTTCTTTGGAAGGGAACACTTACCGAGAGCAGTCTCCAGTACTTCCGGATAAGCCT---------------------GCTGGTCAGAATTCAGTTCCGACTCCS---CGAGTATTGAAACTCCACCCTAAATTTTCAAAGAAATTCCAAGCTGATGGGAAGCCAAGAGACAAAGCAATTCACCAAGCCAGGCTTAGGCACTTCTGCCGTATCTGTGGGAATCCTTTCAAGAGTGATGGACACAACCGGAGATACCCAGTCCATGGGCCTGTGGATGCTAAAACCCAGAGCCTTTTCCGAAAGAAGGAAAAGAGAGTCACTTCCTGGCCAGACCTCATTGCGAGGGTTTTCCGGATTGATGTGAAGGCAGATGTGGACTCCATCCACCCCACCGAATTCTGCCATAACTGTTGGAGCATTATGTACAGGAAGTTCAGTAGTGCCCCCTGCAAGGTCTACTTCCCAAGGAATGCGACCATGGAGTGGCATCCTCATACACCATCCTGTGACATCTGCCTCACTGCTCACCGGGGACTCAAGAGGAAGAAGAGGCAT---CAGCCCAATGTGCAGCTTAGCAAGAAACTAAAAACTGTGCTCAACAAAGCGAGACAGGACCGT------CAGCGCAAGCGA---GCTCTGGCTAGGGTCAGCAGC---AAGGAAGTCATGCAGAAGATCTCTAACTGCAGTAAGATTCATCTCAGTACCGAGCTTCTTGCAGTGGACTTCCCAGCACACTTTGTAAAATCCATCTCCTGCCAGATATGTGAACACATTCTGGCTGACCCCGTGGAGACCAGCTGTAAGCACGTATTTTGCAGGATCTGTATTCTCCGATGCCTCAAAGTCATGGGCAGCTATTGCCCTTCTTGCCGATATCCATGCTTCCCTACTGACCTGGAGAGTCCAGTAAAGTCCTTTCTGAACGTCTTGAATTCTCTAATGGTGAAGTGTCCTGCACAAGAGTGCAATGAAGAGGTGAGTCTGGAAAAGTATAACCACCATGTCTCAAGTCACAAAGAGTCTAAAGAAGCTTTGGTGCATATTAATAAAGGGGGCCGGCCTCGTCAGCATCTCCTGTCACTGACACGCAGGGCTCAGAAACATAGGCTGAGGGAACTCAAGATTCAAGTCAAAGAATTTGCTGACAAAGAAGAAGGTGGGGATGTGAAGTCTGTGTGCTTGACATTGTTCTTGTTGGCACTGAGGGCCAGGAACGAACACAGACAAGCTGATGAGTTAGAGGCCATCATGCAGGGGAGAGGCTCTGGTCTGCAACCAGCTGTTTGCTTGGCTATTCGTGTCAATACCTTCCTCAGCTGCAGCCAATACCATAAGATGTACAGGACTGTGAAAGCCATCACTGGGAGACAGATCTTTCAGCCTTTACATGCTCTTCGCAACGCTGAGAAAGTCCTTCTGCCAGGCTACCACCCCTTTGAGTGGCAGCCCCCTCTGAAGAATGTGTCCTCCAGAACTGATGTTGGGATTATTGATGGACTGTCTGGACTTGCCTCTTCCGTGGATGAATACCCAGTAGATACCATTGCAAAGAGGTTCCGTTATGATTCTGCTTTGGTGTCTGCTTTGATGGACATGGAAGAGGACATCTTGGAAGGCATGAGATCCCAAGATCTTGATGATTACCTGAACGGTCCTTTCACTGTAGTGGTGAAGGAGTCCTGTGATGGAATGGGGGATGTGAGTGAGAAGCATGGTAGCGGGCCCGCAGTCCCTGAAAAGGCCGTTCGTTTTTCCTTCACGGTAATGAGAATTACCATAGAGCACGGCTCACAGAATGTAAAAGTGTTTGAGGAACCCAAACCCAACTCTGAACTGTGTTGCAAGCCGCTGTGTCTTATGCTGGCAGATGAGTCTGACCACGAGACCCTAACTGCTATCCTAAGCCCCCTCATTGCCGAAAGGGAGGCCATGAAGAGCAGCAAATTAATGCTGGAGATGGGAGGCATTCTCAGGACTTTCAAGTTCATCTTCAGGGGCACTGGGTATGATGAAAAA   [2022]
Gymnuromys_roberti               GAAAAGGCACCCGAAGAACCTCAAAAGGAGAAG---GATTCCTCAGAGGGGAAACCTTATCTGGAGCAGTCTCCAGTGGTTCCAGAGAAGCCT---------------------GGTGGTCAGAATGCAGTCCAGACTCAA---CGAGTGTTGAAACTTCACCCCAAGTTTTCAAAGAAATTCYATGCTGATGGGAAGTCAAGAGACAAAGCAATGCACCAAGCCAGGCTTAGACACTTCTGCCGCATCTGTGGGAATCCTTTCAAGAGTGATGGGCACAACCAGAGATACCCAGTCCACGGGCCTGTGGATGCTAAAACCCAAAACCTTCTACGAAAGAAGGAAAAGAGAGTCACTTCCTGGCCAGACCTCATTGCCAGGGTTTTCCGGATTGATGTGAAGGCAGATGTTGACACGATTCACCCCACTGAATTCTGCCATAACTGTTGGAGCATTATGCACAGGAAGTTCAGTGGTGCCCCCTGTGAGGTCTACTTCCCAAGAAATGCGACCATGGAGTGGCACCCCCACACATCATCCTGTGACATCTGCCACAACGTCCATAGGGGACTCAAGAGGAAG---AGGCAT---CAGCCCAATGTGCAGCTCAGCAAGAAACTAAAAACTGTGCTCAACCAAGCGAGACKGGACCGT------CAGCGCAWGAGA---GCTCAGGCCAGAGCCAGCAGC---AAAGAAGTCATGAAGAAGATCTCCAACTGCAGTAAGATTCATCTCAGTACCAAGCTTCTTGCAGTGGACTTTCCTGCACACTTTGTGAAATCCATCTCCTGCCAGATATGTGAACACATTCTGGCTGACCCCGTGGAGACCAGCTGTAAGCACGTATTTTGCAGGATCTGCATTCTCCGATGCCTCAAAGTCATGGGCAGCCATTGTCCCTCTTGCCGATATCCGTGCTTCCCTACTGACCTGGAGAGTCCAAAGAAGTCCTTTCTGAGCATCTTGAATTCTCTGACCGTGAAATGTCCTGCACAAGAGTGCAATGAGGAGGTGAGTCTGGAAAAATATAACCACCATGTCTCAAGCCACAAAGAATCTAAAGAGACTTTGGTGCATATTAATAAAGGAGGCCGACCTCGTCAACATCTCCTGTCATTGACGCGCAGAGCTCAGAAACATCGGCTGAGGGAA------------------------------------------------------------------------------------------------------------------------------------------------------------------------------------------------------------------------------------------------------------------------------------------------------------------------------------------------------------------------------------------------------------------------------------------------------------------------------------------------------------------------------------------------------------------------------------------------------------------------------------------------------------------------------------------------------------------------------------------------------------------------------------------------------------------------------------------------------------------------------------------------------------------------------------   [1119]
Habromys_lepturus                GAAAAGGCACCCGAAGAAGCACAAAAGGAGAAG---GGTTCCTCAGAGGGGAACCCTTACCTAGAGCAGTCTCCAGTAGTTCCAGACAAGCCT---------------------GGTGGTCAGAAATCAGTTCTGACTCAG---CGAGCATTGAAACTCCACCCTAAATTTTCAAAGAAATTCCACGTTGATGGGAAGTCAAGAGACAAAGCAATTCACCAAGCCAGGCTTAGACACTTCTGCCGCATCTGTGGGAATCCATTCAAGAGTGATGGGCACAACCGGAGATACCCAGTCCATGGGCCCGTGGATGCTAAAACCCAAAACCTTTTCCGAAAGAAGGAAAAGAGAGTGACTTCCTGGCCAGACCTCATCGCCAGAGTTTTCCGGATTGATGTGAAGGCAGATGTTGACTCGATCCACCCCACTGAATTCTGCCATAACTGTTGGAGCATTATGTACAGGAAGTTCAGTAGTGCCCCCTGTGAGGTCTACTTCCCAAGGAATGTGACCACGGAGTGGCATCCCCACACACCATCCTGTGACATCTGCCTCACTGCCCACGGGGGACTCAAGAGGAAG---AGGCAT---CAGCCCAATGTGCAGCTCAGCAAGAAGCTAAAAACTGTGCTCAACCAAGCGAGACGGGACCGT------CAGCGCAAGAGC---GCTCAGGCTAGGGTCAGCAGT---AAGGAAGTCATGAAGAAGATCTCTAACTGCAGTAAGATTCATCTCAGTACCAAGCTTCTTGCAGTGGACTTTCCAGCACACTTCGTGAAATCCATCTCCTGCCAGATATGTGAACATATTCTGGCTGACCCCGTGGAGACCAGCTGTAAGCACGTGTTTTGCAGAATCTGCATCCTCCGATGCCTCAAAGTCATGGGCAGCTATTGTCCTTCTTGCCGATACCCATGCTTCCCTACTGACCTGGAGAGTCCAGTGAAGTCCTTTCTGAACATCTTGAATTCTCTGATGGTGAAGTGTCCTGCACAAGAGTGCAACGAGGAGGTGAGTCTGGAAAAATATAACCATCATGTCTCAAGTCACAAAGAGTCTAAAGAGGCTTTGGTGCATATTAATAAAGGGGGCCGGCCTCGTCAGCATCTCCTGTCACTGACACGCAGGGCTCAGAAACATAGGCTCAGGGAGCTCAAGATTCAAGTCAAAGAATTTGCTGACAAAGAAGAAGGTGGAGATGTGAAGTCTGTGTGCTTGACATTGTTCCTGCTGGCACTGAGGGCCAGGAATGAACACAGACAAGCCGATGAGCTAGAGGCCATCATGCAGGGGCGGGGCTCTGGTCTGCAACCAGCTGTTTGCTTGGCCATCCGTGTCAATACCTTCCTCAGCTGCAGCCAGTACCATAAGATGTACAGGACTGTGAAAGCCATCACCGGGAGGCAGATTTTTCAGCCTTTGCATGCTCTTCGAAATGCTGAGAAAATCCTTCTGCCAGGCTACCATCCCTTTGAGTGGCAGCCCCCTCTGAAGAATGTGTCCTCCAGAACTGATGTTGGAATTATTGACGGGCTGTCTGGACTTGCCTCTTCTGTGGATGAATATCCGGTGGACACCATTGCAAAGAGGTTCCGCTATGACTCTGCTTTGGTGTCTGCTTTGATGGACATGGAAGAAGACATCTTGGAAGGCATGAGATCCCAAGATCTTGACGACTACCTGAACGGTCCCTTCACTGTAGTGGTAAAGGAGTCTTGTGATGGAATGGGGGATGTGAGCGAGAAGCATGGGAGTGGGCCTGCAGTTCCAGAAAAGGCAGTTCGTTTTTCATTCACAGTAATGAGAATTACGATAGAGCATGGTTCGCAGAATGTGAAGGTATTTGAGGAACCCAAGCCCAACTCTGAACTGTGTTGCAAGCCATTGTGTCTTATGCTGGCAGATGAGTCTGACCATGAGACCCTGACTGCCATCCTAAGCCCTCTCATTGCTGAAAGGGAGGCCATGAAGGGCAGTGAATTAATACTGGAGATGGGAGGCATCCCCAGGACTTTCAGGTTCATCTTCAGGGGCACTGGATATGATGAAAAA   [2019]
Holochilus_sciurus               GAAAAGGCACCTGAAGAAGTGCAAAGGGAGAAG---TGTTCCTTGGAAGGAAACACTTACCGAGAGCACTCGCCAGTACTTCCGGATAAGCCT---------------------GCTGGTCAGAGTTCAGTTCCGACTCAA---CGAGCATTGAAACTCCACCCTAAATTTTCAAAAAAATTCCAAGCTAATGGGAAGCCAAGAGACAAAGAAATTCACCAAGCCAGGCTTAGGCACTTCTGCCGCATCTGTGGGAATACTTTCAAGAGTGATGGGCACAACCGGAGATACCCAGTCCATGGGCCTGTGGATGCTAAAACCCAGAGCCTTTTCCGAAAGAAGGAAAAGAGAGTCACTTCTTGGCCAGACCTCATTGCCAGGGTTTTCCGGATTGATGTGAAGGCAGATGTGGACTCCATCCACCCCACCGAATTCTGCCATAACTGTTGGAGGATTATGTACAGGAAGTTCAGTAGTGCCCCCGGCGAGGTCTACTTCCCAAGGAATGCGACCATGGAGTGGCATCCTCATACACCATCCTGTGACATCTGCCTCACTGCTCACCGGGGACTCAAGAGGAAG---AGGCAT---CAGCCCAATGTGCAGCTTAGCAAGAAACTAAAAACTGTGTTCAACCAAGCGAGACGGGACCGT------CAGCGCAAGCGA---GCTCAGGCTAGGGTCAGCCCC---AAGGAAGTCATGCAGAAGATCTCCAACTGCAGTAAGATTCATCTCAGTACCAAGCTTCTTGCAGTGGACTTCCCAGCACACTTTGTGAAATCCATCTCCTGCCAGATATGTGAACACATTCTGGCTGACCCCGTGGAGACCAGCTGTAAGCACGTATTTTGCAGGATCTGTATTCTCCGATGCCTCAAAGTCATGGGCAGCTATTGCCCTTCCTGCCGATATCCATGTTTCCCTACTGACCTGGAGAGTCCAGTGAAGTCCTTTCTGAACATCTTGAATTCTCTAATGGTGAAGTGTCCTGCACAAGAGTGCAATGAAGAGGTGAGTCTGGAAAAGTATAACCACCACGTCTCAAGTCACAAAGAGTCCAAAGAAGCTTTGGTGCACATTAATAAAGGGGGCCGGCCTCGTCAGCATCTCCTGTCACTGACACGCAGGGCTCAGAAACATAGGCTGAGGGAGCTCAAGATTCAAGTCAAAGAATTTGCTGACAAAGAAGAAGGTGGGGATGTGAAGTCTGTGTGCTTGACCTTATTCTTGTTGGCACTGAGGGCCAGGAATGAACACAGACAAGCTGATGAGTTAGAGGCCATCATGCAGGGGAGGGGCTCTGGTCTGCAGCCAGCTGTTTGCTTGGCCAT-------------------------------------------------------------------------------------------------------------------------------------------------------------------------------------------------------------------------------------------------------------------------------------------------------------------------------------------------------------------------------------------------------------------------------------------------------------------------------------------------------------------------------------------------------------------------------------------------------------------------------------------------------------------------------------------------------------------------------------------------   [1298]
Hybomys_univittatus              GAAAAGGCACCAGAAGAAGCACAAAAGGAGAAG---GATTCCTCAGAGGGGAAACCTTATCTAGAGCAGTCTCCRGTAGTTCCAGACAAGCCT---------------------GGTAGTCAGAATTCAGTTCTGACCCAA---CCAGCACTGAAACTCCACCCTAAATTTTCAAAGAAATTCCATGCTGATGGGAAGTCAACTGACAAAGCGATTCACCAAGCCAGACTTAGACAATTCTGYCGCATCTGCGGGAATCATTTCAAGAGTGATGGGCACAACCGGAGATACCCAGTCCACGGGCCCGTGGACGCTAAAACCCAAAGCCTTTTTCGAAAGAAGGAAAAAAGAGTCACTTCCTGGCCAGACCTCATTGCCAGGGTTTTCCGGATTGATGTGAAGGCAGATGTTGACTCCATCCACCCCACCGAATTCTGCTATAACTGCTGGAGCATTATGCACAGAAAGTTCAGCAGTGTCCACAGTCAGGTCTACTTCCCAAGGAATGTGACAGTGGAGTGGCACCCCCACACACCATCCTGTGACATCTGCTTCACGGCCCATCGGGGACTGAAGAGGAGG---AGACAG---CAACCCAATGTGCAGCTCAGCAAGAAACTAAAAACTGTGCTCAACCATGCGARACGGGACYGT---------CGCAAGAGA---ACTCAGGCTAGGGTCAGYAGC---AAGGAAGTCATGAAGAAGATCTCCAACTGCAGTAATATTCATCTCAGTACCAAGCTTCTTGCAGTGGATTTCCCAGCACACTTTGTGAAATCCATCTCCTGCCAGATATGTGAACACATTCTGGCTGATCCCGTGGAGACCAGCTGTAAGCACCTATTTTGTAGGATCTGCATTCTCAGATGCCTCAAAGTGATGGGCAGCTATTGTCCCTCTTGCCGATATCCATGCTTTGCTACTGACCTGGAGAGTCCGGTGAAGTCCTTTCTGAGCATCTTGAATTCTCTGATGGTGAAGTGTCCTGCACAAGAGTGCAACGAGGAAGTGAGTCTGGAAAAATATAACCACCATGTCTCAAGCCACAAAGAATCTAAAGAGACTTTGGTGCACATTAATAAAGGGGGCCGGCCTCGTCAGCATCTTCTATCACTGACACGAAGGGCACAGAAACATCGGCTGAGGGAGCTCAAGATTCAAGTCAAAGAATTTGCTGACAAAGAAGAAGGTGGAGATGTGAAGTCTGTGTGCTTGACCTTGTTCCTGCTGGCACTGAGGGCGAGAAATGAGCACAGGCAAGCTGATGAGCTAGAGGCCATCATGCAAGGACGGGGCTCCGGTCTTCAACCAGCTGTTTGCTTGGCTATCCGTGTCAATACCTTCCTCAGCTGTAGCCAGTACCATAAGATGTACAGGACTGTGAAAGCTATCACTGGGAGGCAGATTTTTCAACCTTTGCATGCTCTTCGGAATGCCGAGAAAGTCCTTCTGCCAGGCTACCACCCCTTTGAGTGGCAGCCCCCTCTGAAGAATGTGTCCTCCAGAACTGATGTTGGAATTATTGATGGGCTCTCTGGACTTGCCGCCTCTGTAGATGAATACCCAGTAGATACCATTGCAAAGAGATTCCGCTATGACTCTGCTTTGGTGTCTGCTTTGATGGACATGGAAGAAGACATCTTGGAAGGCATGAGATCTCAAGATCTTGATGACTATCTGAATGGTCCCTTCACAGTGGTGGTAAAGGAGTCTTGTGATGGAATGGGGGATGTGAGTGAGAAGCATGGAAGTGGACCCGCAGTTCCAGAAAAGGCGGTTCGTTTCTCTTTCACAGTCATGAGAATTACAATAGAGCATGACTCACAGAACGTGAAGGTGTTTGAGGAACCCAAGCCCAATTCTGAACTGTGTTGCAAGCCATTGTGTCTTATGCTGGCAGATGAGTCTGACCATGAGACCCTTACTGCTATTTTAAGCCCCCTCATTGCTGAGAGGGAGGCCATGAAGAACAGTGAATTAACACTGGAGATGGGAGGCATTCCCAGGACTTTTAAGTTCATCTTCAGGGGCACTGGATATGATGAAAAA   [2016]
Hydromys_chrysogaster            GAAAAGGCACCCGAAGAAGCACAAAAGGAG------GAGTCTTCAGAGGCGAAACCTTATCTAGAGCAGTCTCCAGTAGTTCCAGATAAATCT---------------------AGTGGTCAGAACTCAGTTCTGAACCAA---CGAGCATTGAAACTCCACCCCAAACTTTCAAGGAAATTCCATGCTGATGCGACGTCAAGCGACAAAGCAATTCATCAAGCCAGGCTTAGACACTTCTGCCGCATCTGTGGGAATCGTTTCAAGGGTGACGGGCTCAACCGGAGGTACCCAGTCCATGGGCCTGTGGATGCTAAAACCCAAAGCCTTTTCCGAAGGAAGGAAAAAGGAGTCACTTCCTGGCCAGACCTCATTGCAAGGGTTTTCCGGATTGACGTGAAGGCAGATGTTGACTCCATCCACCCCACCGAATTCTGCCATAACTGTTGGAGCATTATGCACAGAAAGTTCAGCAATGCCCACAGTCAGGTCCACTTCCCAAAGAATGTGACTGTGGAGTGGCAACCACACACACCGTCCTGTGACATCTGCTTCACTGCCCATCGGGGACTAAAGAGGAAG---AGACAT---CAGCCCAATGGGCAGCTCAGCAAGAAACTAAAAACTGTGCTCAACCATTCGAGACGTGACCAT---------CGCAAGAGA---ACTCAGGCTAGGGTCATCAGC---AAGGAAGTCATGAAGAAGATCTCCAGCTGTAGTAAGATTCATCTCAGTACCAAGCTTCTTGCAGTGGACTTCCCAGCACACTTTGTGAAATCCATCTCCTGCCAGATATGTGAACACATTCTGGCTGATCCCGTGGAGACCAGCTGTAAGCATCTATTTTGTAGAATCTGCATTCTCAGATGCCTCAAAGTCATGGGCAGTTATTGTCCCTCTTGCCGATACCCATGCTTCCCTACTGACCTGGAGAGTCCGGTGAAGTCCTTTCTGAGCATCTTGAATTCTCTGATGGTGAAGTGTCCTGCCGAAGAGTGCAGTGAGGAAGTGAGTCTGGAAAAATATAACCACCATGTCTCAAGCCACAAAGAATCTAAAGAGACTTTGGTGCATATTAATAAAGGGGGCCGACCTCGCCAGCATCTCCTGTCACTGACACGAAGGGCTCAGAAACATCGGCTGAGGGAGCTCAAGATTCAAGTCAAAGAATTTGCTGACAAAGAAGAAGGTGGAGATGTGAAGTCTGTGTGCTTGACCTTGTTTCTGCTGGCACTGAGGGCGAGAAATGAACACAGACAGGCGGATGAGCTAGAGGCTATCATGCAAGGCCGGGGCTCTGGGCTTCAACCAGCTGTTTGCTTGGCCATCCGTGTCAATACCTTCCTTAGCTGTAGCCAATACCACAAGATGTACAGGACTGTGAAAGCTATCACTGGGAGACAGATTTTCCAACCTTTGCATGCTCTTCGGAATGCTGAGAAAGTCCTTCTGCCAGGCTACCACCCCTTTGAGTGGCAGCCCCCTCTGAAGAATGTGTCCTCCAGAACAGATGTTGGAATTATTGATGGACTGTCTGGACTTGCCTCCTCAGTAGATGAATACCCAGTAGATACAATTGCAAAGAGATTCCGCTATGACTCTGCTTTGGTGTCTGCTTTGATGGACATGGAAGAAGACATCTTGGAAGGCATGAGATCCCAAGATCTTGATGATTACCTGAATGGCCCCTTCACAGTAGTGGTAAAGGAGTCTTGTGATGGGATGGGGGATGTGAGTGAGAAGCATGGGAGTGGGCCTGCAGTTCCAGAAAAGGCGGTTCGTTTCTCTTTCACAGTCATGAGAATCACGATAGAGCATGGCTCGCAGAACGTGAAGGTGTTTGAGGAACCCAAGCCCAATTCTGAACTGTGTTGCAAGCCATTGTGTCTTATGCTGGCAGATGAGTAYGACCACGAGACCCTTACTGCTATTCTAAGCCCCCTCATTGCTGAGAGGGAGGCGATGAAGAGCA-----------------------------------------------------------------------------   [1936]
Hylomyscus_parvus                GAAAAGGCACCCGAAGAAGCACAAAAGGAGAAG---GATTCCACAGAGGGGAAACCTTATCTAGAGCAGTCTCCAGTAGTTCCAGAGAAGCCT---------------------AGTGATCAGAACTCAGTTCTGCCCCAA---CGAGCGTTGAAACTCCATCCTAAATTTTCAAAAAAATTCCATGCTGATGGGAAGTCAAGCGACAAAGCAACTCACCAAGCCAGGCTTAGATACTTCTGTCGCATCTGTGGGAACCGTTTCAAGAYTGATGGGCACAACCGGAGATACCCAGTCCACGGGCCCGTGGACGCTAAAACCCAAAGCCTTTTCCGAAAGAAGGAAAAAAGAGTCACTTCCTGGCCAGACCTCATTGCCAGGGTTTTCCGGATCGATGTGAAAGCAGATGTTGACTCCATCCACCCCACYGAATTCTGTCATCACTGTTGGAGCATTATGTACAGAAAGTTCAGCAGTGCCCACAGACAGGTCTGTTTCCCAAGGAATGTAACTGTGGAGTGGCACCCTCACACACCGTCCTGTGACATCTGCTTCACTGCCCATCGTGGACTGAAGAGRAAG---AGACAT---CAACCCAACGTGCAGCTCAGCAAGAAACTAAAAACTGTGCTCAACCATGCAAGACGGGACCGT---------CGCAAGAGA---ACTCAGGCTAGGGTCAGCAGC---AAGGAAGTCCTGAAGAAGATCTCCAACTGCAGTAAGATTCATCTCAGTACCGACCTTCTTGCAGTGGATTTCCCAGCACACTTTGTGAAATCCATCTCCTGCCAGATATGTGAACACATTCTGGCTGATCCCGTGGAGACCAGCTGTAAGCACCTATTCTGTAGGATCTGCATTCTCAGATGCTTCAAAGTCATGGGCAGCTATTGTCCCTCTTGCCGATATCCGTGCTTCCCTACTGACCTGGAGAGTCCGGTGAAGTCCTTTCTGAGCATCTTGAATTCTCTGATGGTSAAGTGTCCTGCACAAGAGTGCAATGAGGAAGTGAGTCTGGAAAAATATAACCACCATGTCTCAAGCCACAAAGAATCTAAAGAGACGTTGGTGCATATTAATAAAGGGGGCCGGCCTCGCCAGCATCTCCTGTCACTGACGAGAAGGGCGCAGAAACATCGGCTGAGAGAGCTCAAGATTCAAGTCAAAGAATTTGCTGACAAAGAAGAAGGCGGAGATGTGAAGTCTGTGTGCTTGACGTTGTTCCTGCTGGCACTGAGGGCGAGGAATGAGCACAGGCAAGCTGATGAGTTAGAGGCCATCATGCAAGGCCGGGGCTCAGGGCTTCAACCAGCTGTTTGCTTGGCCATCCGTGTCAATACCTTCCTCAGCTGTAGCCAATATCATAAGATGTACAGGACTGTGAAAGCTATCACTGGGAGGCAGATTTTTCAACCTTTGCATGCTCTTCGGAATGCCGAGAAAGTCCTTCTGCCAGGCTACCACCCTTTTGAGTGGCAGCCCCCTCTGAAGAATGTGTCCTCCAGAACTGATGTTGGAATTATTGATGGACTGTCTGGACTTGCCTCCTCGGTCGATGAGTACCCAGTGGATACCATTGCAAAGAGGTTCCGCTATGACTCTGCTTTGGTGTCTGCGTTGATGGACATGGAAGAAGACATCTTGGAAGGCATGAGATCCCAAGATCTTGATGACTACCTGAATGGTCCCTTCACAGTGGTGGTAAAGGAGTCTTGCGATGGAATGGGAGATGTGAGTGAGAAGCATGGGAGTGGGCCCGCAGTTCCGGAAAAGGCGGTTCGTTTCTCTTTCACAGTCATGAGAATTACGATAGAGCACRGCTCTCAGAATGTGAAGGTGTTTGAGGAACCCAAGCCCAATTCCGAACTGTGTTGCAAGCCTTTGTGTCTTATGCTGGCAGATGAGTCTGACCACGAGACCCTTACTGCTATTCTAAGCCCCCTCATCGCTGAGAGGGAGGCCATGAAGAGCAGTGAATTAATGCTGGAGATGGGAGGCATTCCCAGGACTTTCAAGTTCATCTTCAGGGGCACTGGCTATGATGAAAAA   [2016]
Hyomys_goliath                   GAAAAGGCACCCGAAGAAGCACAAAAGGAG------GAGTCCTCAGAGGGAAAACCTTTTCTAGAGCAGTCTCCAGTAGYTCCAGATAAACCT---------------------AGTGGTCAGAACTCAGTTCTGACCCAA---CGAGCATTGAAACTCCACCCTAAATTTTCAAAGAAATTCCATGCTGATGCGAAGTCAAGYGACAAAGCAGTTCATCAAGCCAGGCTCAGACACTTCTGCCGCATCTGTGGGAATCGTTTCAAGAGTGACGGGCACAACCGGAGGTACCCAGTCCATGGGCCTGTGGATGCTAAAACCCAAAGCCTTTTCCGAAAGAAGGAAAAAAGAGTCACTTCCTGGCCAGACCTCATTGCCAGGGTTTTCCGGATTGATGTGAAGGCAGATGTTGACTCCATCCACCCCACCGAATTCTGCCATAACTGTTGGAGCATTATGCACAGAAAGTTCAGCAGTGCCCACAGTCGGGTCTACTTCCCAAGGAATGTGACTGTGGAGTGGCACCCACACRCACCGTCCTGTGACATCTGCTTCACTGCCCATCGGGGACTAAAGAGGAAG---AGACAT---CAGCCCAATGGGCAGCTCAGCAAGAAACTAAAAACTGTGCTCAACCATTCGAGACGTGACCAT---------CGCAAGAGA---ACTCCGGCTAGGGTCAGCAGC---AAGGAAGTCATGAAGAASATCTCCAACTGCAGTGAGATTCATCTCAGTAYCAAACTTCTTGCAGTGGACTTCCCAGCACACTTTGTGAAATCCATCTCCTGCCAGATATGTGAACACATTCTGGCTGATCCCGTGGAGACCAGTTGTAAGCACCTATTTTGTAGGATCTGCATTCTCAGATGCCTCAAAGTCATGGGCAGTTATTGTCCCTCTTGCCRATACCCATGCTTTCCTACTGACCTGGAGAGTCCGGTGAAGTCCTTTCTGAGCATCTTGAATTCTCTGATGGTGAAGTGTCCTGCACAAGAGTGCAGTGAGGAAGTGAGTCTGGAAAAATATAACCACCATGTCTCAAGCCACAAAGAATCTAAAGAGARTTTGGTGCATATTAATAAAGGGGGCCGGCCTCGCCAGCATCTCCTGTCACTGACTCGAAGGGCTCAGAAACATCGGCTGAGGGAGCTCAAGATTCAAGTCAAAGAATTTGCTGACAAAGAAGAAGGTGGAGATGTGAAGTCTGTGT-----------------------------------------------------------------------------------------------------------------------------------------------------------------------------------------------------------------------------------------------------------------------------------------------------------------------------------------------------------------------------------------------------------------------------------------------------------------------------------------------------------------------------------------------------------------------------------------------------------------------------------------------------------------------------------------------------------------------------------------------------------------------------------------------------------------------------------------------------------------------   [1174]
Hypogeomys_antimena              -----------------------------------------------------------------------------TAGTCCAGATAAGCCT---------------------GGTGGTCAGAATTCCGTCCTGACTCAA---CGAGCATTGAAACTCCACCCCAAGTTTTCAAAGAAATTTCATGCTGATGGGAAGTCAAGAGACAAAGCAATTCACCAAGCCAGGCTTAGACACTTCTGCCGCATCTGTGGGAATCCTTTCAAGAGTGATGGGCACAGCCGAAGATACCCAGTCCACGGGCCCGTGGATGCTAAAACCCAAAGCCTTTTACGAAAGAAGGAAAAGAGAGTCACATCCTGGCCAGACCTCATTGCCAGGGTTTTCCGGATCGATGTGAAGGCAGATGTTGACACGATCCACCCCACTGAATTCTGCCATAACTGTTGGTGCATTATGCACAGGAAGTTCAGCAGTGCCCCCTGTGAGGTTTACTTCCCAAGACATGCGACCATGGAGTGGCACCCCCACACACCATCCTGTGACATCTGCCTCAATGCCCATAGGGGACTCAAGAGGAAG---AGGCAT---GAGCCCAAAGTGCAGCTCAGCAAGAAACTAAAAACTGTGCTCAACCAAGCGAGACGGGACCGT------CAGCGCAAGAGA---GCTCAGGCCAGGATCAGCAGC---AAAGAAGTCATGAAGAAGATCGCCAACTGCAGTAAGATTCATCTCAGTACCAAGCTTCTTACAGTGGACTTCCCGGCACACTTTGTGAAATCCATCTCCTGCCAGATATGTGAACACATTCTGGCTGACCCAGTGGAGACCAGCTGTAAGCACGTCTTTTGCAGGATCTGCATTCTCCGATGCCTCAAAGTCATGGGCAGCTATTGTCCCTCTTGCCGATATCCATGCTTCACTACTGACCTGGAGAGTCCAGTGAAGTCCTTTCTGAGCATCTTGAATTCTCTGATGGTGAAGTGTCCTGCACAGGAGTGCAATGAGGAGGTGAGTCTGGAAAAATACAACCATCATGTCTCAAGCCACAAAGAATCTAGAGAGACTTTGGTGCATATTAATAAAGGGGGCCGGCCTCGTCAACATCTCCTGTCACTGACACGCAGAGCTCAGAAACATCGGCTGAGGGAGCTCAAGATTCAAGTCAAAGAATTTGCCGACAAAGAGGAAGGAGGAGATGTGAAGTCTGTGTGCTTGACGTTGTTCCTGCTGGCACTGAGGGCGAGGAACGAGCACAGACAGGCTGATGAGCTGGAAGCCATCATGCAGGGGCGGGGCTCTGGACTGCAACCAgCTGTTG-----------------------------------------------------------------------------------------------------------------------------------------------------------------------------------------------------------------------------------------------------------------------------------------------------------------------------------------------------------------------------------------------------------------------------------------------------------------------------------------------------------------------------------------------------------------------------------------------------------------------------------------------------------------------------------------------------------------------------------------------------------   [1214]
Irenomys_tarsalis                GAAAAGGCACCTGAAGAAGTGCAAAGGGAGAAG---TGTTCCTTGGAAGGGAACACTTACCGAGAGCAGTCTCTAGTACTTCCGGATAAGTCT---------------------GCTGGTCAGAATTCAGTTCCGACTCAA---CGAGCATTGAAACTCCATCCTAAATTTTCAAAGAAATTCCAAGCTGATGGGAAGCCAAGAGACAAAGCAATTCACCAAGCCAGGCTTAGGAACTTCTGCCGCATCTGTGGGAATTCTTTCAAGAGTGATGGGCACAACCGGAGATACCCAGTCCATGGGCCTGTGGATGCTAAAACCCAGAGCCTTTTCCGAAAGAAGGAAAAGAGAGTCACTTCCTGGCCAGACCTCATTGCCAGAGTTTTCCGGATTGATGTGAAGGCAGATGTGGACTCGATCCACCCCACCGAATTCTGCCATACCTGTTGGAGCATTATGTACAGGAAGTTCAGTAGTGCTCCCTGCGAGGTCTACTTCCCAAGGAATGCGACCATGGAGTGGCACCCTCATACACCATCCTGTGACGTCTGTCTCACTGCCCACCAGGGACTCAAGAGGAAGAAGAGGCAT---CAGCYCAATGTGCAGCTTAGCAAGAAACTAAAAACTGTGCTCAACAAAGCGAGACAGGACCGT------CAGCACAAGCGA---GCTCAGGCTAGGGTCAGCAGC---AAGGAAGTCATGCAGAAGATCTCTAACTGCAGTAAGATTCACCTCAGTACCAAACTTCTTGCAGTGAACTTCCCAGAACACTTTGTGAAATCCATCTCCTGCCGGATATGTGAACACATTCTGGCTGACCCAGTGGAGACCAGCTGTAAGCATGTATTTTGCAGGATCTGTCTTCTCCGATGCCTCAAAGTCATGGGCAGCTATTGCCCTTCTTGCCGATATCCGTGCTTCCCTACTGACTTGGAGAGTCCAGTGAAGTCCTTTCTGAACATCTTGAATTCTCTAATGGTGAAGTGTCCTGCACAAGAGTGCAATGAAGAGGTGAGTCTGGAAAAGTATAACCACCATGTCTCAAGTCACAAAGAGTCTAAAGAAGCTTTGGTGCATATTAATAAAGGGGGCCGGCCCCGTCAGCATCTCCTGTCACTGACACGCAGGGCTCAGAAACATAGGCTGAGGGAGCTCAAGCTTCAAGTCAAAGAATTTGCTGACAAAGAAGAAGGTGGAGATGTGAAGTCTGTGTGCTTGACGTTGTTCTTGTTGGCACTGAGGGCCAGGAATGAACACAGACAAGCTGATGAGTTAGAGGCCATCATGCAGGGGAGGGGCTCTGGTCTGCAACCAGCTGTTTGCTTGGCCATTCGCGTCAATACCTTCCTCAGCTGCAGCCAATACCATAAGATGTACAGGACTGTGAAAGCCATCACCGGGAGACAGATCTTTCAGCCTCTACATGCTCTTCGCAATGCTGAGAAAGTCCTTCTGCCAGGCTACCACCCCTTTGAGTGGCAGCCCCCTCTGAAGAATGTGTCCTCCAGAACTGATGTTGGGATTATTGACGGGCTGTCTGGACTTGCCTCTTCTGTGGATGAATACCCAGTAGATACCATTGCAAAGAGGTTCCGCTATGATTCTGCTTTGGTGTCTGCTTTGATGGACATGGAAGAAGACATCTTGGAAGGCATGAGATCCCAAGATCTTGATGATTACCTGAATGGTCCCTTCACTGTAGTGGTGAAGGAGTCTTGTGATGGAATGGGGGATGTGAGTGAGAAGCATGGTAGTGGGCCCGCAGTTCCTGAAAAGGCTGTTCGTTTTTCATTCACAGTAATGAGAATTACCATAGAGCATGGCTCACAGAATGTAAAAGTGTTTGAGGAACCCAAACCCAATTCCGAACTGTGTTGCAAGCCACTGTGCCTTATGCTGGCAGATGAGTCTGACCACGAGACCCTGACTGCCATCCTAAGCCCCCTCATTGCTGAAAGGGAGGCCATGAAGAGCAGCGAATTAATGCTGGAGATGGGGGGCATTCTCAGGACTTTCAAGTTCATCTTCAGGGGCACTGGGTACGATGAAAAA   [2022]
Juliomys_pictipes                ------------------------------------------------------------CGAGAGCAGTCTCCAGTACGTCCGGATAAGCTT---------------------GCTGCTCAGAATTCAGTTCCAATTCAA---GGAGTAATGAAACTCCACCCTAAATTTTCAAAGAAATTCCAAGCTGATGGGAAGCCAAGGGACAAAGCAATTCACCAAGCCAGGCTTAGGCACTTCTGCCGCATCTGTGGGAATCCTTTCAAGAGTGATGGGCACAACCGGAGATACCCAGTCCATGGGCCTGTGGATACTAAAACCCAGAACCTTTTCCGAAAGAAGGAAAAGAGAGTCACTTCCTGGCCAGACCTCATTGCCAGGGTTTTCCGGATTGATGTGAAGGCAGATGTGGACTCCATCCACCCTACCGAATTCTGCCATAACTGTTGGAGCATTATGTACAGGAAGTTCAGTAGTGCCCCCCGCAAGGTCTACTTCCCAAGGAATGTGACCATGGAGTGGCATCCTCATACACCATCCTGTGACATCTGCCTCACTGCCCACCGGGGACTCAAGAGGAAGAAGAGGCAT---CAGCCCAATGTTCAGCTTAGCAAGAAACTAAAAACTGTGCTCAACAAAGCGAGACAGGACCGT------CAGCGCAAGCGA---GCTCAGGCTAGGGTCAGCAGC---AAGGAAGTCATGCAGAAGATCTCTAACTGCAGTAAGATTCATCTCAGTACTAAGCTTCTTGCAGTGGACTTCCCAGCACACTTTGTGAAATCCATCTCCTGCCAGATATGTGAACACATTCTGGCTGACCCCGTGGAGACCAGCTGTAAGCATGTATTTTGCAGGATCTGTATTCTCCGATGCCTCAAAGTCATGGGCAGCTATTGCCCTTCTTGCCGATATCCATGCTTCCCTACTGACCTGGAGAGTCCAGTGAAGTCCTTTCTGAACGTCTTGAATTCTCTAATGGTGAAGTGTCCTGCAGAGGAGTGCAATGAAGAGGTGAGTCTGGAAAAGTATAACCACCATGTCTCAAATCACAAAGAGTCTAAAGAAGCTTTGGTGCATATTAATAAAGGAGGCCGGCCTCGTCAGCATCTCCTGTCACTGACACGCAGGGCTCAGAAACATAGGCTGAGGGAGCTCAAGATTCAAGTCAAAGAATTTGCTGACAAAGAAGAAGGTGGGGATGTGAAGTCTGTGTGCTTGACACTGTTCTTGTTGGCACTGAGGGCCAGAAACGAACACAGACAAGCTGATGAATTAGAGGCCATCATGCAGGGGAGGGGCTCTGGTCTGCAACCAGCTGTTTGCTTGGCCATTCGTGTCAATACGTTCCTCAGCTGCAGCCAATACCACAAGATGTACAGGAC----------------------------------------------------------------------------------------------------------------------------------------------------------------------------------------------------------------------------------------------------------------------------------------------------------------------------------------------------------------------------------------------------------------------------------------------------------------------------------------------------------------------------------------------------------------------------------------------------------------------------------------------------------------------------------------------   [1295]
Kunsia_tomentosus                --------------------------------------------------------------------------------------------------------------------------------------------------------------------------------------------------------------------------------------------------------------------------------------------------------------------------------------------------------------------------------------------------CCGGATTGATGTGAAGGCGGATGTGGACTCCATCCACCCCACTGAATTCTGCCATAACTGTTGGAGCATTATGTACAGGAAGTTCAGTAGTGCCCCCTGCGAGGTCTACTTCCCAAGGAACGTGACCATGGAGTGGCATCCTCATACACCATCCTGTGACATCTGCCTCACTGCCCACCGGGGACTCAAGAGGAAGAAGGGGCAT---CAGCCCAATGTGCAGCTTAGCAAGAAACTGAAAACTGTGCTCAACCAAGCGAGACAGGACCGT------CAGCGCAAGCGA---GCTCAGGCTAGGGTCAGTAGC---AAAGAAGTCATGCAGAAGATCTCTAACTGCAGTAAGATTCATCTCAGTACCAAGCTTCTTACAGTGGACTTTCCAGCACACTTTGTGAAATCCATCTCCTGCCAGATATGTGAACACATTCTGGCTGACCCCGTGGAGACCAGCTGTAAGCACGTATTTTGCAGGATCTGTATTCTCCGATGCCTCAAAGTCATGGGCAGCTATTGCCCTTCTTGCCGATATCCATGCTTCCCCACTGACCTGGAGAGTCCAGTGAAGTCCTTTCTGAACA-----------------------------------------------------------------------------------------------------------------------------------------------------------------------------------------------------------------------------------------------------------------------------------------------------------------------------------------------------------------------------------------------------------------------------------------------------------------------------------------------------------------------------------------------------------------------------------------------------------------------------------------------------------------------------------------------------------------------------------------------------------------------------------------------------------------------------------------------------------------------------------------------------------------------------------------------------------------------------------------------------------------------------------------------------------------------------------------------------------------------------------   [572]
Leggadina_forresti               GAAAAGGYACCTGAAGAAGCACAAAAGGAG------GAGTCCTCAGAGGGGAAACCTTATCTAGAGCAGTCTCCAGTAGTTCCAGATAAATCT---------------------AGTGGTCAGAACTCAGTTCCGACCCAA---CGAKCATTGAAACTCCACCCTAAATTTTCAAGGAAATTCCATGCTGATGCGAAGTCAAGCGACARAGCAATTCATCAAGCCAGACTTAGACACTTCTGCCGCATCTGTGGGAATCATTTCAAGAGTGATGGGCACAACCGGAGATACCCAGTCCATGGGCCTGTGGATGCTAAAACCCAAAGCCTTTTCCGAAGGAAGGAAAAGGGAGTCACTTCCTGGCCAGACCTCATTGCGAGGGTTTTCCGGATTGATGTGAAGGCAGATGTTGACTCCATCCACCCCACCGAATTCTGCCATAACTGTTGGAGCATTATGCACAGAAAGTTCAGCGGTGCCCACAGTCAGGTCTACTTCCCAAGGAATGTGACTGTGGAGTGGCAACCACACACACSGTCCTGTGACATCTGCTTCGCTGCCCATCGGGGACTAAAGAGGAAG---AGACAT---CAGCCCAATGGGCAGCTCAGCAAGAAACTAAAAACTGTGCTCAACCATTCGAGACGTGACCAT---------CGCAAGAGA---ACTCAGGCTAGGGTCGCCAAC---AAGGAAGTCATGAAGAAGATCTCCAACTGCAATAAGATTCATCTCAGTACCAAGCTCCTTGCAGTGGACTTCCCAGCATACTTTGTGAAATCCATCTCCTGCCAGATATGTGAACACATTCTGGCTGATCCCGTGGAGACCAGTTGTAAGCATCTATTTTGTAGGATCTGCATTCTCAGATGCCTCAAAGTCATGGGCAGTTATTGTCCCTCTTGCCGGTACCCATGCTTCCCTACTGACCTGGAGAGTCCGGTAAAGTCCTTTCTGAGCATCTTGAATTCTCTGATGGTGAAGTGTCCTGCACAAGAGTGCAGTGAGGAAGTGAGTCTGGAAAAATATAACCACCATGTCTCAAGCCACAAAGAATCTAAAGAGACTTTGGTGCATATTAATAAAGGGGGGCGGCCTCGCCAGCATCTCCTGTCACTGACGCGAAGGGCTCAGAAACATCGGCTGAGGGAGCTCAAGATTCAAGTCAAAGAATTTGCTGACAAAGAAGAAGGTGGAGATGTGAAGTCTGTGTGCTTGACCTTGTTTCTGCTGGCACTGAGGGCGAGAAATGAGCACAGACAGGCAGATGAACTAGAGGCTATCATGCAAGGCCGGGGCTCYGGGCTTCAACCAGCTGTTTGCTTGGCYATCCGTGTCAATACCTTCCTCAGCTGTAGCCAGTACCACAAGATGTACAGGACTGTGAAAGCTATCACTGGGAGGCAGATTTTCCAACCTTTGCATGCTCTTCGGAATGCTGAGAAAGTCCTTCTGCCAGGCTATCACCCCTTTGAGTGGCAGCCCCCTCTGAAGAATGTGTCCTCCAGAACAGATGTTGGAATTATTGATGGGCTGTCTGGACTTGCCTCCTCAGTAGATGAATACCCAGTAGATACAATTGCAAAGAGATTCCGCTATGACTCTGCTTTGGTGTCTGCTTTGATGGACATGGAAGAAGACATCTTGGAAGGCATGAGATCCCAAGATCTTGATGATTACCTGAATGGACCCTTCACAGTAGTGGTAAAGGAGTCTTGTGATGGGATGGGGGATGTGAGTGAGAAGCATGGGAGTGGGCCTGCCGTTCCAGAAAAGGCAGTTCGTTTCTCTTTCACAGTCATGAGAATCACGATAGAGCATGGCTCGCAGAATGTGAAGGTGTTTGAGGAACCCAAGCCCAATTCTGAACTGTGTTGCAAGCCATTGTGTCTTATGCTGGCAGATGAGTCTGACCACGAGACCCTTACTGCTATTCTAAGCCCCCTCATTGCTGAGAGGGAGGCGATGAAGAGCAGTGAATTACTGCTGGAGATGGGAGGCATCCCCAGGATTTTTAAATTCATCTTCAGGGGCACTGGATATGATGAAAAA   [2013]
Lemniscomys_barbarus             GAAAAGGCACCAGAAGAAGCACAAAAGGAGAAG---GATTCCTCAGAGGGGAAACCTTATCTAGAGCAGTCTCCAGTAGCTCCAGATAAGCCT---------------------GGTAGTCAGAATTCAGTTCTGACCCAA---AGAGCATTGAAACTCCACCCTAAATTTTCAAAGAAATTCCATGTTGATGGGAAGTCAAGTGACAAAGCAATTCACCAAGCCAGGCTTAGACACTTCTGCCGCATCTGTGGGAATCGTTTCAAGAGTGACGGGCACAACCGGAGATATCCAGTCCACGGGCCCGTGGACGCTAAAACCCAAAGCCTTTTCCGAAAGAAGGAAAAAAGAGTCACTTCCTGGCCAGACCTCATTGCCAGGGTTTTCCGGATTGATGTGAAGGCAGACGTTGACGCCATCCACCCCACCGAATTCTGCCATAACTGCTGGAGCATTATGCACAGAAAGTTCAGCAGTGCCCACAGTCAGGTCTACTTCCCAAGGAATGTGACGGTGGAGTGGCACCCCCACACACCATCCTGTGATCTCTGCTTCACTGCCCATCGGGGACTGAAGAGGAAG---AGGCAT---CAACCCAATGWGCAGCTCAGCAAGAAACTAAAAACTGTGCTCAACCATGCGAGACGGGACCGT---------CGCAAGAGA---ACTCAGGCTAGGGTCAGCAGC---AAGGAAGTCATGAAGAAGATCTCCAACTGCAGTAAGATTCATCTCAGTACCAAGCTTCTTGTAGTGGACTTCCCAGCACACTTTGTGAAATCCATCTCCTGCCAGATATGTGAACACATTCTGGCTGATCCCGTGGAGACCAGCTGTAAGCACCTATTTTGTAGGATCTGCATTCTCAGATGCCTCAAAGTGATGGGCAGCTATTGTCCCGCTTGCCRATATCCATGCTTCCCTACTGACCTGGAGAGTCCGGTGAAGTCCTTTCTGAGTATCTTGAATTCTCTGATGGTGAAGTGTCCTGCACAAGAGTGCAATGAGGAAGTGAGTCTGGAAAAATATAACCACCATGTCTCAAGCCACAAAGAATCAAAAGAGACTTTGGTACACATTAATAAAGGGGGCCGGCCTCGCCAGCATCTCCTGTCACTGACACGAAGGGCGCAGAAACATCGGCTGAGGGAGCTCAAGATTCAAGTCAAAGAATTTGCGGACAAAGAAGAAGGTGGAGATGTGAAGTCTGTGTGCTTGACCTTGTTCCTGTTGGCACTGAGGGCGAGAAATGARCACAGGCAAGCTGATGAGCTAGAGGCCATCATGCAAGGCCGGGGCTCCGGTCTTCAACCAGCTGTTTGCTTGGCCATCCGTGTCAATACCTTCCTCAGCTGTAGCCAATACCATAAGATGTACAGGACTGTGAAAGCTATCACTGGGAGGCAGATTTTTCAACCTTTGCATGCTCTTCGGAATGCCGAGAAAGTCCTTCTGCCAGGCTACCACCCCTTTGAGTGGCAGCCCCCTCTGAAGAATGTGTCCTCCAGAACTGATGTTGGAATTATTGATGGGCTGTCTGGACTTGCCTCCTCTGTAGATGAATACCCAGTAGATACCATTGCAAAGAGATTCCGCTATGACTCTGCTTTGGTGTCTGCTTTGATGGACATGGAAGAAGACATCTTGGAAGGCATGAGATCCCAARATCTTGATGACTATCTGAACGGCCCCTTCACAGTGGTGGTAAAGGAGTCTTGCGATGGAATGGGGGATGTGAGTGAGAAGCATGGGAGTGGTCCCGCAGTTCCAGAAAAGGCAGTTCGTTTCTCTTTCACAGTAATGAGAATTACAATAGAGCRTGACTCGCAGAACGTGAAGGTGTTTGAGGAACCCAAGCCCAATTCTGAACTGTGTTGCAAGCCGTTGTGTCTTATGCTGGCAGATGAGTCTGACCACGAGACCCTGACTGCTATTTTAAGCCCTCTCATTGCTGAGAGGGAGGCCATGAAGAGCAGTGAATTAATGCTRGAGATGGGAGGCATTGCSAGRACTTTTAAGTTCGTCTTCAGGGGCACTGGATATGATGAAAAA   [2016]
Lenoxus_apicalis                 GAAAAGGCACCTGAAGAAGTGCAAAGGGAGAAG---TGTTCCTTGGAAGGGAACACTTACCAAGAGCAGTCTCCAGCACTTCCGGATAAGCCT---------------------GCGGGTCAGAATTCAGTTCCGACTCAA---CGAGCATTGAAACTCCACCCTAAATTTTCAAAGAAATTCCAAGCTGATRGGAAGCCAAGAGACAAAGCAATTCACCAAGCCAAGCTTAGGCACTTCTGCCGCATCTGTGGGAATCCTTTCAAGAGTGACGGGCACAACCGGAGATACCCAGTCCATGGGCCTGTGGATGCTAAAACCCAGAGCCTTTTCCGAAAGAAGGAAAAGAGAGTCACTTCCTGGCCAGACCTCATTGCCAGGGTTTTCCGGATTGATGTGAAGGCGGATGTRGACTCCATCCACCCCACCGAATTCTGCCATAACTGTTGGAGCATTATGTACAGGAAGTTCAGTAGTGCCCCCTGCGAGGTCTACTTCCCAAGGAATGCGACCATGGAGTGGCATCCTCATACACCATCCTGTGACATCTGCCTCACTGCCCACCGGGGACTCAAGAGGAAGAAGAGGCAT---CAGCCCAATGTGCAGCTTGGCAAGAAACTAAAAACTGTGCTCAACCAAGCGAGACAGGACCGT------CAGCGCAAGCGA---GCTCAGGCTAGGGTCAGCAGC---AAGGAAGTCATGCAGAAGATCTCTAACTGCAGTAAGATTCATCTCAGTACCAAGCTTCTTGCAGTGGACTTCCCAGCACACTTTGTGAAATCCATCTCCTGCCAGATATGTGAACACATTCTGGCTGACCCCGTGGAGACCAGCTGTAAGCATGTATTTTGCAGGATCTGTATTCTCCGATGCCTCAAAGTCATGGGCAGCTATTGCCCTTCTTGCCGATATCCATGCTTCCCCACTGACCTGGAGAGTCCAGTGAAGTCCTTTCTGAACATCTTGAATTCTCTAATGGTGAAGTGTCCTGCACAAGAGTGCAATGAAGAGGTGAGTCTGGAAAAGTATAACCACCATGTCTCAAGTCATAAAGAGTCTAAAGAAGCTTTGGTGCATATTAATAAAGGGGGCCGGCCTCGTCAGCATCTCCTGTCACTGACACGCAGGGCTCAGAAACATAGGCTGAGGGAGCTCAAGATCCAAGTCAAAGAATTTGCTGACAAAGAAGAAGGTGGGGATGTGAAGTCTGTGTGCTTGACATTGTTCTTGTTGGCACTGAGGGCCAGGAATGAACACAGACAAGCTGATGAGTTAGAGGCTATCATGCAGGGGAGGGGCTCTGGTCTGCAACCAGCTGTTTGCTTGGCCATTCGTGTCAATACCTTCCTCAGCTGCAGCCAATACCATAAGATGTACAGGACTGTGAAAGCCATCACTGGGAGACAGATCTTTCAGCCTTTACATGCTCTCCGCAATGCCGAGAAAGTCCTTCTGCCAGGCTACCACCCCTTTGAGTGGCAGCCCCCTCTGAAGAATGTGTCCTCCAGAACTGATGTTGGGATTATTGATGGACTGTCTGGACTTGCCTCTTCCGTGGATGAATACCCAGTAGATACCATTGCAAAGAGGTTCCGCTATGATTCTGCTTTGGTGTCTGTTTTGATGGACATGGAAGAAGACATCTTGGAAGGCATGAGATCCCAAGATCTTGATGATTACCTGAATGGTCCCTTCACTGTAGTGGTGAAGGAGTCTTGTGATGGAATGGGGGATGTGAGTGAGAAGCATGGTAGTGGGCCCGCAGTTCCTGAAAAGGCCGTTCGTTTCTCATTCACAGTAATGAGAATTACCATAGAGCATGGCTCACAGAATGTAAAAGTGTTCGAGGAACCCAAACCCAATTCTGAACTGTGTTGCAAGCCACTGTGTCTTATGCTGGCAGMTGAGTCTGRCCACGAGMCCCTGACTGCTATCCTGAGCCCCCTCATTGTTGAAAGGGAAGCCATGAAGAACAG----------------------------------------------------------------------------   [1946]
Leopoldamys_sabanus              GAAAAGGCACCCGAAGAAGCACAAAAAGAGAAG---GATTCCTCAGAAGGGAAACCTTATCTCGAGCAGTCTCCAGTAGTTCTAGATAAGCCT---------------------GGGGGTCAGAATTCAGTTCTGACCCAA---CGAGCATTGAAACTCCATCCTAAATTTTCAAAGAAATTCCATGCTGATGGAAAGTCAAGCGACAAAGCAATTCACCAAGCCAGGCTTAGACACTTCTGCCGCATCTGTGGGAATCGTTTCAAGAGTGACGGGCACAACCGGAGATACCCAGTTCATGGGCCTGTGGACGCCAAAACTCAAAGCCTTTTCCGAAAGAAGGAAAAAAGAGTCACGTCCTGGCCAGATCTCATTGCCAGGGTTTTCCGGATTGATGTGAAGTCAGATGTTGACTCCATCCACCCCACCGAATTCTGCCATAACTGTTGGAGCATTATGCACAGGAAGTTCAGCAGTGCTCACAGTCAAGTCTACTGCCCAAGGAATGTGACCGTGGAGTGGCACCCCCACACACCGTCCTGTGACATCTGCTTTACTGCCCATCGGGAACTGAAGAGGAAG---AGTCAT---CAGCCCAATGTGCAGCTCAGCAAGAAACTAAAAACTGTGCTCAACCATGCTAGACGGGACCGT---------CGCAAGAGA---ACTCAGGCTARGGTCAGCAGC---AAGGAAGTCATGAAGAAGCTCTCCAACTGCAGTAAGATTCATCTCAGCACCAAGCTTCTTGCAGTAGACTTCCCAGCACACTTTGTGAAATCCATCTCCTGCCAGATATGTGAACACATTCTGGCTGATCCGGTGGAGACCAGCTGTAAGCACCTATTTTGTAGAATCTGCATTCTCAGATGCCTCAAAGTCATGGGCAGCTATTGTCCCTCTTGCCGATATCCATGCTTCCCTACTGACCTGGAGAGTCCGGTCAAGTCCTTTCTGAGCATCTTGAATTCTCTGATGGTGAAGTGTCCTGCCCAAGAGTGCAATGAGGAAGTGAGTCTAGAAAAATATAACCACCAYGTCTCAAGCCWCAAAGAATCTAAAGAGACTTTGGTGCATATTAATAAAGGGGGCCGGCCTCGCCAGCATCTTCTGTCACTGACGCGAAGGGCTCAGAAACATCGGCTGAGGGAGCTCAAGATTCAAGTCAAAGAATTTGCTGACAAAGAAGAAGGTGGAGATGTGAAGTCTGTGTGCTTGACGTTGTTCCTGCTGGCACTNAGAGCGAGGAATGAGCACAGACAAGCGKATGAGCTAGAGG-----------------------------------------------------------------------------------------------------------------------------------------------------------------------------------------------------------------------------------------------------------------------------------------------------------------------------------------------------------------------------------------------------------------------------------------------------------------------------------------------------------------------------------------------------------------------------------------------------------------------------------------------------------------------------------------------------------------------------------------------------------------------------------------------------   [1243]
Leporillus_conditor              GAAAAGGCACCCGAAGAAGCACAAAAGGAG------GAGTCCTCAGAAGGGAAACCTTATCTAGAGCAGTCTCCAGTAGTTCCAGATAAATCT---------------------AGTGGTCAGAACTCAGTTCCGACCCAA---CGAGCACTGAAACTCCATCCTAAATTTTCAAGGAAATTCCATGCTGATGCGAACTCAATCGACAAAGCAATTCATCAAGCCAGGCTTAGACACCTCTGCCGCATCTGTGGGAATCGTTTCAAGAGTGACGGGCACAACCGGAGGTACCCAGTCCATGGGCCTGTGGATGCTAAAACCCAAAGCCTTTTCCGAAGGAAGGAAAAAGGAGTCACTTCCTGGCCAGACCTCATTGCAAGGGTTTTCCGGATTGACGTGAAGGCGGATGTTGACTCCATTCACCCCACCGAATTCTGCCATAACTGCTGGAGCATTATGCAGAGAAAGTTCAGCAATGCCCACAGCCAGGTCTACTTCCCAAGGAATGTGACTGTGGAGTGGCAACCACACACACCGTCCTGTGACATCTGCTTCACCGCCCATCGGGGACTAAAGAGGAAG---AGACAT---CAGCCCAATGGGCAGCTCAGCAAGAAACTAAAAACTGCGCTCAACCATTCGAGACGTGACCAT---------CGCAAGAGA---ACTCAGGCTAGGGTCGCCAGC---AAGGAAGTCATGAAGAAGATCTCCAACTGCAGTAAGATTCATCTCAGTACCAAGCTCCTTGCAGTGGACTTCCCAGCACACTTTGTGAAATCCATCTCCTGCCAGATATGTGAACACATTCTGGCTGATCCCGTGGAGACCAGCTGTAAGCATCTATTCTGTAGGATCTGCATTCTCAGATGCCTCAAAGTCATGGGCAGTTATTGTCCCTCTTGCCGGTACCCATGCTTCCCTACTGACCTGGAGAGTCCGGTGAAGTCCTTTCTGAGCATCTTGAATTCTCTGATGGTGAAGTGTCCTGCACAAGAGTGCAGTGAGGAAGTGAGTCTGGAAAAATATAACCACCATGTCTCAAGCCACAAAGAATCTAAAGAGACTTTGGTGCATATTAATAAAGGGGGGCGGCCTCGCCAGCATCTCCTGTCACTGACCCGAAGGGCTCAGAAACATCGGCTGAGGGAGCTCAAGATTCAAGTCAAAGAATTTGCTGACAAAGAAGAAGGTGGAGATGTGAAGTCTGTGTGCTTGACCTTGTTTMTGCTGGCACTGAGGGCGAGAAATGAGCACAGACAGGCGGATGAACTAGAGGCTATCATGCAAGGCCGGGGCTCCGGGCTTCAACCAGCTGTTTGCTTGGCCATCCGTGTCAATACCTTCCTCAGCTGTAGCCAATACCACAAGATGTACAGGACTGTGAAAGCTATCACTGGGAGGCAGATTTTCCAACCTTTGCATGCTCTTCGGAATGCTGAGAAAGTCCTTCTGCCAGGCTACCACCCCTTTGAGTGGCAGCCCCCTCTGAAGAATGTGTCCTCCAGAACAGATGTTGGAATTATTGATGGGCTGTCTGGACTTGCCTCCTCAGTAGATGAATACCCAGTAGATACAATTGCAAAGAGATTCCGCTATGACTCTGCTTTGGTGTCTGCTTTGATGGACATGGAAGAAGACATCTTGGAAGGCATGAGATCCCAAGATCTTGATGATTACCTGAATGGACCCTTCACAGTAGTGGTAAAGGAGTCTTGTGATGGGATGGGGGATGTGAGTGAGAAGCATGGGAGTGGGCCTGTGGTTCCAGAAAAGGCGG--------------------------------------------------------------------------------------------------------------------------------------------------------------------------------------------------------------------------------------------------------------------------------   [1741]
Leptomys_elegans                 GAAAAGGCACCCGAAGAAGCACAAAAGGAG------GAGTCCTCAGAGGGGAAACCTTATCTAGAGCAGTCTCCAGTAGTTCCAGATAAATCT---------------------AGTGGTCAGAACTCAGTTCTGAACCAC---CGAGCATTGAAACTCCACCCTAAATTTTCAAGGAAATTCCATGCTGATGCGAAGTCAAGCGACAAAGCAATTCATCAAGCCAGGCTTAGACACTTCTGCCGCATCTGTGGGAATCGTTTCAAGAGTGACGGGCACAACCGGAGGTACCCAGTCCATGGGCCTGTGGATGCTAAAACCCAAAGCCTTTTCCGAAGGAAGGAAAAAGGAGTCACTTCCTGGCCAGACCTCATTGCAAGGGTTTTCCGGATTGATGTGAAGGCAGATGTTGACGCCATCCACCCCACCGAATTCTGCCATAACTGTTGGAGCATTATGCACAGAAAGTTCAGCAATGCCCACAGTCAGGTCCACTTCCCAAGGAATGTGACTGTGGAGTGGCAACCACACACACCGTCCTGTGACATCTGCTTCACTGCCCATCGGGGACTAAAGAGGAAG---AGACAT---CAGCCCAATGGGCAGCTCAGCAAGAAACTAAAAACTGTGCTCAACCATTCGAGACGTGACCAT---------CGCAAGAGA---ACTCAGGCTAGGATCACCAGC---AAGGAAGTCATGAAGAAGATCTCCAACTGCAGTAAGATTCATCTCAGTACCAAGCTYCTTGCAGTGGACTTCCCAGCACACTTTGTGAAATCCATCTCCTGCCAGATATGTGAACACATTCTGGCTGATCCCGTGGAGACCAGCTGTAAGCATCTATTTTGTAGAATCTGCATTCTCAGATGTCTCAAAGTCATGGGCAGTTATTGTCCCTCTTGCCGATACCCATGCTTCCCTACTGACCTGGAGAGTCCGGTGAAGTCCTTTCTGAGCATCTTGAATTCTCTGATGGTGAAGTGTCCTGCCCAAGAGTGCAGTGAGGAAGTGAGTCTGGAAAAATATAACCACCATGTCTCAAGCCACAAAGAATCTAAAGAGACTTTGGTGCATATTAACAAAGGGGGCCGACCTCGCCAGCATCTCCTGTCACTGACGCGAAGGGCTCAGAAACATCGGCTGAGGGAGCTCAAGATTCAAGTCAAAGAATTTGCTGACAAAGAAGAAGGTGGAGATGTGAAGTCTGTGTGCTTGACCTTGTTTCTGCTGGCACTGAGGGCGAGAAATGAACACAGACAGGCGGATGAGCTAGAGGCTATCATGCAAGGCCGGGGCTCCGGGCTTCAACCAGCTGTTTGCTTGGCCATCCGTGTCAATACCTTCCTTAGCTGTAGCCAATACCACAAGATGTACAGGACTGTGAAAGCTATCACTGGGAGGCAGATTTTCCAACCTTTGCATGCTCTTCGGAATGCTGAGAAAGTCCTTCTGCCAGGTTACCACCCCTTTGAGTGGCAGCCCCCTCTGAAGAATGTGTCCTCCAGAACAGATGTTGGAATTATTGATGGGCTGTCTGGACTTGCCTCCTCAGTAGATGAATACCCAGTAGATACAATTGCAAAGAGATTCCGCTATGACTCTGCTTTGGTGTCTGCTTTGATGGACATGGAAGAAGAYATCTTGGAAGGCATGCGATCCCAAGATCTTGATGATTACCTGAATGGCCCCTTCACAGTAGTGGTAAAGGAGTCTTGTGACGGGATGGGGGATGTGAGTGAGAAGCATGGGAGTGGGCCTGCAGTTCCAGAAAAGGCGGTTCGTTTCTCTTTCACAGTCATGAGAATCACGATAGAGCATGACTCGCAGAACGTGAAGGTGTTTGAGGAACCCAAGCCCAATTCTGAACTGTGTTGCAAGCCATTGTGTCTTATGCTGGCAGATGAGTCTGACCACGAGACCCTTACTGCTATTCTAAGCCCCCTCATTGCTGAGAGGGAGGCGATGAAGAGCAGTGAATTACTGCTGGAGATGGGAGGCATCCCCAGGATTTTTAAGTTCATCTTCAGGGGCACTGGATATGACGAAAAA   [2013]
Lophiomys_imhausi                ----------------------------------------------------------------------------------------------------------------------------------------------------------------------------------------------------------GCGACAAAGCAATTCATCAAGCCAGGCTTAGACACTACTGCCGCATCTGTGGGAATCTTTTCAAGAACGACGGGCACAACCGGAGGTACCCCGTCCATGGGCCGGTGGACGCTAAAACCCAATGCCTTTTCCGAAAGAAGGAAAAAAGAGTCACTTCCTGGCCAGACCTCATTGCCAGGGCTTTCCGGATTGATGTGAAGGCTGACGTCGATTCGATTCATCCCACTGAATTCTGCCATAACTGTTGGGTCATTATGCACAGAAAATTCAGCAATGCCCACTTTCAGGTCTACTTTCCGAGGAATGCGACCGTGGAGTGGCATCCCCACACTTCATCCTGTGACATCTGCCTCACTGCCCATCGGGGACTCAAGAGAAAG---AGACAT---CAGCCTAACGTGCAGCTCAGCAAGAAATTAAAAACTGTGTTCAACCATGCGAGACGGGACCGT---------CGCAAGAGC---GCTCAGGCGAGGGTCAGCCGC---AGGGAAGTAATGAAGAAGATCTCCAACTGCGGTAAGATTCATCTCAGTACGAAGCTTCTTGCAGTGGACTTCCCAGAACACTTTGTGAAATCCATCTCCTGCCAGATATGTGAGCACATTCTGGCTGACCCCGTGGAGACCAGCTGTAAGCACCTATTTTGCAGGATCTGCATTCTCCGATGCCTCAAAGTCATGGGCAGCTATTGTCCCTCCTGCCGATATCCATGCTTCCCCACTGACCTGGAGAGTCCAGTGAAGTCCTTTCTGAGCATCCTGAATTCCCTGATGGTGAAGTGCCCAGCACAAGAGTGCAATGAGGAAGTGAGTCTGGAAAAATATAACCACCATGTCTCAAGCCACAGAGAAGCTAAAGAGACTTTGGTGCATATTAACAAAGGGGGCCGGCCTCGCCAACATCTCCTGTCACTGACCCGAAGGGCTCAGAAACATAGGCTGAGGGAACTCAAGATTCAAGTCAAAGAATTTGCAGACAAAGAAGAAGGTGGAGATGTGAAGTCTGTGTGCTTGACGTTGTTCGTGCTGGCACTGAGGGCGAGGAATGAGCACA--------------------------------------------------------------------------------------------------------------------------------------------------------------------------------------------------------------------------------------------------------------------------------------------------------------------------------------------------------------------------------------------------------------------------------------------------------------------------------------------------------------------------------------------------------------------------------------------------------------------------------------------------------------------------------------------------------------------------------------------------------------------------------------------------------------------------   [1047]
Lophuromys_flavopunctatus        GAGAAGGCCCCGGAAGAAGCACAGMAGGAGAAG---GCTTCCTCGGAGGGAAAGCCCGGTCTAGAGCAGTCTCCAGTAGCTCCGGATGAGCCT---------------------ACGGCTCAGAACTCAGTTCTAACTCAA---GGAGCACTGAAACTCCATCCTAAATTTTCAAAGAAATTCCGTGCTGATGGGAAATCAGATGACAAAGCACGTCACCAGGCCAGGCTTAGACTTTTCTGCCGCATCTGTGGGAATTCTTTCAAGAGCGATGAGCACAACCGGAGATACCCAGTCCACGGGCCCGTGGATGCTAAAACACAAAGCCTTTTCCGAAAGAAGGAAAAAAGAGTCACTTCCTGGCCAGACCTCATTGCCAGGGTGTTCCGGATTGATGTGAAGGCGGATGTCGACTCGATCCACCCCACTGAATTYTGCCACAACTGTTGGCTCATTATGTACAGAAAGTTCAGCAGTGCCCACTGTCAGGTCTACTTTCCAAGGAATGCGACCGTGGAGTGGCACCCCCACACGCCATCCTGTGACTTCTGCCTCACCGCCCATCGGGGACTCAAGAGGAAG---CGCCAT---CAACCCAATGTGCAACTCAGCAAGAAATTAAAAACCGTGCTCAACCATGCGAGACGGTTCCGT---------CGCAAGAGA---GCTCAGGCTAGGGTCAGCAGCAGCAGGGAAGTCATGAAGACGATCKCCAACTGCAGTAAGATTCATCTCAGCACCAAGCTTCTTGCAGTGGACTTCCCAGAAYACTTCGTGAAATCCATCTCCTGCCAGATATGTGAACACATTCTGGCCGACCCGGTGGAGACCAGCTGTAAGCACCTATTTTGCAGGATCTGCATTCTCCGGTGCCTCAAAGTCATGGGCAGCTATTGCCCCACTTGCCGATATCCGTGCTTCCCTCTTGACCTGGTGAGTCCAGTAAAATCCTTTCTGAGCATCCTGAATTCTCTGATGGTGAAGTGTCCTGCAGAAGAGTGCAGTGAAGAAGTGAGTCTGGAAAAATATAACCACCATGTCTCAAGCCACAGAGCATCCAAAGAGACTTTGGTGCATATTAATAAAGGGGGCCGGCCTCGCCAACATCTCCTGTCACTGACACGAAGGGCTCAGAAACATCGACTGAGGGAGCTCAAGATTCAAGTCAAAGAATTTGCTGACAAAGAAGAAGGTGGAGACGTGAGGTCTGTGTGTCTGACGTTGTTCCTGCTGGCACTGAGGGCGAGGAATGAGCACAGACAAGCTGACGAGCTGGAGGCCATCATGCAGGGCCGGGGCTCTGGTCTGCAACCAGCTGTTTGCTTGGCAATCCGTGTCAATACCTTCCTCAGCTGTAGCCAGTACCATAAGATGTACAGGACTGTGAAAGCCATCACCGGGAGGCAGATTTTTCAGCCTCTGCATGCTCTTCGGAACGCTGAGAAAGTCCTTCTGCCGGGCTACCATCCCTTTGAGTGGCAGCCCCCTCTGAAGAATGTGTCCTCCAGAACTGATGTTGGAATCATCGACGGGCTGTCTGGCCTTGCCTCCTCCGTGGACGAGTATCCGGTGGACACTATTGCAAAAAGGTTCCGCTATGACTCTGCCTTGGTGTCAGCTTTGATGGACATGGAAGAAGACATCTTGGAAGGCATGAGATCCCAAGAGCTTGATGACTACCTGAGTGGTCCCTTCACAGTAGTGGTCAAAGAGTCTTGTGATGGGATGGGGGATGTGAGTGAGAAGCACGGGAGTGGGCCCGCCGTTCCTGAGAAGGCCGTTCGTTTCTCGTTCACTGTCATGAGAATTACGATACAGCATGGCTCACAGAATGTGAAGGTGTTTGAGGAACCCAAGCCTAATTCCGAGCTGTGCTGCAAGCCGCTGTGCCTTATGCTGGCTGATGAGTCTGACCACGAGACCCTGACTGCTATCCTAAGCCCTCTCATTGCTGAGAGGGAAGCCATGAAGAGCAGTGAATTAATGCTGGAGATGGGAGGCATCCTCAGGACTTTCAAGTTCCTCTTCAGGGGCACTGGGTATGACGAAAAA   [2019]
Lophuromys_sikapusi              -------------------------------------------------------------------------CAGTAGTTCCAGATGAGCCT---------------------ATGGCTCAGAACTCAGTTCTAACTCAA---GGAGCACTGAAACTCCATCCTAAATTTTCAAAGAAATTTCGTGCTGATGGGAAATCAGATGACAAAGCACATCACCAGGCCAGGCTTAGACTTTTCTGCCGCATCTGTGGGAATTCTTTCAAGAGCGATGAGCACAACCGGAGGTACCCAGTCCACGGGCCCGTGGATGCTAAAACACAAAGCCTTTTCCGAAAGAAGGAAAAAAGAGTCACTTCCTGGCCAGACCTCATTGCCAGGGTGTTCCGGATTGATGTGAAGGCGGATGTCGACTCGATCCACCCCACTGAATTCTGCCACAACTGTTGGCTCATTATGTACAGAAAGTTCAGCAGTGCCCACTGTCAGGTCTACTTTCCAAGGAATGCGACTGTGGAGTGGCACCCCCACACGCCATCCTGTGACTTCTGCCTCACCGCCCATCAGGGACTCAAGAGGAAG---CGCCAT---CAACCGAATGTGCAACTCAGCAAGAAATTAAAAACCGTGTTCAACCATGCGAGACGGTTCCGT---------CGCAAGAGA---GCTCAGGCTAGGGTCAGCAGCAGCAAGGAAGTCATGAAGAGGATCTCCAACTGCAGCAAGATTCATCTCAGCACCGAGCTTCTTGCAGTGGACTTCCCAGAACACTTCGTGAAATCCATCTCCTGCCAGATATGCGAACACATTCTGGCTGACCCGGTGGAGAYCAGCTGTAAGCACCTATTTTGCAGGATCTGCATTCTAAGGTGCCTCAAAGTCATGGGCAGCTATTGCCCCACTTGACGGAATCCGTGCTTACCTCTTGACCTGGAGAGTCCAGTAAAATCCTTTCTGAGAATCCTGAATTCTCTGATGGTGAAGTGCCCTGCGGAAGAGTGCAATGAAGAAGTGAGTCTGGAAAAATATAAGCACCATGTCTCAAGGCATAGAGTATCCAAAGAGACTTTGGTGCATATNNNNNNNNNNNNNNNNNNNNNNNNNNNNNNNNNNNNNNNNNNNNNNNNNNNNNNNNNNNNNNNNNNNNNNNNNNNNNNNNNNNNNNNNNNNNNNNNNNNNNNNNAAGAAGAAGGTGGAGATGTGAAGTCTGTGTGTCTGACTTTGTTCCTGCTGGCACTGAGGGCGAGGAATGAGCACAGACAAGCTGACGAGCTGGAGGCCATCATGCAGGGCCGGGGCTCTGGTCTGCAACCAGCTGTTTGCTTGGCAATCCGTGTCAATACCTTCCTCAGCTGTAGCCAGTACCATAAGATGTACAGGACTGTGAAAGCCATCACTGGGAGGCAGATTTTTCAGCCTCTGCATGCTCTTCGGAACGCTGAGAAGGTCCTTCTGCCGGGCTACCATCCCTTTGAGTGGCAGCCCCCTCTGAAGAATGTGTCCTCCAGAACTGATGTTGGAATCATCGACGGGCTGTCTGGCCTTGCCTCCTCCGTGGATGAGTACCCGGTGGACACTATTGCAAAGAGGTTCCGCTATGACTCTGCCTTGGTGTCAGCTTTGATGGACATGGAAGAAGACATCTTGGAAGGCATGAGATCCCAAGAGCTTGGTGACTACCTGAGTGGCCCCTTCACAGTGGTGGTCAAAGAGTCTTGTGATGGAATGGGGGATGTGAGTGAGAAGCATGGGAGTGGGCCCGCAGTTCCTGAGAAGGCCGTTCGTTTCTCGTTCACTGTCATGAGAATTACGATACAGCATGGCTCACAGAATGTGAAGGTGTTTGAGGAATCCAAGCCTAATTCTGAACTGTGTTGCAA----------------------------------------------------------------------------------------------------------------------------------------------------------------------------   [1777]
Lophuromys_zena                  ------------------------------------------------------------------------CCAGTAGTTCCAGATGAGCCT---------------------ACGGCTCAGAACTCAGTTCTAACTCAA---GGAGCACTGAAACTCCATCCTAAATTTTCAAAGAAATTCCGTGCTGATGGGAAATCAGATGACAAAGCACGTCACCAGGCCAGGCTTAGACTTTTCTGCCGCATCTGTGGGAATTCTTTCAAGAGCGATGAGCACAACCGGAGAYACCCAGTCCACGGGCCCGTGGATGCTAAAACACAAAGCCTTTTCCGAAAGAAGGAAAAAAGAGTCACTTCCTGGCCAGACCTCATTGCCAGGGTGTTCCGGATTGATGTGAAGGCGGATGTCGACTCGATCCACCCCACTGAATTTTGCCACAACTGTTGGCTCATTATGTACAGAAAGTTCAGCAGTGCCCACTGTCAGGTCTACTTTCCAAGGAATGCGACCGTGGAGTGGCACCCCCACACGCCATCCTGTGACTTCTGCCTCACCGCCCATCGGGGACTCAAGAGGAAG---CGCCAT---CAACCCAATGTGCAACTCAGCAAGAAATTAAAAACCGTGCTCAACCATGCGAGACGGTTCCRT---------CGCAAGAGA---GCTCAGGCTAGGGTCAGCAGCAGCAGGGAAGTCATGAAGACGATCTCCAACTGCAGTAAGATTCATCTCAGCACCAAGCTTCTTGCAGTGGACTTCCCAGAACACTTCGTGAAATCCATCTCCTGCCAGATATGTGAACACATTCTGGCCGACCCGGTGGAGACCAGCTGTAAGCACCTATTTTGCAGGATCTGCATTCTCCGGTGCCTCAAAGTCATGGGCAGCTATTGCCCCACTTGCCGATATCCGTGCTTCCCTCTTGACCTGGTGAGTCCAGTAAAATCCTTTCTGAGCATCCTGAATTCTCTGATGGTGAAGTGTCCTGCAGAAGAGTGCAGTGAAGAAGTGA-----------------------------------------------------------------------------------------------------------------------------------------------------------------------------------------------------------------------------------------------------------------------------------------------------------------------------------------------------------------------------------------------------------------------------------------------------------------------------------------------------------------------------------------------------------------------------------------------------------------------------------------------------------------------------------------------------------------------------------------------------------------------------------------------------------------------------------------------------------------------------------------------------------------------------------------------------------------------------------------------------------------------------------------------------------------------------   [913]
Lorentzimys_nouhuysi             GAAAAGGCACCTGAAGAAGCACAAAAGGAG------GAGTCCTCAGAGGGGAAACCTTATCTAGAGCAGTCTCCAGTAGTTCCAGATAAACCT---------------------AGTGGTCAGAACTCAGTTCTGACCCAA---CGAGCATTGAAACTCCACCCTAAATTTTCAAAGAAATTCCATGCTGATGTGAAGTCAAGCGACAAAGCAATTCATCAAGCCAGGCTTAGACACTTTTGCCGCATCTGTGGGAATCGTTTCAAGAGTGATGGGCACAACCGGAGGTACCCAGTCCATGGGCCTGTGGATGCTAAAACCCAAAGCCTTTTCCGAAAGAAGGAAAAAAGAGTCACTTCCTGGCCAGACCTCATTGCCAGGGTTTTCCGGATTGATGTGAAGGCAGATGTTGACTCCATCCACCCCACCGAATTCTGCCATAACTGTTGGAGCATTATGCACAGAAAGTTCAGCAGTGCCCACAGTCAGGTCTACTTCCCAAGGAATGTGACTGTGGAGTGGCACCCACACACACCGTCCTGTGACATCTGCTTCACTGCCCATCCGGGACTAAAGAGGAAG---AGACAT---CAGTCCAATGGGCAGCTCAGCAAGAAACTAAAAACTGTGCTCAACCATTCGAGACGTGACCAT---------CGCAAGAGA---ACTCAGGCTAGGGTCAGCAGC---AAGGAAGTCATGAAGAAGATCTCCAACTGCAGTAAGATTCATCTCAGTACCAAGCTTCTTGCAGTGGACTTCCCAGCACACTTTGTGAAATCCATCTCCTGCCAGATCTGTGAACATATCCTAGCTGATCCCGTGGAGACCAGTTGTAAGCACCTATTTTGTAGGATCTGCATTCTCAGATGCCTCAAAGTCATGGGCAGTTATTGTCCCTCTTGCCGATACCCATGCTTCCCTACGGACCTGGAGAGTCCGGTGAAGTCCTTTCTGAGCATCTTGAATTCTCTGACGGTGAAGTGTCCTGCACAAGAGTGCAGTGAGGAAGTGAGTCTGGAAAAATATAACCACCATGCCTCAAGCCACAAAGAATCTAAAGAGACTTTGGTGCATATTAATAAAGGGGGCCGGCCTCGCCAGCATCTCCTGTCACTGACACGAAGAGCTCAGAAACATCGGCTGAGGGAGCTCAAGATTCAAGTCAAAGAATTTGCTGACAAAGAAGAAGGTGGAGATGTGAAGTCTGTGTGCTTGACCTTGTTTCTGCTGGTGCTGAGAGCGAGAAACGAGCACAGACAGGCGGATGAACTAGAGGCTATCATGCAAGGCCGGGGCTCCGGGCTTCAACCAGCTGTTTGCTTGGCCATCCGTGTCAATACCTTCCTCAGCTGTAGCCAATACCACAAGATGTACAGGACTGTGAAAGCTATCACTGGGAGGCAGATTTTCCAACCTTTGCATGCTCTTCGGAATGCTGAGAAAGTCCTTCTGCCAGGCCACCACCCCTTTGAGTGGCAGCCCCCTCTGAAGAATGTGTCCTCCAGAACAGATGTTGGAATTATTGATGGGCTGTCTGGACTAGCTTCCTCAGTAGATGAATACCCAGTAGATACAATTGCAAAGAGATTCCGCTATGACTCTGCTTTGGTGTCTGCTTTGATGGACATGGAAGAAGACATCTTGGAAGGCATGAGATCTCAAGATCTTGATGATTACCTGAATGGACCCTTCACAGTAGTGGTAAAGGAGTCTTGTGATGGGATGGGGGATGTGAGTGAGAAGCATGGGAGTGGGCCCGCAGTTCCAGAAAAGGCGGTTCGTTTCTCTTTCACAGTCATGAGAATTACGATAGAGCATGGCTCGCAGAACGTGAAGGTGTTCGAAGAACCCAAGCCCAATTCTGAACTGTGTTGCAAGCCATTGTGTCTTATGCTGGCAGATGAGTCTGACCACGAGACCCTTACTGCTATTCTAAGCCCCCTCATTGCTGAGAGGGAGGCGATGAAGAGCAGTGAATTACTGCTGGAGATGGGAGGCATCCCCAGGACTTTTAAGTTCA-----------------------------   [1984]
Loxodontomys_micropus            GAAAAGGCACCTGAAGAAGTGCAAATGGAGAAG---TGTTCCTTGGAAGGGAACACTTACCGAGAGCATTCTCCAGTACTTCCGGATAAGCCT---------------------GCTGGTCAGAATTCAGTTCCGACTCCA---CGAGTATTGAAACTCCACCCTAAATTTTCAAAGAAATTCCAAGCTGATGGGAAGCCAAGAGACAAAGCAATTCACCAAGCCAGGCTTAGGCACTTCTGCCGTATCTGTGGGAATCCTTTCAAGAGTGATGGGCACAACCGGAGATACCCAGTCCATGGGCCTGTGGATGCTAAAACCCAGAGCCTTTTCCGAAAGAAGGAAAAGAGAGTCACTTCCTGGCCAGACCTCATTGCGAGGGTTTTCCGGATTGATGTGAAGGCGGATGTGGACTCCATCCACCCCACCGAATTCTGCCATAACTGTTGGAGCATTATGTACAGGAAGTTCAGTAGTGACCCCTGCAAGGTCTACTTCCCAAGGAATGCGWCCATGGAGTGGCTTCCTCATACAMCATCCTGTGACATCTGCCTCACGGCTCACCSGGGACTCAAGAGGAAGAAGAGGCAT---CAGCCCAATGTGCAGCTTAGCAAGAAACTAAAAACTGTGCTCAACAAAGCGAGACAGGACCGT------CAGCGCAAGCGA---GCTCAGGCTAGGGTCAGCAGC---AAGGAAGTCATGCAGAAGATCTCTAACTGCAGTAAGATTCATCTCAGTACCAAGCTTCTTGCAGTGGACTTCCCAGCACACTTTGTGAAATCCATCTCCTGCCAGATTTGTGAACACATNNNNNNNNNNNNNNNNNNNNNNNNNNNNNNNNNNNNNNNNNNNNNNNNNNNNNNNNNNNNNNNNNNNNNNNNNNNNNNNNNNNNNNNNNNNNNNNNNNNNNNNNNNNNNNNNNNNNNNNACCTGGAGAGTCCAGTGAAGTCCTTTCTGAACGTCTTGAATTCTCTAATGGTGAAGTGTCCTGCACAAGAGTGCAATGAAGAGGTGAGTCTGGAAAAGTATAACCACCATGTCTCAAGTCACAAAGAGTCTAAAGAAGCTTTGGTGCATATTAATAAAGGGGGCCGGCCTCGTCAGCATCTCCTGTCACTGACACGCAGGGCTCAGAAACATAGGCTGAGGGAACTCAAGATTCAAGTCAAAGAATTTGCTGACAAAGAAGAAGGTGGGGATGTGAAGTCTGTGTGCTTGACATTGTTCTTGTTGGCACTGAGGGCCAGGAATGAACACAGACAAGCTGATGAGTTAGAGGCCATCATGCAGGGGAGAGGCTCTGGTCTGCAACCAGCTGTTTGCTTGGCCATTCGTGTCAATACCTTCCTCAGCTGCAGCCAATACCATAAGATGTACAGGACTGTGAAAGCCATCACTGGGAGACAGATCTTTCAGCCTTTACACGCTCTTCGCAATGCTGAGAAAGTCCTTCTGCCAGGCTACCACCCCTTTGAGTGGCAGCCCCCTCTGAAGAATGTGTCCTCCAGAACTGATGTTGGGATTATTGATGGACTGTCTGGACTTGCCTCTTCCGTGGATGAATACCCAGTAGATACCATTGCAAAGAGGTTCCGTTATGATTCTGCTTTGGTGTCTGCTTTGATGGACATGGAAGAAGACATCTTGGAAGGCATGAGATTCCAAGATCTTGATGATTACCTGAATGGTCCTTTCACTGTAGTGGTGAAGGAGTCTTGTGATGGAATGGGGGATGTGAGTGAGAAGCATGGTAGCGGGCCCGCAGTTCCTGAAAAGGCCGTTCGTTTTTCATTCACAGTAATGAGAATTACCATAGAGCACGGCTCACAGAATGTAAAAGTGTTTGAGGAACCCAAACCCAATTCTGAACTGTGTTGCAAGCCGCTGTGTCTTATGCTGGCAGATGAGTCTGACCACGAGACCCTGACTGCTATCCTAAGCCCCCTCATTGCTGAAAGGGAGGCCATGAAGAGCAGCGAATTAATGCTGGAGATGGGAGGCATTCTCAGGACTTTCAAGTTCATCTTCAGGGGCACTGGGTATGATGAAAAA   [2022]
Macruromys_major                 GAAAAGGCACCCGAAGAAGCACAAAAAGAG------GAGTCCTCAGAGGGGAAACCTTATCTAGAGCAGTCTCCAGTAGTTCCAGATAAACCT---------------------AGTGGTCAGAACTCAGTTCTGACGCAA---CGAGCATTGAAACTCCACCCTAAATTTTCAAAGAAATTCCATGCTGATGCAAAGTCAAGCGACAAAGCAATTCATCAAGCCAGGCTTAGACACTTCTGCCGCATCTGTGGGAATCATTTCAAGAGTGACGGGCACAACCGGAGGTACCCAGTCCATGGGCCTGTGGATGCTAAAACCCAAAGCCTTTTCCGAAAGAAGGAAAAAAGAGTCACTTCCTGGCCAGACCTCATTGCCAGGGTTTTCCGGATTGATGTGAAGGCAGATGTTGACTCCATCCACCCCACCGAATTCTGCCATAACTGTTGGAGCATTATGCACAGAAAGTTCAGCAGTGCCCACAGTCAGGTCTACTTCCCAAGGAATGTGACTGTGGAGTGGCACCCACACACGCCGTCCTGTGACATCTGCTTCACTGCTCATCGGGGACTAAAGAGGAAG---AGACAT---CAGCCCAATGGGCAGCTCAGCAAGAAACTAAAAACTGTGCTCAACCATTCGAGACGTGACCAT---------CGCAAGAGA---ACTCAGGCTAGGGTCAGCAGC---AAGGAAGTCATGAAGAAGATCTCCAACTGCAGTGAGATTCATCTCAGTACCAAGCTTCTTGCAGTGGACTTCCCAGCACACTTTGTGAAATCTATCTCCTGCCAGATATGTGAACACATTCTGGCTGATCCTGTGGAAACCAGTTGTAAGCACCTATTTTGTAGGATCTGCATTCTCAGATGCCTCAAAGTCATGGGCAGTTATTGTCCCTCTTGCCGATACCCATGCTTCCCTACTGACCTGGAGAGTCCGGTGAAGTCCTTTCTGAGCATCTTGAATTCTCTGATGGTGAAGTGTCCTGCACAAGAGTGCAATGAGGAAGTGAGTCTGGAAAAATATAACCACCATGTCTCAAGCCACAAAGAATCTAAAGAGACTTTGGTGCATATTAATAAAGGGGGCCGGCCTCGCCAGCATCTCCTGTCACTGACACGAAGGGCTCAGAAACATCGGCTGAGGGAGCTCAAGATTCAAGTCAAAGAATTTGCTGACAAAGAAGAAGGTGGAGATGTGAAGTCTGTGTGCTTGACCTTGTTTCTTCTGGCACTGAGGGCGAGAAATGAG------------------------------------------------------------------------------------------------------------------------------------------------------------------------------------------------------------------------------------------------------------------------------------------------------------------------------------------------------------------------------------------------------------------------------------------------------------------------------------------------------------------------------------------------------------------------------------------------------------------------------------------------------------------------------------------------------------------------------------------------------------------------------------------------------------------------------   [1215]
Malacomys_longipes               GAAAAGGCACCCGAAGAAGCACAAAAGGAGAAA---GATTCCTCAGAGGGGAAACCTTATCTAGAGCAGTCTCCAGTAGTTCCAGATAAGCCT---------------------GGTGGTCAGAACTCAGTTCTAACCCAA---CGAGCATTGAAACTCCATCCTAAATTTTCAAAGAAATTTCATGCTGATGGGAAGTCAAGCGACAAAGCAATTCACCAAGCCAGGCTTAGACACTTCTGCCGCATCTGTGGGAATCGTTTCAAGAGCGATGGGCACAACCGGAGATACCCAGTCCACGGACCCGTGGACGCTAAAACCCAAAGCCTTTTCCGAAAGAAGGAAAAAAGAGTCACTTCCTGGCCAGACCTCATTGCCAGGATTTTCCGGATTGATGTGAAGGCAGATGTTGACTCCATCCACCCCACCGAATTCTGCCATAACTGTTGGAGCATCATGCACAGAAAGTTCAGCAGTGCCCACAGTCAGGTCTACTTCCCAAGGAGTGTGACCGTGGAGTGGCACCCACACACACCGTCCTGTGACATCTGCTTCACTGCCCATCGGGGACTGAAGAGGAAG---AGACAT---CATCCCAATGTGCAGCTCAGCAAGAAACTAAAGACTGTGCTCAACCATGCGAGACGRGACCGT---------CGCAAGAGA---ACTCCGGCTAGGGTCAGCAGC---AAGGAAGTCATGAAGAAGATCTCCAACTGCAGCAAGATTCATCTTAGTACCAAGCTTCTTGCCGTGGACTTCCCAGCACACTTTGTGAAATCCATCTCCTGCCAGATATGTGAACACATTCTGGCTGATCCCGTGGAGACCAGCTGTAAGCACCTATTTTGTAGGATCTGCATTCTCAGATGCCTCAAAGTCATGGGCAGCTATTGTCCCTCTTGCCGATATCCGTGCTTCCCTACTGACCTGGAGAGTCCGGTGAAATCCTTTCTGAGCATCTTGAATTCTCTGATGGTGAAGTGTCCCGCACAAGAGTGCAACGAGGAAGTGAGTCTGGAAAAATATAACCACCATGTCTCAAGCCACAAAGAATCTAAAGAGACTTTGGTGCATATTAATAAAGGGGGACGGCCTCGCCAGCATCTCCTGTCACTGACACGAAGGGCGCAGAAACATCGGCTGAGGGAGCTCAAGATTCAAGTCAAAGAATTCGCTGACAAAGAAGAAGGCGGAGATGTGAAGTCTGTGTGCTTGACACTGTTCCTGCTGGCGCTGAGGGCGAGAAACGAGCACAGGCAAGCTGACGAACTAGAGGCTATCATGCAAGGCCGGGGCTCCGGGCTTCAACCAGCTGTTTGCTTGGCCATCCGTGTCAATACCTTCCTCAGCTGTAGCCAATACCATAAGATGTACAGGACTGTGAAAGCTATCACTGGGAGGCAGATTTTTCAACCTTTGCATGCTCTTCGGAATGCCGAGAAAGTTCTTCTACCAGGCTACCATCCCTTTGAGTGGCAGCCCCCTCTRAAGAACGTGTCCTCCAGAACTGATGTTGGAATTATCGATGGGCTGTCTGGACTTGCCTCCTCTGTCGACGAGTACCCAGTAGATACCATCGCAAAGAGGTTCCGCTATGACTCTGCCTTGGTGTCTGCTTTGATGGACATGGAGGAAGACATCTTGGAAGGCATGAGATCCCAAGATCTTGATGACTACCTGAGTGGTCCCTTCACAGTAGTGGTAAAGGAGTCTTGTGATGGAATGGGGGATGTGAGTGAGAAGCATGGGAGTGGGCCTGCTGTTCCAGAAAAGGCAGTTCGTTTCTCTTTCACAGTCATGAGAATTACGATAGAGCATGGCTCGCAGAACGTGAAGGTGTTTGAGGAACCCAAGCCCAATTCTGAACTGTGTTGCAAGCCATTGTGTCTTATGCTGGCGGATGAGTCTGACCACGAGACCCTTACTGCTATTCTAAGCCCCCTCATTGCTGAGAGGGAGGCCATGAAGAGCAGTGAGTTGATACTGGAGATGGGCAGCATCCCCAGGACTTTTAAGTTCATCTTCAGGGGCACTGGATATGATGAAAAA   [2016]
Malacothrix_typica               GAAAAGGCACCCCAAGAACCACAAAAGGAG------GATTCTGCAGAGGGAAAACCTTATCTAGAGCAGTCTCCAGTAGTTCCAGATAAACCT---------------------GCTGGTCAGAATTCAGTCCTRACTCAA---CGAGCATTGAAACTTCATCCCAAGTTTTCAAAAAAGTTCCATACTGATGGGAAGTCAAGAGACAAAGCAATTCACCAAGCCAGACTTAGACACTTCTGTCGCATCTGTGGGAACCATTTCAAGAATGACGGGTACAACCAGAGACACCCAGTCCATGGACCTGTGGATGCTAAGACCCAAAGCCTTTTAAGAAAGAAGGAAAAGAGAGTCACTTCCTGGCCGGACCTCATTGCCAGGGTTTTCCGGATTGATGTGAAGGCAGATGTTGACACAATTCACCCCACTGAATTCTGTCACAACTGTTGGMGAATTATGCACAGAAAGTTCAGTAGTGYACCCCGTGAGGTCTGCTTCCCAAGAAATGTGACCGTGGAGTGGCACCCTCATACACCATCCTGTGACATTTGCCTCAATGCCCATCGGGGACTCAAGAGAAAG---AGGCAT---CAGGCCAATGTGAAACTCAGTAAGAAACTAAAAACTGTGCTCAACCAAGCAAGACGTCAACGC------------AAGAGA---GCTCAGGCCAGGGCCAACAGC---AAAGAAGTCATGAGGAAGATCTCCAACTGCAACAAGATTCATCTCAGTACCAAGTTTCTTGCAGTGGACTTCCCAGCTCACTTTGTAAAATCCATCTCCTGCCAGATATGTGAGCACATTCTGGCTGACCCAGTGGAAACAAGCTGTAAGCATGTATTTTGCAGGATYTGCATTCTCCGATGCCTCAAAGTCATGGGCAGCTATTGTCCCTCTTGTCAATATCCATGCTTCCCCACTGACCTGGAGAGTCCAGTGAAGTCCTTTCTGAGCATCTTGAATTCTCTGATGGTGAAGTGTCCTGCACAAGAGTGCAATGAAGAGGTGAGTCTGGAGAAATATAACCACCATGTCTCAAGCCACAAAGAGTCTAAAGAGACTTTGGTGCATATTAATAAAGGGGGCCGGCCTCGTCAACATCTCCTGTCACTGACACGCAGAGCTCAAAAGCATCGACTTAGGGAGCTTAAGATTCAAGTCAAAGAATTTGCCGACAAAGAGGAAGGTGGAGATGTGAAGTCTGTGTGCTTGACGTTGTTCCTGCTAGCACTGAGGGCAAGGAACGAGCACAGGCAAGCTGATGAGCTAGAAGCCCTCATGCAGGGACGTGGCTCTGGTCTGCAACCAGCTGTTTGCCTGGCCATTCGTGTC------------------------------------------------------------------------------------------------------------------------------------------------------------------------------------------------------------------------------------------------------------------------------------------------------------------------------------------------------------------------------------------------------------------------------------------------------------------------------------------------------------------------------------------------------------------------------------------------------------------------------------------------------------------------------------------------------------------------------------------   [1296]
Mallomys_rothschildi             GAAAAGGCACCCGAAGAAGCACAAAAGGAG------GAGTCCTCAGAGGGGAAACCTTATCTAGAGCAGTCTCCAGTAGTTCCAGATAAATCT---------------------AGTGGTCAGAACTCAGTTCTGACCCAA---CGAGCATTGAAACTCCACCCTAAATTTTCAAGGAAATTCCATGCTGATGCGAAGTCAAGTGACAAAGCAATTCATCAAGCCAGGCTTAGACACTTCTGCCGCATCTGTGGGAATCATTTTAAGAGTGACAGGCACAACCGGAGGTACCCAGTCCATGGGCCTGTGGATGTTAAAACCCAAAGCCTTTTCCGAAGGAAGGAAAAAGGAGTCACTTCCTGGCCAGACCTCATTGCAAGGGTTTTCCGGATTGATGTGAAGGCAGATGTTGACTCCATCCACCCCACCGAATTCTGCCATAACTGTTGGAGAATTATGCACAGAAAGTTCAGCAGTGCCCACAGTCAGGTCTACTTCCCAAGGAATGTGACTGTGGAGTGGCACCCACACACACCGTCCTGTGACATCTGCTTCACTGCCCATCGGGGACTAAAGAGGAGG---AGACAT---CAGCTCAATGGGCAGCTCAGCAAGAAACTAAAAACTGTGCTCAACCATTCGAGATGTGACCAT---------CGCAAGAGA---ACTCAGGCTAGGGTCAGCAGC---AAGGAAGTCTTGAAGAAGATCTCCAACTGCAGTAAGATTCATCTCAGTACCAAGCTTCTTGCAGTGGACTTCCCAGCACACTTTGTGAAATCCATCTCCTGCCAGATATGTGAACACATTCTGGCTGATCCCGTGGAGACCAGTTGTAAGCACCTATTTTGTAGGATCTGCATTCTCAGATGCCTCAAAGTCAGGGGCAGTTATTGTCCCTCTTGCCGATACCCATGTTTCCCTACTGACCTGGAGAGTCCGGTGAAGTCCTTTCTGAGCATCTTGAATTCTCTGATGGTGAAGTGCCCTGCACAAGAGTGCAGTGAGGAAGTGAGTCTGGAAAAATATAACCACCATGTCTCAAGCCACAAAGAATCTAAAGAGACTTTGGTGCATATTAATAAAGGGGGGCGGCCTCGCCAGCATCTCCTGTCACTGACGCGAAGGGCTCAGAAACATCGGCTGAGGGAGCTCAAGATTCAAGTCAAAGAATTTGCTGACAAAGAAGAAGGTGGAGATGTGAAGTCTGTGTGCTTGACCTTGTTTCTGCTGGCACTGAGAGCGAGAAATGAGCACAGACAGGCAGATGAACTAGAGGCTATCATGCAAGGCCGGGGCTCCGGACTTCAACCAGCTGTTTGCTTGGCCATCCGTGTCAATACCTTCCTTAGCTGTAGCCAATACCACAAGATGTACAGGACTGTGAAAGCTATCACTGGGAGGCAGATTTTCCAACCTTTGCATGCTCTTCGGAATGCTGAGAAAGTCCTTCTGCCAGGTTACTACCCCTTTGAGTGGCAGCCCCCTCTGAAGAATGTGTCCTCCAGAACAGATGTTGGAATTATTGATGGGCTGTCTGGACTTGCCTCCTCAGTAGATGAATACCCAGTAGATACAATTGCAAAGAGATTCCGCTATGACTCTGCTTTGGTGTCTGCTTTGATGGACATGGAAGAAGACATCTTGGAAGGCTTGCGATCCCAAGATCTTGATGATTACCTGAATGGACCCTTCACAGTAGTGGTAAAGGAGTCTTGTGATGGGATGGGAGATGTGAGTGAGAAGCATGGGAGTGGGCCCGCAGTTCCAGAAAAGGCGGTTCGTTTCTCTTTCACAGTCATGAGAATTACGATAGAGCATGGCTCTCAGAACGTGAAGGTGTTTGAGGAACCCAAGCCCAATTCTGAACTGTGTTGCAAGCCACTGTGTCTTATGCTGGCAGATGAGTCTGATCACGAGACCCTTACTGCTATTCTAAGCCCCCTCATTGCTGAGAGGGAGGCGATGAAGAKTAGTGAATTACTGCTGGA-------------------------------------------------------------   [1952]
Mammelomys_lanosus               GAAAAGGCACCCGAAGAAGCACAAAAGGAG------GAGTCCTCAGAGGGGAAACCTTATCTAGAGCGCTCTCCAGTAGTTCCAGATAAATCT---------------------AGTGGTCAGAACTCAGTTCTGACCCAA---CGAGCCTTGAAACTCCACCCTAAATTTTCAAGGAAATTCCATGCTGACGCGAAGTCAAGTGACAAAGCAATTCATCAAGCCAGGCTTAGACACCTCTGCCGCATCTGTGGGAATCGTTTCAGGAGTGACAGGCACAGCCGGAGGTACCCAGTCCATGGGCCTGTGGATGTGAAAACCCAAAGCCTTTTCCGAAGGAAGGAAAAAGGAGTCACTTCCTGGCCAGACCTCATTGCAAGGGTTTTCCGGATCGATGTGAARGCGGATGTTGACTCCATCCACCCCACCGAATTCTGCCATACCTGTTGGAGCATTATGCACAAAAAGTTCAGCAGTGCCCACAGTCAGGTCTACTTCCCAAGGAATGTGGCTGTGGAGTGGCACCCGCACACACCGTCCTGTGACATCTGCTTCACTGCCCATCCGGGCCTAAAGAGGAAG---AGACAT---CAGCTCAATGGGCARCTCAGCAAGAAACTAAAAACTGTGCTCAACCATTCGAGACGTGACCAT---------CGCAAGAGA---ACTCAGGCTAGGRTCAGCAGC---AAGGAAGTCTTGAAGAAGATCTCCAACTGCAGTAAGATTCATCTCAGTACCAAGCTTCTTGCAGTGGACTTCCCAGCACACTTTGTGAAATCCATCTCCTGCCAGATATGTGAACACATTCTGGCTGATCCCGTGGAGACCAGTTGTAAGCACCTATTTTGTAGGATCTGCATTCTCAGATGCCTCAAAGTCATGGGCAGTTATTGTCCCTCTTGCCGATACCCATGTTTCCCTACTGACCTGGAGAGTCCGGTGAAGTCCTTTCTGAGCATCTTGAATTCTCTGATGGTGAAGTGTCCTGCACAAGAGTGCANGGAGGAAGTGAGTCTGGAAAAATATAACCACCATGTCTCAAGCCACAAAKAATCTAARGAGACTTTGGTGCATATTAATAAAGGGGGGCGGCCTCGCCAGCATCTCCTGTCACTGAC-------------------------------------------------------------------------------------------------------------------------------------------------------------------------------------------------------------------------------------------------------------------------------------------------------------------------------------------------------------------------------------------------------------------------------------------------------------------------------------------------------------------------------------------------------------------------------------------------------------------------------------------------------------------------------------------------------------------------------------------------------------------------------------------------------------------------------------------------------------------------------------------------------------------------------------------------------------------   [1082]
Margaretamys_elegans             -----------------------------------------------------------------------------------------------------------------------------------TCTGACCCAA---CGGGCATTGAAACTCCATCCTAAATTTTCAAAGAAATTCCATGCTGATGGGAAGTCAAGTGACAAAGCAATTCACCAAGCCAGGCTTAGACACTTCTGCCGCATCTGTGGGAATCGTTTCAAGAGTGACGGGCACAACCAGAGATACCCAGTTCATGGGCCTGTGGACGCCAAAACTCAAAGCCTTTTCCGAAAGAAGGAAAAAAGAGTCACGTCCTGGCCAGATCTCATTGCCAGGGTTTTCCAGATTGATGTGAAGTCAGATGTTGACTCCATCCACCCCACCGAATTCTGCCATAACTGTTGGAGCATTATGCACAGGAAGTTCAGCAGTGCTCACAGTCAAGTCTACTGCCCAAGGAATGTGACCGTGGAGTGGCACCCCCACACACCATCCTGTGACATCTGCTTTACTGCCCATCGGGGACTGAAGAGGAAG---AGACAT---CAGCCCAACGTGCAGCTCAGCAAGAAACTAAAAACTGTGCTCAACCATGCTAGATGGGACCGT---------CGCAAGAGA---ACTCAGGCTAGGGTCAGCAGC---AAGGAAGTCATGAAGAAGACCTCCAACTGCAGTAAGATTCATCTCAGTACCAAGCTTCTTGCAGTAGACTTCCCAGCACACTTTGTGAAATCCATCTCCTGCCAGATATGTGAACACATTCTGGCTGATCCGGTGGAGACCAGCTGTAAGCACCTATTTTGTAGAATCTGCATTCTCAGATGCCTCAAAGTCATGGGCAGCTATTGTCCCTCTTGCCGATATCCATGCTTCCCTACTGACCTGGAGAGTCCAGTCAAGTCCTTTCTGAGCATCTTGAATTCTCTGACGGTGAAGTGTCCTGCCCAAGAGTGCAATGAGGAAGTGAGTCTAGAAAAATATAACCACCATGTCTCAAGCCACAAAGAATCTAAAGAGACTTTGGTGCATATTAATAAAGGGGGCCGGCCTCGCCAGCATCTTCTGTCACTGACACGAAGGGCTCAGAAACATCGGCTGAGGGAGCTCAAGATTCAAGTCAAAGAATTTGCTGACAAAGAAGAAGGTGGAGATGTGAAGTCTGTGTGCTTGACGTTGTTCCTGCTGGCACTGAGGGCAAGGAATGAGCACAGACAAGCTGATGAGCTAGAGGCCATCATG---------------------------------------------------------------------------------------------------------------------------------------------------------------------------------------------------------------------------------------------------------------------------------------------------------------------------------------------------------------------------------------------------------------------------------------------------------------------------------------------------------------------------------------------------------------------------------------------------------------------------------------------------------------------------------------------------------------------------------------------------------------------------------------------   [1144]
Mastacomys_fuscus                --------------------------------G---GAGTCCTCAGAGGGGAAACCTTCTCTAGAGCAGTCTCCAGTAGTTCCAGATAAATCT---------------------AGCGGTCAGAACTCAGTTCTGACCCAA---AGAGCATTGAAACTCCACCCTAAATTTTCAAGGAAATTCCATGCTGATGCGAAGTCAAGCGACAAAGCAATTCATCAAGCCAGACTTAGACACTTCTGCCGCATCTGTGGGAATCATTTCAAGAGTGACGGGCACAACCGGAGATACCCAGTCCACGGGCCTGTGGATGCTAAAACCCAAAGCCTTTTCCGAAGGAAGGAAAAAGGAGTCACTTCCTGGCCAGACCTCATTGCAAGGGTTTTCCGGGTTGATGTGAAGGCTGATGTTGACTCCATCCACCCCACCGAATTCTGCCACAACTGTTGGAGCATTATGCACAGAAAGTTCAGCAGTGCCCACAGTCAGGTCTACTTCCCAAGGAATGTGACTGTGGAGTGGCAACCACACACACCGTCCTGTGACATCTGCTTCACTGCCCAYCGGGGACTAAAGAGGAAG---AGACAT---CAGCCCAATGGGCAGCTCAGCAAGAAACTAAAAACTGTGCTCAACCATTCGAGACGTGACCAT---------CGCAAGAGA---ACTCAGGCTAGGGTCGCCAGC---AAGGAAGTCATGAAGAAGATCTCCAACTGCAGTAAGATTCATCTCAGTACCAAGCTCCTTGCAGTGGACTTCCCAGCACACTTTGTGAAATCCATCTCCTGCCAGATATGTGAACATATTCTGGCTGATCCCGTGGAGACCAGTTGTAAGCATCTATTCTGTAGGATCTGCATTCTCAGATGCCTCAAAGTYATGGGCAGTTATTGTCCCTCTTGCCGGTACCCATGTTTCCCTACTGACCTGGAGAGTCCGGTGAAGTCCTTTCTGAGCATCTTGAATTCTCTGATGGTGAAGTGTCCTGCACAAGAGTGCAGTGARGAAGTGAGTCTGGAAAAATATAACCACCATGTCTCAAGCCACAAAGAATCTAAAGAGACTTTGGTGCATATTAATAAAGGGGGGCGGCCTCGCCAGCATCTCCTGTCACTGACGCGAAGGGCTCAGAAACATCGGCTGAGGGAGCTCAAGATTCAAGTCAAAGAATTTGCTGACAAAGAAGAAGGTGGAGATGTGAAGTCTGTGTGCTTGACCTTGTTTCTGCTGGCACTGAGGGCGAGAAATGAGCACAGACAGGCGGATGAACTAGAGGCTATCATGCAAGGCCGGGGCTCCGGGCTTCAACCAGCTGTTTGCTTGGCCATCCGTGTCAATACCTTCCTCAGCTGTAGCCAATACCACAAGATGTACAGGACTGTGAAAGCTATCACTGGGAGGCAGATTTTCCAACCTTTGCATGCTCTTCGGAATGCTGAGAAAGTCCTTCTGCCAGGCTACCACCCCTTCGAGTGGCAGCCCCCTCTGAAGAATGTGTCCTCCAGAACAGATGTTGGAATTATTGATGGGCTGTCTGGACTTGCCTCCTCAGTAGACGAATACCCAGTAGATACAATTGCAAAGAGATTCCGCTATGACTCTGCTTTGGTGTCTGCTTTGATGGACATGGAAGAAGACATCTTGGAAGGCATGCGATCCCAAGATCTTGATGATTACCTGAATGGACCCTTCACAGTAGTGGTAAAGGAGTCTTGTGATGGGATGGGGGATGTAAGTGAGAAGCATGGCAGTGGGCCTGCCGTTCCAGAAAAGGCGGTTCGTTTCTCTTTCACAGTCATGAGAATCACGATAGAGCATGGCTCGCAGAACGTGAAGGTGTTTGAGGAACCCAAGCCCAATTCTGAACTGTGTTGCAAGCCATTGTGTCTTATGCTGGCAGATGAGTCTGACCACGAGACCCTTACTGCTATTCTAAGCCCCCTCATTGCTGAGAGGGAGGCGATGAAGAGCAGCGAATTACTGCTG---------------------------------------------------------------   [1921]
Mastomys_erythroleucus           GAAAAGGCACCTGAAGGAACTACAAAAGAGGAG---GATTCTTCAGAGGGGAAACCTTTTCTAGAGCAGTCTCCAGTAGTTCCAGAGAAGCCT---------------------AGTGGTCAGAACTCAGTTCTGTCCCAA---CGAGCGTTGAAACTCCATCCTAAATTTTCAAAAAAATTCCATGTTGATGGGAAGTCAAGCGACAAAGCAACTCACCAAGCCAGGCTTAGATACTTCTGCCGCATCTGTGGGWATCGTTTCAAGAGTGAYGGGCACAACCGGAGATACCCAGTCCACGGGCCCGTGGACGCCAAAACCCAAAGTCTTTTCCGAAAGAAGGAAAAAAGAGTCACTTCCTGGCCAGACCTCATTGCCAGGGTTTTCCGGATCGATGTGAAAGCAGATGTTGACTCCATCCACCCCACCGAATTCTGTCATAACTGTTGGAGCATTATGCACAGAAAGTTCAGCAGTGCCCACAGTCAGGTCTACTTCCCAAGGAATGTGACTGTGGAATGGCACCCTCACACACCGTCCTGTGACATCTGCTTCACTGCCCATCGTGGACTGAAGAGGAAG---AGACAT---CAACCCAACGTTCAGCTCAGMAAGAAACTAAAAACTGTGCTCAACCATGCAAGACGGGACCGT---------CGCAAGAGA---ACCCAGGCTAGGGTCAGCAGC---AAGGAAGTCCTGAAGAAGATCTCCAACTGCAGTAAGATTCATCTCAGTACCGACCTCCTTGCAGTGGACTTCCCAGCACACTTTGTGAAATCCATCTCCTGCCAGATATGTGAACACATTCTGGCTGATCCCGTGGAGACCAGCTGTAAGCACCTATTCTGTAGGATCTGCATTCTCAGATGCCTCAAAGTCATGGGCAGCTATTGTCCATCTTGCCGATATCCGTGCTTCCCTACTGACCTGGAGAGTCCGGTGAAGTCCTTTCTGAGCATCTTGAATTCTCTGATGGTGAAGTGTCCTGCGCAAGAGTGCAATGAGGAAGTGAGTCTGGAAAAATATAACCACCATGTCTCAAGCCACAAAGAATCTAAAGAGACGTTGGTGCATATTAATAAAGGGGGCCGGCCTCGCCAGCATCTCCTGTCACTGACGAGAAGGGCGCAGAAACATCGGCTGAGAGAGCTCAAGATTCAAGTCAAAGAATTTGCTGACAAAGAAGAAGGTGGAGATGTGAAGTCTGTGTGCTTGACGTTGTTCCTGCTGGCACTGAGGGCGAGGAATGAGCACAGGCAAGCTGATGAGCTAGAGGCCATCATGCAAGGCCGGGGCTCAGGGCTTCAACCAGCTGTTTGCTTGGCCATCCGTGTCAATACCTTCCTCAGCTGTAG----------------------------------------------------------------------------------------------------------------------------------------------------------------------------------------------------------------------------------------------------------------------------------------------------------------------------------------------------------------------------------------------------------------------------------------------------------------------------------------------------------------------------------------------------------------------------------------------------------------------------------------------------------------------------------------------------------------------   [1322]
Mastomys_hildebrandti            GAAAAGGCACCTGAAGAAGTCCAAAAGGAGAAG---GATTCTTCAGAGGTGAAACCTTATCTAGAGCAGTCTCCAGTAGTTCCAGAGAAGCCT---------------------AGTGGTCAGAACTCAGTTCTGTCCCAA---CGAGCGTTGAAACTCCATCCTAAATTTTCAAAAAAATTCCATGTTGATGGGAAGTCAAGCGACAAAGCAACTCACCAAGCCAGGCTTAGATACTTCTGCCGCATCTGTGGGAATCGTTTCAAGAGTGATGGGCACAACCGGAGATACCCAGTCCACGGGCCCGTGGACGCCAAAACCCAAAGCCTTTTCCGAAAGAAGGAAAAAAGAGTCACTTCCTGGCCAGACCTCATTGCCAGGGTTTTCCGGATCGATGTGAAAGCAGATGTTGACTCCATCCACCCCACCGAATTCTGTCATAACTGTTGGAGCATTATGCACAGAAAGTTCAGCAGTGCCCACAGTCAGGTCTACTTCCCAAGGAATGTGACTGTGGAATGGCACCCTCACACACCGTCCTGTGACATCTGCTTCACTGCCCATCATGGACTGAAGAGGAAG---AGACAT---CAGCCCAATGTGCAGCTCAGCAAGAAACTAAAAACTGTGCTCAACCATGCAAGACGGGACGGT---------CGCAAGAGA---ACCCAGGCTAGGGTCAGCAGC---AAGGAAGTCCTGAAGAAGATCTCCAACTGCAGTAAGATTCATCTCAGTACCAACCTCCTTGCAGTGGACTTCCCAGCACACTTTGTGAAATCCATCTCCTGCCAGATATGTGAACACATTCTGGCTGATCCCGTGGAGACCAGCTGTAAGCACCTATTCTGTAGGATCTGCATTCTCAGATGCCTCAAAGTCATGGGCAGCTATTGTCCATCTTGCCGATATCCATGCTTCCCTACTGACCTGGAGAGTCCGGTGAAGTCCTTTCTGAGCATTTTGAATTCTCTGATGGTGAAGTGTCCTGCGCAAGAGTGCAATGAGGAAGTGAGTCTGGAAAAATATAACCACCATGTCTCAAGCCACAAAGAATCTAAAGAGACGTTGGTGCATATTAATAAAGGGGGCCGGCCTCGCCAGCATCTCCTGTCACTGACGAGAAGGGCGCAGAAACATCGGCTGAGAGAGCTCAAAATTCAAGTCAAAGAATTTGCTGACAAAGAAGAAGGTGGAGATGTGAAGTCTGTGTGCTTGACTTTGTTCCTGCTGGCACTGAGGGCGAGGAATGAGCACAGGCAAGCTGATGAGCTAGAGGCCATCATGCAAGGCCGGGGCTCAGGGCTTCAACCAGCTGTTTGCTTGGCCATCCGTGTCAATACCTTCCTCAGCTGTAGTCAATATCATAAGATGTACAGGACTGTGAAAGCTATCACTGGGAGGCAGATTTTTCAACCTTTGCACGCTCTTCGGAACGCCGAGAAAGTCCTTCTGCCAGGCTACCACCCCTTTGAGTGGCAGCCCCCTCTGAAGAACGTGTCCTCCAGAACTGATGTTGGAATTATTGATGGACTGTCTGGACTTGCCTCCTCGGTCGATGAGTACCCAGTGGATACCATTGCAAAGAGGTTCCGCTATGACTCTGCTTTGGTGTCTGCATTGATGGACATGGAAGACGACATCTTGGAAGGCATGAGATCCCAAGATCTTGATGACTACCTGAATGGTCCCTTCACAGTGGTGGTAAAGGAGTCTTGTGATGGAATGGGGGATGTGAGTGAGAAGCATGGGAGTGGGCCCGCAGTTCCAGAAAAGGCGGTTCGTTTCTCTTTCACAATCATGAGAATTACGATAGAGCACGGCTCTCAGAATGTGAAGGTGTTTGAGGAACCCAAGCCCAATTCCGAACTGTGTTGCAAGCCATTGTGTCTTATGCTGGCAGATGAGTCTGACCACGAGACCCTTACTGCTATTCTAAGCCCCCTCATCGCTGAGAGGGAGGCCATGAAGAGCAGTGAA------------------------------------------------------------------------   [1944]
Maxomys_bartelsii                GAAAAGGCACCTGAAGAAGCACAAAAAGAGAAG---GATTCCTCAGAAGGGAAACCTTATCTAGAGCAGTCTCCAGTAGTTCTAGATAAGCCT---------------------GGGGGTCAGAATTCAGTTCTGACCCAA---CGAGCATTGAAACTCCACCCTAAATTTTCAAAGAAATTCCATGCTGATGGGAAGTCAAGCGACAAAGCAATTCACCAAGCCAAGCTTAGACACTTCTGCCGCATCTGTGGGAATCGTTTTAAGAGTGACGGGCACAACCGGAGATACCCAGTCCATGGGCCCGTGGACGCTAAAACTCAAAGCCTTTTCCGAAAGAAGGAAAAAAGAGTCACTTCCTGGCCAGATCTCATTGCCAGGGTTTTCCGGATTGATGTGAAGTCAGATGTTGACTCCATCCACCCCACCGAATTCTGCCATAACTGTTGGAGCATTATGCACAGGAAGTTCAGCAGTGCCCACAGTCAGGTCTACTGCCCAAGGAACATGACCGTAGAGTGGCACCCCCACACACCGTCCTGTGACATCTGCTTTGCTGTCCATCGGGGACTGAAGAGGAAG---AGACAT---CAGCCCAATGTGCAGCTCAGTAAGAAACTAAAAACTGTGCTCAACCATGCTAGACGGGACCGT---------CACAAGAGA---ACTCAGGCTAGGGTCAGCAGC---AAGGAAGTTATGAAGAAGATCTCCAACTGCAGTAAGATTCATCTCAGTACCAAGCTTCTTGCGGTAGACTTCCCAGCACACTTTGTGAAATCTATCTCCTGCCAGATATGTGAACACATTCTGGCTGATCCGGTGGAGACCAGCTGTAAGCACCTATTTTGTAGAATCTGCATTCTCAGATGCCTCAAAGTCATGGGTAGCTATTGTCCCTCTTGCCGATATCCATGCTTCCCTACTGACCTGGAGAGTCCGGTGAAGTCCTTTCTGAGCATCTTGAATTCTCTAATGGTGAAGTGTCCTGCCCAAGAGTGCAATGAGGAAGTGAGTCTGGAAAAATATAACCACCATGTCTCAAGCCACAAAGAATCTAAGGAGACTTTGGTGCATATTAATAAAGGGGGCCGGCCTCGCCAGCATCTCCKGTCACTGACACGAAGGGCTCAGAAACATCGG---------------------------------------------------------------------------------------------------------------------------------------------------------------------------------------------------------------------------------------------------------------------------------------------------------------------------------------------------------------------------------------------------------------------------------------------------------------------------------------------------------------------------------------------------------------------------------------------------------------------------------------------------------------------------------------------------------------------------------------------------------------------------------------------------------------------------------------------------------------------------------------------------------------------------------------------   [1107]
Mayermys_ellermani               GAAAAGGCACCCGAAGAAGCACAAAAGGAG------GAGTCCTCAGAGGGGAAACCTTATCTAGAGCAGTCTCCAGTAGTTCCAGATAAATCT---------------------AGTGGTCAGAACTCAGTTCTGAACCAA---CGAGCACTGAAACTCCACCCTAAATTTTCAAGGAAATTCCATGCTGATGCGAAGTCGAGCAACAAAGCAATTCATCAAGCCAGGCTTAGACACTTCTGCCGCATCTGCGGGAATCGTCTCGAGAGTGACGGGCACAACCGGAGGTACCCAGTCCATGGGCCTGTGGATGCTAAAACCCAAAGCCTTTTCCGAAGGAAGGAAAAAGGAGTCACTTCCTGGCCAGACCTCATTGCAAGGGTTTTCCGGATTGATGTGAAGGCAGATGTTGACTCCATCCACCCCACCGAATTCTGCCATAACTGTTGGAGCATTATGCACAGAAAGTTCAGCAATGCCCACAGTCAGGTCCACTTCCCAAGGAATGTGACTGTGGAGTGGCAACCACACACACCGTCCTGTGACATCTGCTTCACTGCCCATCGGGGACTAAAGAGGAAG---AGACATCATCAGCCCAATGGGCAGCTCAGCAAGAAACTAAAAGCTGTGCTCAACCATTCGAGACGTGACCAT---------CGCAAGAGA---ACTCAGGCTAGGGTCACCAGC---AAGGAAGTCATGAAGAAGATCTCCAACTGCAGTAAGATTCATCTCAGTACCAAGCTTCTTGCAGTGGACTTCCCAGCACACTTTGTGAAATCCATCTCCTGCCAGATATGTGAACACATTCTGGCTGATCCCGTGGAGACCAGCTGTAAGCATCTATTTTGTAGAATCTGCATTCTCAGATGCCTCAAAGTCATGGGCAGTTATTGTCCCTCTTGCCGATACCCATGCTTCCCTACTGACCTGGAGAGTCCGGTGAAGTCCTTTCTGAGCATCTTGAATTCTCTGATGGTGAAGTGTCCTGCCCAAGAGTGCAGTGAGGAAGTGAGTCTGGAAAAATATAACCACCATGTCTCAAGCCACAAAGAATCTAAAGAGACTTTGGTGCATATTAATAAAGGGGGCCGACCTCGCCAGCATCTCCTGTCACTGACGCGAAGGGCTCAGAAACATCGGCTGAGGGAGCTCAAGATTCAAGTCAAAGAATTTGCTGACAAAGAAGAAGGTGGAGATGTGAAGTCTGTGTGCTTGACCTTGTTTCTGCTGGCACTGAGGGCGAGAAATGAACACAGACAGGCGGATGAGCTAGAGGCTATCATGCAAGGCCGGGGCTCCGGGCTTCAACCAGCTGTTTGCTTGGCCATCCGTGTCAATACCTTCCTTAGCTGTAGCCAATACCACAAG---------------------------------------------------------------------------------------------------------------------------------------------------------------------------------------------------------------------------------------------------------------------------------------------------------------------------------------------------------------------------------------------------------------------------------------------------------------------------------------------------------------------------------------------------------------------------------------------------------------------------------------------------------------------------------------------------------   [1335]
Melanomys_caliginosus            GAAAAGGCACCTGAAGAAGTGCAAAGGGAGAAG---TGTTCCTTGGAAGGAAACACTTACGGAGAACAGTCTTCAGTACTTCCGGATAAGCCT---------------------GCTGGTCAGAGTTCAGTTCCGACTCAA---CGAGCATTGAAACTCCACCCTAAATTTTCAAAAAAATTCCAAGCTGATGGGAAGCCAAGAGACAAAGCAATTCACCAAGCCAGGCTTAGGCACTTCTGCCGCATCTGTGGGAATCCTTTCAAGAGTGATGGGCACAACCGGAGATACCCAGTCCATGGGCCTGTGGATGCTAAAACCCAGAGCCTTTTCCGAAAGAAGGAAAAGAGAGTCACTTCCTGGCCAGACCTCATTGCCAGGGTTTTCCGGATTGATGTGAAGGCAGATGTGGACTCCATCCACCCCACCGAATTCTGCCATAACTGTTGGAGGATTATGTACAGGAAGTTCAGTAGTGCCCCCTGCAAGGTCTACTTCCCAAGGAATGCGACCATGGAGTGGCATCCTCATACACCTTCCTGTGACATCTGCCTCACTGCTCACCGGGGACTCAAGAGGAAG---AGGCAT---CAGCCCAATGTGCAGCTTAGCAAGAAACTGAAAACTGTGCTCAACCAAGCGAGACGGGACCGT------CAGCGCAAGCGA---GCTCAGGCTAGGGTCAGCCCC---AAGAAAGTCATGCAGAAGATCTCCAACTGCACTAAGATTCATCTCAGTACCAAGCTTCTTGCAGTGGACTTCCCAGCACACTTTGTGAAATCCATCTCCTGCCAGATATGTGAACACATTCTGGCTGACCCCGTGGAGACCAGCTGTAAGCACGTATTTTGCAGGATCTGTATTCTCCGATGCCTCAAAGTCATGGGCAGCTATTGCCCTTCTTGCAGATATCCATGCTTCCCTACTGACCTGGAGAGTCCAGTGAAGTCCTTTCTGAATATCTTGAATTCTCTAATGGTGAAGTGTCCTGCACAAGACTGCAATGAAGAGGTGAGTCTGGAAAAGTATAACCACCATGTCTCAAGTCACAAAGAGTCTAAAGAAGCTTTGGTGCATATTAATAAAGGGGGCCGGCCTCGTCAGCATCTTCTGTCACTGACACGCAGGGCTCAGAAACATAGGCTGAGGGAGCTCAAGATTCAAGTCAAAGAATTTGCTGACAAAGAAGAAGGTGGGGATGTGAAGTCTGTGTGCTTGACGTTGTTCTTGTTGGCACTGAGGGCCAGGAATGAACACAGACAAGCTGATGAGTTAGAGGCCATCATGCAGGGGAGGGGCTCTGGTCTGCAACCAGCTGTTTGCTTGGCCATTCGTGTCAATACCTTCCTCAGCTGCAGCCAGTACCATAAGATGTACAGGACTGTGAAAGCCATCACTGGGAGACAGATCTTCCAGCCTTTACATGCTCTTCGCAATGCTGAGAAAGTCCTTCTGCCAGGTTACCACCCTTTTGAGTGGCAGCCCCCTCTCAAGAATGTGTCCTCCAGAACTGATGTTGGGATTATTGATGGACTGTCTGGACTTGCCTCTTCTGTGGATGAATACCCCGTAGATACCATCGCAAAGAGGTTCCGCTATGATTCTGCTTTGGTGTCTGCTTTGATGGACATGGAAGAAGACATCTTGGAAGGCATGAGATCCCAAGATCTTGATGATTACCTGAATGGCCCCTTCACCGTAGTGGTGAAGGAGTCTTGTGATGGCATGGGGGATGTGAGTGAGAAGCACGGGAGTGGGCCCGCAGTTCCCGAAAAGGCCGTTCGTTTTTCATTCACAGTAATGAGAATTACCATAGAGCACGGCTCACAGAATGTAAAAGTGTTTGAGGAACACAAACCCAATTCTGAACTGTGCTGTAAGCCACTGTGTCTTATGCTGGCAGATGAATCTGACCACGAGACCCTGACTGCTATCCTAAGCCCCCTCATTGCTGAAAGGGAGGCCATGAAGAGCAGCGAATTAATGCTGGAGATGGGAGGTATTCTCAGGACCTTCAAGTTCATCTTCAGGGGCACTGGATATGATGAAAAA   [2019]
Melomys_cervinipes               ----------------AAGCACAAAAGGAG------GARTCCTCAGAGGGGAAACCTTATCTAGAGCAGTCTCCAGTAGTTCCAGATAAATCT---------------------AGTGGTCAGGACTCAGTTCCGACCCAA---CGAGCACTGAAACTCCACCCTAAATTTTCAAGGAAATTCCATGCTGATGCGAAGTCAAGCGACAAAGCAATTCATCAAGCCAGGCTTAGACACTTCTGCCGCATCTGTGGGAATCGTTTCAAGAGTGACGGGCACAACCGGAGGTACCCAGTCCATGGGCCTGTGGATGCTAAAACCCAAAGCCTTTTCCGAAGGAAGGAAAAAGGAGTCACTTCCTGGCCAGACCTCATCGCAAGGGTTTTCCGGATTGATGTGAAGGCAGATGTTGACTCCATTCACCCCACCGAATTCTGCCATAACTGTTGGAGCATTATGCACAGAAAGTTCAGCAGTGCCCACAGTCAGGTCTACTTCCCAAGGAATGTGACCGTGGAGTGGCAACCACACACACCGTCCTGTGACATCTGCTTCACTGCCCATCGGGGACTAAAGAGGAAG---AGACAT---CAGCCCAATGGGCAGCTCAGCAAGAAACTAAAAACTGTGCTCAACCATTCGAGGCGTGACCAT---------CGCAAGAGA---ACTCAGGCTAGGGTCGCCAGC---AAGGAAGTCATGAAGAAGATCTCCAACTGCAATAAGATTCATCTCAGTACCAAGCTCCTTGCAGTGGACTTCCCAGCACACTTTGTGAAATCCATCTCCTGCCAGATATGTGAGCACATTCTGGCTGATCCCGTGGAGACCAGCTGTAAGCATCTATTTTGTAGGATCTGCATTCTCAGATGCCTCAAAGTCATGGGCAGTTACTGTCCCGCTTGCCGGTACCCATGCTTCCCTACTGACCTGGAGAGTCCGGTGAAGTCCTTTCTGACCATCTTGAATTCCCTGATGGTGAAGTGTCCTGCACAAGAGTGCAGTGAGGAAGTGAGTCTGGAAAAATATAACCACCATGTCTCAAGCCACAAAGAATCTAAAGAGACTTTGGTGCATATTAATAAAGGGGGGCGGCCTCGCCAGCATCTCCTGTCACTGACGCGAAGGGCTCAGAAACATCGGCTGAGGGAGCTCAAGATTCAAGTCAAAGAATTTGCTGACAAAGAAGAAGGTGGAGATGTGAAGTCTGTGTGCTTGACCTTGTTTCTGCTGGCACTGAGGGCGAGAAATGAGCACAGACAGGCGGATGAACTAGAGGCTATCATGCAAGGCCGGGGTTCCGGGCTTCAACCAGCTGTTTGCTTGGCCATCCGGGTCAATACCTTCCTCAGCTGTAGCCAATACCACAAGATGTACAGGACGGTGAAAGCTATCACTGGGAGGCAGATTTTCCAACCTTTGCATGCTCTTCGGAATGCTGAGAAAGTCCTTCTGCCAGGCTACCACCCCTTTGAGTGGCAGCCCCCTCTGAAGAATGTGTCCTCCAGAACAGATGTTGGAATTATTGATGGGCTGTCTGGACTGGCCTCCTCAGTAGATGAATACCCAGTAGATACAATTGCAAAGAGATTCCGCTATGACTCTGCTTTGGTGTCTGCTTTGATGGACATGGAAGAAGACATCTTGGAAGGCATGAGRTCCCAAGATCTTGATGATTACCTGAATGGACCCTTCACAGTAGTGGTAAAGGAGTCCTGCGACGGGATGGGGGATGTGAGTGAGAAGCATGGGAGTGGGCCTGCGGTTCCAGAAAAGGCGGTTCGTTTCTCTTTCACAGTCATGAGAATCACRATCGAGCATGGYTCGCAGAACGTGAAGGTGTTTGAGGAACCCAAGCCCAATTCTGAACTGTGTTGCAAGCCATTGTGTCTTATGCTGGCAGATGAGTCTGACCATGAGACCCTTACTGCTATTCTAAGCCCCCTCATTGCTGAGAGGGAGGCGATGAAGAGCAGMGAATTAYTGCTGGAGATGGGAGGCATCCCCAGGATTTTTAAGTTC------------------------------   [1967]
Melomys_rufescens                GAAAAGGCACCTGAAGAAGCACAAAAGGAG------GAATCCTCAGAGGGGAAGCCTTATCTAGAGCAGTCTCCAGTAGTTCCAGATAAATCTAGTGGTCAGAACTCAGTTCCGACTGGTCAGAACTCAGTTCCGACCCAA---CGAGCACTGAAACTCCACCCTAAATTTTCAAGGAAATTCCATGCTGATGCGAAGTCAAGCGACAAAGCAATTCATCAAGCCAGGCTTAGACACTTCTGCCGCATCTGTGGGAATCGTTTCAAGAGWGACGGGCACAACCGGAGGTACCCAGTCCATGGGCCTGTGGATGCTAAAACCCAAAGCCTTTTCCGAAGGAAGGAAAAAGGAGTCACTTCCTGGCCAGACCTCATTGCAAGGGTTTTCCGGATTGATGTGAAGGCAGATGTTGACTCCATTCACCCCACCGAATTCTGCCATAACTGTTGGAGCATTATGCACAGAAAGTTCAGCAGTGCCCACAGTCAGGTCTACTTCCCAAGGAATGTGACCGTGGAGTGGCAACCACACACACCTTCCTGTGACATCTGCTTCACTGCCCATCGGGGACTAAAGAGGAAG---AGACAT---CAGCCCAATGGGCAGCTCAGCAAGAAACTAAAAACTGTGCTCAACCATTCGAGGCGTGACCAT---------CGCAAGAGA---ACTCAGGCTAGGGTCGCCAGC---AAGGAAGTCATGAAGAAGATCTCCAACTGCAGTAAGATTCATCTCAGTACCAAGCTCCTTGCAGTGGACTTCCCAGCACACTTTGTGAAATCCATCTCCTGCCAGATATGTGAGCACATTCTGGCTGATCCCGTGGAGACCAGCTGTAAGCATCTATTTTGTAGGATCTGCATTCTCAGATGCCTCAAAGTCATGGGCAGTTACTGTCCCGCTTGCCGGTACCCATGCTTCCCTACTGACCTGGAGAGTCCGGTGAAGTCCTTTCTGACCATCTTGAATTCTCTGATGGTGAAGTGTCCTGCACAAGAGTGCAGTGAGGAAGTGAGTCTGGAAAAATATAACCACCATGTYTCAAGCCACAAAGAATCTAAAGAGACTTTGGTGCATATTAATAAAGGAGGGCGGCCTCGCCAGCATCTCCTGTCACTGACKCGAAGGGCTCAGAAACATCGGCTGAGGGAGCTYAAGATTCAAGTCAAAGAATTTGCTGACAAAGAAGAAGGTGGAGATGTGAAGTCTGTGTGCTTGACCTTGTTTCTGCTGGCACTGAGGGCGAGAAATGAGCACAGACAGGCGGATGAACTAGAGGCTATCATGCAAGGCCGGGGTTCCGGGCTTCAACCAGCTGTTTGCTTGGCCATCCGGGTCAATACCTTCCTCAGCTGTAGCCAATACCACAAGATGTACAGGACGGTGAAAGCTATCACTGGGAGGCAGATTTTCCAACCTTTGCATGCTCTTCGGAATGCTGAGAAAGTCCTTCTGCCAGGCTACCACCCCTTTGAGTGGCAGCCCCCTCTGAAGAATGTGTCCTCCAGAACAGATGTTGGAATTATTGATGGGCTGTCTGGACTGGCCTCCTCAGTAGATGAATACCCAGTAGATACAATTGCAAAGAGATTCCGCTATGACTCTGCTTTGGTGTCTGCTTTGATGGACATGGAARAAGACATCTTGGAAGGCATGAGRTCCCAAGATCTTGATGATTACCTGAATGGACCCTTCACAGTAGTGGTAAAGGAGTCCTGCGACGGGATGGGGGATGTGAGTGAGAAGCATGGGAGTGGGCCTGCGGTTCCAGAAAAGGCGGTTCGTTTCTCTTTCACAGTCATGAGAATCACAATCGAGCATGGTTCGCANAACGTGAAGGTGTTTGAGGAACCCAAGCCCAATTCTGAACTGTGTTGCAAGCCATTGTGTCTTATGCTGGCANATGAGTCTGACCATGAGACCCTTACTGCTATTCTAAGCCCCCTCATTGCTGAGAGGGAGGC----------------------------------------------------------------------------------------   [1946]
Meriones_shawi                   -----------------------------------------------------------------------------------------------------------------------------------------------------------------------------------------------------------------------------------GCTTACACACTTGYGMCGCATCTGTGGGAATCCTTTCAAGAGTGATGGGCACAACCGGAGATACCCAGTCCACGGGCCCGTGGATGCTAAAACCCAAAGCCTTTTCCGAAAGAAGGAAAGAAGAGTCACTTCCTGGCCAGACCTCATTGCCAGGGCATTCCAGATTGATGTGAAGGGGGATGTCGACTCTATCCACCCCACTGAATTCTGCCACAACTGTTGGATCGTTATGTACAGAAAGTTCAGCAGTGCCCACTGCCAGGCCTACTTTCCAAGGATCACGACTATAGAGTGGCACCCCCACACACCATCCTGTGACATCTGCCTCACTGCCCGTCAGGGACTCAAGAGGAAG---AGGCAA---CAGCCCAATGTGCATCTCAGCAAGAAATTAAAAACTGTGCTCAGTCACTCGAGACGAGAACAT---------CGCAAGAGA---GCTCAGGCTAGGGTCAACAGC---AAGGAAGTCATGAAGAAGATCTCCAACTGCAGTAAGATTCACCTCAGCACCAAGCTTCTTGCAGTGGACTTCCCAGCACACTTTGTGAAGTCCATCTCCTGCCAGATCTGCGAACACATTCTGGCCGACCCTGTGGAGACCAGCTGTAAGCACCTGTTTTGCAGGATCTGCATTCTACGATGCCTCAAAGTCATGGGCAGCTATTGTCCCTCTTGCCGTTATCCATGCTTCCCTACTGACCTGGAGGCTCCAGTGAAGTCCTTTCTGAGCATCCTGAATTCTCTGATGGTGAAGTGTCCTGCACAAGAGTGCAACGAGCAAGTGAGTCTGGAAAAATACAACCACCATGTCTCCAGCCACAAAGAGTCTAAAGAGACTTTGGTGCATATTAATAAAGGGGGCCGGCCTCGTCAGCATCTCCTGTCACTGACACGAAGGGCCCAGAAACACCGGCTGAGAGAGCTCAAGATTCAAGTCAAAGAGTTTGCCGACAAAGAAGAAGGCGGAGACGTGAAGGCTGTGTGCCTGACGTTGTTCCTGCTGGCACTGAGGGCGAGAAATGAGCACAGACAAGCCGATGAGCTAGAGGCCATGATGCAGGGCAAGGGCTCCGGTCTGCAGCCAGCTGTGTGCNNNNNNNNNNNNNNNNNNNNNNNNNNNNNNNNNNNNNNNNNNNNNNNNNNNNNNNNNNNNNNNNNNNNNNNNNNNNNNNNNNNNNNNNNNNNNNNNNNNNNNNNNNNNNNNNNNNNNNNNNNNNNNNNNNNNNNNNNNNNNNNNNNNNNNNNNNNNNNNNNNNNNNNNNNNNNNNNNNNNNNNNNNNNNNNNNNNNNNNNNNNNNNNNNNNNNNNNNNNNNNNNNNNNNNNNNNNNNNNNNNNNNNNNNNNNNNNNNNNNNNNNNNNNNNNNNNNNNNNNNNNNNNNNNNNNNNNNNNNNNNNNNNNNNNNNNNNNNNNNNNNNNNNNNNNNNNNNNNNNNNNNNNNNNNNNNNNNNNNNNNNNNNNNNNNNNNNNNNNNNNNNNNNNNNNNNNNNNNNNNNNNNNNNNNNNNNNNNNNNNNNNNNNNNNNNNNNNNNNNNNNNNNNNNNNNNNNNNNNNNNNNNNNNNNNNNNNNNNNNNNNNNNNNNNNNNNNNNNNNNNNNNNNNNNNNNNNNNNNNNNNNNNNNNNNNNNNNNNNNNNNNNNNNNNNNNNNNNNNNNNNNNNNNNNNNNNNNNNNNNNNNNNNNNNNNNNNNNNNNNNNNNNNNNNNNNNNAGCCCTCTCATTGCTGAAAGGGAAGCCATGAAGAGCAGTGAATTAATGCTGGAGATGGGAGGCATCCTCAGGACTTTCAAGTTCATCTTCAGGGGCACTGGATATGATGAGAAG   [1816]
Mesembriomys_gouldii             GAAAAGGCACCCGAAGAAGCACAAAAGGAG------GAGTCCTCAGAGGGGAAACCTTATCTAGAGCAGTCTCCAGTAGTTCCAGATAAATCT---------------------AGTGGTCAGAACTCAGTTCCGACCCAA---CGAGCACTGAAACTCCACCCTAAATTTTCAAGGAAATTCCATGCTGATGCGAACTCAAGCGACAAAGCAATTCATCAAGCCAGGCTTAGACACTTCTGCCGCATCTGTGGGAATCGTTTCAAGAGTGACCGGCACAACCGGAGGTACCCAGTCCATGGGCCTGTGGACGCTAAAACCCAAAGCCTTTTCCGAAGGAAGGAAAAAGGAGTCACTTCCTGGCCAGATCTCATTGCAAGGGTTTTCCGGATTGATGTGAAGGCAGATGTTGACTCCATTCACCCCACCGAATTTTGCCATAACTGTTGGAGCATTATGCACAGAAAGTTCAGCAGTGCCCACAGTCAGGTCTACTTCCCAAGGAATGTGACTGTGGAGTGGCAACCACACACACCGTCCTGTGACATCTGCTTCACTGCCCATCGGGGACTAAAGAGGAAG---AGACAT---CAGCCCAATGGGCAGCTCAGCAAGAAACTAAAAACTGCGCTCAACCATTCGAGACGTGACCAT---------CGCAAGAGA---ACTCAGGCTAGGGTCGCCAGC---AAGGAAGTCATGAAGAAGATCTCCAACTGCAGTAAGATTCATCTCAGTACCAAGCTCCTTGCAGTGGACTTCCCAGCACACTTTGTGAAATCCATCTCCTGCCAGATATGTGAACACATTCTGGCTGATCCCGTGGAGACCAGCTGTAAGCATCTATTCTGTAGGGTCTGCATTCTCAGATGCCTAAAAGTCATGGGCAGTTATTGTCCCTCTTGCCGGTACCCATGCTTCCCTACTGACCTGGAGAGTCCGGTGAAGTCCTTTCTGAGCATCTTGAATTCTCTGATGGTGAAGTGTCCTGCACAAGAGTGCAGTGAGGAAGTGAGTCTGGAAAAATATAACCACCATGTCTCAAGCCACAAAGAATCTAAAGAGACTTTGGTGCATATTAATAAAGGGGGGCGGCCTCGCCAGCATCTCCTGTCACTGACCCGAAGGGCTCAGAAACATCGGCTGAGGGAGCTCAAGATTCAAGTCAAAGATTTTGCTGACAAAGAAGAAGGTGGAGATGTGAAGTCTGTGTGCTTGACCTTGTTTCTGCTGGCACTGAGGGCGAGAAATGAGCACAGACAGGCGGATGAACTAGAGGCTATCATGCAAGGCCGGGGCTCCGGGCTTCAACCAGCTGTTTGCTTGGCCATCCGTGTCAATACCTTCCTCAGCTGTAGCCAATACCACAAGATGTACAGGACTGTGAAAGCTATCACTGGGAGGCAGATTTTCCAACCTTTGCATGCTCTTCGGAATGCTGAGAAAGTCCTTCTGCCAGGCTACCACCCCTTTGAGTGGCAGCCCCCTCTGAAGAATGTGTCCTCCAGAACAGATGTTGGAATTATTGATGGGCTGTCTGGACTTGCCTCCTCAGTAGATGAATACCCAGTAGATACAATTGCAAAGAGATTCCGCTATGACTCTGCTTTGGTGTCTGCTTTGATGGACATGGAAGAAGACATCTTGGAAGGCATGAGATCCCAAGATCTTGATGATTACCTGAATGGACCCTTCACAGTAGTGGTAAAGGAGTCTTGTGATGGGATGGGGGATGTGAGTGAGAAGCATGGGAGTGGGCCTGCGGTTCCAGAAAAGGCGGTTCGTTTCTCTTTCACAGTCATGAGAATCACTATAGAGCATGGCTCGCAGAACGTGAAGGTGTTTGAGGAACCCAAGCCCAATTCTGAACTGTGTTGCAAGCCATTGTGTCTTATGCTGGCAGATGAGTCTGACCACGAGACCCTTACTGCTATTCTAAGCCCCCTCATTGCTGAGAGGGAGGCGATGAAGAGCAGTGAATTACTGCTGGAGATGGGAGGCATCCCCAGGATTTTTAAATTCATCTTCAGGGGCACTGGATATGATGAAAAA   [2013]
Mesocricetus_auratus             GAAAAGGCMCCCGAAGAAGCGCAAAAGGAAAAG---GGTTCCTCAGAGGGGAACCCTTACCTAGAGCAGTCTCCAGTGGTTCSGGACAAGCCT---------------------GGTGGTCAGAATTCAACTCTGACTCAA---GGAGCATTGAAGCTCCACCCTAAATTTTCAAAGAAATTCCATGCAGATGGCAAGTCAAGAGACAAAGCAATTCACCAAGCCAGGCTTAGACACTTCTGCCGCATCTGCGGGAATCCTTTCAAGAGTGATGTGCACAACCGGAGATACCCAGTCCACGGACCTGTGGACGCTAAAACACAAAGCCTTTTCCGAAAGAAGGAAAAGAGAGTCACTTCCTGGCCAGACCTCATTGCCAGGGTTTTCCGGATCGATGTGAAGGCAGATATTGACTTGATCCACCCCACTGAATTCTGCCATAACTGTTGGGGCATTATGTACAGGAAGTTCAGTAGTGCACCCTGCGAGGCCTACTTCCCAAGGAAAGCGACCATGGAGTGGCATCCCCACACACCATCCTGTAACATCTGCCTCCCTGCCCACCGGGGACTCAAGAGGAAG---AGGCAC---CAGCCCAACATGCAGCTCAGCAAGAAACTAAAAACTGTGCTCAACCAAGCGAGACGGGACCGT------CAGCGCAAGAGA---GCTCAGGCTAGGGTCAGCAGT---AAGGAAGTCATGGAGAAGATCTCTAACTGCAATAAGATTCATCTCAGTACCAAGCTTCTTGCAGTGGACTTCCCAGCACCCTTTGTGAAATCCATCTCCTGCCAGATATGTGAACACATTCTGGCTGACCCCGTGGAGACCAGCTGCAAGCACGTGTTTTGCAGAATCTGCATTCTCCGATGCCTCAAAGTCATGGGCAGCTATTGTCCCTCTTGCCGATATCCATGCTTCCCTACTGACCTGGAGAGTCCAGTGAAGTCCTTTCTGAACATCTTGAATTCTCTGGTGGTGAAGTGTCCTGCACAAGAGTGCAATGAGGAGGTGAGTCTGGAAAAATATAACCACCACGTCTCAAGCCACAAAGAGTCTAAAGAGGCTTTGGTGCATATTAATAAAGGGGGCCGTCCTCGTCAACATCTCCTGTCACTGACACGCAGGGCTCAGAAACACAGGCTTAGGGAGCTCAAGATTCAAGTCAAAGAATTTGCTGATAAAGAAGAAGGGGGAGATGTGAAGTCTGTGTGCTTGACCTTGTTCCTGCTGGCACTGAGGGCCAGGAATGAACACAGACAAGCTGATGAGCTAGAGGCTATCATGCAGGGGCGGGGCTCTGGTCTGCAACCAGCTGTTTGCTTGGCCATCCGTGTCAATACCTTCCTCAGCTGCAGCCAGTACCATAAGATGTACAGGACTGTGAAAGCTATCACCGGGAGGCAGATTTTTCAGCCTCTGCATGCTCTTCGAAATGCTGAGAAAGTCCTTCTGCCGGGGTACCACCCCTTTGAGTGGCAGCCCCCTCTGAAGAATGTGTCCTCCAGAACTGATGTTGGGATTATTGATGGGCTGTCTGGGCTTGCCTCCTCTGTGGATGAATACCCAGTTGATACCATTGCGAAGAGGTTCCGCTATGATTCTGCTTTGGTGTCTGCTTTGATGGACATGGAAGAAGATATCCTGGAAGGCATGAGATCCCAAGACCTTGACGACTANNNNNNNNNNNNNNNNNNNNNNNNNNNNNNNNNNNNNNNNNNNNNNNNNNNNNNNNNNNNNNNNNNNNNNNNNNNNNNNNNNNNNNNNNNNNNNNNNNNNNNNNNNNNNNNNNNNNNNNNNNNNNNNNNNNNNNNNNNNNNNNNNNNNNNNNNNNNNNNNNNNNNNNNNNNNNNNNNNNNNNNNNNNNAACTGTGTTGCAAGCCATTGTGTCTTATGCTGGCAGATGAGTCTGATCACGAGACACTGACTGCTATCCTAAGCCCCCTCATTGCTGAAAGGGAGGCCATGAAGAGCAGTGAATTAATGCTGGAGATGGGAGGCATCCTCAGGACTTTCAAGTTCATCTTCAGGGGCACTGGATATGATGAAAAA   [2019]
Micromys_minutus                 ---AAGGCACCCGAAGAAGCACAAAAGGAGAAG---GGTTCCTCAGATGGGAAACCTTATCTCGAGCAGTCTCCGGTAGTTCCAGACAGGCCT---------------------GCTGGTCAGGATGGCGTTCTGACCCAA---CGGGCATTGAAACTCCATCCGAAATTTTCAAAGAAATTTCACGCTGATGGGAAGTCAAGTGACAAAGCAATTCACCAAGCCAGGCTTAGACACTTCTGCCGCATCTGTGGGGATCGTTTCAAGAGTGACGGGCGCAACCGGAGATACCCTGTCCATGGGCCCGTGGACGCTCAAACCCAGAACCTTTTCCGAAAGAAGGAAAAAAGAGTCACTTCCTGGCCAGACCTCATTGCCAGGGTTTTCCGGATCGATGTGAAGGCAGATGTCGACTCCATCCACCCCACCGAATTCTGCCACAACTGTTGGAGCATTATGCACAGAAAGTTCAGCAGTGCCCACAGTCAGATCTACTTCCCAAGGAATGTGAYYGTGGAGTGGCACCCCCACACACCGTCCTGTGACATCTGCTTTACCGCCCATCGGGGACTGAAGAGGAAG---AGACAT---CAGCCCAATRTGCAGCTCAGCAAGAAACTAAAAACYGTGCTCAACCATGCTAGACGGGACCGT---------CACAAGAGA---AGTCAGGCCAGGGTCAGCAGC---AAGGAAGTCATGAAAAACATCTCCAACTGCAGTAAGATTCATCTCAGTACCAAGCTTCTTGCAGTAGACTTCCCAGCACACTTTGTGAAATCCATCTCCTGCCAGATATGCGAACACATTCTGGCTGATCCGGTGGAGACCAGCTGTAAGCACCTATTTTGTAGAGTCTGCATTCTCAGATGCCTCAAAGTCATGGGCAGCTACTGTCCCTCTTGCCGATATCCATGTTTCCCCACCGACCTGGAGAGTCCCGTGAAGTCCTTTCTGAGCATCTTGAATTCTCTCATGGTGAAGTGCCCTGCGCAAGGGTGCACCGAGGAAGTGAGTCTGGAAAAATATAACCACCATGTCTCCAGCCACAAGGAATGCAAAGAGACTTTGGTGCATATTAATAAAGGGGGCCGGCCTCGTCAGCATCTCCTGTCACTGACAAGAAGGGCTCAGAAACATCGACTGAGAGAGCTCAAGATTCAAGTCAAAGAATTTGCTGACAAAGAAGAAGGTGGCGACGTGAAGTCTGTGTGCTTGACGTTGTTCCTGCTGGCGCTGAGGGCGAGGAACGAGCACAGGCAAGCCGATGAGCTAGAGGCTATCATGAAAGGCCGGGGCTCCGGCCTTCAGCCAGCTGTCTGCTTGGCCATCCGTGTCAATACCTTCCTCAGCTGTAGCCAGTACCATAAGATGTACAGGACTGTGAAAGCTATCACCGGGAGGCAGATTTTCCAACCTCTGCATGCTCTTCGGAACGCCGAGAAAGTCCTTCTGCCTGGCCACCACCCCTTTGAGTGGCAGCCCCCTCTGAAGAACGTGTCCCCCAGAACTGACGTTGGGATTATTGATGGGCTGTCTGGACTTGCCTCCTCTGTCGATGAATACCCGGTAGATACAATCGCAAAGAGATTCCGCTACGACACCGCTTTGGTGTCTGCTCTGATGGACATGGAAGAAGACATCTTGGAAGGCATGAGAGCCCAAGATCTTGATGACTATCTGAACGGTCCCTTCACAGTGGTGGTAAAGGAGTCTTGCGACGGGATGGGGGATGTGAGCGAGAAACACGGGAGTGGGCCCGCGGTTCCGGAAAAGGCGGTTCGTTTCTCTTTCACAATCATGAGAATTACCATAGAGCATGGCTCGCAGAACCTAAAGGTGTTTGAGGAGCCCAAGCCCAATTCTGAACTGTGTTGCAAGCCATTGT--------------------------------------------------------------------------------------------------------------------------------------------------------------------   [1849]
Microryzomys_minutus             GAAAAGGCACCTGAAGAAGTGCAAAGGGAGAAG---TGTTCCTTGGAAGGAAACACTTTCCGAGAGCAGTCTCCAGTACTTCCTGATAAGCCT---------------------GCTGGTCAGAATTCAGTTCCGACTCAA---GGAGCATTGAAACTCCACCCTAAATTTTCAAAGAAATTCCAAGCTGATGGGAAGCCAAGAGACAAAGCAATTCACCAAGCCAGGCTTAGGCACTTCTGCCGCATCTGTGGGAATCCTTTCAAGAGTGATGGGCACAAGCGGAGATACCCAGTGCATGGGCCTGTGGATGCTAAAACCCAGAGCCTTTTCCGAAAGAAGGAAAAGAGAGTCACTTCCTGGCCAGACCTCATTGCCAGGGTTTTCCGGATTGATGTGAAAGCAGATGTGGACTCCATCCACCCCACCGAATTCTGCCATAACTGTTGGAGCATTATGTACAGGAAGTTCAGTAGTGCCCCCTGCAAGGTCTACTTCCGAAGGAATGCAACCATGGAGTGGCATCCACATACACCATCCTGTGACATCTGCCTCCCTGCTCACCGGGGACTCAAGAGGAAG---AGGCAT---CAGCCCAATGTGCAGCTTAGCAAGAAACTAAAAACTGTGCTCAACCAAGCGAGACGGGACCGT------CAGCGCAAGCGA---GCTCAGGCTAGGGTCAGCAGC---AAGGAAGTCATGCAGAAGATCTCCAACTGCAGTAAGATTCATCTCAGTACCAAGCTTCTTGCAGTGGACTTCCCAGCACACTTTGTGAAATCCATCTCCTGCCAGATATGTGAACACATTCTGGCTGACCCCGTGGAGACCARCTGTAAGCACGTATTTTGCAGGATCTGTATTCTCCGATGCCTCAAAGTCATGGGCAGCTATTGCCCTTCTTGCCGATATCCATGCTTCCCTACTGACCTGGAGAGTCCGGTGAAGTCCTTTCTGAACATCTTGAATTCTCTAATGGTGAAGTGTCCTGCACAAGAGTGCAATGAAGAGGTGAGTCTGGAAAAGTATAACCACCATGTCTCAAGTCACAAAGAGTCTAAAGAAGCTTTGGTGCACGTTAATAAAGGGGGCCGGCCTCGTCAGCATCTCCTGTCACTGACACGCAGGGCTCAGAAACATAGGCTGAGGGAGCTCAAGATTCAAGTCAAAGAATTTGCTGACAAAGAAGAAGGTGGGGATGTGAAGTCTGTGTGCTTGACGTTGTTTTTGTTGGCACTGAGGGCCAGGAATGAACACAGACAAGCTGATGAGTTAGAGGCCATCATGCAGGGGAGGGGCTCTGGCCTGCAACCAGCTGTTTGCTTGGCCATTCGAGTCAATACCTTCCTCAGCTGCAGCCAGTACCATAAGATGTACAGGACTGTGAAAGCCATCACTGGGAGACAGATCTTCCAGCCTTTACATGCTCTTCGCAATGCTGAGAAAGTCCTTCTGCCAGGCTACCACCCTTTTGAGTGGCAGCCCCCTCTGAAGAACGTGTCCTCCAGAACCGATGTTGGGATTATTGATGGACTGTCTGGACTTGCCTCTTCTGTGGATGAATACCCGGTAGATACCATCGCAAAGAGGTTCCGCTATGATTCTGCTTTGGTGTCTGCTTTGATGGACATGGAAGAAGACATCTTGGAAGGCATGAGATCCCAAGATCTTGATGATTACCTGAATGGCCCCTTCACTGTAGTGGTGAAGGAGTCTTGTGATGGCATGGGGGATGTGAGTGAGAAGCACGGGAGTGGGCCCGCAGTTCCTGAAAAGGCCGTTCGTTTTTCATTCACAGTAATGAGAATTACCATAGAGCACGGCTCACAAAATGTAAAAGTGTTTGAGGAACACAAACCCAATTCTGAATTGTGTTGCAAGCCACTGTGTCTTATGCTGGCAGATGAATCTGACCACGAGACCCTGACTGCTATCCTAAGCCCCCTCATTGCTGAAAGGGAGGCCATGAAGAGCAGCGAATTAATGCTGGAGATGGGAGGCATTCTCAGGACTTTCAAGTTCATCTTCAGGGGCACTGGATAWGATGAAAAA   [2019]
Microtus_californicus            -----------------------------------------------------------------------------------------------------------------------------------------------------------acgacacCCCAAATTTTCAAAGAAATTCCATGCTGATGGGAAGTCAAGAGACAAAACAATTCACCAAGCCAGGCTTAGACACTTCTGCCGCATCTGTGGGAATCCGTTCAAGGGCGATGGGCGCAACCGGAGATACCCAGTCCATGGGCCTGTGGATGCCAAAACCCAAAGCCTTTTCCGAAAGAAAGAAAAGAGAGTCACTTCCTGGCCAGTACTCATTGCCAGAGTTTTCCGGATTGATGTGAAGGCGGATGTTGACTCGATTCACCCCACTGAGTTCTGCCACAACTGTTGGACCATCATGTACAGGAAGTTCAGTAGTGCCCCCTGTGAGGTCTACTTCCCAAGGAACGCGACCATGGAGTGGCATCCCCACACAGCATCCTGTGACATCTGCCTGCCTAACCACCAGGGACTCAAGAGGAAG---AGGCAT---CAGACCAATGTGCAGCTCAGCAAGAAACTAAAAACTGTGCTCAACCAAGCGAGACGGGACCGT------CAGCGCAAGAGA---GTTCAGGCTAGGGTCAGCAGT---AAGGAAGTCATGAAGAAGCTCTCCAACTGCAGTAAGATTCATCTGAGTACCAAACTTCTTGCAGTGGACTTCCCAGCACCCTTTGTGAAAGCCATCTCCTGCCAGATATGTGAACACATCCTGGCTGACCCCGTGGAGACCACCTGTAAGCACGTATTTTGCAGGATCTGCATTCTCCGATGTCTCAAAGTCATGGGCAGCTATTGTCCCTCTTGCCGATATCCGTGCTTCCCTACTGACCTGGAGAGTCCAGTAAAGTCCTTTCTGAACGTCTTGAATTCTCTGATGGTGAAGTGTCCCGCACAAGAGTGTGATGAGGAGGTGAGTCTGGAAAAGTATAACCACCATGTCTCAAGCCACAAAGAGTCCAAAGAGACTTTGGTGCATATTAATAAAGGGGGCCGGCCTCGGCAACATCTCTTGTCACTGACACGCAGGGCTCAGAAGCATAGGCTGAGGGAACTCAAGATTCAAGTTAAAGAATTTGCTGACAAAGAAGAAGGTGGAGATGTGAAGTCTGTGTGCTTGACGTTGTTCCTGGTGGCACTGAGGGCCAGGAATGAGCACAGACAAGCCGACGAGCTAGAGCC----------------------------------------------------------------------------------------------------------------------------------------------------------------------------------------------------------------------------------------------------------------------------------------------------------------------------------------------------------------------------------------------------------------------------------------------------------------------------------------------------------------------------------------------------------------------------------------------------------------------------------------------------------------------------------------------------------------------------------------------------------------------------------------------------   [1119]
Microtus_montanus                GAAAAAGCACCCGAAGAAGCCCAAAAGGAGAAG---GGTCCCTCAGAGGGGAACCCTTGCCTAGAGCAGTCTCCTTTAGTTCCGGACAAGCCT---------------------GCTGGTCAGAATTCAGCTCCAACTCAA---CGACCACTGAAACTACACCCCAAATTTTCAAAGAAATTCCATGCTGATGGGAAGTCAAGAGACAAAACAATTCACCAAGCCAGGCTTAGACACTTCTGCCGCATCTGTGGGAATCCATTCAAGGGCGATGGGTACAACCGGAGATACCCAGTCCATGGGCCTGTGGATGCCAAAACCCAAAGCCTTTTCCGAAAGAAGGAAAAGAGAGTCACTTCCTGGCCAGTCCTCATCGCCAGAGTTTTCCGGATTGATGTGAAGGCGGATGTTGACTCGATTCACCCCACTGAGTTCTGCCACAACTGTTGGACCATCATGTACAGGAAGTTCAGTAGTGCCCCCTGTGAGGTCTACTTCCCAAGGAACGCGACCATGGAGTGGCATCCCCACACAGCATCCTGTGACATCTGCCTGCCTAACCACCGGGGACTTAAGAGGAAG---AGGCAT---CAGACCAATGTGCAGCTCAGCAAGAAACTAAAAACTGTGCTCAACCAAGCAAGACGGGACCGT------CAGCGCAAGAGA---GTGCAGGCTAGGGTCAGCAGT---AAGGAAGTCATGAAGAAGCTCTCCAACTGCAGTAAGATTCATCTGAGTACCAAACTTCTTGCAGTGGACTTCCCAGCACCCTTTGTGAAAGCCATCTCCTGCCAGATATGTGAACACATCCTGGCTGACCCCGTGGAGACCACCTGTAAGCACGTATTTTGCAGGATCTGCATTCTCCGATGTCTCAAAGTCATGGGCAGCTATTGTCCCTCTTGCCGATACCCGTGCTTCCCTACTGACCTCGAGAGTCCAGCGAAGTCCTTTCTGAACATCTTGAATTCTCTGATGGTGAAGTGTCCYGCACAAGAGTGTGATGAGGAGGTGAGTCTGGAAAAGTATAACCACCAYGTCTCAAGCCACAAAGAGTCCAAAGAGACTTTGGTGCATATTAATAAAGGGGGCCGGCCTCGGCAACATCTCTTGTCACTGACACGCAGGGCTCAGAAGCATAGGCTGAGGGAACTCAAGATTCAAGTTAAAGAATTTGCTGACAAAGAAGAAGGTGGAGATGTGAAGTCTGTGTGCTTGACGTTGTTCCTGCTGGCACTGAGGGCCAGGAATGAGCACAGACAAGCTGACGAGCTAGAGGCCATCATGCAGGGGCGGGGCTCTGGTCTGCAACCAGCTGTTTGCTTGGCCATACGTGTCAACACCTTCCTCAGTTGCAGCCAGTACCACAAGATGTACAGGACCGTGAAAGCCATCACGGGGAGGCAGATTTTTCAGCCTTTGCACGCTCTTCGAAATGCTGAGAAAATCCTTCTGCCAGGCTACCACCCCTTTGAGTGGAAGCCCCCTCTGAARAATGTGTCTTCCARAACGGATGTTGGCATTATTGATGGGCTGTCCGGACTTGCCTCCTCTGTGGATGAATATCCAGTGGATACCATCGCAAAGAGGTTCCGCTATGATTCTGCTTTGGTGTCTGCTTTGATGGACATGGAAGAAGACATCTTGGAAGGAATGAGATCCCAAGANNNNNNNNNNNNNNNAAATGGTCCCTTCATTGTCGTGGTGAAGGAGTCTTCTGATGGGATGGGGGACGTGAGTGAGAAGCATGGCAGTGGGCCTGCGGTCCCCGAAAAGGCGGTTCGTTTTTCATTCACAATAATGAGAATTACGATAGAGCACGGCTCCCAGAATGTGAAGGTGTTTGAGGAACCCAAGCCCAATTCTGAACTGTGTTGCAAGCCGTTGTGTCTTATGCTGGCAGATGAGTCTGACCATGAGACCCTGACTGCCATCCTAAGCCCTCTCATTGCTGAAAGGGAGGCCATGAAGAGCAGTGAGTTGATGCTGGAGATGGGGGGCATCCTCAGGACTTTCAAGTTCATCTTCAGGGGCACTGGATATGATGAAAAG   [2019]
Microtus_pennsylvanicus          GAAAAGGCACCCGAAGAAGCCCAAAAGGAGAAG---GGTCCCTCAGAGGGGAACCCTTGCCTAGAGCAGTCTCCTTTAGTTCCAGACAAGCCT---------------------GCTGGTCAGAATTCAGCTCCAACTCAA---CGAGCACTGAAACTACACCCCAAATTTTCAAAGAAATTCCATGCTGATGGGAAGTCAAGAGACAAAACAATTCACCAAGCCAGGCTTAGACACTTCTGCCGCATCTGTGGGAATCCATTCAAGGGCGATGGGCACAACCGGAGATACCCAGTCCATGGGCCTGTGGATGCCAAAACCCAAAGCCTTTTCCGAAAGAAGGAAAAGAGAGTCACTTCCTGGCCAGTCCTCATTGCCAGAGTTTTCCGGATTGATGTGAAGTCGGATGTTGACTCGATTCACCCCACTGAGTTCTGCCACAACTGTTGGGCCATCATGTACAGGAAGTTCAGTAGTGCTCCCTGTGAGGTCTACTTCCCAAGGACCGCGACCATGGAGTGGCATCCCCACACAGCATCCTGTGACATCTGCCTGCCCAACCACCAGGCACTCAAGAGGAAG---AGGCAT---CAGACCAATGTGCAGCTCAGCAAGAAACTAAAAACTGTGCTCAACCAAGCGAGACGGGACCGT------CAGCGCAAGAGA---GTTCAGGCTAGGGTCAGCAGT---AAGGAAGTCATGAAGAAGCTCTCCAACTGCAGTAAGATTCATCTGAGTACCAAACTTCTTGCAGTGGACTTCCCAGCACACTTTGTGAAAGCCATCTCCTGCCAGATATGTGAACACATCCTGGCTGACCCCGTGGAGACCACCTGTAAGCACGTATTTTGCAGGATCTGCATTCTCCGATGTCTCAAAGTCATGGGCAGCTATTGTCCCTCTTGCCGATATCCGTGCTTCCCTACTGACCTGGAGAGTCCAGTAAAGTCCTTTCTGAACGTCTTGAATTCTCTGATGGTGAAGTGTCCCGCACAAGAGTGTGATGAGGAGGTGAGTCTGGAAAAGTATAACCACCACGTCTCAAGCCACAAAGAGTCCAAAGAGACTTTGGTGCATATTAATAAAGGGGGCCGGCCTCGGCAACATCTCTTGTCACTGACACGCAGGGCTCAGAAGCATAGGCTGAGGGAACTCAAGATTCAAGTTAAAGAATTTGCTGACAAAGAAGAAGGCGGAGATGTGAAGTCTGTGTGCTTGACGTTGTTCCTGCTGGCACTGAGGGCCAGGAATGAGCACAGACAAGCTGACGAGCTGGAGGCCATCATGCAGGGGCGGGGCTCTGGTCTGCAACCAGCTGTTTGCTTGGNNNNNNNNNNNNNNNNNNNNNNNNNNNNNNNNNNNNNNNNNNNNNNNNNNNNNNNNNNNNNNNNNNNNNNNNNNNNNNNNNNNNNNNNNNNNNNNNNNNNNNNNNNNNNNNNNNNNNNNNNNNNNNNNNNNNNNNNNNNNNNNNNNNNNNNNNNNNNNNNNNNNNNNNNNNNNNNNNNNNNNNNNNNNNNNNNNNNNNNNNNNNNNNNNNNNNNNNNNNNNNNNNNNNNNNNNNNNNNNNNNNNNNNNNNNNNNNNNNNNNNNNNNNNNNNNNNNNNNNNNNNNNNNNNNNNNNNNNNNNNNNNNNNNNNNNNNNNNNNNNNNNNNNNNNNNNNNNNNNNNNNNNNNNNNNNNNNNNNNNNNNNNNNNNNNNNNNNNNNNNNNNNNNNNNNNNNNNNNNNNNNNNNNNNNNNNNNNNNNNNNNNNNNNNNNNNNNNNNNNNNNNNNNNNNNNNNNNNNNNNNNNNNNNNNNNNNNNNNNNNNNNNNNNNNNNNNNNNNNNNNNNNNNNNNNNNNNNNNNNNNNNNNNNNNNNNNNNNNNNNNNNNNNNNNNNNNNNNNNNNNNNNNNNNNNNNNNNNNNNNNNNNNNNNNNNNNNNNTTACTGCTATTCTAAGCCCTCTCATTGCTGAAAGGGAGGCCATGAAGAGCAGTGAGTTGATGCTGGAGATGGGGGGCATCCTCAGGACTTTCAAGTTCATCTTCAGGGGCACTGGATATGATGAAAAG   [2019]
Millardia_kathleenae             --------------AGAAGCACAAAAGGAGAAG---GATCCCTCAGAGGGGAAACCTTATCTAGAGCAGTCTCCAGTAGTTCCAGATAAGCCT---------------------GGTGGTCAGAACTCAGTTCTGACCCAA---CGAGCATTGAAACTCCACCCTAAATTTTCAAAGAAATTCCATGCTGATGGGAAGCCAAGCGACAAAGCAATTCACCAAGCCAGGCTTAGACACTTCTGCCGCATCTGTGGGAATCGCTTCAGGAGTGACGGGCACAACCGGAGATACCCAGTCCACGGGCCCGTGGACGCTAAAACCCAAAGCCTTTTCCGAAAGAAGGAAAAAAGAGTCACTTCCTGGCCAGACCTCATTGCCAGGGTTTTCCGTATTGATGTGAAGACAGATGTTGACTCCATCCACCCCACCGAATTCTGCCATCACTGTTGGAGCATTATGCACAGAAAGTTCAGCAGTGCCTACAGTCAGGTCTACTTTCCCAGGAATGTGACTGTGGAGTGGCGCCCCCACACACCGTCCTGTGACATCTGCTTCACTGCCCATCGGGGATTGAAGAGGAAG---AGACAT---CAACCCAACGTGCAGCTCAGCAAGAAACTAAAGACTGTGCTCAACCATGCGAGGCGGGACCGT---------CGCAAGAGA---ACTCAGGCTAGGGTCAGCAGC---AAGGAAGTCATGAAGAAGATTTCCAACTGCAGTAAGATTCATCTCAGTACCAAGCTTCTTGCGGTGGACTTCCCAGCACACTTTGTGAAATCCATCTCCTGCCAGATATGTGAACACATTCTGGCTGATCCCGTGGAGACCAGCTGTAAGCACCTATTTTGTAGGGTCTGCATTCTCAGATGCCTCAAAGCCATGGGCAGCTATTGTCCCTCTTGTCGATATCCATGCTTCCCTACTGACCTGGAGAGTC--------------------------------------------------------------------------------------------------------------------------------------------------------------------------------------------------------------------------------------------------------------------------------------------------------------------------------------------------------------------------------------------------------------------------------------------------------------------------------------------------------------------------------------------------------------------------------------------------------------------------------------------------------------------------------------------------------------------------------------------------------------------------------------------------------------------------------------------------------------------------------------------------------------------------------------------------------------------------------------------------------------------------------------------------------------------------------------------------------------------------------------------------------   [890]
Mus_booduga                      ----------------------------------------------------------------------------------------------------------------------------------------------------------------------------------------------------------------------------------------------------------------------------------------------------------------------------------------------------------------------------------------------------------------------------------------------------------------------------------------------------------------------------------------------------------------------------------------------------------------------------------------------------------------------------------------------------------------------------------------------------------------------------------------------------------------------------------------------------------------------------------------------------------------------------------------------------------------------------------------------------------------------------------------------------------------------------------------------------------------------------------------------------------------------------------------------------------------------------------------------------------------------------------------------------------------------------------------------------------------------------------------------------------------------------------------------------------------------------------------------------------------------------------------------------------------------------------------------------------------------------------------------------------------------------------------------------------------------------------------------------------------------------------TGGTAAAGGAGTCTTGCGATGGAATGGGGGACGTGAGTGAGAAGCATGGGAGTGGGCCCGCAGTTCCAGAAAAGGCCGTTCGTTTCTCTTTCACAGTCATGAGAATCACGATAGAGCAGGGTTCGCAAAACGTGAAGGTATTTGAGGAACCCAAGCCCAATTCTGAACTGTGTTGCAAGCCGTTGTGTCTTATGCTGGCAGATGAGTCTGACCATGAGACCCTTACTGCTATTCTAAGCCCCCTCATTGCCGAGAGGGAGGCCATGAAGAGCAGTGAATTAACGCTGGAGATGGGAGGCATCCCCAGGACTTTTAGGTTCATCTTCAGGGGCACTGGATACGATGAAAAA   [350]
Mus_cervicolor                   ----------------------------------------------------------------------------------------------------------------------------------------------------------------------------------------------------------------------------------------------------------------------------------------------------------------------------------------------------------------------------------------------------------------------------------------------------------------------------------------------------------------------------------------------------------------------------------------------------------------------------------------------------------------------------------------------------------------------------------------------------------------------------------------------------------------------------------------------------------------------------------------------------------------------------------------------------------------------------------------------------------------------------------------------------------------------------------------------------------------------------------------------------------------------------------------------------------------------------------------------------------------------------------------------------------------------------------------------------------------------------------------------------------------------------------------------------------------------------------------------------------------------------------------------------------------------------------------------------------------------------------------------------------------------------------------------------------------------------------------------------------------------------------TGGTAAAGGAGTCTTGCGATGGAATGGGGGACGTGAGTGAGAAGCATGGGAGTGGGCCCGCAGTTCCAGAAAAGGCCGTTCGTTTCTCTTTCACAGTCATGAAAATTACGATAGAGCATGGTTCGCAGAACGTGAAGGTGTTTGAGGAACCCAAGCCCAATTCTGAACTGTGTTGCAAGCCGTTGTGTCTTATGCTGGCAGATGAGTCTGACCATGAGACCCTTACTGCTATTCTAAGCCCCCTCATTGCCGAGAGGGAGGCCATGAAGAGCAGTGAATTAACGCTGGAGATGGGAGGCATCCCCAGGACTTTTAAATTCATCTTCAGGGGCACTGGGTACGATGAAAAA   [350]
Mus_musculus                     GAAAAGGCACCCGAAGAAGCACAGAAGGAGAAG---GATTCCTCAGAGGGGAAACCTTACCTAGAACAGTCTCCAGTAGTTCCAGAGAAGCCT---------------------GGTGGTCAGAACTCAATTCTGACTCAA---CGAGCACTGAAACTCCATCCTAAATTTTCAAAGAAATTCCATGCTGATGGGAAGTCAAGCGACAAAGCAGTTCACCAAGCCAGGCTTAGACACTTCTGCCGCATCTGTGGGAATCGTTTCAAGAGTGACGGGCACAGCCGGAGATACCCAGTCCACGGGCCCGTGGACGCTAAAACCCAAAGTCTTTTCCGAAAGAAGGAAAAAAGAGTCACTTCCTGGCCAGACCTCATTGCCAGGATTTTCCGGATCGACGTGAAGGCAGATGTTGACTCCATCCACCCGACGGAATTCTGCCATGACTGTTGGAGCATCATGCACAGAAAGTTCAGCAGTTCCCACAGTCAGGTCTACTTCCCAAGGAAAGTGACCGTGGAGTGGCACCCCCACACACCGTCCTGTGACATCTGTTTTACTGCCCATCGGGGACTCAAGAGGAAG---AGACAT---CAGCCCAATGTGCAGCTCAGCAAGAAACTAAAAACTGTGCTCAACCACGCGAGACGGGACCGT---------CGCAAGAGA---ACTCAGGCTAGGGTCAGCAGC---AAGGAAGTCCTGAAGAAGATCTCCAACTGCAGTAAGATTCATCTCAGTACCAAGCTTCTTGCCGTGGACTTCCCAGCACACTTTGTGAAATCCATCTCCTGCCAGATATGCGAACACATTCTGGCTGATCCCGTGGAGACCAGCTGCAAGCATCTATTCTGTAGGATCTGCATTCTYAGATGTCTCAAAGTCATGGGCAGCTATTGTCCCTCTTGCCGATATCCGTGCTTCCCTACTGACCTGGAGAGCCCAGTGAAGTCCTTTCTGAACATCTTGAATTCTCTCATGGTCAAGTGTCCCGCGCAAGATTGCAATGAGGAAGTGAGTCTGGAAAAATATAACCACCATGTGTCAAGCCACAAAGAATCTAAAGAGACTTTGGTGCATATCAATAAAGGGGGACGGCCTCGCCAGCATCTCCTGTCACTGACGAGAAGGGCGCAGAAACATCGGCTGAGGGAGCTCAAGATTCAAGTCAAAGAATTTGCTGACAAAGAAGAAGGTGGAGATGTGAAGGCTGTCTGCTTGACATTGTTTCTCCTGGCACTGAGGGCGAGGAATGAGCACAGGCAAGCTGATGAATTAGAGGCCATCATGCAAGGCAGGGGCTCCGGGCTTCAACCAGCTGTTTGCTTGGCCATCCGTGTCAATACCTTCCTCAGCTGTAGCCAATACCATAAGATGTACAGGACTGTGAAAGCTATCACTGGGAGGCAGATTTTTCAACCTTTGCATGCTCTTCGGAATGCCGAGAAAGTCCTTCTGCCAGGCTACCATCCCTTTGAGTGGCAGCCCCCACTGAAGAATGTGTCCTCCAGAACTGATGTTGGAATTATTGATGGGCTGTCTGGACTTGCCTCCTCTGTGGATGAGTACCCAGTAGATACCATTGCGAAGAGGTTCCGCTACGACTCTGCTTTGGTGTCTGCTTTGATGGACATGGAAGAAGACATCTTGGAAGGCATGAGATCCCAAGATCTTGATGACTACCTGAATGGTCCCTTCACAGTGGTGGTAAAGGAGTCTTGCGATGGAATGGGGGATGTGAGTGAGAAGCACGGGAGTGGGCCCGCAGTTCCAGAAAAGGCCGTTCGTTTCTCTTTCACAGTCATGAGAATTACGATAGAGCATGGTTCACAGAACGTGAAGGTGTTTGAGGAACCCAAGCCCAATTCTGAACTGTGTTGCAAGCCGTTGTGTCTTATGCTGGCAGATGAGTCTGACCATGAGACCCTTACTGCTATTCTAAGCCCCCTCATTGCCGAGAGGGAGGCCATGAAGAGCAGTGAATTAACGCTGGAGATGGGAGGCATCCCCAGGACTTTTAAATTCATCTTCAGGGGCACTGGATACGATGAAAAA   [2016]
Mus_pahari                       GAAAAGGCACCCGAAGAAGCACAAAAGGAGAAG---GATTCCTCTGAGGGGAAACCTTATCTAGAGCAGTCTCCAGTAGTTCCAGAGAAGCCT---------------------GGTGGTCAGAACTCAATTCTGACCCAA---CGTGCACTGAAACTGCATCCTAAATTTTCAAAGAAATTCCATGCTGATGGGAAGTCAAGCGACAAAGCAGTTCACCAAGCCAGACTTAGACACTTCTGCCGCATCTGTGGGAATCGTTTCAAGAGCGACGGGCACAGCCGGAGATACCCAGTCCACGGGCCCGTGGACGCTAAAACCCAAAGCCTTTTCCGAAAGAAGGAAAAAAGAGTCACTTCCTGGCCAGACCTCATTGCCAGGATTTTCCGGATCGATGTGAAGGCGGATGTTGAGTCCATCCATCCCACAGAATTCTGCCATGACTGCTGGAGCATCATGCACAGAAAGTTCAGCAGTGCCCACAGTCAGGTCTACTTCCCAAGGAATGTGACCGTGGAGTGGCACCCCCACACACCGTCCTGTGACGTCTGTTTCACTGCCCATCGGGGACTGAAGAGGAAG---AGACAT---CAGCCCAATGTGCAGCTCAGCAAGAAACTAAAAACTGTGCTTAACCACACAAGACAGGACCGT---------CGCAAGAGA---ACTCAGGCCAGGGTCGGCAGC---AAGGAAGTCCTGAAGAAGATCTCCAACTGCAGTAAGATTCATCTCAGTACCAAGCTTCTTGCGGTGGACTTCCCAGCACACTTTGTGAAATCCATTTCCTGCCAGATATGCGAACACATTCTGGCTGATCCCGTGGAGACCAGCTGCAAGCACCTATTCTGTAGGATTTGCATTCTCAGATGCCTCAAAGTCATGGGCAGCTATTGTCCCTCTTGCCGATATCCGTGCTTCCCTACTGACCTGGAGAGTCCGGTGAAGTCCTTTCTAAGCATCTTGAATTCTCTGATGGTGAAGTGTCCCGCGCAAGAGTGCAATGAGGAAGTGAGTCTGGAAAAATATAACCATCATGTCTCAAGCCACAAAGAATCTAAAGAGACTTTGGTGCATATCAATAAGGGGGGACGGCCTCGCCAGCATCTCCTGTCACTGACACGAAGGGCACAGAAACATCGGCTGAGAGAGCTCATGATTCAAGTCAAAGAA---------------------------------------------------------------------------------------------------------------------------------------------------------------------------------------------------------------------------------------------------------------------------------------------------------------------------------------------------------------------------------------------------------------------------------------------------------------------------------------------------------------------------------------------------------------------------------------------------------------------------------------------------------------------------------------------------------------------------------------------------------------------------------------------------------------------------------------------------------------------------------------------------------------   [1137]
Mus_terricolor                   ----------------------------------------------------------------------------------------------------------------------------------------------------------------------------------------------------------------------------------------------------------------------------------------------------------------------------------------------------------------------------------------------------------------------------------------------------------------------------------------------------------------------------------------------------------------------------------------------------------------------------------------------------------------------------------------------------------------------------------------------------------------------------------------------------------------------------------------------------------------------------------------------------------------------------------------------------------------------------------------------------------------------------------------------------------------------------------------------------------------------------------------------------------------------------------------------------------------------------------------------------------------------------------------------------------------------------------------------------------------------------------------------------------------------------------------------------------------------------------------------------------------------------------------------------------------------------------------------------------------------------------------------------------------------------------------------------------------------------------------------------------------------------------TGGTAAAGGAGTCTTGCGATGGAATGGGGGACGTGAGTGAGAAGCATGGGAGTGGGCCCGCAGTTCCAGAAAAGGCCGTTCGTTTCTCTTTCACAGTCATGAGAATCACGATAGAGCAGGGTTCGCAAAACGTGAAGGTGTTTGAGGAACCCAAGCCCAATTCTGAACTGTGTTGCAAGCCGTTGTGTCTTATGCTGGCAGATGAGTCTGACCATGAGACCCTTACTGCTATTCTAAGCCCCCTCATTGCCGAGAGGGAGGCCATGAAGAGCAGTGAATTAACGCTGGAGATGGGAGGCATCCCCAGGACTTTTAAGTTCATCTTCAGGGGCACTGGATACGATGAAAAA   [350]
Myospalax_aspalax                GAAAAGGCACCCGTAGAAGTGCAAAAGGAGAAAAAGGATTCCTCCGAGGGCAAACCTTTTCTAGAGCAATCTCCAGCAGTTCTCGATAAGCCT---------------------GGCGATCAGAATTCAGTTCTAACTCAA---CCAGCACTGAAAGTCCACCCTAAGTTTTCAAAGAAATTCCGTGATGATGGAAAAACAAGAGACAAAGCTGTTCATCAAGCAAAACTTAGACACTTCTGCCGCATCTGTGGGAATTCTTTTAGGAGTGATGAACATAATAGGAGATACCCAGTCCATGGGCCTGTGGATGCTAAAACCCAAAGCCTTTTACGGAAGAAGGAAAAGAGGGTTACTTCCTGGCCAGACCTCATTGCCAAAGTTTTCCAGATTGACGTGAAGGCAGATGTTGACTCGATTCACCCCACTGAGTTCTGCCATAACTGCTGGAGCATCATGCACAGGAAGTTCAGCAGTGCCCCCTGTGAGGTTTACTTTCCAAGGGATGCAACCATGGAGTGGCAGCCCCACTCAGTATCCTGTAACATCTGCCACTCTGCCCAGCGGGGACTCAAGAGGAAG---AGACAT---CAGCCAAATGTGCAGCTTAGCAAGAAACTCAAAGCTGTGCTCAACCAAGCGAGACGGGACCGT------CAGCACAAGAGA---GCTCAGGCAAGAGTCAGCAGC---AAAGAAGTTATGAAGAAGATCACCAACTGTGGTAAGATTCATCTCAGTACCAAACTTCTTGCAGTGGACTTCCCAGCACACTTTGTGAAAGCAATTTCTTGCCAGATTTGTGAACACATTCTGGCTG-----------------------------------------------------------------------------------------------------------------------------------------------------------------------------------------------------------------------------------------------------------------------------------------------------------------------------------------------------------------------------------------------------------------------------------------------------------------------------------------------------------------------------------------------------------------------------------------------------------------------------------------------------------------------------------------------------------------------------------------------------------------------------------------------------------------------------------------------------------------------------------------------------------------------------------------------------------------------------------------------------------------------------------------------------------------------------------------------------------------------------------------------------------------------------------------------------------------------------------------------------------------------------------   [787]
Nanospalax_ehrenbergi            ----------------------------------------------------------------------------------------------------------------------------------------------------------------------------------------------------------------------------------------------------------------------------------------------------------------------------------------------------------------------------------------------------------------------------------------------------------------------------------------------------------------------------------------------------------------------------------------------------------------------------------------------------------------------------------------------------------------------------------------------------------------------------------------------------------------------------------------------------------------------------------------------------------------------------------------------------------------------CTACTGACCTGGAGAGTCCAGCGAAATCCTTTCTGAGCATTTTGAATTCCCTGATGGTGAAGTGTCCAGCACAAGAATGCAATGAAGAGGTCAGTCTAGAAAAATATAATCACCATGTCTCAAGTCACAAAGAATCTAAAGAGACTTTGGTTCATATTAATAAAGGGGGCCGCCCTCGTCAACATCTCTTGTCACTGACACGGAGAGCTCAGAAGCATCGGCTTAGGGAGCTTAAGATGCAAGTCAAGGCATTCGCTGACAAAGAAGAAGGTGGAGATGTGAAATCTGTGTGCTTGACTTTATTCCTGTTGGCACTGAGGGCGAGGAATGAGCACAGACAAGCAGATGAGCTAGAAGCTATCATGCAGGGACGGGGCTCTGGTCTGCAGCCAGCAGTTTGCTTGGCCATCCGAGTCAACACCTTCCTCAGCTGCAGCCAGTACCACAAGATGTACAGGACTGTGAAAGCMATCACTGGGAGGCAGATTTTTCAACCTCTGCATGCTCTTCGGAATGCTGAGAAGGTCCTTCTGCCAGGCTACCACSCCTTTGAGTGGCAGCCTCCTCTGAAGAATGTGTCTTCCAGCACAAACGTTGGCATTATTGATGGGCTGTCTGGACTTAGCTCCTCTGTGGATGATTACCCAGTGGACACCATTGCAAAGAGGTTCCGTTACGACTCGGCCTTGGTGTCTGCTTTGATGGACATGGAAGAAGACATCTTGGAAGGCATGAGATCTCAAGATCTTGATGACTACCTGAATGGCCCTTTCACGGTTGTGGTGAAGGAGTCATGTGATGGCATGGGAGATGTAAGTGAGAAACATGGGAGTGGACCAGCAGTTCCAGAAAAGGCAGTTCGTTTCTCATTCACAGTCATGAAAATTACCATAGTGCATGACTCACAGAATGTGAAGGTGTTTGAGGAAGCCAAGCCCAACTCTGAGCTGTGTTGCAAGCCACTGTGCCTTATGTTAGCAGATGAGTCTGATCATGAGACCCTGACTGCCATCCTGAGCCCTCTCATTGCGGAGAGGGAGGCCATGAAGGGCAGTGAATTAATGCTGGAGATGGGAGGCATCCTCAGGACTTTCAAGTTTATCTTCAGGGGCACTGGATATGACGAAAAA   [1130]
Napaeozapus_insignis             gaaaagGCTCCTGAAGAAGCTCAAAAGGAG------ACGTCCTCAGAGGGGAAACCACTCCTAGAGCAATCTCCAGCAGTCTTCGACACGCCT---------------------CTGGGTCAGAAATCCATCCAGACCCAA---CCAGCTTTGAAGCTCCATCCGAAGTTCTCCAAGAAATTCCTCGATAATGGGAAAGCAAGAGACAAAGCAACTCACCAAGCCAAACTTCGACACTTCTGTCGCATCTGTGGGAATTCTTTCAACAATGATAAGCACAACAGGAGATACCCAGTCCACGGGCCTGTGGATGCCAAAACCCAAGGCCTTCTACGAAAGAAGGAAAAGAGAGCCACTTCCTGGCCAGACCTCATTGCCAGGGTCTTCCGGATCGATGTGAAGGCAGACGTGGACTCCATCCACCCCACTGAGTTCTGCCATCACTGCTGGCTGGTCATGTACAGGAAGTTCAGCCGTGCCCCATGTAAGGTTTACTTCCCAAGGAATGCGATCATGGAGTGGCACCCCCACACACCATCCTGTGACATCTGTCACTCTGTCCACCGGGGACTCAAGAGGAAA---AAACAT---CAGCCAAATATGCAGCTCAGCAAAAAACTCAAAACTGTGCTCATCAGAACCAGACAGGACCCC------CAGTGCAAGAGGAGGGCTCAGGAGAGGGTCAGTAGC---GGAGAAGTCATGAAGAAGATTGTGGACTGCAGTAAAGTCCACCTCAGCCCTCAGCTTCTTGCCGTGGACTTCCCAGCACATTTCGTGGAATCCATTTCTTGTAGGATTTGTGAACACATTCTGGCTGACCCTGTGGAGACCAGCTGTAAACATGTATTTTGCAGGATCTGTATTCTCCGATGCCTCAAAGCCATGGGCAGCTTCTGTCCCTTTTGCAGATATCCATGCTTCTCTAGTGACCTGGAGAGTCCTGTGAAGTCCTTTCTGAGCATCTTAAATTCCCTCATCGTGAAATGTCCAGCAGAAGAGTGTCACGAGGAGATCAGTTTGGAGAAATATAATCACCATGTCTCAAGCCACAAGGGATCCAAAGAGACTTTGGTGCATATTAACAAAGGAGGGCGGCCTCGTCAGCATCTCCTGTCACTGACCAGGAGAGCTCAGAAGCACCGGCTGAGGGAACTCAAGACGCAAGTCAAGGAATTTGCTGACAAAGAAGAAGGTGGTGATATGAAGTCTGTGTGCTTGACCTTGTTCCTACTTGC-------------------------------------------------------------------------------------------------------------------------------------------------------------------------------------------------------------------------------------------------------------------------------------------------------------------------------------------------------------------------------------------------------------------------------------------------------------------------------------------------------------------------------------------------------------------------------------------------------------------------------------------------------------------------------------------------------------------------------------------------------------------------------------------------------------------------------------------------   [1202]
Neacomys_minutus                 GAAAAGGCACCTGAAGAAGTGCAAAGGGAGAAG---TGTTCCTTGGAAGGAAACACTTTCCGAGAGCAGTCTCCAGTACTTCCGGATAAGCCT---------------------GCTGGTCAGAATTCAGTTCCGACTCAA---CCAGCAATGAAACTCCACCCTAAATTTTCAAAGAAATTCCAAGCTGATGGGAAGCCAAGAGACAAAGCAATTCACCAAGCCAGGCTTAGGCACTTCTGCCGCATCTGTGGGAATCCTTTCAAGAGTGATGGGCAAAAGCAGAGATACCCAGTCCATGGGCCTGTGGATGCTAAAACCCAGAGCCTTTTCCGAAAGAAGGAAAAGAGAGTCACTTCCTGGCCAGACCTCATTGCCAGGGTTTTCCGGATTGATGTGAAGGCAGATGTGGACTCCATCCACCCCACCGAATTCTGCCATAACTGTTGGAGCATTATGTACAGGAAGTTCAGTAGTGCCCCCTGCGAGGTCTACTTCCCAAGAAATGCAGCCATGGAGTGGCATCCTCATACACCATCCTGTGACATCTGCCTCCCTGCTCACCGGGGACTCAAGAGGAAG---AGGCAT---CAGCCCAATGTGCAGCTTAGCAAGAAACTAAAAACTGTGCTCAACCAAGCGAGACGGGATCGT------CAGCGCAAGCGA---GCTCAGGCTAGGGTCAGCAGC---AAGGAAGTCATGCAGAAGATCTCCAACTGCAATAAGATTCATCTCAGTACCAAGGTTCTTGCCGTGGACTTCCCAGCACACTTTGTGAAATCCATCTCCTGCCAGATATGTGAACACATTCTGGCTGACCCCGTGGAGACCAGCTGTAAGCACGTATTTTGCAGGATCTGTATTCTCCGATGCCTCAAAGTCATGGGCAGCTATTGCCCTTCTTGCCGATATCCATGCTTCCCTACTGACCTGGAGAGTCCGGTGAAGTCCTTTCTGAACATCTTGAATTCTCTAATGGTGAAGTGTCCTGCACAAGAGTGCAATGAAGAGGTGAGTCTGGAAAAGTATAACCACCATGTCTCAAGTCACAAAGAGTCTAAAGAAACTTTGGTGCACATTAATAAAGGGGGCCGGCCTCGTCAGCATCTCCTGTCACTGACACGCAGGGCTCAGAAACATAGGCTGAGGGAGCTCAAGATTCAAGTCAAAGAATTTGCTGACAAAGAAGAAGGTGGGGATGTGAAGTCCGTGTGCTTGACGTTGTTCTTGTTGGCACTGAGGGCCAGGAATGAACACAGACAAGCTGATGAGTTGGAGGCCATCATGCAGGGGAGGGGCTCTGGTCTGCAACCAGCTGTTTGCTTGGCCATTCGAGTCAATACCTTCCTCAGCTGCAGCCAGTACCATAAGATGTACAGGACTGTGAAAGCCATCACTGGAAGACAGATCTTCCAGCCTTTACATGCTCTTCGCAATGCTGAGAAAGTCCTTCTGCCAGGCTACCACCCCTTTGAGTGGCAGCCCCCTCTGAAGAACGTGTCCTCCAGAACTGATGTTGGGATTATTGATGGACTGTCTGGACTTGCCTCTTCTGTGGATGAATACCCCGTAGATACCATTGCAAAGAGGTTCCGCTATGATTCTGCTTTGGTGTCTGCTTTGATGGACATGGAAGAAGACATCTTGGAAGGCATGAGATCCCAAGATCTTGATGATTATCTGAATGGCCCCTTCACTGTAGTGGTGAAGGAGTCTTGTGATGGCATGGGGGATGTGAGTGAGAAGCACGGGAGTGGACCCGTGGTTCCTGAAAAGGCTGTTCGTTTTTCATTTACAGTAATGAGAATTACCATAGAGCACGGCTCACAAAACGTAAAAGTGTTCGAGGAACACMAACCCAATTCTKAATTGTGTKGCAAGCCASTGTGTYTTATGYTGGCAGATGAATC----------------------------------------------------------------------------------------------------------------------------------------------   [1877]
Neacomys_spinosus                ----------------------------------------------AAGGAAACACTTTCCGAGAGCAGTCTCCAGAACTTCCGGATAAGCCT---------------------GCTGGTCAGAATTCAGTTCCAGTTCAA---CCAGCATTGAAACTCCACCCTAAATTTTCAAAGAAATTCCAAGCTGATGGGAAGCCAAGAGACAAAGCAATTCACCAAGCCAGGCTTAGGCACTTCTGCCGCATCTGTGGGAATCCTTTCAAGAGTGATGGGCACAAGCGGAGATACCCAGTCCATGGGCCTGTGGATGCTAAAACCCAGAGCCTTTTCCGAAAGAAGGAAAAGAGAGTCACTTCCTGGCCAGACCTCATTGCCAGGGTTTTCSGGATTGATGTGAAGGCAGATGTGGACTCCATCCACCCCACCGAATTCTGCCATAACTGTTGGAGCATTATGTACAGGAAGTTCAGTAGTGCCCCCYGCGAGGTCTACTTTCCAAGAAATGCGACCATGGAGTGGCATCCTCATACACCATCCTGTGACATCTGCCTCCCTGCTCACCGGGGACTCAAGAGGAAG---AGGCAT---CAGCCCAATGTGCARCTTAGCAAGAAACTCAAAACTGTGCTCAACCAAGCGAGACGGGATCGT------CAGCGCAAGCGA---GCTCAGGCTAGGGTCAGCAGC---AAGGAAGTCATGCAGAAGATCTCCAACTGCAGTAAGATTCATCTCAGTACCAAGCTTCTTGCCGTGGACTTCCCAGCACACTTTGTGAAATCCATCTCCTGCCAGATATGTGAACACATTCTGGCTGACCCCGTGGAGACCAGCTGTAAGCACGTATTTTGCAGGATCTGTATTCTCCGATGCCTCAAAGTCATGGGCAGCTATTGCCCTACTTGCCGATATCCATGCTTCCCTACTGACCTGGAGAGTCCGGTGAAGTCCTTTCTGAACATCTTGAATTCTCTAATGGTGAAGTGTCCTGCACAAGAGTGCAATGAAGAGGTGAGTCTGGAAAAGTATAACCACCATGTCTCAAGTCACAAAGAGTCTAAAGAAGCTTTGGTGCACATTAATAAAGGGGGCCGGCCTCGTCAGCATCTCCTGTCACTGACACGCAGGGCTCAGAAACATAGGCTGAGGGAGCTCAAGATTCAAGTCAAAGAATTTGCTGACAAAGAAGAAGGTGGGGATGTGAAGTCCGTGTGCTTGACGTTGTTCTTGTTGGCACTGAGGGCCAGGAATGAACACAGACAAGCCGACGAGTTAGAGGCCATCATGCAGGGGAGGGGCTCTGGTCTGCAACCAGCTGTTTGCTTGGCCATTCGAGTCAATACCTTCCTCAGCTGCAGCCAATACCATAAGATGTACAGGACTGTGAAAGCCATCACTGGAAGACAGATCTTCCAGCCTTTACATGCTCTTCGCAATGCTGAGAAAGTCCTTCTGCCAGGYTAYCACCCTTTTGAGTGGCAGCCCCCTCTGAAGAATGTGTCCTCCAGAACTGATGTTGGGATTATTGATGGACTGTCTGGACTTGCCTCTTCTGTGGATGAATACCCCGTAGATACCATTGCAAAGAGGTTCCGCTATGATTCTGCTTTGGTGTCKGCTTTGATGGACATGGAAGAAGACATCTTGGAAGGCATGAGATCCCAAGATCTTGATGATTATCTGAAYGGCCCCTTCACTGTAGTGGTGAAGGAGTCTTGTGATGGCATGGGGGATGTGAGTGAGAAGCACGGGAGTGGGCCCGCGGTTCCTGAAAAGGCCGTTCGTTTTTCATTCACAGTAATGAGAATTACCATAGAGCACGGCTCACAGAATGTAAAAGTGTTTGAGGAACACAAACCCAATTCTGAATTGTGTTGCAAGCCACTGTGTCTTATGCTGGCAGATGAATCTGACCACGAGACCCTGACTGCTATCCTAAGCCCCCTCATTGCTGAAAGGGAGGCCATGAAGAGCAGCGAATTAATGCTGGAGATGGGAGGCATTCTCAGGACTTTCAAGTTCATCTTCAGGGGCACTGGATATGATGAAAAA   [1976]
Necromys_amoenus                 GAAAAGGCACCTGAAGAAGTGCAAAGGGAGAAG---TGTTCCTTGGAAGGGAACACTTACCGAGAGCAGTCTCCAGTACTTCCGGATAAGCCT---------------------GCTGGTCAGAATTCAGTACCGACTCAA---CGAGCATTGAAACTCCACCCTAAATTTTCAAAGAAATTCCAAGCTGATGGGAAGCCAAGAGACAAAGCAATTCACCAAGCCAAGCTTAGGCACTTCTGCCGCATCTGTGGGAATCCTTTCAAGAGTGATGGGCACAACCGGAGATACCCAGTCCATGGGCCTGTGGATGCTAAAACCCAGAGCCTTTTCCGAAAGAAGGAAAAGAGAGTCACTTCCTGGCCAGACCTCATTGCCAGGGTTTTCCGGATTGATGTGAAGGCGGATGTGGACTCCATCCATCCCACTGAATTCTGCCATAACTGTTGGAGCATTATGTACAGGAAGTTCAGTAGTGCCCCCTGCGAGGTCTACTTCCCAAGGAATGCGACCATGGAATGGCATCCTCATACACCATCCTGTGACATCTGCCTCACTGCCCACCCGGGGCTCAAGAGGAAGAAGAGGCAT---CAGCCCAATGTACAGCTTAGCAAGAAACTAAAAACTGTGCTCAACCAAGCGAGACAGGACCGT------CAGCGCAAGCGA---GCTCAGGCTAGGGTCAGCAGC---AGGGAAGTCATGCAGAAGATCTCTAACTGCAGTAAGATTCATCTCAGTACCAAACTTCTTGCAGTGGACTTCCCAGCACACTTTGTGAAATCCATCTCCTGCCAGATATGTGAACACATTCTGGCTGACCCAGTGGAGACCAGCTGTAAGCACGTATTTTGCAGGATCTGTATTCTCCGATGCCTCAAAGTCATGGGCAGCTATTGCCCTTCTTGCCGATATCCATGCTTCCCCACTGACCTGGAGAGCCCAGTGAAGTCCTTTCTGAACATCTTGAATTCTCTAATGGTGAAGTGTCCTGCACAAGAGTGCAATGAAGAGGTGAGTCTGGAAAAGTATAACCACCATGTCTCAAGTCACAAAGAGTCTAAAGAAGCTTTGGTGCATATTAATAAAGGGGGCCGGCCTCGTCAGCATCTCCTGTCACTGACACGCAGGGCTCAGAAACATAGGCTGAGGGAGCTCAAGATTCAAGTCAAAGAATTTGCTGACAAAGAAGAAGGTGGGGATGTGAAGTCTGTATGCTTGACGTTGTTCTTGTTGGCACTGAGGGCCAGGAATGAACACAGACAAGCTGATGAGTTAGAGGCTATCATGCAGGGGAGGGGCTCTGGTCTGCAACCAGCTGTTTGCTTGGCCATTCGTGTCAATACCTTCCTCAGCTGCAGCCAATACCATAAGATGTACAGGACTGTTAAAGCCATCACTGGGAGACAGATCTTTCAGCCTTTACATGCTCTTCGCAATGCCGAGAAAGTCCTTCTGCCAGGCTACCACCCCTTTGAGTGGCAGCCCCCTCTGAAGAATGTGTCCTCCAGAACTGATGCTGGGATTATTGATGGACTGTCTGGGCTTGCCTCTTCTGTGGATGAATACCCAGTAGATACCATTGCAAAGAGGTTCCGCTATGATTCTGCTTTGGTGTCTGCTTTGATGGATATGGAAGAAGACATCTTGGAAGGCATGAGATCCCAAGATCTTGATGATTACCTGAATGGTCCCTTCACTGTAGTGGTGAAGGAGTCTTGTGATGGAATGGGGGATGTGAGTGAGAAGCACGGTAGTGGGCCCGCAGTTCCTGAAAAGGCTGTTCGTTTCTCATTCACAGTAATGAGAATTACCATAGAGCACGGCTCACAGAATGTAAAAGTGTTCGAGGAACCCAAACCCAATTCTGAACTGTGTTGCAAGCCACTGTGTCTTATGCTGGCAGATGAGTCTGACCACGAGACCCTGACTGCTATCCTGAGCCCCCTCATTGCTGAAAGGGAGGCCATGAAGAGCAGCGAATTAATGCTGGAGATGGGAGGCATTCTCAGGACTTTCAAGTTCATCTTCAGAGGCAC----------------   [2006]
Nectomys_apicalis                GAAAAGGCACCTGAAGAAGTGCAAAGGGAGAAG---TGTTCCTTGGAAGGAAACACTTACAGAGAGCAGTCTTCAGTACTTCCGGATAAGCCT---------------------GCGGGTCAGAATTCAGTTCCAACTCAA---CGAGCATTGAAACTCCACCCTAAATTTTCAAAAAAATTCCAAGCTGATGGGAAGCCAAGAGACAAAGCAATTCACCAAGCCAGGCTTAGGCACTTCTGCCGCATCTGTGGGAATCCTTTCAAGAGTGRTGGGCACAACCGGAGATACCCAGTCCATGGGCCTGTGGAYGCTAAAACCCAGAGCCTTTTCCGAAAGAAGGAAAAGAGAGTCACTTCCTGGCCTGACCTCATTGCCAGGGTTTTCCGGATTGATGTGAAGGCAGATGTGGACTCCATCCACCCCACCGAATTCTGCCATAACTGTTGGAGGATTATGTACAGGAAGTTCAGTAGCGCCCCCTGCGAGGTCTACTTTCCAAGGAATGCGACTATGGAGTGGCATCCTCATACACCTTCCTGTGACATCTGCCTCACTGCTCACCGGGGACTCAAGAGGAAG---AGGCAT---CAGCCCAATGTGCAGCTTAGCAAGAAACTAAAAACTGTGCTCAACCAAGCGAGACGGGACCGT------CAGCGCAAGCGA---GCTCAGGCTAGGATCAGCCCC---AAGGAAGTCATGCAGAAGATCTCCAACTGCAGTAAGATTCATCTCAGTACTAAGCTTCTTGCAGTGGACTTCCCAGCACACTTTGTGAAATCCATCTCCTGCCAGATATGTGAACACATTCTGGCTGACCCCGTGGAGACCAGCTGTAAGCACGTATTTTGCAGGATCTGTATTCTCCGATGCCTCAAAGTCATGGGCAGCTATTGCCCTTCTTGCCGATATCCATGCTTCCCTACTGACCTGGAGAGTCCAGTGAAGTCCTTTCTGAATATCTTGAATTCTCTAATGGTGAAGTGTCCTGCACAAGAGTGCAGTGAAGAGGTGAGTCTGGAAAAGTATAACCACCATGTCTCAAGTCACAAAGAGTCTAAAGAAGCTTTGGTGCATATTAACAAAGGGGGCCGGCCTCGTCAGCATCTTCTGTCACTGACACGCAGGGCTCAGAAACATAGGCTGAGGGAGCTCAAGATTCAAGTCAAAGAATTTGCTGACAAAGAAGAAGGTGGGGATGTGAAGTCTGTGTGCTTGACGTTGTTCTTGTTGGCACTGAGGGCCAGRAATGAACACAGACAAGCTGATGAGTTAGAGGCCATCATGCAGGGGAGGGGCTCTGGTCTGCAACCAGCTGTTTGCTTGGCCATTCGAGTCAATACCTTCCTCAGCTGCAGCCAGTACCATAAGATGTACAGGACTGTGAAAGCCATCACTGGGAGACAGATCTTCCAGCCTTTACATGCTCTTCGCAATGCTGAGAAAGTCCTTCTGCCAGGTTACCACCCTTTTGAGTGGCAGCCCCCTCTGAAGAATGTGTCCTCCAGAACTGATGTTGGGATTATTGATGGACTGTCTGGACTTGCCTCTTCTGTGGATGAATACCCCGTAGATACCATCGCAAAGAGGTTCCGCTATGATTCTGCTTTGGTGTCTGCTTTGATGGACATGGAAGAAGACATCTTGGAAGGCATGAGATCCCAAGATCTTGATGATTACCTGAATGGCCCCTTCACCGTAGTGGTGAAGGAGTCTTGTGATGGCATGGGGGATGTGAGTGAGAAGCATGGGAGTGGGCCCGCAGTTCCCGAAAAGGCCGTTCGTTTTTCATTCACAGTAATGAGAATTACCATAGAGCACGGCTCACAGAATGTAAAAGTGTTTGAGGAACACAAACCCAATTCTGAACTGTGTTGCAAGCCACTGTGTCTTATGCTGGCAGATGAATCTGACCACGAGACCCTGACTGCTATCCTAAGCCCCCTCATTGCTGAAAGGGAGGCCATGAAGAGCAGCGAATTAATGCTGGAGATGGGAGGCATTCTCAGGACTTTCAAGTTCATCTTCAGGGGCACTGGATATGACGAAAAA   [2019]
Nectomys_squamipes               ----------------------------------------------AAGGAAACACTCTCCSASASAAGTCTTCAGTACTTCCGGATAAGCCT---------------------GCGGGTCAGAATTCAGTTCCAACTCAA---CGAGCATTGAAACTCCACCCTAAATTTTCAAAAAAATTCCAAGCTGATGGGAAGCCAAGAGACGTGGCAATTCACCAAGCCAGGCTTAGGCACTTCTGCCGCATCTGTGGGAATCCTTTCAAGAGTGATGGGCACAACCGGAGATACCCAGTCCATGGGCCTGTGGATGCTAAAACCCAGAGCCTTTTCCGAAAGAAGGAAAAGAGAGTCACTTCCTGGCCTGACCTCATTGCCAGGGTTTTCCGGATTGATGTGAAGGCAGATGTGGACTCCATCCACCCCACCGAATTCTGCCATAACTGTTGGAGGATTATGTACAGGAAGTTCAGTAGCGCCCCCTGCGAGGTCTACTTCCCAAGGAATGCGACTATGGAGTGGCATCCTCATACACCTTCCTGTGACATCTGCCTCGCTGCTCACCGGGGACTCAAGAGGAAG---AGGCAT---CAGCCCAATGTGCAGCTTAGCAAGAAACTAAAAACTGTGCTCAACCAAGCGAGACGGGACCGT------CAGCGCAAGCGA---GCTCAGGCTAGGATCAGCCCC---AAGGAAGTCATGCAGAAGATCTCCAACTGCAGTAAGATTCATCTCAGTACTAAGCTTCTTGCAGTGGACTTCCCAGCACACTTTGTGAAATCCATCTCCTGCCAGATATGTGAACACATTCTGGCTGACCCCGTGGAGACCAGCTGTAAGCACGTATTTTGCAGGATCTGTATTCTCCGATGCCTCAAAGTCTTGGGCAGCTATTGCCCTTCTTGCCGATATCCATGCTTCCCTACTGACCTGGAGAGTCCAGTGAAGTCCTTTCTGAATATCTTGAATTCTCTAATGGTGAAGTGTCCTGCACAACAGTGCAGTGAAGAGGTGAGTCTGGAAAAGTATAACCACCATGTCTCAAGTCMCAAAGAGTCTAAAGAAGCTTTGGTGCATATTAACAAAGGGGGTCGGCCTCGTCAGCATCTTCTGTCACTGACACGCAGGGCTCAGAAACATAGGCTGAGGGAGCTCAAGATTCAAGTCAAAGAATTTGCTGACAAAGAAGAAGGTGGGGATGTGAAGTCTGTGTGTTTGACGTTGTTCTTGTTGGCACTGAGGGCCAGGAATGAACACAGACAAGCTGATGAGTTAGAGGCCATCATGCAGGGGAGGGGCTCTGGYCTGCAACCAGCTGTTTGCTTGGCCATTCGTGTCAATACCTTCCTCAGCTGCAGCCAGTACCATAAGATGTACAGGACTGTGAAAGCCATCACTGGGAGACAGATCTTCCAACCTTTACATGCTCTTCGCAATGCTGAGAAAGTCCTTCTGCCAGGTTACCACCCTTTTGAGTGGCAGCCCCCTCTGAAGAATGTGTCCTCCAGAACTGATGTTGGGATTATTGATGGACTGTCTGGACTTGCCTCTTCTGTGGATGAATACCCCGTAGATACCATCGCAAAGAGGTTCCGCTATGATTCTGCTTTGGTGTCTGCTTTGATGGACATGGAAGAAGACATCTTGGAAGGCATGAGATCCCAAGATCTTGATGATTACCTGAATGGCCCCTTCACCGTAGTGGTGAAGGAGTCTTGTGATGGCATGGGGGATGTGAGTGAGAAGCATGGGAGTGGGCCCGCAGTTCCCGAAAAGGCCGTTCGTTTTTCATTCACAGTAATGAGAATTACCATAGAGCAYGGCTCACAGAATGTAAAAGTGTTTGAGGAACACAAACCCAATTCTGAACTGTGTTGCAAGCCACTGTGTCTTATGCTGGCAGATGAATCTGACCACGAGACCCTGACTGCTATCCTAAGCCCCCTCATTGCTGAAAGAGAGGCCATGAAGAGCAGCGAATTAATGCTGGAGATGGGAGGCATTCTCAGGACTTTCAAGTTCATCTTCAGGGGCACTGGATATGATGAAAAA   [1976]
Neodon_irene                     GAAAAGGCACCCGAAGAAGCCCAAAAGGAGAAG---GGTCCCTCAGAGGGGAACCCTTGCCTAGAGCAGTCTCCAGTAGTTCCGGACAAGCCT---------------------GCTGGTCAGAATTCAGCTCCAACTCAA---CGAGCACTGAAACTACACCCCAAATTTTCAAAGAAATTCCATGCTGATGGGAAGTCAAGAGACAAAACAATTCACCAAGCCAGGCTTAGACACTTCTGCCGCATCTGTGGGAATCCATTCAAGGGCGATGAGCAAAACCGGAGATACCCAGTCCATGGGCCTGTGGATGCCAAAACCCAAAGACTTTTCCGAAAGAAGGAAAAGAGAGTCACTTCCTGGCCAGTCCTCATTGCCAGAGTTTTCCGGATTGATGTGAAAGCGGATGTTGACTCGATTCACCCCACTGAGTTCTGCCACAACTGTTGGACCATCATGTACAGGAAGTTCAGTAGTGCCCGCTGTGAGGTCTACTTCCCAAGGAACGCGACCATGGAGTGGCATCCCCACACAGCATCCTGTGACATCTGCCTGCCTAACCACCAGGGACTCAAGAGGAAG---AGGCAT---CACACCAATGTGCAGCTCAGCAAGAAACTAAAATCTGTGCTCAACCAAGCGAGACGGGACCGT------CAGCGCAAGAGA---GTTCAGGCTAGGGTCAGCAGT---AAGGAAGTCATGAAGAAGCTCTCCAACTGCAGTAAGATTCATCTGAGTACCAAACTTCTTGCAGTGGACTTCCCAGCACCCTTTGTGAAAGCCATCTCCTGCCAGATATGTGAACACATCCTGGCTGACCCCGTGGAGACCACCTGTAAGCACGTATTTTGCAGGATCTGCATTCTCCGATGTCTCAAAGTCATGGGCAGCTATTGTCCCTCTTGCCGATATCCCTGCTTCCCTACTGACCTGGAGAGTCCAGTGAAGTCCTTTCTGAGCATCTTGAATTCTCTGATGGTGAAGTGTCCCGCACAAGAGTGTGATGAGAAGGTGAGTCTGGAAAAGTATAACCACCATGTCTCAAGCCACAAAGAGTCCAAAGAGACTTTGGTGCATATTAATAAAGGGGGCCGGCCTCGGCAACATCTCTTGTCACTGACACGCAGGGCTCAGAAGCATAGGCTGAGGGAACTCAAGATTCAAGTTAAAGAATTTGCTGACAAAGAAGAAGGTGGAGATGTGAAGTCTGTGTGCTTGACGTTGTTCCTGCTGGCACTGAGGGCCAGGAATGAGCACAGACAAGCTGACGAGCTAGAGGCCATCATGCAGGGGCGGGGCTCTGGTCTGCAACCAGCTGTTTGCTTGGCCATACGTGTCAACACCTTCCTCAGTTGCAGCCAGTACCACAAGATGTACAGGACCGTGAAAGCCATCACGGGGAGGCAGATTTTTCAGCCTTTGCACGCTCTTCGAAATGCTGAGAAAATCCTTCTGCCAGGCTACCACCCCTTTGAGTGGCAGCCCCCTCTGAAGAATGTGTCTTCCAGAACGGATGTTGGCATTATTGATGGGCTGTCCGGACTTGCCTCCTCTGTGGATGAATATCCAGTGGATACCATCGCAAAGAGGTTCCGCTATGATTCTGCTTTGGTGTCTGCTTTGATGGACATGGAAGAAGACATCTTAGAAGGAATGAGATCCCAAGATCTTGATGACTACCTAAATGGTCCCTTCATTGTTGTGGTGAAGGAGTCTTGTGATGGGATGGGGGACGTGAGTGAGAAGCATGGCAGTGGGCCTGCGGTCCCCGAAAAGGCGGTTCGTTTTTCATTCACAATAATGAGAATTACGATAGAGCACGGCTCCCAGAATGTGAAGGTGTTTGAGGAACCCAAGCCCAATTCTGAACTTTGTTGCAAGCCGTTGTGTCTTATGCTGGCAGATGAGTCTGACCATGAGACTCTGACTGCCATCCTAAGCCCTCTCATTGCTGAAAGGGAGGCCATGAAGAGCAGTGAGTTAATGCTGGAGATGGGGGGCATCCTCAGGACTTTCAAGTTCATCTTCAGGGGCACTGGATATGATGAAAAA   [2019]
Neotoma_bryanti                  -------------------------------------------------------------------------CAGTAGTTCCAGATAAGCCT---------------------GGTGGTCAGAACTCAGTTCTGACTCAA---CGAGCATTGAAACTCCACCCTAAATTTTCAAAGAAATTCCATGCTGATGGGAAGTCAAGAGACAAAGCAATTCACCAAGCCAGGCTTAGATACTTCTGCCGCATTTGTGGGGATCCATTCAAGAGCGATGGGCACAACCGGAGATACCCAGTCCACGGGCCTGTGGATTCTAAAACACAAAGCCTTTTCCGAAAAAAGGAAAAGAGAGTCACTTCCTGGCCAGACCTCATTGCCAAGGTTTTCCGGATTGATGTGAAGGCGGATGTTGACTYGATCCACCCCACTGAATTCTGCCATAACTGTTGGAGCATTATGTACAGGAAGTTCAGTAGTGCCCCCTGTGAGGTCTACTTCCCAAGGAATGTGACCACAGAGTGGCATCCCCACACACCATCCTGTGACATCTGCCTCACTGCCCACCGGGGACTCAAGAGGAAG---AGGAAT---CAGCCCAACATGCAGCTAAGCAAGAAACTAAAAACTGTGCTCAACCAAGCGAAACGGGACCGT------CAGCGCAAGAGA---GCTCAGGCTAGGGTCAGCAGT---AAGGAAGTCATGAAGAAGNTCTCTAACTGCAGTAAGATTCATCTCAGTACCAAGCTTCTTGCAGTGGACTTCCCAGCACACTTTGTGAAATCCATCTCCTGCCAGATATGTGAACACATTCTGGCTGACCCTGTGGAGACCAGCTGTAAACACGTATTTTGCAGGATCTGCATCCTCCGATGCCTCAAAGTCATGGGCAGCTATTGTCCTTCTTGCCGATATCCATGCTTCCCTACTGACCTGGAGAGTCCAGTGAAGTCCTTTCTGAACATCTTGAATTCTCTGACAGTGAAATGTCCTGCACAAGAGTGCAATGAGGAAGTGAGTCTGGAAAAATATAACCACCATGTCTCAAGCCACAAGGAGTCTAAAGAGGCTTTGGTGCATATTAATAAAGGGGGCCGGCCTCGTCAACATCTCCTGTCACTGACACGCAGGGCTCAGAAACATAGGCTGAGGGAGCTCAAGATTCAAGTCAAAGAATTTGCTGACAAAGAAGAAGGTGGAGATGTGAAGTCTGTGTGCTTGACGTTGTTCCTGTTGGCCCTGAGGGCCAGGAATGAACACAGACAAGCTGATGAGCTAGAGGCCATCATGCAGGGGCGGGGCTCTGGTCTGCAACCAGCTGT-------------------------------------------------------------------------------------------------------------------------------------------------------------------------------------------------------------------------------------------------------------------------------------------------------------------------------------------------------------------------------------------------------------------------------------------------------------------------------------------------------------------------------------------------------------------------------------------------------------------------------------------------------------------------------------------------------------------------------------------------------------   [1216]
Neotoma_cinera                   ---------------------------------------------------------------------------------------------------------------------------------------------------------------------------------------------------------AGAGACAAAGAAGTTCACCAAGCCAGGCTCACATACTTCTGCCGCATTTGTGGGGATCCATTCAAGAGCGATGGGCACAACCGGAGATGCCCAGACCACGGGCCCGTGGATGCTAAAACCCAAAGCCTTTTCCGAAAGAAGGAAAAGAGAGTCACTTCCTGGCCAGACCTCATTGCCAAGGTTTTCCGGATTGATGTGAAGGCGGATGTTGACTCGATCCACCCCACTGAATTCTGCCATAACTGTTGGAGCATTATGTACAGGAAGTTCAGTAGTGCCCCCTGTGAGGTCTACTTCCCAAGGAATGTGACCACAGAGTGGCATCCCCACACACCATCCTGTGACATCTGCCTCACTGCCCACCGGGGACTCAAGAGGAAG---AGGAAT---CAGCCCAACGTGCAGCTAAGCAAGAAACTAAAAACTGTGCTCAACCAAGCGAAACGGGACCGT------CAGCGCAAGAGA---GCTCAGGCTAGGGTCAGGAGT---AAGGAAGTCATGAAGAAGATCTCTAACTGCAGTAAGATTCATCTCAGTACCAAGCTTCTTGCAGTGGACTTCCCAGCACACTTTGTGAAATCCATCTCCTGCCAGATATGTGAACACATTCTGGCTGACCCTGTGGAGACCAGCTGTAAACATGTGTTTTGCAGGATCTGCATCCTCCGATGCCTCAAAGTCATGGGCAGCTATTGTCCTTCTTGCCGATATCCATGCTTCCCTACTGACCTGGAGAGTCCAGTGAAGTCCTTTCTGAACATCTTGAATTCTTTGATAGTGAAATGTCCTGCACAAGAGTGCAATGAGGAAGTGAGTCTGGAAAAATATAATCACCATGTCTCAAGCCACAAGGAGTCTAAAGAGGCTTTGGTGCATATTAATAAAGGGGGCCGGCCT------------------------------------------------------------------------------------------------------------------------------------------------------------------------------------------------------------------------------------------------------------------------------------------------------------------------------------------------------------------------------------------------------------------------------------------------------------------------------------------------------------------------------------------------------------------------------------------------------------------------------------------------------------------------------------------------------------------------------------------------------------------------------------------------------------------------------------------------------------------------------------------------------------------------------------------------------------------------------------------   [891]
Neotoma_devia                    ------------------------------------------------------------------------------------------------------------------------------------------------------------------------------------------------------------------------------------CTTAGATACTTCTGCCGCATTTGTGGGGATCCATTCAAGAGCGATGGGCACAACCGGAGATATCCAGTCCACGGGCCTGTGGATTCTAAAACACAAAGCCTTTTCCGAAAAAAGGAAAAGAGAGTCACTTCCTGGCCAGACCTCATTGCCAAGGTTTTCCGGATTGATGTGAAGGCGGATGTTGACTCGATCCACCCCACTGAATTCTGCCATAACTGTTGGAGCATTATGTACAGGAAGTTCAGTAGTGCCCCCTRTGAGGTCTACTTCCCAAGGAATGTGACCACAGAGTGGCATCCCCACACACCATCCTGTGACATCTGCCTCACTGCCCACCGGGGACTCAAGAGGAAG---AGGAAT---CAGCCCAACATGCAGCTAAGCAAGAAACTAAAAACTGTGCTCAACCAAGCGAAACGGGACYGT------CAGAGCAAGAGA---GCTCAGGCTAGGGTCAGCAGT---AAGGAAGTCATGAAGAAGATCTCTAACTGCAGTAAGATTCATCTCAGTACCAAGCTTCTTGCAGTGGACTTCCCAGCACACTTTGTGAAATCCATCTCCTGCCAGATATGTGAACACATTCTGGCTGACCCTGTGGAGACCAGCTGTAAACACGTATTTTGCAGGATCTGCATCCTCCGATGCCTCAAAGTCATGGGCAGCTATTGTCCTTCTYGCCGATATCCATGCTTCCCTACTGACCTGGAGAGTCCAGTGAAGTCCTTTCTGAACATCTTGAATTCTCTGACAGTGAAATGTCCTGCACAAGAGTGCAATGAGGAAGTGAGTCTGGAAAAATATAACCACCATGTCTCAAGCCACAAGGAGTCTAAAGAGGCTTTGGTGCAYATTAATAAAGGGGGCCGGCCTCGTCAACATCTCCTGTCACTGACACGCAGGGCTCAGAAACATAGGCTGAGGGAGCTCAAGATTCAAGTCAAAGAATTTGCTGACAAAGAAGAAGGTGGAGATGTGACGTC----------------------------------------------------------------------------------------------------------------------------------------------------------------------------------------------------------------------------------------------------------------------------------------------------------------------------------------------------------------------------------------------------------------------------------------------------------------------------------------------------------------------------------------------------------------------------------------------------------------------------------------------------------------------------------------------------------------------------------------------------------------------------------------------------------------------------------------------------------------------------   [974]
Neotoma_floridana                GAAAAGGCACCTGAAGAAGCACAAAAGGAGAAG---GGTTCCTCAGAGGGGAACTCTTACCTAGAGCAGTCTCCAGTAGTTCCAGATAAGCCT---------------------GGTGGTCAGAACTCAGTTCTGACTCAA---CGAGCATTGAAACTCCACCCTAAATTTTCAAAGAAATTCCGTGCTGATGGGAAGTCAAGAGAAAAAGCAATTCACCAAGCCAGGCTTAGATACTTTTGCCGCATTTGTGGGGATCCATTCAAGAGCGATGGGCACAACCGGAGATACCCAGTYCACGGGCCCGTGGATGCTAAAACCCAAAGCCTTTTCCGAAAGAAGGAAAAGAGAGTCACTTCCTGGCCAGACCTCATTGCCAAGGTTTTCCGGATTGATGTGAAGGCGGATGTTGACTCGATCCACCCCACTGAATTCTGCCATAGCTGTTGGAGCATTATGTACAGGAAGTTCAGTAGTGCCCCCTGTGAGGTCTACTTCCCAAGGAATGTGACYACAGAGTGGCATCCCCACACACCATCCTGTGACATCTGCCTCACTGCCCACCGGGGACTCAAGAGGAAG---AGGAAT---CAGCCCAACGTGCAGCTAAGCAAGAAACTAAAAACTGTGCTCAACCAAGCGAAACGGGACCGT------CAGCGCAAGAGA---GCTCAGGCTAGGGTCAGCAGT---AAGGAAGTCATGAAGAAGATCTCTAACTGCAGTAAGATTCATCTCAGTACCAAGCTTCTTGCAGTGGACTTCCCAGCACACTTTGTGAAATCCATCTCCTGCCAGATATGTGAACACATTCTGGCTGACCCTGTGGAGACCAGCTGTAAACACGTATTTTGCAGGATCTGCATCCTCCGATGCCTCAAAGTCATGGGCAGCTATTGTCCTTCTTGCCGATATCCATGCTTCCCTACTGACCTGGAGAGTCCAGTGAAGTCCTTTCTGAACATCTTGAATTCTCTGATAGTGAAATGTCCTGCACAAGAGTGCAATGAGGAGGTGAGTCTGGAAAAATATAACCACCATGTCTCAAGTCACAAGGAGTCTAAAGAGGCTTTAGTGCATATTAATAAAGGCGGCCGGCCTCGTCAACATCTCCTGTCACTGACACGCAGGGCTCAGAAACATAGGCTGAGGGAGCTCAAGATTCAAGTCAAAGAATTTGCTGACAAAGAAGAAGGTGGAGATGTGAAGTCTGTGTGCTTGACRTTGTTCCTGCTGGCACTGAGGGCCAGGAATGAACACAGACAAGCTGATGAGCTAGAGGCCATCATGCAGGGGCGGGGCTCTGGTCTGCAACCAGCTGTTTGCTTGGCCATCCGTGTCAACACCTTCCTCAGCTGCAGCCAGTACCATAAGATGTACAGGACTGTGAAAGCCATCACTGGGAGGCAGATTTTTCAGCCTTTGCATGCTCTTCGAAATGCTGAGAAAGTCCTTCTGCCAGGCTACCATCCCTTTGAGTGGCAGCCCCCTCTGAAGAATGTGTCCTCCAGAACTRATGTTGGAATTATTGATGGGCTGTCTGGACTTGCCTCTTCTGTGGATGAATACCCAGTGGATACCATTGCAAAGAGGTTCCGCTACGACTCTGCTTTGGTGTCTGCTTTGATGGACATGGAAGAAGACATCTTGGAAGGCATGAGATCCCAAGATCTTGATGACTACCTGAATGGTCCCTTCACTGTAGTGGTAAAGGAGTCTTGTGATGGAATGGGGGATGTGAGTGAGAAGCATGGCAGTGGGCCTGCAGTTCCAGAAAAGGCAGTTCGTTTTTCATTCACAGTAATGAGAATTATGATAGAGCATGGTTCGCAGAATGTGAAGGTGTTTGAGGAACCCAAGCCTAATTCTGAACTGTGTTGCAAACCATTGTGTCTTATGCTGGCAGACGAGTCTGACCACGAGACCCTGACTGCCATCCTAAGCCCTCTCATTGCTGAAAGGGAGGCCATGAAGGGCAGTGAATTAATACTGGAGATGGGAGGCATCCCCAGGACTTTCAAGTTCGTCTTCAGGGGCACTGGCTATGATGAAAAG   [2019]
Neotomodon_alstoni               -------------------------------------------------------CTTACCTAGAGCAGTCTCCAGtAGTTCCAGACAAGCCT---------------------GGTGGTCAGAAATCAGTTCTGACTCAG---CGAGCATTGAAACTCCACCCTAAATTTTCAAAGAAATTCCATGTTGATGGGAAATCAAGAGACAAAGCAACTCACCAAGCCAGGCTTAGACACTTCTGCCGCATCTGTGGGAATCCATTCAAGAGTGATGGGCACAACCGGAGATACCCAGTCCATGGGCCCGTGGATGCTAAAACCCAAAACCTTTTCCGAAAGAAGGAAAAGAGAGTGACTTCCTGGCCAGACCTCATTGCCAGAGTTTTCCGGATTGATGTGAAGGCGGATGTTGACTCAATCCACCCCACTGAATTCTGCCATAACTGTTGGAGCAYTATGTACAGGAAGTTCAGTAGTGCCCCCTGTGAGRTCTACTTCCCAAGGAATGTGACCACGGAGTGGCATCCCCACACACCATCCTGTGACATCTGCCTCACTGCCCAYGGGGGACTCAAGAGGAAG---AGGCAT---CAGCCCAATGTGCAGCTCAGCAAGAAGCTAAAAACTGTGCTCAACCAAGCGAGACGGGACCGT------CAGCGCAAGAGA---GCTCAGGCTAGGGTCAGCAGT---AAGGAAGTCATGAAGAAGATCTCTAACTGCAGTAAGATTCATCTCAGTACCAAGCTTCTTGCAGTGGATTTTCCAGCACACTTCGTGAAATCCATCTCCTGCCAGATATGTGAACATATTCTGGCTGACCCCGTGGAGACCAGCTGTAAGCACGTGTTTTGCAGGATCTGCATCCTCCGATGCCTCAAAGTCATGGGCAGCTATTGTCCTTCTTGCCGATACCCATGCTTCCCTACTGACCTGGAGAGTCCAGTGAAGTCCTTTCTGAACATCTTGAATTCTCTGATGGTGAAGTGTCCTGCACAAGAGTGCAAYGAGGAGGTGAGTCTGGAAAAATATAACCATCATGTCTCAAGTCACAAAGAGTCTAAAGAGGCTTTGGTGCATATTAATAAAGGGGGCCGGCCTCGTCAACATCTCCTGTCACTGACGCGCAGGGCTCAGAAACATAGGCTCAGGGAGCTCAAGATTCAAGTCAAAGAATTTGCTGACAAAGAAGAAGGTGGAGATGTGAAGTCTGTGTGCTTGACATTGTTCCTGCTGGCACTGAGGGCCAGGAATGAACACAGACAAGCCGATGAGCTAGAGGCCATCATGCAGGGGCGGGGCTCTGGTCTGCAACCAGCTGTTTGCTTGGCCATCCGTGTCAATACCTTCCTCAGCTGCAGCCAGTACCATAAGATGTACAGGACTGTGAAAGCCATCACCGGGAGGCAGATTTTTCAGCCTTTGCATGCTCTTCGAAATGCTGAGAAAATCCTTCTGCCAGGCTACCATCCCTTTGAGTGGCAGCCCCCTCTGAAGAATGTGTCCTCCAGAACTGATGTTGGAATTATTGATGGGCTGTCTGGACTTGCCTCTTCTGTGGATGAATACCCGGTGGATACCATTGCAAAGAGGTTCCGCTATGACTCTGCTTTGGTGTCTGCTTTGATGGACATGGAAGAAGACATCTTGGAAGGCATGAGATCCCAGGATCTTGACGACTACCTGAACGGTCCCTTCACTGTAGTGGTAAAGGAGTCTTGTGATGGAATGGGGGATGTGAGTGAGAAGCATGGGAGTGGACCTGCAGTTCCAGAAAAGGCAGTTCGTTTTTCATTCACAGTAATGAGAATTATGATAGAGCATGGTTCGCAGAATGTGAAGGTATTTGAGGAACCCAAGCCCAATTCTGAACTGTGTTGCAAGCCATTGTGTCTTATGCTGGCAGATGAGTCTGACCACGAGACCCTGACTGCCATCCTAAGCCCTCTCATTGCTGAAAGGGAGGCCATGAAGGGCAGTGAATTAATACTGGAGATGGGAGGCATCCCCAGGACTTTCAAGTTCATCTTCAGGGGCACTGGATATGATGAAAAA   [1967]
Neotomys_ebriosus                GAAAAGGCACCTGAAGAAGTGCAAAGGGAGAAG---TGTTCCTTGGAAGGGAACACTTACCGAGAGCAGTCTCTAGTACTTCCTGATAAGCCT---------------------GCTGGTCAGAATTCAGTTCCGACTCAA---CGAGCATTGAAACTCCACCCTAAATTTTCAAAGAAATTCCAAGCTGATGGGAAGCCAAGAGACAAAGCAATTCACCAAGCCAGGCTTAGGCACTTCTGCCGTATCTGTGGGAATCCTTTCAAGAGTGATGGGCACAACCGGAGATACCCAGTCCATGGGCCTGTGGATGCCAAGACCCAGAGCCTTTTCCGAAAGAAGGAAAAGAGAGTCACTTCTTGGCCAGACCTCATTGCCAGAGTTTTCCGGATTGATGTGAAGGCGGATGTGGACTCGATCCACCCCACCGAATTCTGCCATAACTGTTGGAGCATTATGTACAGGAAGTTCAGTAGTGCTCCCTGCGAGGTCTACTTCCCAAGGAATTCAACCATGGAGTGGCACCCTCATACACCATCCTGTGACATCTGCTTCACTGCCCACCAGGGACTCAAGAGGAAGAAGAGGCAT---CAGCCCAATGTGCAGCTTAGCAAGAAACTAAAAACTGTGCTCAACAAAGCGAGACAGGACCGT------CAGCACAAGCGA---GCTCAGGCTAGGGTCAGCAGC---AAGGAAGTCATGCAGAAGATCTCTAACTGCAGTAAGATTCACCTCAGTACCAAGCTTCTTGCAGTGGACTTCCCAGACCACTTTGTGAAATCCATCTCCTGCCGGATATGTGAACACATTCTGGCTGACCCAGTGGAGACCAGCTGTAAGCATGTATTTTGCAGAATCTGTCTTCTCCGATGCCTCAAAGTCATGGGCAGCTATTGCCCTTCTTGCCGATATCCGTGCTTCCCTACTGACTTGGAGAGTCCAGTGAAGTCCTTTCTGAACATCTTGAATTCCCTAATGGTGAAGTGTCCTGCACAAGAGTGCAATGAAGAGGTGAGTCTGGAAAAGTATAACCACCATGTCTCAAGTCACAAAGAGTCTAAAGAAGCTTTGGTGCATATTAATAAAGGGGGCCGGCCTCGTCAGCATCTCCTGTCACTGACACGCCGGGCTCAGAAACATAGGCTGAGGGAGCTCAAGATTCAAGTCAAAGAATTTGCTGACAAAGAAGAAGGTGGAGATGTGAAGTCTGTGTGCTTGACATTGTTCTTGTTGGCACTGAGGGCCAGGAATGAACACAGACAAGCTGATGAGTTAGAGGCCATCATGCAAGGGAGGGGCTCTGGTCTGCAACCAGCTGTTTGCTTGGCCATTCGCGTCAATACCTTCCTCAGCTGCAGCCAATACCATAAGATGTACAGGACTGTGAAAGCCATCACTGGGAGACAGATCTTTCAGCCTTTACATGCTCTTCGCAATGCTGAGAAAGTCCTTCTGCCAGGCTACCACCCCTTTGAGTGGCAGCCCCCTCTGAAGAATGTGTCCTCCAGAACCGATGTTGGGATTATTGACGGGCTGTCTGGACTTGCCTCTTCTGTGGATGAATACCCAGTAGATACCATTGCAAAGAGGTTCCGCTATGATTCTGCTTTGGTGTCCGCTTTGATGGACATGGAAGAAGACATCTTGGAAGGCATGAGATCCCAGGATCTTGATGATTACCTGAATGGTCCCTTCACTGTAGTGGTGAAGGAGAGTTGTGATGGAATGGGGGATGTGAGTGAGAAGCATGGTAGTGGGCCCGCAGTTCCTGAAAAGGCTGTTCGGTTTTCATTCACAGTAATGAGAATTACCATAGAGCATGGCTCACAGAATGTAAAAGTGTTTGAGGAACCCAAACCCAATTCTGAACTGTGTTGCAAGCCACTGTGCCTTATGCTGGCAGATGAGTCTGACCACGAGACCCTGACTGCTATCCTAAGCCCCCTCATTGCTGAAAGGGAGGCCATGAAGAGCAGCGAATTAATGCTGGAGATGGGGGGCATTCTCAGGACTTTCAAGTTCATYTTCAGGGGCACTGGGTACGATGAAAAA   [2022]
Nephelomys_keaysi                ------------------------------------------------------------------------------------------------------------------------------------------------------------------CCTAAATTTTCAAAGAAaTTCCAAGCTGGTGGGAAGCAAAAAGACAAAGCAATTCACCAAGCCAGGCTTAGGCACTTCTGCCGCATCTGTGGGAATCCTTTCAAGAGTGATGGGCACAACCGGAGATACCCAGTCCATGGGCCTGTGGATGCTAAAACCCACAGCCTTTTCCGAAAGAAGGAAAAGAGAGTCACTTCCTGGCCAGACCTCATTGCCAGGGTTTTCCGGATTGATGTGAAGGCAGATGTGGACTCCATCCACCCCACCGAATTCTGCCATAACTGTTGGAGCATTATGTACAGGAAGTTCAGTAGTGCCCCCTGCAAGGTCTACTTCCCAAGGAATGCGACCATGGAGTGGCATCCTCATACACCATCCTGTGACATCTGCCTCACTGCTCACCGGGGACTCAAGAGGAAG---AGGCAT---CAGCCCAATGTGCAGTTCAGCAAGAAACTAAGAACTGTGCTCAACCAAGCGAGACGGGACCGT------CAGCGCAAGCGA---GCTCAGGCTAGGGTCAGCAGC---AAGGAAGTCATGAAGAAGATCTCCAACTGCAGTAAGATTCATCTCAGTACCAAGCTTCTTGCAGTGGACTTCCCAGCACACTTTGTGAAATCCATCTCCTGCCAGATATGTGAACACATTCTGGCTGACCCCGTGGAGACCAGCTGTAAGCACGTATTTTGCAGGATCTGTATTCTCCGATGCCTCAAAGTCATGGGCAGCTATTGCCCTTCTTGCCGATATCCATGCTTCCCTACTGACCTGGAGAGTCCAGTGAAGTCCTTCCTCAACATCTTGAATTCTCTAATGGTGAAATGTCCTGCACAAGAGTGCAATGAAGAGGTGAGTCTGGAAAAGTATAACCACCATGTCTCAAGACACAAAGAATCTAAAGAAGCTTTGGTGCATATTAATAAGGGAGGCCGGCCTCGTCAGCATCTCCTGTCACTGACACGCAGGGCTCAGAAACATAGGCTGAGGGAGCTCAAGATTCAAGTCAAAGAATTTGCTGACATAGAAGAAGGTGGGGATGTGAAGTCTGTTTGCTGTACATCGTTCTTGTTGGCGCTGAGGGCCAGGAATGAACACAGACAAgC-------------------------------------------------------------------------------------------------------------------------------------------------------------------------------------------------------------------------------------------------------------------------------------------------------------------------------------------------------------------------------------------------------------------------------------------------------------------------------------------------------------------------------------------------------------------------------------------------------------------------------------------------------------------------------------------------------------------------------------------------------------------------------------------------------------------   [1097]
Nephelomys_livipes               --------------------------------------------------------------------------------------------------------------------------------------------------------------------------------------------------------------------------------------------CTTCTGCCGCATCTGTGGGAATCCTTTCAAGAGKGACGGGCATAACCGGAGATACCCAGTCCATGGGCCTGTGGATGCTAAAACCCAGAGCCTTTTCCGAAAGAAGGAAAAGAGAGTCACTTCCTGGCCAGACCTCATTGCCAGGGTTTTCCGGATTGATGTGAAGGCAGATGTGGACTCCATCCACCCCACCGAATTCTGCCATAACTGTTGGAGCATTATGTACAGGAAGTTCAGTAGTGCCCCCTGCAAGGTCTACTTCCCAAGGAATGCGACCATGGAGTGGCATCCTCATACACCATCCTGTGACATCTGCCTCACTGCTCACCGGGGACTCAAGAGGAAG---AGGCAT---CAGCCCAATGTGCAGTTTAGCAAGAAACTAAGAACTGTGCTCAACCAAGCGAGACGGGACCGT------CAGCGCAAACGA---GCTCAGGCTAGGGTCAGCAGC---AAGGAAGTCATGAAGAAGATCTCCAACTGCAGTAAGATTCATCTCAGTACCAAGCTTCTTGCAGTGGACTTCCCAGCACACTTTGTGAAATCCATCTCCTGCCAGATATGTGAACACATTCTGGCTGACCCCGTGGAGACCAGCTGTAAGCACGTATTTTGCAGGATCTGTATTCTCCGATGCCTCAAAGTCATGGGCAGCTATTGCCCTTCTTGCCGATATCCATGCTTCCCTACTGACCTGGAGAGTCCAGTGAAGTCCTTCCTCAACATCTTGAATTCTCTAATGGTGAAATGTCCTGCACAAGAGTGCAATGAAGAGGTGAGTCTGGAAAAGTATAACCACCATGTCTCAAGTCACAAAGAATCTAAAGAAGCTTTGGTGCATATTAATAAGGGAGGCCGGCCTCGTCAGCATCTCCTGTCACTGACACGCAGGGCTCAGAAACATAGGCTGAGGGAGCTCAAGATTCAAGTCAAAGAATTTGCTGACAAAGAAGAAGGTGGGGATGTGAAGTCTGTGTGCTTGACATTGTTCTTGTTGGCACTGAG-------------------------------------------------------------------------------------------------------------------------------------------------------------------------------------------------------------------------------------------------------------------------------------------------------------------------------------------------------------------------------------------------------------------------------------------------------------------------------------------------------------------------------------------------------------------------------------------------------------------------------------------------------------------------------------------------------------------------------------------------------------------------------------------------------------------------------------------   [999]
Nesomys_rufus                    GAAAAGGCACCCGAAGAACCTCAAAAGGAG------GATTCCTCAGAGGGGAAACCTTATCTGGAGCAGTCTCCAGTAGTTCCGGATAAGCCT---------------------GGCGGTCAGAATTCCGTCCTGACTCAA---CGAGCATTGAAACTCCACCCCAAGTTTTCAAAGAAATTCCATGCTGATGGGAAGTCAAGAGACAAAGCAATTCACCAAGCCAGGCTTAGACATTTTTGCCGCATCTGTGGGAATCCTTTCAAGAGTGATGAGCATAGCCGGAGATACCCAGTCCACGGGCCCGTGGATGCTAAAACGCAAAGCCTTTTACGAAAGAAGGAAAAGAGAGTCACATCCTGGCCAGACCTCATTGCCAGGGTTTTCCGGATCGATGTGAAGGCTGATGTTGACACGATCCACCCCACTGAATTCTGCCATAATTGTTGGCGCATTATGCACAGGAAGTTCAGCAGTGCCCCCTGTGAGGTCTACTTCCCAAGAAATGCGACCACGGAGTGGCACCCCCACACACCATCCTGTGACATCTGCCTCAATGCCCATAGGGGACTCAAGAGGAAG---AGGCAT---GAGCCCAATGTGCAGCTCAGCAAGAAACTAAAAACTGTGCTCAACCAAGCGAGACAGGACCGT------CAGCGCAAGAGA---GCTCAGGCCAGGGTCAGCAGC---AAAGAAGTCATGAAGAAGATCACCAACTGCAGTAAGATTCATCTCAGTACCAAGCTTCTTGCAGTGGACTTCCCGGCACACTTTGTTAAATCCATTTCCTGCCAGATATGTGAACACATTCTGGCTGACCCCGTGGAGACCAGCTGTAAGCACGTCTTTTGCAGGATCTGCATTCTCCGATGTCTCAAAGTCATGGGCAGCTATTGTCCCTCTTGCCGATATCCATGCTTCCCTACTGACCTGGAGAGTCCAGTGAAGTCCTTTCTGAGCATCTTGAATTCTCTGATGGTGAAGTGTCCTGCACAGGAGTGCAATGAGGAGGTGAGTCTGGAAAAATATAACCACCATGTCTCAAGCCACAAAGAATCTAAAGAGACTTTGGTGCATATTAATAAAGGGGGCCGGCCTCGTCAACATCTCCTGTCACTGACACGCAGAGCTCAGAAACATCGGCTGAGGGAGCTCAAGATTCAAGTCAAAGAATTTGCTGACAAAGAGGAAGGTGGAGATGTGAAGTCTGTGTGCATGACTTTGTTCCTGCTGGCACTGAGGGCAAGGAATGAGCACAGACAGGCTGATGAGCTGGAAG-----------------------------------------------------------------------------------------------------------------------------------------------------------------------------------------------------------------------------------------------------------------------------------------------------------------------------------------------------------------------------------------------------------------------------------------------------------------------------------------------------------------------------------------------------------------------------------------------------------------------------------------------------------------------------------------------------------------------------------------------------------------------------------------------------   [1243]
Niviventer_confucianus           GAAAAGGCACCCGAAGAAGCACAAAAGGAGAAG---GATTCCTCAGAAGGGAAACCTTATCTCGAGCAGTCTCCAGTAGTTCTAGATAAGCCT---------------------GGAGGTCAGAATTCAGTTCTGACCCAA---CGACCATTGAAACTCCATCCTAAATTTTCAAAGAAATTCCATGCTGATGGGAAATCAAGTGACAAAGCAATTCACCAAGCCAGACTTAGACACTTCTGCCGCATCTGTGGGAATCGTTTCAAGAGTGACGGGCACAACCGGAGATACCCAGTTCATGGGCCTGTGGACGCCAAAACTCAAAGCCTTTTCCGAAAGAAGGAAAAAAGAGTCACGTCCTGGCCAGATCTCATTGCCAGGGTTTTCCGGATTGATGTGAAGTCAGATGTTGACTCCATCCACCCCACTGAATTCTGCCATAACTGTTGGAGCATTATGCACAGGAAGTTCAGCAGTGCTCACAGTCAAGTCTACTGCCCAAGGAATGTGACCGTGGAGTGGCACCCCCACACGCCRTCCTGTGACATCTGTTTTACTGCCCATCGGGAACTGAAGAGGAAG---AGACAT---CAGCCCAATGTGCAGCTCAGCAAGAAACTAAAGACTGTGCTCAACCATGCTAGACGGGACCGT---------CGCAAGAGA---ACTCAGGCTAGGGTCAGCAGC---AAGGAAGTCATGAAGAAGATCTCCAACTGCAGCAAGATTCATCTCAGTACCAAGCTTCTTGCAGTAGACTTCCCAGCACACTTTGTGAAATCCATCTCCTGCCAGATATGTGAACACATTCTGGCTGATCCGGTGGAGACCAGCTGTAAGCACCTATTTTGTAGAATCTGCATTCTCAGATGCCTCAAAGTCATGGGCAGCTATTGTCCCTCCTGCCGATATCCATGCTTCCCTACTGACCTGGAGAGTCCGGTCAAGTCCTTTCTGAGCATCTTGAATTCTCTGATGGTGAAGTGTCCTGCCCAAGAGTGCAATGAGGAAGTGAGTCTAGAAAAATATAACCACCATGTCGCAAGCCACAAAGAAGCTAAAGAGACGTTGGTGCATATTAATAAAGGGGGCCGGCCTCGCCAGCATCTTCTGTCACTGACACGAAGGGCTCAGAAACATCGGCTGAGGGAGCTCAAGATTCAAGTCAAAGAATTTGCTGACAAAGAAGAAGGTGGAGATGTGAAGTCTGTGTGCTTGACGTTGTTCCTGCTCGCACTGAGGGCGAGGAATGAGCACAGACAAGCTGATGAGCTGGAAGCCATCATGCAAGGCCGGGGCTCCGGTCTTCAACCAGCTGTTTGCTTGGCCATTCCTGGCAaCACC------------------------------------------------------------------------------------------------------------------------------------------------------------------------------------------------------------------------------------------------------------------------------------------------------------------------------------------------------------------------------------------------------------------------------------------------------------------------------------------------------------------------------------------------------------------------------------------------------------------------------------------------------------------------------------------------------------------------------------   [1308]
Niviventer_cremoriventer         GAAAAGGCACCTGAAGAAGCACAAAAAGAGAAG---GATTCCTCAGAAGGGAAACCTTATCTTGAGCAGTCTCCAGTAGTTCTAGATAAGCCT---------------------GGGAGTCAGAATTCAGTTCTGACCCAA---CGGCCATTGAAACTCCATCCTAAATTTTCAAAGAAATTCCATGCTGATGGGAAGTCAAGTGACAAAGCAATTCACCAAGCCAGGCTTAGACACTTCTGCCGCATCTGTGGGAATCGTTTCAAGAGTGACGGGCACAACCAGAGATACCCAGTTCATGGGCCTGTGGACGCCAAAACTCAAAGCCTTTTCCGAAAGAAGGAAAAAAGAGTCACGTCCTGGCCAGATCTCATTGCCAGGGCTTTCCGGATTGATGTGAAGTCAGATGTTGACTCCATCCACCCCACCGAATTCTGCCATAACTGTTGGAGCATTATGCACAGGAAGTTCAGCAGTGCTCACAGTCAAGTCTACTGCCCAAGGAATGTGACCGTGGAGTGGCACCCCCACACACCGTCCTGTGACATCTGCTTTACTGCCCATCGGGGACTGAAGAGGAAG---AGACAT---CAGCCCAATGTGCAGCTCAGCAAGAAACTAAAAACTGTGCTCAACCATGCTAGACGGGACCGT---------CGCAAGAGA---ACTCAGGCTAGGGTCAGCAGC---AAGGAAGTCATGAAGAAGATCTCCAACTGCAGTAAGATTCATCTCAGTACCAAGCTTCTTGCAGTAGACTTCCCAGCACACTTTGTGAAATCCATCTCCTGCCAGATATGTGAACACATTCTGGCTGATCCGGTGGAGACCAGCTGTAAGCACCTATTTTGTAGAATCTGCATTCTCAGATGCCTCAAAGTCATGGGAAGCTATTGTCCTTCTTGCCGATATCCGTGCTTCCCTACTGACCTGGAGAGTCCGGTCAAGTCCTTTCTGAGCATCTTGAATTCTCTGATGGTGAAGTGTCCTGCCCAAGAGTGCAATGAGGAAGTGAGTCTAGAAAAATATAACCATCATGTCTCAAGCCACAAAGAATCTAAAGAGACTTTGGTGCATATTAATAAAGGGGGCCGGCCTCGCCAGCATCTTCTGTCACTGACACGAAGGGCTCAGAAACATCGGCTGAGGGAGCTCAAGATTCAAGTCAAAGAATTTGCTGACAAAGAAGAAGGTGGAGATGTGAAGTCTGTGTGCTTGACGTTGTTCCTGCTGGCACTGAGGGCGAGGAATGAGCACAGACAAGCTGATGAGCTAGAGGCCATCATGCAAGGCCGGGGCTCTGGTCTTCAACCAGCTGTTTGCTTGGCCATCCGTGTCAATACCTTCCTCAGCTGTAGCCAATACCATAAGATGTACAGGACCGTGAAAGCTATCACCGGGAGGCAGATTTTTCAGCCTTTGCATGCTCTTCGGAATGCCGAGAAGGTCCTTCTACCAGGCTACCACCCCTTTGAGTGGCAGCCCCCTCTGAAGAATGTGTCCTCCAGAACTGATGTTGGAATTATTGATGGGCTGTCTGGACTTGCCTCCTCTGTAGATGAATACCCAGTGGATACAATTGCAAAGAGGTTCCGCTATGACTCTGCTTTGGTGTCTGCTTTGATGGACATGGAAGAAGACATCTTGGAAGGCATGAGATCCCAAGATCTAGATGATTACCTGAATGGTCCCTTCACGGTGGTCGTAAAGGAGTCTTGCGATGGAATGGGGGATGTGAGTGAGAAGCATGGGAGTGGGCCCGCAGTTCCAGAAAAGGCAGTTCGGTTCTCTTTCACAGTCATGAGAATTACAATAGAGCATGGCTCTCAGAACGTGAAGGTATTTGAGGAACCCAAGCCCAATTCTGAACTGTGTTGCAAGCCACTGTGTCTTATGCTGGCAGATGAGTCTGACCACGAGACCCTTACT---------------------------------------------------------------------------------------------------------------------------   [1893]
Niviventer_culteratus            GAAAAKGCACCCGAAGAAGCACAAAAAGAGAAG---GATTCTTCAGAAGGGAAACCTTATCTCGAGCAGTCTCCAGTAGTTCTAGATAAGCCT---------------------GGAGGTCAGAATTCAGTTCTGACCCAA---CGACCATTGARACTCCATCCTAAATTTTCAAAGAAATTCCATGCTGATGGGAAATCAAGTGACAAAGCAATTCATCAAGCCAGGCTTAGACACTTCTGCCGCATCTGTGGGAATCGTTTCAAGAGTGACGGGCACAACCGGAGATACCCAGTTCATGGGCCTGTGGACGCCAAAACTCAAGGCCTTTTCCGAAAGAAGGAAAAAAGAGTCACGTCCTGGCCAGATCTCATTGCCAGGGTTTTCCGGATTGATGTGAAGTCAGATGTTGACTCCATCCACCCCACTGAATTCTGCCATAACTGTTGGAGCATTATGCACAGGAAGTTCAGCAGTGCTCACAGTCAAGTCTACTGCCCAAGGAATGTGACCGTGGAGTGGCACCCCCACACACCGTCCTGTGACATCTGTTTTACTGCCCATCGGGAACTGAAGAGGAAG---AGACAT---CAGCCCAATGTGCAGCTCAGCAAGAAACTAAAAACTGTGCTCAACCATGCTAGACGGGACCGT---------CGCAAGAGA---ACTCAGGCTAGGGTCAGCAGC---AAGGAAGTCATGAAGAAGATCTCCAACTGCAGTAAGATTCATCTCAGTACCAAGCTTCTTGCAGTAGACTTCCCAGCACACTTTGTGAAATCCATCTCCTGCCAGATATGTGAACACATTCTGGCTGATCCGGTGGAGACCAGCTGTAAGCACCTATTTTGTAGAATCTGCATTCTCAGGTGCCTCAAAGTCATGGGCAGCTATTGTCCCTCCTGCCGATATCCATGCTTCCCTACTGACCTGGAGAGTCCAGTCAAGTCCTTTCTGAGCATCTTGAATTCTCTGATGGTGAAGTGTCCTGCCCAAGAGTGCAATGAGGAAGTGAGTCTAGAAAAATATAACCACCATGTCGCAAGCCACAAAGAAGCTAAAGAGACTTTGGTGCATATTAATAAAGGGGGCCGGCCTCGCCAGCATCTTCTGTCACTGACTCGAAGGGCTCAAAAACATCGGCTGAGGGAGCTCAAGATTCAAGTCAAAGAATTTGCTGACAAAGAAGAAGGTGGAGATGTGAAGTCTGTGTGCTTGACCTTGTTCCTGCTCGCACTGAGGGCGAGGAATGAGCACAGACAAGCTGATGAGCTGGAGGCCATCATGCAAGGTCGGGGCTCTGGTCTTCAACCAGCTGTTTGCTTGGCCATCCGTGTCAATACCTTCCTCAGCTGTAGCCAATACCATAAGATGTACAGGACCGTGAAAGCTATCACTGGGAGGCAGATTTTTCAGCCTTTGCATGCTCTTCGGAATGCCGAGAAGGTCCTTCTACCAGGCTACCACCCCTTTGAGTGGCAGCCCCCTCTGAAGAACGTGTCCTCCAGAACTGATGTTGGAATTATTGATGGGCTGTCTGGACTTGCCTCCTCTGTAGATGAATACCCAGTGGATACAATTGCAAAGAGGTTCCGCTATGACTCTGCTTTGGTGTCTGCTTTGATGGACATGGAAGAAGACATCTTGGAAGGCATGAGATCCCAAGATCTAGATGATTACCTGAATGGTCCCTTCACGGTGGTGGTAAAGGAGTCTTGCGATGGAATGGGGGATGTGAGTGAGAAGCATGGGAGTGGGCCCGCAGTTCCAGAAAAAGCAGTTCGGTTCTCTTTCACAGTCATGAGAATTACAATAGAGCATGGCTCTCAGAACGTGAAGGTATTTGAGGAACCCAAGCCCAATTCTGAACTGTGTTGCAAGCCACTGTGTCTTATGCTGGCAGATGAGTCTGACCACGAGACCCTTACTGCTATTCTCAGCCCCCTCATCGCTGAGAGGGAGGCCATGAAGAGCAGTGAATTAATGCTGGAGATGGGAGGCATCCCCAGGACTTTTAAGTTTATCTTCAGGGGCACTGGATATGATGAAAAA   [2016]
Notiomys_edwardsii               GAAAAGGCACCTGAAGAAGTGCAAAGGGAGAAG---TGTTCCTTGGAAGGGAACACTTACCGAGAGCAGTCTCCAGTACTTCCGGATAAACTT---------------------GCTGGTCAGAATTCAGTTCCAACTCAG---AGAGTATTGAAACTCCACCCTAAATTTTCAAAGAAATTCCAAGCTGATGGGAAGCCAAGAGACAAAGCAATTCACCAAGCCAGGCTTAGGCACTTCTGCCGCATCTGTGGGAATCCTTTCAAGAGTGATGGGCACAACCGGAGATACCCAGTCCATGGGCCTGTAGATGCTAAAACCCAGAGTCTTTTCCGAAAGAAGGAAAAGAGAGTCACTTCCTGGCCAGACCTCATTGCCAGGGTTTTCCGGATTGATGTGAAGGCAGATGTGGACTCCATCCACCCCACCGAATTCTGCCATAACTGTTGGAGCATTATGTACAGGAAGTTCCGTAGTGCCCCCTGCAAGGTCTACTTCCCAAGGAAAGCGACCATGGAGTGGCATCCTCATACACCATCCTGTGACATCTGCCTCACTGCCCACCGGGGACTCAAGAGGAAGAAGAGGCAT---CAGCTCAATGTGCAGCTTAGCAAGAAACTAAAAACTGTGCTCAACAAAGCGAAACAGGACCGT------CAGCGCAAGCGA---GCTCAGGCCAGGGTCAGCAGC---AAGGAAGTCATGCAGAAGATCTCTAACTGCAGTAAGATTCATCTCAGTACCAAGCTTCTTGCAGTGGACTTCCCAGCACACTTTGTGAAATCCATCTCCTGCCAGATATGTGAACACATTCTGGCTGACCCCGTAGAGACCAGCTGTAAGCACGTGTTTTGCAGAATCTGTATTCTCCGATGCCTCAAAGTCATGGGCAGCTATTGCCCTTCTTGCCGATATCCATGCTTCCCTACAGACCTGGAGAGTCCAGTGAAGTCCTTTCTGAACGTCTTGAATTCTCTAATGGTCAAGTGTCCTGCACAAGAGTGCAATGAAGAGGTGAGTCTGGAAAAGTATAACCACCATGTCTCAAGTCACAAAGAGTCTAAAGAAGCTTTGGTGCATATTAATAAAGGGGGCCGGCCTCGTCAGCATCTCTTGTCACTGACACGCAGGGCTCAGAAACACAGGCTGCGGGAACTCAAGATTCTTGTCAAAGAATTTGCTGACAAAGAAGAAGGTGGGGATGTGAAGTCTGTGTGCTTGACATTGTTCTTGTTGGCACTGAGGGCCAGGAATGAACACAAACAAGCTGATGAGTTAGAGGCCATCATGCAGGGGAGGGGCTCTGGTCTGCAACCAGCTGTTTGCTTGGCCATTCGTGTCAATACCTTCCTCAGCTGCAGCCAGTACCATAAGATGTACAGGACTGTGAAAGCCATCACTGGGAGACAGATCTTTCAGCCTTTACATGCTCTTCGCAATGCTGAGAAAGTCCTTCTGCCAGGCTACCACCCCTTTGAGTGGCAGCCTCCTCTGAAGAATGTGTCCTCCAGAACTGATGTTGGGATTATTGATGGACTGTCTGGACTTGCCTCTTCTGTGGATGAATACCCAGTAGATACCATTGCCAAGAGGTTCCGTTATGATTCTGCTTTGGTGTCTGCTTTGATGGACATGGAAGAAGACATTTTGGAAGGTATGAGATCCCAAGATCTTGATGATTACCTGAATGGTCCCTTCACTGTCGTGGTGAAGGAGTCATGTGATGGAATGGGGGATGTGAGTGAGAAGCATGGTAGTGGGCCTGCAGTTCCTGAAAAGGCCGTTCGTTTTTCATTCACAGTAATGAGAATTACCATAGAGCACGACTCACAGAACGTAAAAGTGTTTGAGGAACCCAAACCCAATTCTGAACTGTGTTGCAAGCCACTGTGTCTTATGCTGGCAGATGAATCTGACCACGAGACCCTGACTGCTATCCTAAGCCCCCTCATTGCTGAAAGGGAGGCCATGAAGAACAGCGAATTAATGCTGGAAATGGGAGGCATTCTCAGGACTTTCAAGTTCATCTTCAGGGGCACTGGGTATGATGAAAAA   [2022]
Notomys_fuscus                   -------------------CACAAAAGGAG------GAGTCCTCAGAGGGGAAACCTTATCTAGAGCAGTCTCCAGTAGTTCCAGATAAATCT---------------------AGTGGTCAGAACTCAGTTCTGACCCAA---CGAGCATTGAAACTCCACCCTAAATTTTCAAGGAAATTCCATGCTGATGCGAAGTCAAGCGACAAAGCAGTTCATCAAGCCAGACTTAGACACTTCTGCCGCATCTGCGGGAATCATTTCCAGAGTGACGGGCACAACCGGAGATACCCAGTCCATGGGCCTGTGGATGCTAAAACCCAAAGCCTTTTCCGAAGGAAGGAAAAAGGAGTCACTTCCTGGCCAGACCTCATTGCAAGGGTTTTCCGGGTTGATGTGAAGGCAGATATTGACTCCATCCACCCCACCGAATTCTGCCATAACTGTTGGAGCATTATGCACAGAAAGTTCAGCAGTGCCCACAGTCAGGTCTACTTCCCAAGGAATGTGACTGTGGAGTGGCAACCACACACACAGTCCTGTGACATCTGCTTCACTGCCCATCGGGGACTAAAGAGGAAG---AGACAC---CAGCCCAATGGGCAGCTCAGCAAGAAACTAAAAACTGTGCTCAACCATTCGAGACGTGACCAT---------YGCAAGAGA---ACTCAGGCTAGGGTCGCCAGC---AAGGAGGTCATGAAGAAGATCTCCAACTGCAGTAAGATTCATCTCAGTACCAAGCTTCTTGCAGTGGACTTCCCAGCACACTTTGTGAAATCCATCTCCTGCCAGATATGTGAACACATTCTGGCTGATCCCGTCGAGACCAGTTGTAAGCATCTATTTTGTAGGATCTGCATTCTCAGATGTCTCAAAGTCATGGGCAGTTATTGTCCCTCTTGCCGGTACCCATGCTTCCCTACGGACCTGGAGAGTCCGGTGAAGTCCTTTCTGAGCATCTTGAATTCTCTGATGGTGAAGTGTCCTGCACAAGAGTGCAGTGAGGAAGTGAGTCTGGAAAAATATAACCACCATGTCTCAAGCCACAAAGAATCTAAAGAGACTTTGGTGCATATTAATAAAGGGGGGCGGCCTCGCCAGCATCTCCTGTCGCTGACGCGAAGGGCTCAGAAACATCGGCTGAGGGAGCTCAAGATTCAAGTCAAAGAATTTGCTGACAAAGAAGAAGGTGGAGATGTGAAGTCTGTGTGCTTGACCTTGTTTCTGCTGGCCCTGAGGGCAAGAAATGAGCACAGACAGGCGGATGAACTAGAGGCTATCATGCAAGGCCGGGGCTCCGGGCTTCAACCAGCTGTTTGCTTGGCCATCCGTGTCAATACCTTCCTCAGCTGTAGCCAGTACCACAAGATGTACAGGACTGTGAAAGCTATCACTGGGAGGCAGATTTTCCAACCTTTGCATGCTCTTCGGAATGCTGAGAAAGTCCTTCTGCCAGGCTACCACCCCTTTGAGTGGCAGCCTCCTCTGAAGAATGTGTCCTCCAGAACAGATGTTGGAATTATTGATGGGCTGTCTGGACTTGCCTCCTCAGTAGATGAATACCCAGTAGATACAATTGCAAAGAGATTCCGCTATGACTCTGCTTTGGTGTCTGCTTTGATGGACATGGAAGAAGACATCTTGGAAGGCATGCGATCCCAAGATCTTGATGATTACCTGAATGGACCCTTCACAGTAGTGGTAAAGGAGTCTTGTGATGGGATGGGSGATGTGAGTGAGAAGCACGGCAGTGGGCCTGCCGTTCCAGAAAAGGCGGTTCGTTTCTCTTTCACAGTCATGAGAATCACGATAGAGCATGGCTCGCAGAACGTGAAGGTGTTTGAGGAACCCAAGCCCAATTCTGAACTGTGTTGCAAGCCATTGTGTCTTATGCTGGCAGATGAGTCTGACCACGAGACCCTTACTGCTATTCTAAGCCCCCTCATTGCTGAGAGGGAGGCGATGAAGAGCAGCGAATTACTGCTGGAGATGGGGGGCATCCCCAGGATTTTTAAGTTCGTCTTCAGGGgCACTGGATATGATGAAAAA   [1994]
Ochrotomys_nutali                GAAAAGGCACCCGAAGAACCACAGAAGGAGAAG---GGTCCCTCAGAGGGAAACCCTTACCTAGAGCAGTCTCCAGTAGTTCCGGATAAGCCT---------------------GGTGGTCAGAACTCAGTTCTGACTCAG---CGAGCATTAAAACTCCACCCTAAATTTTCAAAGAAATTCCATGCTGATGGGAAGTCAAAAGACAAAGYCATTCACCAAGCCAGGCTTAGACACTTCTGTCGCATCTGTGGGAATCCATTCAAGAGTGATGGGCACAACCGGAGATACCCAGTCCATGGGCCCGTGGATGCTAAAACCCAGAGCCTTTTCCGAAAGAAGGAAAAGAGAGTCACTTCCTGGCCTGACCTCATTGCCAGAGTTTTCCGGATTGATGTGAAGGCGGATGTTGACTCAATTCACCCCACTGAATTCTGCCATAACTGTTGGAGCATTATGTACAGGAAGTTCAGTAGTGCCCCCTGTGAGGTCTACTTCCCAAAGAATGCAACCATGGAGTGGCATCCCCACACACCATCCTGTGACATCTGCCTCACTGCCCATCGGGGACTCAAGAGGAAG---AGGCAT---CAGCCCAATGTGCAGCTCAGCAAGAAACTGAAAACTGTGCTCAACCAAGCGAGACGGGACCGT------CAGCGCAAGAGA---GCTCAGGCTAGGGCCAGCAGT---AAGGAAGTCATGAAGAAGATCTCCAACTGCAGTGGAATGCATCTCAGTACCAAACTTCTTGCAGTGGACTTCCCAGCACACTTTGTGAAATCCATCTCCTGCCAGATATGTGAACACATTCTGGCTGANNNNNNNNNNNNNNNNNNNNNNNNNNNNNNNNNNNNNNNNNNNNNNNNNNNNNNNNNNNNNNNNNNNNNNNNNNNNNNNNNNNNNNNNNNNNNNNNNNNNNNNNNNNNNNNNNNGGAGAGTCCAGTGAAGTCCTTTCTGAGCATCTTGAATTCTCTGGTCGTGAAGTGCCCCGCACAAGAGTGCAATGAGGAGGTGAGTCTGGAAAAATATAACCACCATGTCTCAAGCCACAAAGAGTCTAAAGAGACTTTGGTGCACATTAATAAAGGGGGCCGGCCTCGTCAACATCTCCTGTCGCTGACGCGCAGAGCTCAGAAACATAGGCTGAGGGAGCTCAAGATTCAAGTCAAAGAATTTGCTGACAAAGAAGAAGGTGGAGACGTGAAGTCCGTGTGCTTGACCTTGTTCCTGCTGGCACTGAGGGCCAGGAATGAGCACAGACAAGCTGATGAGCTAGAGGCCATCATGCAGGGGCGGGGCTCTGGTCTGCAACCAGCTGTTTGCTTGGCCATTCGTGTCAACACCTTCCTCAGCTGCAGCCAGTACCATAAGATGTACAGGACTGTGAAGGCCATCACTGGGAGGCAGATTTTCCAGCCTTTGCACGCTCTTCGAAATGCTGAGAAAGTCCTTCTGCCAGGCTACCACCCCTTTGAGTGGCAGCCCCCTCTGAAGAATGTGTCCTCCAGGACTGATGTGGGAATTATTGACGGGCTGTCTGGACTTGCCTCTTCCGTGGATGAATACCCAGTGGATACCATCGCAAAGAGGTTCCGCTATGACTCTGCCTTGGTGTCTGCTTTGATGGACATGGAAGAGGACATCTTGGAAGGCATGAGATCCCAAGATCTTGACGACTACCTGAACGGCCCCTTTACTGTAGTGGTAAAGGAGTCTTGCGATGGGATGGGGGATGTGAGTGAGAAGCATGGGAGCGGACCCGCAGTTCCAGAAAAGGCCGTTCGTTTTTCATTCACAGTAATGAGAATTACGGTAGAGCATGGCTCGCAGAATGTGAAGGTGTTCGAGGAACTCAAGCCCAACTCTGAGCTGTGCTGCAAGCCATTGTGTCTTATGCTGGCGGATGAGTCTGACCACGAGACCCTGACTGCCATCCTAAGCCCTCTCATTGCTGAAAGGGAGGCCATGAAGGGCAGCGAATTAATACTGGAGATGGGAGGCATTCCCAGGACTTTCAAGTTCGTCTTCAGGGGCACTGGATATGATGAAAAA   [2019]
Oecomys_bicolor                  GAAAAGGCACCTGAAGAAGTGCAAAGGGAGAAG---TGTTCCTTGGAAGGAAACACTTACCGAGAGCAGTCTCCAGTACTTCCGGATAAGCCT---------------------GCTGGTCAGAATTCAGTTCCGACTCAA---CGAGCATTGAAACTCCACCCTAAATTTTCAAAGAAATTCCAAGCTGATGGGAAGCCAAGAGACAAAGCAATTCACCAAGCCAGGCTTAGGCAGTTCTGCCGCATCTGTGGAAATCCTTTCAAGAGTGATGGGCACAACCGGAGATACCCAGTCCACGGGCCTGTGGATGYTAAAACCCAGAGCCTTTTCCGAAAGAAGGAAAAGAGAGTCACTTCCTGGCCAGACCTCATTGCCAGGGTTTTCCGGATTGATGTGAAGGCAGATGTGGACTCCATCCACCCCACCGAATTCTGCCATAACTGTTGGAGTATTATGTACAGGAAGTTCAGTAGTGCCCCCTGCAAGGTCTACTTCCCAAGGAATGCGACCATGGAGTGGCATCCTCATACACCATCCTGTGACATCTGCCTCACTGCTCACCGGGGACTCAAGAGGAAG---AGGCAT---CAGCCCAATGTGCAGCTTAGCAAGAAACTAAGAACTGTGCTCAACCAAGCGAGACGGGACCAG------CAGCGCAAGCGA---GCTCAGGCTAGGGTCAGCAGC---CAGGAAGTCATGCAGAAGATCTCCAACTGCAGTAAGATTCATCTCAGTACCAAGCTTCTTGCAGTGGACTTCCCAGCACACTTTGTGAAATCCATCTCCTGCCAGATATGTGAACACATTCTGGCTGACCCCGTGGAGACCAGCTGTAAGCACGTATTTTGCAGGATCTGTATTCTCCGATGCCTCAAAGTCATGGGCAGCTATTGCCCTTCTTGCCGATATCCATGCTTCCCTACTGACCTGGAGAGTCCAGTGAAGTCCTTCCTCAACATCTTGAATTCTCTAATGGTGAAGTGTCCTGCACAAGAGTGCAATGAAGAGGTGAGTCTGGAAAAGTATAACCACCATGTCTCAAGTCACAAAGAGTCTAAAGAAGCTTTGGTGCATATTAATAAAGGGGGCCGGCCTCGTCAGCATCTCCTGTCACTGACACGCAGGGCTCAGAAACATAGGCTGAGGGAGCTCAAGATTCAAGTCAAAGAATTTGCTGACAAAGAAGAAGGTGGGGATGTGAAGTCTGTGTGCCTGACGTTGTTCTTGTTGGCACTGAGGGCCAGGAATGAACACAGACAAGCTGATGAGTTAGAGGCCATCATGCAGGGGAGGGGCTCTGGTCTGCAACCGGCTGTTTGCTTGGCCATTCGTGTCAATACCTTCCTCAGCTGCAGCCAGTACCATAAGATGTACAGGACTGTGAAAGCCATCACTGGCAGACAGATCTTTCAGCCTTTACATGCTCTTCGCAATGCTGAGAAAGTCCTTCTGCCAGGTTACCACCCTTTTGAGTGGCAGCCCCCTCTGAAGAATGTGTCCTCCAGAACCGATGTTGGCATTATTGATGGACTGTCTGGACTTGCCTCTTCTGTGGATGAATACCCAGTAGATACCATCGCAAAGAGGTTCCGCTATGATTCTGCTTTGGTGTCTGCTTTGATGGACATGGAAGAAGACATCTTGGAAGGCATGAGATCCCAAGATCTTGATGATTACCTGAATGGCCCCTTCACTGTAGTGGTGAAGGAGTCTTGTGATGGCATGGGGGATGTGAGTGAGAAGCATGGGAGTGGGCCCGCAGTTCCTGAAAAGGCCGTTCGTTTTTCATTCACAGTAATGAGAATTACCATAGAGCATGGCTCACAGAATGTAAAAGTGTTTGAGGAACACAAACCCAATTCTGAATTGTGTTGCAAGCCACTGTGTCTTATGCTGGCAGATGAATCTGACCACGAGACCCTGACGGCTATCCTAAGCCCCCTCATTGCTGAAAGGGAGGCCATGAAGAGCAGCGAATTAATGCTGGAGATGGGAGGCATTCTCAGGACTTT-------------------------------------   [1982]
Oecomys_concolor                 GAAAAGGCACCTGAAGAAGTGCAAAGGGAGAAG---TGTTCCTTGGAAGGAAACTCTTACCGAGAGCAGTCTCCAGTACTTCCGGATAAGCCT---------------------GCTGGTCAGAATTCAGTTCCGACTCAA---CGAGCATTGAAACTCCACCCTAAATTTTCAAAGAAATTCCAAGCTGATGGGAAGCCAAGAGACAAAGCAATTCACCAAGCCAGGCTTAGGCACTTCTGCCGCATCTGTGGGAATCCTTTCAAGAGTGATGGGCACAACCGGAGATACCCAGTCCACGGGCCTGTGGATGCTAAAACCCAGAGCCTTTTCCGAAAGAAGGAAAAGAGAGTCACTTCCTGGCCAGACCTCATTGCCAGGGTTTTCCGGATTGATGTGAAGGCAGATGTGGACTCCATCCACCCCACCGAATTCTGCCATAACTGTTGGAGCATTATGTACAGGAAGTTCAGTAGTGCCCCCTGCAAGGTCTACTTCCCGAGGAATGCGACCATGGAGTGGCATCCTCATACACCATCCTGTGACATCTGCCTCACTGCTCACCGGGGACTCAAGAGGAAG---AGGCAT---CAGCCCAATGTGCAGCTTAGCAAGAAACTAAGAACTGTGCTCAACCAAGCGAGACGGGACCGT------CAGCGCAAGCGA---GCTCAGGCTAGGGTCAGCAGC---CAGGAAGTCATGCAGAAGATCTCCAACTGCAGTAAGATTCATCTCAGTACCAAGCTTCTTGCAGTGGACTTCCCAGCACACTTTGTGAAATCCATCTCCTGCCAGATATGTGAACACATTCTGGCTGACCCCGTGGAGACCAGCTGTAAGCATGTATTTTGCAGGATCTGTATTCTCCGATGCCTCAAAGTCATGGGCAGCTATTGCCCTTCTTGCCGATATCCGTGCTTCCCTACTGACCTGGAGAGTCCAGTGAAGTCCTTCCTCAACATCTTGAATTCTCTAATGGTGAAGTGTCCTGCACAAGAGTGCAATGAAGAGGTGAGTCTGGAAAAGTATAACCACCATGTCTCAAGTCACAAAGAGTCTAAAGAAGCTTTGGTGCATATTAATAAAGGGGGCCGGCCTCGTCAGCATCTCCTGTCACTGACACGCAGGGCTCAGAAACATAGGCTGAGGGAGCTCAAGATTCAAGTCAAAGAATTTGCTGACAAAGAAGAAGGTGGAGATGTGAAGTCTGTGTGCTTGACGTTGTTCTTGTTGGCACTGAGGGCCAGGAATGAACACAGACAAGCTGATGAGTTAGAGGCCATCATGCAGGGGAGGGGCTCTGGTCTGCAACCGGCTGTTTGCTTGGCCATTCGTGTCAATACCTTCCTCAGCTGCAGCCAATACCATAAGATGTACAGGACTGTGAAAGCCATCACTGGCAGACAGATCTTTCAGCCTTTACATGCTCTTCGCAATGCTGAGAGAGTCCTTCTGCCAGGTTACCACCCTTTTGAGTGGCAGCCCCCTCTGAAGAATGTGTCCTCCAGAACCGATGTTGGCATTATTGATGGACTGTCTGGACTTGCCTCTTCTGTGGATGAATACCCAGTAGATACCATCGCAAAGAGGTTCCGCTATGATTCTGCTTTGGTGTCTGCTTTGATGGACATGGAAGAAGACATCTTGGAAGGCATGAGATCCCAAGATCTTGATGATTACCTGAATGGCCCCTTCACTGTAGTGGTGAAGGAGTCTTGTGATGGCATGGGGGATGTGAGTGAGAAGCACGGGAGTGGGCCCGCAGTTCCTGAAAAGGCCGTTCGGTTTTCATTCACAGTAATGAGAATTACCATAGAGCACGGCTCGCAGAATGTAAAAGTGTTTGAGGAACCCAAACCCAATTCTGAATTGTGTTGCAAGCCACTGTGTCTTATGCTGGCAGATGAATCTGACCACGAGACCCTGACGGCTATCCTAAGCCCCCTCATTGCTGAAAGGGAGGCCATGAAAAGCAGTGAATTAATGCTGGAGATGGGAGGCATTCTCAGGACTTTCAAGTTCATCTTCAGGGGCACTGGATATGATGAAAAA   [2019]
Oecomys_superans                 GAAAAGGCACCTGAAGAAGTGCAAAGGGAGAAG---TGTTCCTTGGAAGGAAACTCTTACAGAGAGCAGTCTCCAGTACTTCCGGATAAGCCT---------------------GCTGGTCAGAATTCAGTTCCGACTCAA---CGAGCATTGAAACTCCACCCTAAATTTTCAAAGAAATTCCAAGCTGATGGGAAGCCAAGAGACAAAGCAATTCACCAAGCCAGGCTTAGGTACTTCTGCCGCATCTGTGGGAATCCTTTCAAGAGTGATGGGCACAACCGGAGATACCCAGTCCACGGGCCTGTGGATGCTAAAACCCAGAGCCTTTTCCGAAAGAAGGAAAAGAGAGTCACTTCCTGGCCAGACCTCATTGCCAGGGTTTTCCGGATTGATGTGAAGGCAGATGTGGACTCCATCCACCCCACCGAATTCTGCCATAACTGTTGGAGCATTATGTACAGGAAGTTCAGTAGTGCCCCCTGCAAAGTCTACTTCCCAAGGAATGCGACCGTGGAGTGGCATCCTCATACACCATCCTGTGACATCTGCCTCACTGCTCACCGGGGACTCAAGAGGAAG---AGGCAT---CAGCCCAATGTGCAGCTTAGCAAGAAACTAAGAACTGTGCTCAACCAAGCGAGACGGGACCGT------CAGCGCAAGCGA---GCTCAGGCTAGGGTCAGCAGC---CAGGAAGTCATGCAGAAGATCTCCAACTGCAGTAAGATTCATCTCAGTACCAAGCTTCTTGCAGTGGACTTCCCAGCACACTTTGTGAAATCCATCTCCTGCCAGATATGTGAACACATTCTGGCTGACCCCGTGGAGACCAGCTGTAAGCACGTATTTTGCAGGATCTGTATTCTCCGATGCCTCAAAGTCATGGGCAGCTATTGCCCTTCTTGTCGATATCCGTGCTTCCCTACTGACCTGGAGAGTCCAGTGAAGTCCTTCCTCAACATCTTGAATTCTCTAATGGTGAAGTGTCCTGCACAAGAGTGCAATGAAGAGGTGAGTCTGGAAAAGTATAACCACCATGTCTCAAGTCACAAAGAGTCTAAAGAAGCTTTGGTGCATATTAATAAAGGGGGCCGGCCTCGTCAGCATCTCCTGTCACTGACACGCAGGGCTCAGAAACATAGGCTGAGGGAGCTCAAGATTCAAGTCAAAGAATTTGCTGACAAAGAAGAAGGTGGGGATGTGAAGTCTGTGTGCTTGACGTTGTTCTTGTTGGCACTGAGGGCCAGGAATGAACACAGACAAGCTGATGAGTTAGAGGCCATCATGCAGGGGAGGGGCTCTGGTCTGCAACCAGCTGTTTGCTTGGCCATTCGTGTCAATACCTTCCTCAGCTGCAGCCAATAYCAYAA----------------------------------------------------------------------------------------------------------------------------------------------------------------------------------------------------------------------------------------------------------------------------------------------------------------------------------------------------------------------------------------------------------------------------------------------------------------------------------------------------------------------------------------------------------------------------------------------------------------------------------------------------------------------------------------------------------   [1337]
Oenomys_hypoxanthus              GAAAAGGCACCAGAAGAAGCACAAAAGGAGAAG---GATTTCTCAGAGGGGAAACCTTATCTAGAGCAGTCTCCAGCAGTTCCAGATAAGCCT---------------------GGCAGTCAGAATTCAGTTCTGACCCAA---CGAGCRTTGAAACTCCACCCAAAATTTTCAAAGAAATTCCATGCTGATGGAAAGTCAAGCGACAAAGCCATTCACCAAGCCAGGCTTAGACACTTCTGCCGCATCTGTGGGAATCGTTTCAAGAGTGATGAGCAGACCCGGAGATACCCAGTCCACGGGCCCGTGGACGCTAAAACCCAAAGCCTTTTCCGAAAGAAGGAAAAAAGAGTCACTTCCTGGCCAGACCTCATTGCCAGGGTTTTCCGGATTGATGTGAAGGTAGATGTCGATTCCGTCCACCCCACCGAATTCTGCCATAACTGCTGGAGCATTATGAACAGAAAGTTCAGCAGTGCCCACAGTCAGGTCTACTTCCCAAGGAATGTGACTGTGGAGTGGCACCCCCACACACCATCCTGTGACATCTGCTTCACTGCCCGTCGGGGACTGAAGAGGAAG---AGACAT---CAACCCAATGTGCAGCTCAGCAAGAAACTAAAAACTGTGCTCCACCATGTGAGACGGGATCGT---------CGCAAGAGA---ACTCAGGCTAGGGTCAGCAGC---AAGGAAGTCATGAAGAAGATCTCCAACTGCAGTAAGATTCATCTCAGTACCAAGCTTCTTGCAGTGGACTTCCCAGCACACTTTGTGAAATCCATCTCCTGCCAGATATGTGAACACATTCTGGCTGATCCCGTGGAGACCAGCTGTAAGCACCTATTTTGTAGGATCTGCCTTCTCAGATGCCTCAAAGTGATGGGCAGCTATTGTCCCTCTTGCCGATATCCATGCTTCCCTACTGACCTGGAGAGTCCGGTGAAGTCCTTCCTGAGCATCTTGAATTCTCTGACGGTGAAGTGTCCTGCACAAGAGTGCAACGAGGAAGTGAGTCTGGAAAAATATAACCACCATGTCTCAAGCCACAAAGAATCTAAAGAGACTTTGGTACACATTAATAAAGGGGGCCGGCCTCGCCAGCATCTCCTGTCACTGACACGAAGGGCGCAGAAACATCGGCTGAGGGAGCTCAAGATTCAAGTCAAAGAATTTGCTGACAAAGAAGAAGGTGGAGACGTGAAGTCTGTGTGCCTGACCTTGTTCCTGCTGGCACTGAGGGCGAGAAATGAGCACAGGCAAGCCGATGAGCTAGAGGCTATCATGCAAGGCCGGGGCTCCGGTCTTCAACCAGCTGTTTGCTTGGCCATCCGTGTCAATACTTTCCTCAGTTGTAGCCAGTACCATAAGATGTACAGGACTGTGAAAGCTATCACCGGGAGGCAGATTTTTCAACCTTTGCATGCTCTTCGGAATGCCGAGAAAGTCCTTCTGCCAGGCTACCACCCCTTTGAGTGGCAGCCCCCTCTGAAGAATGTGTCCTCCAGAACTGATGTTGGAATTATTGATGGGCTGTCTGGACTTGCCTCCTCTGTAGATGAATACCCAGTAGATACCATTGCAAAGAGGTTCCGCTATGACTCTGCTTTGGTGTCTGCTTTGATGGACATGGAAGAAGACATCTTGGAAGGCATGAGATCCCAAGACCTTGATGACTATCTGAATGGTCCCTTCACAGTGGTGGTAAAGGAGTCTTGCGATGGAATGGGGGATGTGAGTGAGAAGCATGGGAGTGGGCCCGCGGTTCCAGAAAAGGCAGTTCGTTTCTCTTTCACAGTCATGAGAATTACAATAGAGCATGGCTCGCAGAACGTGAAGGTGTTTGAGGAACCCAAGCCCAATTCTGAATTGTGTTGCAAGCCATTGTGCCTTATGCTGGCAGATGAGTCTGACCACGAGACCCTTACTGCTATTTTAAGCCCCCTCATTGCTGAGAGGGAGGCCATGAAGAGCAGTGAATTAATGCTGGAGATGGGAGGCATCCCCAGGACTTTTAAGTTCATCTTCAGGGGCACTGGATATGATGAAAAA   [2016]
Oligoryzomys_fulvescens          GAAAAGGCACCTGAAGGAGAGCAAAGGGAGAAG---TGTTCCTCGGAAGGAAACACTTTCCGAGAGCAGTCTCCAGTACTTCCGGAGAAGCCT---------------------GCAGGTCAGAATTCAGTTCCGACTCAA---CGAGCATTGAAACCCCACCCTAAATTTTCAAAGAAATTCCAAGCTGATGGGAAGCCAAGAGACAAAGCAATTCACCAAGCCAGGCTTAGGCACTTCTGCCGCATCTGTGGGAATCCTTTCAAGAGTGATGGGCACAAGCGGAGATACCCAGTCCATGGACCTGTGGATGCTAAAACCCAGAGCCTTTTCCGAAAGAAGGAAAAGAGAGTCACTTCCTGGCCAGACCTCATTGCCAGGGTTTTCCGGATTGATGTGAAGGCAGATGTGGACTCCATCCACCCCACCGAATTCTGCCATAACTGTTGGAGCATTATGTACAGGAAGTTCAGTAGTGCCCCCTGCAAGGTCTACTTCCGAAGGAATGAGACCATGGAGTGGCATCCTCATACACCATCCTGTGACATCTGTCTCCCTGCTCACCGGGGACTCAAGAGGAAG---AGGCAT---CAGCCCAATGTGCAGCTTAGCAAGAAACTAAAAACTGTGCTCAACCAAGCGAGACGGGACCGT------CAGCGCAAGCAA---GCTCAGGCTGGGGTCAGCAGC---AAGGAAGTCATGCAGAAGATCTCCAACTGCAGTAACATTCATCTCAGTACCAAGCTTCTTGCAGTGGACTTCCCAGCACACTTTGtGAAATCCATCTCCTGCCAGATATGTGAACACATTCTGGCTGACCCCGTGGAGACCAGCTGTAAGCACGTATTTTGCAGGATCTGTATTCTCCGATGCCTCAAAGTCATGGGCAGCTATTGCCCCTCTTGCCGATATCCATGCTTCCCTACGGACCTGGAGAGTCCGGTGAAGTCCTTTCTGAACATCTTGAATTCTCTAGTGGTGAAGTGCCCTGCACAAGAGTGCAATGAAGAGGTGAGTCTGGAAAAGTATAACCACCACGTCTCAAGTCACAAAGAGTCTAAAGAAGCTTTGGTGCACATTAATAAAGGGGGCCGGCCTCGTCAGCATCTCCTGTCACTGACACGCAGGGCTCAGAAACACAGGCTGAGGGAGCTCAAGATTCAAGTCAAAGAATTTGCTGACAAAGAAGAAGGTGGGGACGTGAAGTCTGTGTGCTTGACGTTGTTCTTGTTGGCACTGAGGGCCCGGAATGAACACAG-------------------------------------------------------------------------------------------------------------------------------------------------------------------------------------------------------------------------------------------------------------------------------------------------------------------------------------------------------------------------------------------------------------------------------------------------------------------------------------------------------------------------------------------------------------------------------------------------------------------------------------------------------------------------------------------------------------------------------------------------------------------------------------------------------------------------   [1226]
Oligoryzomys_longicaudatus       GAAAAGGCACCTGAAGGAGAGCAAAGGGAGAAG---TGTTCCTCGGAAGGAAACACTTTCCGAGAGCAGTCTCCAGTACTTCCGGATAAGCCT---------------------GCAGGTCAGAATTCAGTTCCGACTCAA---CGAGCATTGAAACCCCACCCTAAATTTTCAAAGAAATTCCAAGCTGATGGGAAGCCAAGAGACAAAGCAATTCACCAAGCCAGGCTTAGGCACTTCTGCCGCATCTGTGGGAATCCTTTCAAGAGTGATGGGCACAAGCGGAGATACCCAGTCCATGGACCTGTGGATGCTAAAACCCAGAGCCTTTTCCGAAAGAAGGAAAAGAGAGTCACTTCCTGGCCAGACCTCATTGCCAGGGTTTTCCAGATTGATGTGAAGGCAGATGTGGACTCCATCCACCCCACCGAATTCTGCCATAACTGTTGGAGCATTATGTACAGGAAGTTCAGTAGTGCCCCCTGCAAGGTCTACTTCCGAAGGAATGAGACCATGGAGTGGCATCCTCACACACCATCCTGTGACATCTGTCTCCCTGCTCACCGGGGACTCAAGAGGAAG---AGGTAT---CAGCCCAATGTGCAGCTTAGCAAGAAACTAAAAACTGTGCTCAACCAAGCGAGACGGGACCGT------CAGCGCAAGCGA---GCTCAGGCTGGGGTCAGCAGC---AAGGAAGTCATGCAGAAGATCTCCAACTGCAGTAACATTCATCTCAGTACCAAGCTTCTTGCAGTGGACTTCCCAGCACACTTTGTGAAATCCATCTCCTGCCAGATATGTGAACACATTCTGGCTGACCCCGTGGAGACCAGCTGTAAGCACGTATTTTGCAGGATCTGTATTCTCCGATGCCTCAAAGTCATGGGCAGCTATTGCCCCTCTTGCCGATATCCATGCTTCCCTACGGACCTGGAGAGTCCGGTGAAGTCCTTTCTGAACATCTTGAATTCTCTAGTGGTGAAGTGCCCTGCACAAGAGTGCAATGAAGAGGTGAGTCTGGAAAAGTATAACCACCACGTCTCAAGTCACAAAGAGTCTAAAGAAGCTTTGGTGCACATTAATAAAGGGGGCCGGCCTCGTCAGCATCTCCTGTCACTGACACGCAGGGCTCAGAAACATAGGCTGAGGGAGCTCAAGATTCAAGTCAAAGAATTTGCTGACAAAGAAGAAGGTGGGGACGTGAAGTCTGTGTGCTTGACGTTGTTCTTGTTGGCACTGAGGGCCCGGAATGAACACAGACAAGCTGATGAGTTAGAGGCCATCATGCAGGGGAGGGGCTCTGGTCTGCAACCAGCCGTTTGCTTGGCCATTCGTGTCAATACCTTCCTCAGCTGCAGCCAATACCATAAGATGTACAGGACGGTGAAAGCCATCACTGGGAGGCAGATCTTCCAGCCTCTACATGCTCTTCGCAATGCTGAGAAAGTCCTTCTGCCGGGTTACCACCCTTTTGAGTGGCAGCCCCCTCTGAAGAATGTGTCCTCCAGAACTGATGTTGGGATTATTGATGGACTGTCTGGACTTGCCTCTTCTGTGGATGAATACCCCRTAGATACCATCGCAAAGAGGTTCCGCTATGACTCTGCTTTGGTGTCTGCTTTGATGGACATGGAAGAAGACATCTTGGAAGGCATGAGATGCCAAGAYCTTGATGATTACCTGAATGGCCCCTTCACTGTAGTGGTGAAGGAGTCTTGTGACGGCATGGGGGATGTGAGTGAGAAGCACGGGAGTGGGCCCGCAGTTCCGGAAAAGGCCGTTCGGTTTTCATTCACAGTAATGAGAATTACCATAGAGCACGGCTCACAGAATGTAAAAGTGTTTGAGGAACACAAACCCAATTCTGAATTGTGTTGCAAGCCACTGTGTCTTATGCTGGCAGATGAATCTGACCACGAGACCCTGACTGCTATCCTAAGCCCCCTCATTGCTGAAAGGGAGGCCATGAAGAGCAGCGAATTGATGCTGGAGATGGGAGGCATTCTCAGGACTTTCAAGTTCATCTTCAGGGGCACTGGATATGATGAAAAA   [2019]
Oligoryzomys_microtis            GAAAAGGCACCTGAAGAAGAGCAAAGGGAGAAG---TGTTCCTCGGAAAAAAACACTTTCCGAGAGCAGTCTCCAGTACTTCCGGASAAGCCT---------------------GCAGGTCAGAATTCAGTTCTGACTCAA---CGAGCATTGAAACCCCACCCTAAATTTTCAAAGAAATTCCAAGCTGATGGGAAGCCAAGAGACAAAGCAATTCACCAAGCTAGGCTTAGGCACTTCTGCCGCATCTGTGGGAATCCTTTCAAGAGTGATGGGCGCAAGCGGAGATACCCAGTCCATGGACCTGTGGATGCTAAAACCCAGAGCCTTTTCCGAAAGAAGGAAAAGAGAGTCACTTCCTGGCCAGACCTCATTGCCAGGGTTTTCCGGATTGATGTGAAGGCAGATGTGGACTCCATCCACCCCACCGAATTCTGCCATAACTGTTGGAGCATTATGTACAGGAAGTTCAGTAGTGCCCCCTGCAAGGTCTACTTCCGAAGGAATGAGACCATGGAGTGGCATCCTCATACACCATCCTGTGACATCTGCCTCCCTGCTCACCGGGGACTCAAGAGGAAG---AGGCAT---CAGCCCAATGTGCAGCTTAGCAAGAAACTAAAAACTGTGCTCAACCAAGCGAGACGGGACCGT------CAGCGCAAGCGA---GCTCAGGCTAGGGTCAGCAGC---AAGGAAGTCATGCAGAAGATCTCCAACTGCARTAACATTCATCTCAGTACCAAGCTTCTGGCAGTGGACTTCCCAGCACACTTTGTGAAATCCATCTCCTGCCAGATATGTGAGCACATTCTGGCTGACCCCGTGGAGACCAGCTGTAAGCACGTATTTTGCAGGATCTGTATTCTCCGATGTCTCAAAGTCATGGGCAGCTATTGCCCTTCTTGCCGATATCCATGCTTCCCTACGGACCTGGAGAGTCCGGTGAAGTCCTTTCTGAACATCTTGAATTCTCTAATGGTGAAGTGCCCTGCACAAGAGTGCAATGAAGAGGTGAGTCTGGAAAAGTATAACCACCACGTCTCAAGTCACAAAGAGTCTAAAGAAGCTTTGGTGCACATTAATAAAGGGGGCCGGCCTCGTCAGCATCTCCTGTCACTGACACGCAGGGCTCAGAAACATAGGCTGAGGGAGCTCAAGATTCAAGTTAAAGAATTTGCTGACAAAGAAGAAGGTGGAGATGTGAAGTCTGTGTGCTTGACGTTGTTTTTATTGGCACTGAGGGCCCGGAATGAACACAGACAAGCTGATGAGTTAGAGGCCATCATGCAGGGGAGGGGCTCTGGTCTGCAACCAGCCGTTTGCTTGGCCATTCGTGTCAATACCTTCCTCAGCTGCAGCCAG------------------------------------------------------------------------------------------------------------------------------------------------------------------------------------------------------------------------------------------------------------------------------------------------------------------------------------------------------------------------------------------------------------------------------------------------------------------------------------------------------------------------------------------------------------------------------------------------------------------------------------------------------------------------------------------------------------------   [1329]
Ondatra_zibethicus               ---------CCTGAAGAAGCCCAAAAGGAGAAG---GGTCCCTCAGAGGGGAACCCTTGCCTAGAGCAGTCTCCGGTAGTTCCGGACAAGCCT---------------------GGTGGTCAGAATCCAGCTCCGACTCAA---CGAGCACTGAAACTACATCCCAAATTTTCAAAGAAATTCCATGCTGATGGGAAGTCAAGAGACAAAACAATTCACCAAGCCAGGCTTAGACACTTCTGCCGCATCTGTGGGAATCCTTTCAAGGGTGATGGGCACAACCGGAGATACCCAGTCCATGGGCCTGTGGATGCCAAAACCCAAAGCCTTTTCCGAAAGAAGGAAAAGAGAGTCACTTCCTGGCCAGTCCTCATTGCCAGAGTTTTCCGGATTGATGTGAAGGCGGATGTTGACTCGATTCACCCCACTGAGTTCTGCCACAACTGTTGGAGCATTATGTACAGGAAGTTCAGTAGTGCCCCCTGTGAGGTCTACTTCCCAAGGAACGCGACCATGGAGTGGCATCCCCACACAGCATCCTGTGACATCTGCCTCCCTAGCCACCAGGGACTCAAGAGGAAG---AGGCAC---CAGCCCAATGTGCAGCTCAGCAAGAAACTAAAAACTGTGCTTAACCAAGCGAGACGGGACCGT------CAGCGCAAGAGA---GCTCAGGTTAGGGTCAGCAGT---AAGGAAGTCATGAAGAAGCTCTCTAACTGCAGTAAGATTCATCTGAGTACCAAACTTCTTGCAGTGGACTTCCCAGCACCCTTTGTGAAAGCCATCTCCTGCCAGATATGTGAACACATTCTGGCTGACCCCGTGGAGACCACCTGTAAGCATGTATTTTGCAGGATCTGCATTCTCCGATGTCTCAAAGTCATGGGCAGCTATTGTCCCTCTTGCAGATATCCGTGCTTCCCTACTGACCTGGAGAGTCCAGTGAAGTCCTTTCTGAACATCTTGAATTCTCTGATGGTGAAGTGTCCTGCACAAGAGTGTGATGAGGAGGTGAGTCTGGAAAAGTATAACCACCATGTCTCAAGCCACAAAGAGTCCAAAGAGACTTTGGTGCATATTAATAAAGGGGGCCGGCCTCGTCAACATCTCTTGTCACTGACACGCAGGGCTCAGAAACATAGGCTGAGGGAACTCAAGATTCAAGTCAAGGAATTTGCTGACAAAGAAGAAGGTGGAGATGTGAAGTCTGTGTGCTTGACTTTGTTCCTGCTGGCGCTGAGGGCCAGGAATGAACACAGACAAGCTGATGAGTTAGAGGCCATCATGCAGGGGCGGGGCTCTGGTCTGCAACCAGCTGTTTGCTTGGCCATACGTGTCAATACTTTCCTCAGCTGCAGCCAGTACCATAAGATGTACAGAACTGTGAAAGCCATCACTGGGAGGCAGATTTTTCAGCCTCTGCATGCTCTTCGAAATGCTGAGAAAATCCTTCTGCCAGGCTACCACGCCTTTGAGTGGCAGCCCCCTCTGAAGAATGTGTCCTCCAGAACGGATGTTGGCATTATCGATGGGCTGTCGGGACTTGCCTCCTCTGTGGATGAGTATCCAGTGGATACCATCGCAAAGAGGTTCCGCTATGATTCTGCTTTGGTGTCTGCTTTGATGGACATGGAAAAAAACATCTTGGAAGGAATGAGATCCCAAGATCTTGATNNNNNNNNNNNNNNNNNNNNNNNNNNNNNNNNNNNNNNNNNNNNNNNNNNNNNNNNNNNNNNNNNNNNNNNNNNNNNNNNNNNNNNNNNNNNNNNNNNNNNNNNNNNNNNNNNNNNNNNNNNNNNNNNNNNNNNNNNNNNNNNNNNNNNNNNNNNNNNNNNNNNNNNNNNNNNNNNNNNNNNNNNNNNNNNNNNNNNNNNNNNNNNNNNNNNNNNNNNNNNNNNNNNNNNNNNNNNNNNNNNNNNNNNNNNNNNNNNNNNNNNNNNNNNNNNNNNNNNNNNNNNNNNNNNNNNNNNNNNNNNNNNNNNNNNGCTGGAGATGGGGGGCATCCTCAGGACTTTCAGGTTCATCTTCAGGGGCACTGGATATGATGAAAAA   [2010]
Onychomys_leucogaster            GAAAAGGCACCTGAAGAAGCACAAAAGGAGAAG---GGTTCCTCAGAGGGGAACCCTTACCTAGAGCAGTCTCCAGTAGTTCCAGACAAGCCT---------------------GGTGGTCAGAAATCAGTTCTGACTCAG---CGAGCTTTGAAACTCCACCCTAAATTTTCAAAGAAATTCCATGCTGATGGGAAGTCAAGAGACAAAGCAATTCACCAAGCCAGGCTTAGACACTTCTGCCGCATTTGTGGAAACCCATTCAAGAGTGATGGGCACAACCGGAGATACCCAGTCCATGGGCCCGTGGATGCTAAAACCCAAAGCCTTTTCCGAAAGAAGGAAAAGAGAGTGACTTCCTGGCCAGACCTCATTGCCAGAGTTTTCCGGATTGATGTGAAGGCAGATGTTGACTCGATCCACCCCACTGAATTCTGCCATAACTGTTGGAGCATTATGTACAGGAAGTTCAGTAGTGCCCCCTGTGAGGTCTACTTCCCAAGGAATGTGACCACGGAGTGGCATCCCCACTCACCATCCTGTGACATCTGCCTCACTGCCCACGGGGGACTCAAGAGGAAG---AGGCAT---CAGCCCAATGTGCAGCTCAGCAAGAAACTAAAATCTGTGCTCAACCAAGCGAGACGGGACCGT------CAGCGCAAGAGA---GCTCAGGCTAGGGCCAGCAGT---AAGGAAGTCATGAAGAAGATCTCTAACTGCAATAAGATTCATCTCAGTACCAAGCTTCTTGCAGTGGACTTCCCAGCACACTTCGTGAAATCCATCTCCTGCCAGATATGTGAACACATTCTGGCTGACCCCGTGGAGACCAGCTGTAAGCACGTGTTTTGCAGGATTTGCATCCTCCGATGTCTCAAAGTCATGGGCAGCTATTGTCCTTCTTGCCGATACCCATGCTTCCCTACTGACCTGGAGAGTCCAGTGAAGTCCTTTCTGAACATCTTGAATTCGCTGATGGTTAAGTGTCCTGCACAAGAGTGCAACGAGGAGGTGAGTCTGGAAAAATATAACCATCATGTCTCAAGCCACAAAGAGTCTAAAGAGGCTTTGGTGCATATTAATAAAGGGGGCCGGCCTCGTCAACACCTCCTGTCACTGACACGCAGGGCTCAGAAACATAGACTCAGGGAGCTCAAGATTCAAGTCAAAGAATTTGCTGACAAAGAAGAAGGTGGRGATGTGAAGTCTGTGTGCTTGACATTGTTCCTGCTGGCACTGAGGGCCAGGAATGAACACAGACAAGCCGATGAGCTAGAGGCCATTATGCAGGGGCGGGGCTCTGGTCTGCAACCAGCTGTTTGCTTGGCCATCCGGGTCAATACCTTCCTCAGCTGCAGCCAGTACCATAAGATGTACAGGACTGTGAAAGCCATCACTGGGAGGCAGATTTTTCAGCCTCTGCATGCTCTTCGAAATGCAGAGAAAGTCCTTCTGCCAGGCTACCATCCCTTTGAGTGGCAGCCCCCTCTGAAGAATGTGTCCTCCAGAACTGATGTTGGAATTATTGATGGGCTGTCTGGACTTGCCTCTTCTGTGGATGAATACCCGGTGGATACCATTGCAAAGAGGTTCCGCTATGACTCTGCTTTGGTGTCTGCTTTGATGGACATGGAAGAAGACATCTTGGAAGGCATGAGATCCCAAGATCTTGATGACTACCTGAATGGTCCCTTCACTGTAGTGGTAAAGGAGTCTTGTGATGGAATGGGGGATGTGAGTGAGAAGCATGGGAGTGGGCCTGCAGTTCCAGAAAAGGCAGTTCGTTTTTCATTCACGGTAATGAGAGTTACGGTAGAGCATGGTTCGCAGAATGTGAAGGTATTTGAGGAACCCAAGCCCAATTCTGAACTGTGCTGCAAGCCATTGTGTCTTATGCTGGCAGATGAGTCTGACCATGAGACCCTGACTGCCATCCTAAGCCCTCTCATTGCTGAAAGGGAGGCCATGAAGGGCAGTGAATTAATACTGGAGATGGGAGGCATCCCCAGGACTTTTAAGTTCATCTTCAGGGGCACTGGATATGATGAAAAA   [2019]
Oryzomys_palustris               GAAAAGGCACCTGAAGAAGTGCAAAGAGAGAAG---TGTTCCTTGGAAGGAAACACTTACCGAGAGCAGTCTTCAGTACTTCCGGATAAGCCT---------------------GCGGGTCAGAGTTCAGTTCCAACTCAA---CGAACATTGAAACTCCACCCTAAATTTTCAAAAAAATTCCAAGCTGATGGGAAGCCAAGAGACAAAGCAATTCACCAAGCCAAGCTTAGGCACTTCTGCCGCATCTGTGGGAATCCTTTCAAGAGTGATGGGCACAACCGGAGATACCCGGTCCATGGGCCTGTGGATGCTAAAACCCAGAGCCTTTTCCGAAAGAAGGAAAAGAGAGTCACTTCCTGGCCAGACCTCATTGCCAGGGTTTTCCGGATTGATGTGAAGGCAGATGTGGACTCCATCCACCCCACCGAATTCTGCCATAACTGTTGGAGGATTATGTACAGGAAGTTCAGTAGTGCCCCCTGCGAGGTCTACTTCCCAAGGAATGTGACCATGGAGTGGCATCCTCATACACCTTCCTGTGACATCTGCCTCACTGCTCACCGGGGACTCAAGAGGAAG---AGGCAT---CAGTCCAATGTGCAGCTTAGYAARAAACTAAAAACTGTGCTCAACCAAGCGAGACGGGACCGT------CAGCGCAAGCGA---GCTCAGGCTAGGGTCAGCCCC---AAGGAAGTCATGCAGAAGATCTCCAACTGCACTAAGATTCATCTCAGTACCAAGCTTCTTGCAGTGGACTTCCCAGCACACTTTGTGAAATCCATCTCCTGCCAGATATGTGAACATATTCTGGCTGACCCCGTGGAGACCAGCTGTAAGCACGTATTTTGCAGGATCTGTATTCTCCGATGCCTCAAAGTCATGGGCAGCTATTGCCCTTCTTGCCGCTATCCATGCTTCCCTACTGACCTGGARAGTCCAGTGAAGTCCTTTCTGAACATCTTGAATTCTCTAATGGTGAAGTGTCCTGCACAAGAGTGCAATGAAGAGGTGAGTCTGGAAAAGTATAACCACCATGTCTCAAGTCACAAAGAGTCTAAAGAAGCTTTGGTGCATATTAATAAAGGAGGCCGGCCTCGTCAGCATCTTCTGTCACTGACACGCAGGGCTCAGAAACATAGGCTGAGGGAGCTCAAGATTCAAGTCAAAGAATTTGCTGACAAAGAAGAAGGTGGGGATGTGAAGTCTGTGTGCTTGACGTTGTTCCTGTTGGCACTGAGGGCCAGGAATGAACACAGACAAGCTGATGAGTTAGAGGCCATCATGCAGGGGAGGGGCTCTGGTCTGCAACCAGCTGTTTGCTTGGCCATTCGTGTCAATACCTTCCTCAGCTGCAGCCAGTACCATAAGATGTACAGGACTGTGAAAGCCATCACTGGGAGACAGATCTTCCAGCCTTTACATGCTCTTCGCAATGCTGAGAAAGTCCTTCTGCCAGGTTACCACCCTTTTGAGTGGCAGCCCCCTCTGAAGAATGTGTCCTCCAGAACTGATGTTGGGATTATTGATGGACTGTCTGGACTTGCCTCTTCTGTGGATGAATACCCCGTAGATACCATCGCAAAAAGGTTCCGCTATGATTCTGCTTTGGTGTCTGCTTTGATGGACATGGAAGAAGACATCTTGGAAGGCATGAGATCCCAAGATCTTGATGATTACCTGAATGGCCCCTTCACCGTAGTGGTGAAGGAGTCTTGTGATGGCATGGGGGATGTGAGTGAGAAGCACGGGAGTGGGCCCGCAGTTCCCGAAAAGGCCGTTCGTTTTTCATTCACAGTAATGAGAATTACCATAGAGCACGGCTCACAGAGTGTAAAAGTGTTTGAGGAACACAAACCCAATTCTGAACTGTGTTGCAAGCCACTGTGTCTTATGCTGGCAGATGAGTCTGACCACGAGACCCTGACTGCTATCCTAAGCCCCCTCATTGCTGAAAGGGAGGCCATGAAGAGCAGCAAATTGATGCTGGAGATGGGAGGCATTCTCAGGACTTTCAAGTTTATCTTCAGGGGCACTGGATATGATGAAAAA   [2019]
Otomys_angoniensis               ---------------------------------------tcCTCAGAGGGGAAaCCTCATCTAGAGCAGTCTCCAGTAGTTCCAGAGAAGCCT---------------------GATAGTCAGAATTCAGTACTGACCCAA---CGAGCATTGAAACTCCACCCTAAATTTTCAAAGAAATTCCATGCTGATGGGAAGTCAAGTGACAAAGCAATTCACCAAGCCAGGCTGAGACACTTCTGCCGCATCTGTGGGAATCGCTTCTCGAGTGATGGGCACAACAGGAGATACCCAGTCCATGGGCCCGTGGATGCTAAAACTCAAAGCCTTTTCCGAAAGAAGGAAAAAAGAGTCACTTCCTGGCCAGACCTCATTGCCAGAGTTTTCCGGATTGACGTGAAGTCAGATGTTGACTCCATCCACCCCACCGAATTCTGCCATAACTGCTGGACCGTTATGCACAGAAAGTTCAGCAGTGCYCACAGTCAGGTCTACTTCCCACGGAATGTGACCATGGAGTGGCACCCCCACACACCATCCTGTGAYGTGTGCTTCACTGCCCATCCGGGACTGAAGAGGAAG---AGACAT---CAACCCAATGTGCAGCTCAGCAAGAAACTAAAAACTGTGCTCAACCACGCGAGAYGGGACCGT---------CGCAAGAGA---AGTCAGGCTAGGGTCAGCAGC---AAGGAAGTCATAAAGAAGATCTCCAACTGCAGTAAGATTCATCTCAGTACCAAGCTTCTTGCAGTGGACTTCCCAGCACACTTTGTGAAATCCATCTCCTGCCAGATCTGTGAACACATTCTGGCTGATCCCGTGGAGACGAGCTGTAAGCACCTATTTTGTAGGATCTGCATTCTCAGATGCCTTAAAGTCATGGGCAGCTATTGTCCCTCTTGCCGATACCCATGCTTCCCTACTGACCTGGAGAGTCCGGTGAAGTCCTTTATGATCATCTTGAATTCTTTGATGGTGAAGTGTCCCGCACCAGAGTGCAATGAGGAAGTGAGTCTGGAAAAAAATAACCACCATGTCTCAAGCCTCAAAGAATCT---------------------------------------------------------------------------------------------------------------------------------------------------------------------------------------------------------------------------------------------------------------------------------------------------------------------------------------------------------------------------------------------------------------------------------------------------------------------------------------------------------------------------------------------------------------------------------------------------------------------------------------------------------------------------------------------------------------------------------------------------------------------------------------------------------------------------------------------------------------------------------------------------------------------------------------------------------------------------------------------------------------------------------   [987]
Otomys_denti                     -------------------------------------------------------------------------cAGTAGTTCCAGACAAGCCT---------------------GGTAGTCAGAATTCAGTTCTGACCCAA---CCAGCACTGAAACTCCACCCTAAATTTTCAAAGAAATTCCATGCTGATGGGAAGTCAACTGACAAAGCGATTCACCAAGCCAGACTTAGACAATTCTGTCGCATCTGCGGGAATCGTTTCAAGAGTGATGGGCACAACCGGAGATACCCAGTCCACGGGCCYGTGGACGCTAAAACCCAAAGCCTTTTTCGAAAGAAGGAAAAAAGAGTCACTTCCTGGCCAGACCTCATTGCCAGGGTTTTCCGGATTGATGTGAAGGCAGATGTTGACTCCATCCACCCCACCGAATTCTGCTATAACTGCTGGAGCATTATGCACAGAAAGTTCAGCAGTGTCCACAGTCAAGTCTACTTCCCAAGGAATGTGACCGTGGAGTGGCACCCCCACACACCATCCTGTGACATCTGCTTCACGGCCCATCGGGGACTGAAGAGGAAG---AGACAG---CAACCCAATGTGCAGCTCAGCAAGAAACTAAAAACTGTGCTCAACCATGCGAGACGGGACCGT---------CGCAAGAAA---ACTCAGGCTAGGGTCAGCAGC---AAGGAAGTCATGAAGAAGATCTCCAACTGCAGTAATATTCATCTCAGTACCAAGCTTCTTGCAGTGGATTTCCCAGCACACTTTGTGAAATCCATCTCCTGCCAGATATGTGAACACATTCTGGCTGATCCCGTGGAGACCAGCTGTAAGCACCTATTTTGTAGGATCTGCATTCTCAGATGCCTCAAAGTGATGGGCAGCTATTGTCCCTCTTGCCGATATCCATGYTTTGCTACTGACCTGGAGAGTCCAGTGAAGTCCTTTCTGAGCATCTTGAATTCTCTGATGGTGAAGTGTCCTGCACAAGAGTGCAAYGAGGAAGTGAGTCTGGAAAAATATAACCACCATGTCTCAAGCCACAAAGAATCTAAAGAGACTTTGGTGCACATTAATAAAGGGGGCCGGCCTCGTCAGCATCTTCTATCACTGACACGAAGGGCACAGAAACATCGGCTGAGGGAGCTCAAGATTCAAGTCAAAGAATTTGCTGACAAAGAAGAAGGTGGAGATGTGAAGTCTGTGTGCTTGACCTTGTTCCTGCTGGCACTGAGGGCGAGAAATGAGCACAGGCAAGCTGATGAGCTAGAGGCCATCATGCAAGGACGGGGCTCCGGTCTTCAACCAGCTGT-------------------------------------------------------------------------------------------------------------------------------------------------------------------------------------------------------------------------------------------------------------------------------------------------------------------------------------------------------------------------------------------------------------------------------------------------------------------------------------------------------------------------------------------------------------------------------------------------------------------------------------------------------------------------------------------------------------------------------------------------------------   [1213]
Ototylomys_phyllotis             GAAAAGGCGCCCGAAGAAGCACAAAAGGAGAAG---GGTTCCTCAGAGGGGCACCCTCACCTAGAGCAGTCGCCAGTAGTTCCAGATAAGCCT---------------------GGTGGTCAGAGTTCAGTTCTGACCCAA---AGAGCATTGAAACTCCACCCTAAATTTTCAAAGAAATTCCATGCTGATGGGAAATCAAGAGACAAAGCAATTCACCAAGCCAGGCTTAGACATTTCTGCCGCATCTGTGGGAATCTTTTCAAGAGTGATGGGCACAATCGGAGATACCCAGTCCATGGGCCTGTGGATACTCAAACCCAAAGCCTTTTCCGAAAGAAGGAAAAGAGAGTCACCTCCTGGCCAGACCTCATTGCCAGGGTTTTCCGGATTGATGTGAAGGCGGATGTTGATTCGATTCACCCCATTGAATTCTGCCATAATTGTTGGAGCATTATGTACAGGAAGTTCAGTAGTGCCCCCTGTGAGGTCTACTTCCCAAGGAATGTGACCACAGAGTGGCATCCCCATACACCATCCTGTGACATCTGCCTCACTGCCCACTGGGGACTCAAGAGGAAG---AGGCAT---CAGCCTAATGCACAGCTCAGCAAGAAACTAAAAACTGTGCTCAACCAAGCGAGACGGGATCGT------CAGCGCAAGAGA---GCTCAGGCTAGGGTCAGTAGT---AAGGAAGTCATGAAGAAGATCTCTAACTGCAGTAAGATTCATCTCAGTACCAAGCTTCTTGCAGTGGACTTCCCAGCACACTTTGTGAAATCCATCTCTTGTCAGATATGTGAACACATTCTGGCTGACCCAGTGGAGACCAGCTGTAAGCACGTATTTTGCAGGATCTGCATTCTCCGATGCCTCAAAGTCATGGGCAGCTATTGTCCCTCTTGCCGATATCCATGTTTCCCTACTGACCTGGAGAGTCCAGTGAAGTCCTTTCTGAACATCTTGAATTCTCTGATGGTGAAGTGTCCTGCACAAGAGTGCAATGAAGARGTGAGTCTGGAAAAATATAACCACCATGTCTCAAGCCACAAAGAATCTAAAGAGGCTTTGGTGCATATTAATAAAGGGGGCCGGCCTCGTCAACATCTCCTGTCACTGACACGYAGGGCTCAGAAACACAGGCTGAGGGAGCTCAAGATTCAAGTYAAAGAATTTGCTGACAAAGAAGAAGGCGGAGATGTGAAATCTGTATGCTTGACGTTGTTCCTGCTGGCACTGAGGGCCAGGAATGAACACAGACAAGCTGATGAGCTAGAGGCCATCATGCAGGGACGGGGCTCTGGTCTGCAGCCAGCTGTTTGCTTGGCCATCCGTGTGAATACCTTCCTCAGCTGCAGCCAGTACCATAAGATGTACAGGACTGTGAAAGCCATCACTGGGAGACAGATTTTTCAGCCTTTGCATGCTCTTCGAAATGCTGAGAAAGTCCTTCTGCCAGGCTACCACTCCTTTGAGTGGCAGCCCCCTCTGAAGAACGTGTCCTCTAGAACTGATGTTGGCATTATTGATGGGCTGTCTGGACTTGCCTCTTCTGTGGATGAATACCCAGTGGACACCATCGCAAAGAGGTTCCGCTATGACTCTGCTTTGGTGTCTGCTTTGATGGACATGGAAGAAGATATCTTGGAAGGCATGAGATCCCAAGATCTCGATGACTACCTGAACGGTCCCTTCACTGTCGTGGTAAAGGAGTCTTGTGATGGAATGGGGGATGTGAGTGAGAAGCACGGTAGTGGGCCTGCAGTTCCAGAAAAGGCAGTTCGTTTTTCATTCACAGTGATGAGAATTATGATAGAGCATGGCTCGCAGAATGTGAAAGTGTTTGAGGAGCCCAAGCCCAATTCTGAACTGTGTTGCAAGCCGTTGTGTCTTATGCTGGCAGATGAGTCTGACCACGAGACCCTGACTGCCATCTTAAGCCCTCTCATTGCCGAAAGGGAGGCCATGAAGAGCAGTGAATTAATGCTGGAGATGGGAGGCATCCTCAGGACTTTCAAGTTCATCTTCAGGGGCACCGGATATGACGAAAAA   [2019]
Oxymycterus_hiska                GAAAAGGCACCTGAGGAAGTGCAAAGGGAGAAG---TGTTCCTTGGAAGGGAACACTTACCCAGAGCAGTCTCCAGTACTTCCGGATAAGCCT---------------------GCTGGTCAGAATTCAGTTCCGACTCAA---CGAGCATTGAAACTCCACCCTAAATTTTCAAAGAAATTCCAAGCTGATGGGAAGCCAAGAGACAAAGCAATTCACCAAGCCAGGCTTAGGCACTTGTGCCGCATCTGTGGGAATCCTTTCAAGAGTGATGCGCACAACCGGAGATACCCAGTCCATGGGCCTGTGGATGCTAAAACCCAGAGCCTTTTCCGAAAGAAGGAGAAGAGAGTCACTTCCTGGCCAGACCTCATTGCCAGGGTTTTCCGGATTGATGTGAAGGCGGATGTGGACTCCATCCACCCCACCGAATTCTGCCATAACTGTTGGAGCATTATGTACAGGAAGTTCAGTAGTGCCCCCTGCGAGGTCTACTTCCCGAGGAATGTGACCATGGAGTGGCATCCTCATACACCATCCTGTGACATCTGCTTCACTGCCCACCTGGGACTCAAGAGGAAGAAGAGGCAT---CAGCCCAATGTGCAGCTTAGCAAGAAACTAAAAACTGTGCTCAACCAAGCGAGACAGGACCGT------CAGCGCAAGCGA---GCTCAGGCTAGGGTCAGCAGC---AGGGAAGTCATGCAGAAGATCTCTAACTGCAGTAAGATTCATCTCAGTACCAAGCTTCTTGCAGTGGACTTCCCAGCACACTTTGTGAAATCCATCTCCTGCCAGATATGTGAACACATTCTGGCTGACCCCGTGGAGACCAGCTGTAAGCATGTATTTTGCAGGATCTGTATTCTCCGATGCCTCAAAGTCATGGGCAGCTATTGCCCTTCTTGCCGATATCCATGCTTCCCCACTGACCTGGAGAGTCCAGTGAAGTCCTTTCTGAACATCTTGAATTCTCTAATGGTGAAGTGTCCTGCACAAGAGTGCAATGAAGAGGTGAGTCTGGAAAAGTATAACCACCATGTCTCAAGTCACAAAGAGTCGAAAGAAGCTTTGGTGCATATTAATAAAGGCGGCCGGCCTCGACAGCATCTCCTGTCACTGACCCGCAGGGCTCAGAAACATAGGCTGAGGGAGCTCAAGATTCAAGTCAAAGAATTTGCTGACAAGGAAGAAGGTGGGGATGTGAAGTCTGTGTGCTTGACCCTGTTCTTGTTGGCACTGAGGGCCAGGAATGAACACAGACAAGCTGACGAGTTAGAGGCTATCATGCAGGGGAGGGGCTCTGGTCTGCAACCAGCTGTTTGCTTGGCCATTCGTGTCAATACCTTCCTCAGCTGC------------------------------------------------------------------------------------------------------------------------------------------------------------------------------------------------------------------------------------------------------------------------------------------------------------------------------------------------------------------------------------------------------------------------------------------------------------------------------------------------------------------------------------------------------------------------------------------------------------------------------------------------------------------------------------------------------------------------   [1326]
Oxymycterus_nasutus              GAAAAGGCACCTGAGGAAGTGCAAAGGGAGAAG---TGTTCCTTGGAAGGGAACACTTACCCAGAGCAGTCTCCAGTACTTCCGGATAAGCCT---------------------GCTGGTCAGAATTCAGTTCTGACTCAA---CGAGCATTGAAACTCCACCCTAAATTTTCAAAGAAATTCCAAGCTGATGGGAAGCCAAGAGACAAAGCAATTCACCAAGCCAGGCTTAGGCACTTGTGCCGCATCTGTGGGAATCCTTTCAAGAGTGATGCGCACAACCGGAGATACCCAGTCCATGGGCCTGTGGATGCTAAAACCCAGAGCCTTTTCCGAAAGAAGGAGAAGAGAGTCACTTCCTGGCCAGACCTCATTGCCCGGGTTTTCCGGATTGATGTGAAGGCGGATGTGGACTCCATCCACCCCACCGAATTCTGCCATAACTGTTGGAGCATTATGTACAGGAAGTTCAGTAGTGCCCCCTGCGAGGTCTACTTCCCGAGGAATGTGACCATGGAGTGGCATCCTCACACACCATCCTGTGACATCTGCGTCACTGCCCACCTGGGACTCAAGAGGAAGAAGAGGCAT---CAGCCCAATGTGCAGCTTAGCAAGAAACTAAAAACTGTGCTCAACCAAGCCAGACAGGACCGT------CAGCGCAAGCGA---GCTCAGGCTAGGGTCAGCAGC---AGGGAAGTCATGCAGAAGATCTCCAACTGCAGTAAGATTCATCTCAGTACCAAGCTTCTTGCAGTGGACTTCCCAGCACACTTTGTGAAATCCATCTCCTGCCAGATATGTGAACACATTCTGGCTGACCCCGTGGAGACCAGCTGTAAGCACGTGTTTTGCAGGATCTGTATTCTCCGATGCCTCAAAGTCATGGGCAGCTATTGCCCTTCTTGCCGGTATCCATGCTTCCCCACTGACCTGGAGAGTCCAGTGAAGTCCTTTCTGAACATCTTGAATTCTCTAATGGTGAAGTGTCCTGCACAAGAGTGCAATGAAGAGGTGAGTCTGGAAAAGTATAACCACCATGTCTCAAGTCACAAAGAGTCGAAAGAAGCTTTGGTGCATATTAATAAAGGGGGCCGGCCTCGTCAGCATCTCTTGTCACTGACCCGCAGGGCTCAGAAACATAGGCTGAGGGAGCTCAAGATTCAAGTCAAAGAATTTGCTGACAAAGAAGAAGGTGGGGATGTGAAGTCTGTGTGCTTGACCCTGTTCTTGTTGGCGCTGAGGGCCAGGAATGAACACAGACAAGCTGACGAGTTAGAGGCTATCATGCAGGGGAGGGGCTCTGGTCTGCAACCAGCTGTTTGCTTGGCCATTCGGGTCAATACCTTCCTCAGCTGCAGCCAATACCATAAGATGTACAGGACTGTGAAAGCCATCACTGGGAGACAGATCTTTCAGCCTTTACATGCTCTTCGCAATGCCGAGAAAGTCCTTCTGCCAGGCTACCACCCCTTTGAGTGGCAGCCCCCTCTGAAGAATGTGTCCTCCAGAACTGATGTTGGGATTATTGATGGACTGTCTGGGCTTGCCTCTTCTGTGGATGAATACCCAGTAGACACCATTGCAAAGAGGTTCCGCTATGATTCTGCTTTGGTGTCTGCTTTGATGGACATGGAGGAGGACATCTTGGAAGGTATGAGATCCCAAGATCTTGATGATTACCTGAATGGTCCCTTCACTGTAGTGGTGAAGGAGTCTTGTGATGGAATGGGGGATGTGAGTGAGAAGCATGGTACTGGGCCCGCAGTTCCTGAAAAGGCCGTTCGTTTCTCATTCACAGTAATGAGAATTACCATAGAGCACGGCTCACAGAATGTAAAAGTGTTTGAGGAACCCAAACCCAATTCGGAACTGTGTTGCAAGCCACTGTGTCTTATGCTGGCAGATGAGTCTGACCACGAGACCCTGACTGCTATCCTGAGCCCCCTCATTGCTGAAAGGGAG------------------------------------------------------------------------------------------   [1932]
Parahydromys_asper               GAAAAGGCACCCGAAGAAGCACAAAAGGAG------GAGTCTTCAGAGGCGAAACCTTATCTAGAGCAGTCTCCAGTAGTTCCAGATAAATCT---------------------AGTGGTCAGAACTCAGTTCTGAACCAA---CGAGCATTGAAACTCCACCCCAAACTTTCAAGGAAATTCCATGCTGATGCGACGTCAAGCGACAAAGCAATTCATCAAGCCAGGCTTAGACACTTCTGCCGCATCTGTGGGAATCGTTTCAAGAGTGACGGGCTCAACCGGAGGTACCCAGTCCATGGGCCTGTGGATGCTAAAACCCAAAGCCTTTTCCGAAGGAAGGAAAAAGGAGTCACTTCCTGGCCAGACCTCATTGCAAGGGTTTTCCGGATTGACGTGAAGGCAGAYGTTGACTCCATCCACCCCACCGAATTCTGCCATAACTGTTGGAGCATTATGCACAGAAAGTTCAGCAATGCCCACAGTCAGGTCCACTTCCCAAAGAATGTGACTGTGGAGTGGCAACCACACACACCGTCCTGTGACATCTGCTTCACTGCCCATCGGGGACTAAAGAGGAAG---AGACAT---CAGTCCAATGGGCAGCTCAGCAAGAAACTAAAAACTGTGCTCAACCATTCGAGACGTGACCAT---------CGCAAGAGA---ACTCAGGCTAGGGTCACCAGC---AAGGAAGTCATGAAGAAGATCTCCAACTGCAGTAAGATTCATCTCAGTACCAAGCTTCTTGCAGTGGACTTCCCAGCACACTTTGTGAAATCCATTTCCTGCCAGATATGTGAACACATTCTGGCTGATCCCGTGGAGACCAGCTGTAAGCATCTATTTTGTAGAATCTGCATTCTCAGATGCCTCAAAGTCATGGGCAGTTATTGTCCCTCTTGCCGATACCCATGCTTCCCTACTGACCTGGAGAGTCCGGTGAAGTCCTTTCTGAGCATCTTGAATTCTCTGATGGTGAAGTGTCCTGCCGAAGAGTGCAGTGAGGAAGTGAGTCTGGAAAAATATAACCACCATGTCTCAAGCCACAAAGAATCTAAAGAGACTTTGGTGCATATTAATAAAGGGGGCCGACCTCGCCAGCATCTCCTGTCACTGACGCGAAGGGCTCAGAAACATCGGCTGAGGGAGCTCAAGATTCAAGTCAAAGAATTTGCTGACAAAGAAGAAGGTGGAGATGTGAAGTCTGTGTGCTTGACCTTGTTTCTGCTGGCACTGAGGGCGAGAAATGAACACAGACAGGCGGATGAGCTAGAGGCTATCATGCAAGGCCGGGGCTCTGGGCTTCAACCAGCTGTTTGCTTGGCCATCCGTGTCAATACCTTCCTTAGCTGTAGCCAATACCACAAGATGTACAGGACTGTGAAAGCTATCACTGGGAGACAGATTTTCCAACCTTTGCATGCTCTTCGGAATGCTGAGAAAGTCCTTCTGCCAGGCTACCACCCCTTTGAGTGGCAGCCCCCTCTGAAGAATGTGTCCTCCAGAACAGATGTTGGAATTATTGATGGACTATCTGGACTTGCCTCCTCAGTAGATGAATACCCAGTAGAYACAATTGCAAAGAGATTCCGCTATGACTCTGCTTTGGTGTCTGCTTTGATGGACATGGAAGAAGACATCTTGGAAGGCATGAGATCCCAAGATCTTGATGATTACCTGAATGGCCCCTTCACAGTAGTGGTAAAGGAGTCTTGTGATGGGATGGGGGATGTGAGTGAGAAGCATGGGAGTGGGCCTGCAGTTCCAGAAAAGGCGGTTCGTTTCTCTTTCACAGTCATGAGAATCACGATAGAGCATGGCTCGCAGAACGTGAAGGTGTTTGAGGAACCCAAGCCCAATTCTGAACTGTGTTGCAAGCCATTGTGTCTTATGCTGGCAGATGAGTCTGACCACGAGACCCTTACTGCTATTCTAAGCCCCCTCATTGCTGAGAGGGAGGCGATGAAGAGCAGTGAATTACTGCTGGAGATGGGAGGCATCCCCAGGAWTTTTAAGTTCATCTTCAGGGGCACTGGAtATG--------   [2005]
Paramelomys_levipes              GAAAAGGCACCCGAAGAAGCACAAAAGGAG------GAGTCCTCAGAGGGGAAACCTTATCTAGAGCAGTCTCCAGTAGTTCCAGATAAATCT---------------------AGTGGTCAGAACTCAGTTCCGACCCAA---CGAGCATTGAAACTCCACCCTAAATTTTCAAGGAAATTCCATGCTGATGCGAAGTCAAGCGACAAAGCAATTCATCAAGCCAGGCTTAGACACTTCTGCCGCATCTGTGGGAATCGTTTCAAGAGTGACGGSCACAACCGGAGGTACCCAGTCCATGGGCCTGTGGATGCTAAAACCCAAAGCCTTTTCCGAAGGAAGGAAAAAGGAGTCACTTCCTGGCCAGACCTCATTGCAAGAGTTTTCCGGATTGATGTGAAGGCAGATGTTGACTCCATCCACCCCACCGAATTCTGCCATAACTGTTGGAGCATTATGCACAGAAAGTTCAGCAGTGCCCACAGTCAGGTCTACTTCCCAAGGAATGTGACYGTGGAGTGGCAACCACACACACCGTCCTGTGACATCTGCTTCACTGCCCATCAGGGACTAAAGAGGAAG---AGACAT---CAGCCCAACGGGCAGCTCAGCAAGAAACTAAAAACTGTGCTCAACCATTCGAGACGTGACCAT---------CGCAAGAGA---ACTCAGGCTAGGGTCGCCAGC---AAGGAAGTCATGAAGAAGATCTCCAACTGCAGTAAGATTCATCTCAGTACCAAGCTCCTTGCAGTGGACTTCCCAGCACACTTTGTGAAATCCATCTCCTGCCAGATATGTGAACACATTCTGGCTGATCCCGTGGAGACCGGTTGTAAGCATCTATTTTGTAGGATCTGCATTCTYAGATGCCTCAAAGTCATGGGCAGTTATTGTCCCGCTTGCCGGTACCCATGCTTCCCTACTGACCTGGAGAGTCCGGTGAAGTCCTTTCTGAGCRTCTTGAATTCTCTGATGGTGAAGTGTCCTGCACAAGAGTGCAGTGAGGAAGTGAGTCTGGAAAAATATAACCACCATGTCTCAAGCCAYAAAGAATCTAAAGAGACTTTGGTGCATATTAATAAAGGGGGGCGGCCTCGCCAGCATCTCCTSTCACTGACGCGAAGGGCTCAGAAACAYCGRCTGAGGGAGCTCAAGATTCAAGTCAAAGAATTTGCTGACAAAGAAGAAGGTGGAGATGTGAAGTCTGTGTGCTTGACCTTGTTTCTGCTGGCACTRAGGGCRAGAAATGAGCACAGACAGGCGGATGAACTAGAGGCTATCATGCAAGGCCGGGGCTCCGGGCTTCAACCAGCTGTTTGCTTGGCCATCCGGGTCAATACCTTTCTCAGCTGTAGCCAATAYCAY------------------------------------------------------------------------------------------------------------------------------------------------------------------------------------------------------------------------------------------------------------------------------------------------------------------------------------------------------------------------------------------------------------------------------------------------------------------------------------------------------------------------------------------------------------------------------------------------------------------------------------------------------------------------------------------------------------   [1329]
Parotomys_brantsii               GAAAAGGCACCAGAAGAAGCACAAAAGGAGAAG---GATTCCTCAGAGGGGAAACCTCATCTAGAGCAGTCTCCAGTAGTTCCAGAGAAGCCT---------------------GGTAGTCAGAATTCAGTACTGACCCAA---CGAGCATTGAAACTCCACCCTAAATTTTCAAAGAAATTCCATGCTGATGGGAAGTCAAGTGACAAAGCAATTCACCAAGCCAGGCTGAGACACTTCTGCCGCATCTGTGGGAATCGCTTCACGAGTGACGGGCACAACAGGAGATACCCAGTTCACGGGCCCGTGGACGCTAAAACTCAAAGCCTTTTCCGAAAGAAGGAAAAAAGAGTCACTTCCTGGCCAGACCTCATTGCCAGGGTTTTCCGGATTGATGTGAAGTCAGATGTTGACTCCATCCACCCCACCGAATTCTGCCATAACTGCTGGAGCATTATGCACAGAAAGTTCAGCAGTGCCCACAGTCAGGTCTACTTCCCACGGAATGTGACCGTGGAGTGGCACCCCCACACACCCTCCTGTGATGTCTGCTTCACTGCCCATCCGGGACTGAAGAGGAAG---AGACAT---CAACCCAATGTGCAGCTCAGCAAGAAACTAAAAACTGTGCTCAACCACGCGAGACGGGACCGT---------CGCAAGAGA---ACTCAGGCTAGGGTCAGCAGC---AAGGAAGTCATAAAGAAGATCTCCAACTGCAGTAAGATTCATCTCAGTACCAAGCTTCTTGCAGTGGACTTCCCAGCACACTTTGTGAAATCCATCTCCTGCCAGATCTGTGAACACATTCTGGCTGATCCGGTGGAGACCAGCTGTAAGCACCTATTTTGTAGGATCTGCATTCTCAGATGCCTTAAAGTCATGGGCAGCTATTGTCCCTCTTGCCGATACCCATGCTTCCCTACTGACCTGGAGAGTCCGGTGAAGTCCTTTCTGAGCATCTTGAATTCTCTGATGGTGAAGTGTCCTGCACCAGAGTGCAATGAGGAAGTGAGTCTGGAAAAATATAACCACCATGTCTCAAGCCACAAGGAATCTAAAGAGACTTTGGTGCATATTAATAAAGGGGGCCGGCCTCGCCAGCACCTCCTGTCACTGACACGCAGGGCGCAGAAACATCGGCTGAGGGAGCTCAAGATTCAAGTCAAAGAATTTGCCGACAAAGAAGAAGGTGGAGATGTGAAGTCTGTGTGCTTGACCTTGTTCCTGCTGGCACTGAGGGCGAGAAATGAGCACAGACAAGCTGATGAGCTAGAGGCCATCATGCAAGGCCGGGGCTCCGGGCTTCAACCGGCTGTTTGCTTGGCCATCCGTGTCAATACTTTCCTCAGCTGTAGCCAGTACCATAAGATGTACAGAACTGTGAAAGCTATCACTGGGAGGCAGATTTTTCAACCGTTGCATGCTCTTCGGAATGCCGAGAAAGTCCTTCTGCCAGGCTACCACCCCTATGAGTGGCAGCCCCCTCTGAAGAACGTATCCTCCAGAACTGATGTTGGAATTATTGATGGGCTGTCTGGACTTGCCTCCTCTGTAGATGAATACCCCGTAGATACCATTGCGAAGAGGTTCCGCTATGACTCTGCTTTGGTGTCTGCTTTGATGGACATGGAAGAAGACATCATGGAAGGCATGAGATCCCAAGATCTTGATGACTATCTGAATGGTCCCTTCACAGTGGTGGTAAAGGAGTCTTGCGATGGAATGGGGGATGTGAGTGAGAAGCATGGGAGTGGGCCCGCGGTTCCAGAAAAGGCGGTTCGTTTCTCTTTCACAGTCATGAGAATTACAATCGAGCATGGCTCGCAGAACGTGAAGGTGTTTGAGGAACCCAAGCCCAATTCTGAACTGTGTTGCAAGCCATTGTGTCTTATGCTGGCAGATGAGTCTGACCACGAGACCCTTACTGCTATTTTAAGCCCCCTCATTGCTGAAAGGGAGGCCATGAAGAGCAGTGAATTAATACTGGAGATGGGAGGCATCCCCAGGACTTTTAAGTTCATTTTCAGGGGCACTGGATATGATGAAAAA   [2016]
Peromyscus_aztecus               GAAAAGGCACCCGAAGAAGCCCAAAAGGAGAAG---GGTTCTTCAGAGGGGAACCCTACCCTAGAGCAGTCTCCAGTAGTTCCAGACAAGCCT---------------------GATGGTCAGAAATCAGTTCTGATTCAG---CGATCATTGAAACTTCACCCTAAATTTTCAAAGAAATTCCATGCTGATGGGAAGTCAAGAGACAAAGCAATTCACCAAGCYAGGCTTAGACACTTCTGCCGCATCTGTGGGAATCCATTCAAGAGTGATGGGCACAACCGGAGATACCCAGTCCATGGGCCCGTGGATGCTAAAACCCAAAGCCTWTTCCGAAAGAAGGAAAAGAGAGTTACTTCCTGGCCAGACCTCATTGCCAGAGTTTTCCGGATTGATGTGAAGGCGGATCTTGACTCGATCCACCCCACTGAATTCTGTCAAAACTGTTGGAGCATTATGTACAGGAAGTTCAGCAGTGGCCCCTGTGAGGTCTACTTCCCAAGGAATGTGACCACGGAGTGGCATCCCCACACACCATCCTGTGACATTTGCCTCACTGCCCACGGGGGACTCAAGAGGAAG---AGGCAT---CAGCCCAATGTGCAGCTCAGCAAGAAACTAAAAACTGTGCTAAACCAAGCGAGACGGGACCGT------CAGCGCAAGAGA---GCTCAGGCTAGGGTCAGCAGT---AAGGAAGTCATGAAGAAGATCTCTAACTGCAGTAAGATTCATCTCAGTACCAAGCTTCTTGCAGTGGACTTCCCAGCACACTTTGTGAAATCCATCTCCTGCCAGATATGTGAACACATTCTGGCTGACCCCGTGGAGACCAGCTGTAAGCACGTGTTTTGCAGGATCTGCATCCTCCGATGCCTCAAAGTCATGGGCAGCTATTGTCCTTCTTGCCGATACCCATGCTTCCCTACTGACCTGGAAAGTCCAGTGAAGTCCTTTCTGAACATCTTGAATTCTCTGATGGTGAAGTGTCCTGCACAAGAGTGCAACGAGGAGGTGAGTCTGGAAAAATATAACCATCATGTCTCAAGCCACAAAGAGTCTAAAGAGGCTTTGGTGCATATTAATAAAGGGGGCCGGCCTCGTCAACATCTTCTGTCACTGACGCGCAGGGCTCAGAAACATAGGCTCAGGGAGCTCAAGATTCAAGTCAAAGAATTTGCTGACAAAGAAGAAGGTGGAGATGTGAAGTCTGTGTGCTTGACATTGTTCCTGCTGGCACTGAGGGCCAGGAATGAACACAGACAAGCCGATGAGCTAGAGGCCATCTTGCAGGGGCAGGGCTCTGGTCTGCAACCA------------------------------------------------------------------------------------------------------------------------------------------------------------------------------------------------------------------------------------------------------------------------------------------------------------------------------------------------------------------------------------------------------------------------------------------------------------------------------------------------------------------------------------------------------------------------------------------------------------------------------------------------------------------------------------------------------------------------------------------------------------------   [1281]
Peromyscus_boylii                ------------------------------------------------------------------------------------------------------------------------------------------------------TTGAAACTMCACCCTAAATTTTCAAAGAAATTCCATGTTGATGGGAAGTCAAGAGACAAAGCAATTCACCAAGCCAGGCTTAGACACTTCTGCCGCATCTGTGGGAATCCATTCAAGAGTGATGGGCACAACCGGAGATACCCAGTCCATGGGCCCGTGGATGCTAAAACCCAAAGCCTTTTCCGAAAGAAGGAAAAGAGAGTGACTTCCTGGCCAGACCTCATTGCCAGAGTTTTCCGGATTGATGTGAAGGCRGATGTTGACTCGATCCACCCCACTGAATTCTGTCATAACTGTTGGAGCATTATGTACAGGAAGTTCAGTAGTGCCCCCTGTGAGGTCTACTTCCCAAGGAATGTGACTACGGAGTGGCATCCCCACACACCATCCTGTGACATCTGCCTCACTGCCCACGGGGGACTCAAGAGGAAG---AGGCAT---CAGCCCAATGTGCAGCTCAGCAAGAAGCTAAAAACTGTGCTCAACCAAGCGAGACGGGACCGT------CAGCGCAAGAGA---GCTCAGGCTAGGGTCAGCAGT---AAGGAAGTCATGAAGAAGATCTCTAACTGCAGTAAGATTCATCTCAGTACCAAGCTTCTTGCAGTGGACTTTCCAGCACACTTCGTGAAATCCATCTCCTGCCAGATATGTGAACATATTCTGGCTGACCCCGTGGAGACCAGCTGTAAGCACGTGTTTTGCAGGATCTGCATCCTCCGATGCCTCAAAGTCATGGGCAGCTATTGTCCTTCTTGCCGATACCCATGCTTCCCTACTGACCTGGAGAGTCCAGTGAAGTCCTTTCTGAACATCTTGAATTCTCTGATGGTGAAGTGTCCTGCACAAGAGTGCAACGAGGAGGTGAGTCTGGAAAAATATAACCATCATGTCTCAAGTCACAAAGAGTCTAAAGAGGCTTTGGTGCATATTAATAAAGGGGGCCGGCCTCGTCAACATCTCCTGTCACTGACACGCAGGGCTCAGAAACATAGGCTCAGGGAGCTCAAGATTCAAGTCAAAGAATTTGCTGACAAAGAAGAAGGTGGAGATGTGAAGTCTGTGTGCTTGACATTGTTCCTGCTGGCACTGAGGGCCAGGAATGAACACAGACAAGCCGATGAGCTAGAGGCCATCATGCAGGGGCGGGGCTCTGGTCTGCAACCAGCTGTTTGCTTGGCCATCCGTGTCAATACCTTCCTCAGCTGCAGCCAGTACCATAAGATGTACAGGACTGTGAAAGCCATCACTGGGAGGCAGATTTTTCAGCCTTTGCATGCTCTTMGAAATGCTGAGAAAATCCTTCTGCCAGGCTACCATCCCTTTGAGTGGCAGCCCCCTCTGAAGAATGTGTCCTCCAGAACTGATGTTGGAATTATTGATGGGCTGTCTGGACTTGCCTCTTCTGTGGATGAATACCCGGTGGATACCATTGCAAAGAGGTTCCGCTATGACTCTGCTTTGGTGTCTGCTTTGATGGACATGGAAGAAGACATCTTGGAAGGCATGAGATCCCAAGATCTTGACGACTACCTGAACGGTCCCTTTACTGTAGTGGTAAAGGAGTCTTGTGATGGAATGGGGGATGTGAGCGAGAAGCATGGGAGTGGGCCCGCAGTTCCAGAAAAGGCAGTTCGTTTTTCATTCACAGTAATGAGAATTACGATAGAGCACGGTTCGCAGAATGTGAAGGTATTTGAGGAACCCAAGCCCAATTCTGAACTGTGTTGCAAGCCATTGTGTCTTATGCTGGCAGATGAGTCTGACCACGAGACCCTGACTGCCATCCTAAGCCCTCTCATTGCTGAAAGGGAGGCCATGAAGGGCAGTGAATTAATACTGGAGATGGGAGGCATCCCCAGGACTTTCAAGTTCATCTTCAGGGGCCCTGGATATGATGAAAAA   [1896]
Peromyscus_crinitus              ------------------------------------------------------------------------------------------------------------------------CAGAAATCAGCTCTGACTCAG---CGAGCATTGAAACTCCACCCTAAATTTTCAAAGAAATTCCATGTTGATGGGAAGTCAAGAGACAAAGCAATTCACCAAGCCAGGCTTAGACACTTCTGCCGCATCTGTGGGAATCCATTCAAGAGTGATGGGCACAACCGGAGATACCCAGTCCATGGGCCTGTGGATGCTAAAACCCAAAGCCTTTTCCGAAAGAAGGAAAAGAGAGTGACTTCCTGGCCAGACCTCATTGCCAGAGTTTTCCGGATTGATGTGAAGGCAGATGTTGACTCGATCCACCCCACTGAATTCTGTCATAACTGTTGGAGCATTATGTACAGGAAGTTCAGTAGTGCCCCCTGTGAGGTCTACTTCCCAAGGAATGTGACTACGGAGTGGCATCCCCACACACCATCCTGTGACATCTGCCTCACTGCCCACGGGGGACTCAAGAGGAAG---AGGCAT---CAGCCCAATGTGCAGCTCAGCAAGAAGCTAAAAACTGTGCTCAACCAAGCGAGACGGGACCGT------CAGCGCAAAAGA---GCTCAGGCTAGGGTCAGCAGT---AAGGAAGTCATGAAGAAGATCTCTAACTGCAGTAAGATTCATCTCAGTACCAAGCTTCTTGCAGTGGACTTTCCAGCACACTTCGTGAAATCCATCTCCTGCCAGATATGTGAACATATTCTGGCTGACCCCGTGGAGACCAGCTGTAAGCACGTGTTTTGCAGGATCTGCATCCTCCGGTGCCTCAAAGTCATGGGCAGCTATTGTCCTTCTTGCCGATACCCATGCTTCCCTACTGACCTGGAGAGTCCAGTGAAGTCCTTTCTGAACATCTTGAATTCTCTGATGGTGAAGTGTCCTGCACAAGAGTGCAACGAGGAGGTGAGTCTGGAAAAATATAACCATCATGTCTCAAGTCACAAAGAGTCTAAAGAGGCTTTGGTGCATATTAATAAAGGGGGCCGGCCTCGTCAACATCTCCTGTCACTGACACGCAGGGCTCAGAAACATAGGCTCAGGGAGCTCAAGATTCAAGTCAAAGAATTTGCTGACAAAGAAGAAGGTGGAGATGTGAAGTCTGTGTGCTTGACATTGTTCCTGCTGGCACTGAGGGCCAGGAATGAACACAGACAAGCTGATGAGCTAGAG------------------------------------------------------------------------------------------------------------------------------------------------------------------------------------------------------------------------------------------------------------------------------------------------------------------------------------------------------------------------------------------------------------------------------------------------------------------------------------------------------------------------------------------------------------------------------------------------------------------------------------------------------------------------------------------------------------------------------------------------------------------------------------------------------   [1149]
Peromyscus_fraterculus           GAAAAGGCACCCGAAGAAGCCCAAAAGGAGAAG---GGTTCTTCAGAGGGGAACCCTTACCTAGAGCAGTCTCCAGTAGTTCCAGATAAGCCT---------------------GGTGGTCAGAAATCAGTTCTGACTCAG---CGATCATTGAAACTTCACCCTAAATTTTCAAAGAAATTCCATGCTGATGGGAAGTCAAGAGACAAAGCAATTCACCAAGCCAGGCTTAGACACTTCTGCCGCATCTGTGGGAATCCATTCAAGAGTGATGGGCACAACCGGAGATACCCAGTCCATGGGCCCGTGGATGCTAAAACCCAAAGCCTTTTCCGAAAGAAGGAAAAGAGAGTTACTTCCTGGCCAGACCTCATTGCCAGAGTTTTCCGGATTGATGTGAAGGCGGATCTTGACTCGATCCACCCCACTGAATTCTGTCATAACTGTTGGAGCATTATGTACAGGAAGTTCAGTAGTGCCCCCTGTGAGGTCTACTTCCCAAGGAATGTGACCACGGAGTGGCATCCCCACACACCATCCTGTGACATTTGCCTCACTGCCCATGGGGGACTCAAGAGGAAG---AGACAT---CAGCCCAATGTGCAGCTCAGCAAGAAACTGAAAACTGTGCTAAACCAAGCGAGACGGGACCGT------CAGCGCAAGAGA---GCTCAGGCTAGGGTCAGCAGT---AAGGAAGTCATGAAGAAGATCTCTAACTGCAGTAAGATTCATCTCAGTACCAAGCTTCTTGCAGTGGACTTCCCAGCACACTTTGTGAAATCCATCTCCTGCCAGATATGTGAACACATTCTGGCTGACCCCGTGGAGACCAGCTGTAAGCACGTGTTTTGCAGGATCTGCATCCTCCGATGCCTCAAAGTCATGGGCAGCTATTGTCCTTCCTGCCGATACCCGTGCTTCCCTACTGACCTGGAGAGTCCAGTGAAGTCCTTTCTGAACATCTTGAATTCTCTGATGGTGAAGTGTCCTGCACAGGAGTGCAACGAGGAGGTGAGTCTGGAAAAATATAACCATCATGTCTCAAGCCACAAAGAGTCTAAAGAGGCTTTGGTGCATATTAATAAAGGGGGCCGGCCTCGTCAGCATCTCCTGTCACTGACACGCAGGGCTCAGAAACATAGGCTCAGGGAGCTCAAGATTCAAGTCAAAGAATTTGCTGACAAAGAAGAAGGTGGAGATGTGAAGTCTGTGTGCTTGACATTGTTCCTGCTGGCACTGAGGGCCAGGAATGAACACWGGACT---------------------------------------------------------------------------------------------------------------------------------------------------------------------------------------------------------------------------------------------------------------------------------------------------------------------------------------------------------------------------------------------------------------------------------------------------------------------------------------------------------------------------------------------------------------------------------------------------------------------------------------------------------------------------------------------------------------------------------------------------------------------------------------------------------------------   [1230]
Peromyscus_leucopus              ----------------------------------------------AGGGGAACCCTTACCTAGAGCAGTCTCCAGTAGTTCCAGACAAGCCT---------------------GGTGGTCAGAAATCAGTTCTGACTCAG---CGAGCATTGAAACTCCACCCTAAATTTTCAAAGAAATTCCATGCTGATGGGAAGTCAAGAGACAAAGCAATTCACCAAGCCAGGCTTAGACACTTCTGCCGCATCTGTGGGAATCCATTCAAGAGTGATGGGCACAACCGGAGATACCCAGTCCATGGGCCKGTGGATGCTAAAACCCAAAGCCTTTTCCGAAAGAAGGAAAAGAGAGTTACTTCCTGGCCAGACCTCATTGCCAGAGTTTTCCGGATTGATGTGAAGGCRGATGTTGACTCGATCCACCCCACTGAATTCTGCCATAACTGTTGGAGCATTATGTACAGGAAGTTCAGTAGTGCCCCCTGTGAGGTCTACTTCCCAAGGAATGTGACCACGGAGTGGCATCCCCACACACCATCCTGTGACATCTGCCTYACTGCCCACGGGGGACTYAAGAGGAAG---AGGCAT---CAGCCCAATGTGCAGCTCAGCAAGAAACTAAAAACTGTGCTCAACCAAGCGAGACGGGACCGT------CAGCGCAAGAGA---GCTCAGGCTAGGGTCAGCAGT---AAGGAAGTCATGAAGAAGATCTCTAACTGYAGTAAGATTCATCTCAGTACCAAGCTTCTTGYAGTGGACTTCCCAGCACACTTCGTGAAATCCATCTCCTGCCAGATATGTGAACACATTCTGGCTGACCCTGTGGAGACCAGYTGTAAGCACGYGTTTTGCAGGATCTGCATCCTCCGATGCCTCAAAGTCATGGGCAGCTAYTGTCCTTCTTGCCGATACCCGTGCTTCCCTACTGACCTAGAGAGTCCAGTTAAGTCCTTTCTGAACATCTTGAATTCTCTGATGGTGAAGTGTCCTGCACAAGAGTGCGACGAGGAGGTGAGTCTGGAAAAATATAACCATCATGTCTCAAGCCACAAAGAGYCTAAAGAGGCTTTGGTGCATATTAATAAAGGGGGCCGGCCTCGTCAACATCTCCTGTCAYTAACACGCAGGGCTCAGAAACATAGGCTCAGGGAGCTCAAGATTCAAGTCAAAGAATTTGCTGACAAAGAAGAAGGTGGAGATGTGAAGTCTGTGTGCTTGACATTGTTCCTGCTGGCACTGAGGGCCAGGAATGAACACAGACAAGCCGATGAGCTAGAGGCCATCATGCAGGGGCGGGGCTCTGGTCTGCAACCAGCTGTTTGCTTGGCCATCCGTGTCAATACCTTCCTCAGCTGCAGCCAGTACCATAAGATGTACAGGACTGTGAAAGCCATCACCGGGAGGCAGATTTTTCAGCCTTTGCATGCTCTTCAAAATGCTGAGAAAGTCCTTCTGCCAGGCTACCATCCCTTTGAGTGGCAGCCCCCTCTGAAGAATGTGTCCTCCAGAACTGATGTTGGAATTATTGATGGGCTGTCCGGACTTGCCTCTTCTGTGGATGAATACCCAGTGGATACCATTGCAAAGAGGTTCCGCTATGACTCTGCTTTGGTGTCTGCTTTGATGGACATGGAAGAAGACATCTTGGAAGGCATGAGATCCCAAGATCTTG------------------------------------------------------------------------------------------------------------------------------------------------------------------------------------------------------------------------------------------------------------------------TAAGCCCTCTCATTGCTGAAAGGGAGGCCATGAAGGGCAGCGAATTAATACTGGAGATGGGAGGCATCCCCAGGACTTTCAAGTTCATCTTCAGGGGCACTGGATATGATGAAAAA   [1712]
Petromyscus_monticularus         -----------------------------------------------------------------------------------------------------------------------------------------------------------------------------------------------------------------------------------------------------------------------------------------------------------------------------------------------------------------------------------------------------------------------------------------------------------------------------------------------------------------------------------------------------------------------------------------------------------------------------------------------------------------------------------------------------------------------------------------------------------------------------------------------------------------------------------------------------------------------------------------------------------------------------------------------------------------------------CCTGGAGAGTCCAGTGAAGTCCTTTCTGAGCATCTTGAATTCTCTGATGGTGAAGTGTCCTGCACAAGATTGTAATGAAGAGGTGAGTCTGGAAAAATATAACCACCATGTCTCAAGCCACAAAGAATCTAAAGAGACTTTGGTGCACATTAATAAAGGGGGCCGCCCTCGTCAACATCTCCTGTCACTGACACGCAGAGCTCAGAAGCATCGTCTGAGGGAGCTCAAGATCCAAGTCAAAGAATTTGCTGACAAAGAAGAAGGTGGAGATGTGAAGTCTGTGTGCTTGACCTTGTTCCTGCTGGCACTGAGGGCAAGGAATGAGCACAGACAAGCTGATGAGCTAGAAGCCATCATGCAGGGACGGGGTTCTGGTCTGCAACCAGCTGTTTGCTTGGCCATCCGTGTCAATACCTTCCTCAGCTGCAGCCAATACCATAAGATGTACAGGACTGTGAAAGCCATCACAGGGAGGCAGATTTTTCAGCCTTTGCATGCTCTTCGGAATGCTGAGAAAGTCCTTCTGCCAGGCTACCACCCCTTTGAGTGGCAGCCTCCTCTGAAGAATGTGTCCTCTAGAACTGATGTTGGAATTATTGATGGGCTGTCTGGACTTGCCTCCTCTGTGGATGAATACCCAGTGGATACCATTGCAAAGAGGTTCCGCTATGACTCTGCTTTGGTGTCTGCTTTGATGGACATGGAAGAAGAGATCTTGGAAGGCATGAGATCCCAAGATCTTGATGACTACCTGAATGGTCCCTTCACTGTGGTGGTAAAGGAGTCTTGTGATGGAATGGGGGATGTGAGTGAGAAGCATGGGAGTGGGCCCGCAGTTCCAGAAAAGGCGGTTCGTTTCTCATTCACAGTCATGAGAATCACAATAGAGCATGGCTCACAGAATGTGAAGGTGTTTGAGGAAACCAAGCCCAATTCTGAACTGTGTTGCAAGCCGTTGTGTCTTATGCTGGCAGATGAGTCTGATCACGAGACCCTGACTGCCATCCTAAGCCCTCTCATTGCTGAAAGGGAGGCCATGAAGGGCAGTGAATTAATGCTAGAGATGGGGGGCATCCTCAGAACTTTCAAGTTCATCTTCAGAGGCACCGGATATGATGAAAAA   [1123]
Phloeomys_sp                     GAAAAAGCACCAGAAGAAGCACAAAAGGAGAAA---GATTCCTCAGAGGGGAAACCTTATCTAGAGCAGTCTCCAGTAGTTCCGGATAAGCCT---------------------GGTGGTCAGAATTCAGTTCTGACCCAA---CAAACATTGAAACCCCACCCTAAATTTTCAAAGAAATTCCATGCTGACGGGAAGTCAAGTGACAAAGCAATTCACCAAGCCAGGCTCAGACATTTCTGCCGCATCTGTGGGAATCGTTTTAAGAGTGACGGGCACAACCGGAGATACCCAGTCCATGGGCCTGTGGATTCTAAAACCCAAAGCCTTTTCCGAAAAAAGGAAAAAAGAGTCACTTCCTGGCCAGACCTCATTGCCAGGGTTTTCCGGATTGATGTGAAGGCAGATGTTGACTCCATCCACCCCACCGAATTTTGCCATAACTGTTGGAGCATTATGCACAGGAAGTTCAGCAGTGCTCACAGTCAGTTCTACTTTCCAAGGAGTGTAACTGTGGAGTGGCGCCCACACACACCATCCTGTGACATCTGCCTCACTGCCCATCGGGGACCGAAGAGGAGG---AGGCAT---CAGCCCAGTGTGCAGCTCAGCAAGAAACTAAAAACTGTGCTCAACCATGCCAGACGGGACCGT---------CAAAAGAGA---ACTCAGGCTAGGGTCAGCAGT---AAGGAAGTC------AAGATCTCCAACTGCAGTAAGATGCATCTCAGTACCAAGCTTCTTGCAGTGGACTTCCCAGCACACTTTGTGAAATCCATCTCCTGCCAGATATGTGAACACATTCTGGCTGACCCTGTGGAGACCAACTGTAAGCACCTATTTTGCAGGATCTGCATTCTCAGATGCCTCAAAGTCATGGGCAGCTATTGTCCCTCTTGCCGATATCCGTGCTTCCCTACTGACCTGGAGAGTCCGGTGAAGTCCTTTCTGAGCATCTTGAATTCTCTGATGGTGAAGTGTCCTGCACAAGAGTGCAATGAGGAAGTGAGTCTGGAAAAATACAACCACCACGTGTCAAGTCACAAAGAATCTAAAGAGACTTTGGTGTATATTAATAAAGGGGGTCGGCCTCGCCAGCATCTCCTGTCACTAACACGAAGGGCTCAGAAACATCGGCTGAGGGAGCTCAAGATTCAAGTCAAAGAATTTGCTGACAAAGAAGAAGGTGGAGATGTGAAGTCTGTGTGCTTGACGTTGTTTCTGCTGGCACTGAGGGCGAGGAATGAGCACAGACAAGCTGATGAGCTAGAGGCCATCATGCAGGGCCGGGGCTCGGATCTTCAACCAGCTGTCTGCTTGGCCATCCGTGTCAATACCTTCCTCAGCTGTAGCCAATACCATAAGATGTACAGGACTGTGAAGGCTATCACTGGGAGGCAGATTTTTCAACCTTTGCATGCTCTTCGGAATGCTGAGAAAGTCCTTCTGCCAGGCTACCACCCCTTTGAGTGGCAGCCCCCTCTGAAGAATGTGTCCTCCAGAACTGATGTTGGAATTATTGATGGGCTGTCTGGACTTGCCTCCTCTGTGGATGAATACCCAGTGGATACTATTGCAAAGAGGTTCCGCTATGACTCTGCTTTGGTGTCTGCTTTGATGGACATGGAAGAAGACATCTTGGAAGGCATGAGGTCCCAGGATCTTGATGACTACCTGAATGGTCCCTTCACAGTAGTGGTAAAGGAGTCTTGCGATGGAATGGGGGATGTGAGTGAGAAGCATGGGAGTGGGCCCGCAGTTCCGGAAAAGGCAGTTCGTTTCTCTTTCACAGTCATGAGAATTATGATAGAGCATGGCTCACAGAACGTGAAGGTGTTTGAGGAACCCAAGCCCAATTCTGAACTGTGTTGCAAGCCATTATGTCTTATGCTGGCAGATGAGTCAGACCACGAGACCCTGACTGCTATCCTAAGCCCCCTCATTGCTGAGAGGGAGGCTATGAAGAGCAGTGAATTAATACTGGAGATGGGAGGCATCTCCAGGACTTTTAAGTTCATCTTCAGGGGCACTGGATATGATGAAAAA   [2010]
Phodopus_sungorus                GAAAAGGCACCCGAAGAAGCACAAAAGGAG------GTTTCCTCTGAGGGGAACTCTCACCTAGAGCAGTCTCCAGTGGTTCCGGATAAGCCT---------------------GGTGGTCAGAATTCAACTCTGACTCAA---CGAGCATTGAAACTCCACCCAAAATTTTCAAAGAAATTTCATGCAGATGGGAAGCCAAGAGACAAAGCAATCCACCAAGCCAGGCTTAGACACTTCTGCCGCATCTGTGGGAATCCTTTCAGGAGTGATGGGCACAACCGGAGATACCCAGTCCACGGGCCTGTGGATGCTAAAACCCAAAGTCTTTTCCGAAAGAAGGAAAAGAGAGTCACTTCCTGGCCAGACCTTATTGCCAGGGTTTTCCGGATTGATGTGAAGGCAGATATCGACTCGATCCACCCCACTGAATTCTGCCACAGCTGTTGGGGTGTTATGTACAGGAAGTTTAGTAGTGCCCCCTGTGAGGTCTACTTCCCGAGGAAAGCGACCATGGAGTGGCATCCCCACACGCCATCCTGTGACATCTGCCTCCCTGCCCACCGGGGACTCAAGAGGAAG---AGGCAC---CAGTCCAACGTGCAGCTCAGCAAGAAACTAAAAACTGTGCTCAACCAAGCGAGACGGGACCGT------CAGCGCAAGAGA---GCTCAGGCTAGAGTCAGCAGT---AAGGAAGTCATGAAGAAGATCTCTAACTGCAGTAAGATTCATCTCAGCACCAAGCTTCTTGCAGTGGACTTCCCAGCATACTTTGTGAAATCCATCTCCTGCCAGATATGTGAACACATTCTGGCTGACCCAGTGGAGACCAGCTGCAAGCATGTATTTTGTAGGATCTGCATTCTCCGATGCCTCAAAGTCATGGGCAGCTATTGTCCCTGTTGCCGATATCCATGCTTCCCTACTGACCTGGAGAGTCCAGTGAAGTCCTTTTTGAACATCTTGAATTCTCTGGTAGTGAAGTGTCCTGCACAAGAGTGTAATGAGGAGGTGAGTCTGGAAAAATATAACCACCATGTCTCAAGCCACAAAGAGTCTAAAGAAGCTTTGGTGCATATTAATAAAGGGGGTCGGCCTCGTCAACATCTCCTGTCCCTGACACGCAGGGCTCAGAAACACAGGCTGAGGGAGCTCAAGATTCAAGTCAAAGAATTTGCTGACAAAGAAGAAGGTGGGGATGTGAAGTCTGTGTGCTTGACCTTGTTCCTGCTGGCACTGAGGGCCAGGAATGAACACAGACAAGCTGATGAGCTAGAGGCCATCATGCAGGGGCGGGGCTCTGGTCTGCAACCAGCTGTTTGCTTGGCTATCCGTGTCAATACCTTCCTCAGCTGCAGCCAGTACCATAAGATGTATAGGACTGTGAAAGCCATCACCGGGAGGCAGATTTTTCAGCCTTTGCATGCTCTTCGAAATGCTGAGAAAGTCCTTCTGCCAGGCTACCACCCCTTTGAGTGGCAGCCCCCTCTGAAAAATGTGTCCTCCAGGACTGATGTTGGCATTATTGATGGGCTGTCTGGACTTGCCTCCTCTGTAGATGAATACCCAGTGGATACCATTGCAAAGAGGTTCCGCTATGATTCTGCTTTGGTGTCTGCTTTGATGGACATGGAAGAAGATATCTTGGAAGGCATGAGATCCCAAGATCTTGATGACTACCTGAATGGTCCCTTCACTGTGGTGGTAAAGGAGTCTTGTGATGGGATGGGGGATGTGAGTGAGAAGCATGGGAGTGGGCCCGCAGTTCCAGAAAAGGCAGTTCGTTTTTCATTCACAGTCATGAGAATTACAATAGATCATGGTTCACAGAATGTGAAGGTGTTTGAGGAACCCAAACCCAATTCTGAACTGTGTTGCAAGCCATTGTGTCTTATGCTGGCAGATGAGTCCGACCATGAGACCCTGACTGCTATCCTAAGCCCACTCATTGCTGAAAGGGAGGCCATGAAAAGCAGTGAATTAATGCTGGAGATGGGAGGCATCCTCAGAACTTTCAAGTTCATCTTCAGGGGCACTGGATATGATGAAAAA   [2016]
Phyllotis_andium                 GAAAAGGCACCTGAAGAAGTGCAAAGGGAGAAG---TGTTCCTTGGAAAGGAACACTTACCCAGAGCATTCTCCAGTACTTCCAGATAAGCCTGCT------------------GCTGGTCAGAATTCAGTTCCGACTCCG---CGAGTATTGAAACTCCACCCTAAATTTTCAAAGAAATTCCAAGCTGATGGGAAGCCAAGAGACAAAGCAATTCACCAAGCCAAGCTTAGGCACTTCTGCCGTATCTGTGGGAATCCTTTTAAGAGTGATGGGCACAACCGGAGATACCCAGTCCATGGGCCTGTAGATGCTAAAACCCAGAGCCTTTTCCGAAAGAAGGAAAAGAGAGTCACTTCCTGGCCAGACCTCATTGCGAGGGTTTTCCGGATTGATGTGAAGGCGGATGTGGACTCCATCCACCCCACCGAATTCTGCCATAACTGTTGGAGCATTATGTACAGGAAGTTCAGTAGTGCCCCCTGCAAGGTCTACTTCCCAAGGAATGCGACCATGGAGTGGCTTCCTCATACACCATCCTGTGACATCTGCCTCACAGCTCACCGGGGACTCAAGAGGAAGAAGAGGCAT---CAGCCCAATGTGCAGCTTAGCAAGAAACTAAAAACTGTGCTCAACAAAGCGAGACAGGACCGT------CAGCGCAAGCGA---GCTCGGGCTAGGGTCAGCAGC---AAGGAAGTCATGCAGAAGATCTCTAACTGCAGTAAGATTCATCTCAGTACCAAGCTTCTTGCAGTGGACTTCCCAGCACACTTTGTGAAATCCATCTCCTGCCAGATTTGTGAACACATTCTGGCTGACCCCGTGGAGACCAGCTGTAAGCACGTATTTTGCAGGATCTGTATTCTCCGATGCCTCAAAGTCATGGGCAGCTATTGCCCCTCTTGCCGATATCCATGCTTCCCTACTGACCTGGAGAGTCCAGTGAAGTCCTTTCTGAACGTCTTGAATTCTCTAATGGTGAAGTGTCCTGCACAAGAGTGCAATGAAGAGGTGAGTCTGGAAAAGTATAACCACCATGTCTCAAGTCACAAAGAGTCTAAAGAAGCTTTGGTGCATATTAATAAAGGGGGCCGGCCTCGTCAGCATCTCCTGTCACTGACACGCAGGGCTCAGAAACACAGGCTGAGGGAACTCAAGATTCAAGTCAAAGAATTTGCTGACAAAGAAGAAGGTGGGGATGTGAAGTCTGTGTGCTTGACATTGTTCCTGTTGGCGCTGAGGGCCAGGAATGAACACAGACAAGCTGATGAGTTAGAGGCCATCATGCAGGGGAGAGGCTCTGGTCTGCAACCAGCTGTTTGCTTGGCCATCCGT---------------------------------------------------------------------------------------------------------------------------------------------------------------------------------------------------------------------------------------------------------------------------------------------------------------------------------------------------------------------------------------------------------------------------------------------------------------------------------------------------------------------------------------------------------------------------------------------------------------------------------------------------------------------------------------------------------------------------------------------   [1308]
Phyllotis_osilae                 GAAAAGGCACCTGAAGAAGTGCAAAGGGAGAAG---TGTTCCTTGGAAGGGAACACTTACCCAGAGCATTCTCCAGTACTTCCGGATAAGCCT---------------------GCTGGTCAGAATTCAGTTCCGACTCCG---CGAGTATTGAAACTCCACCCTAAATTTTCAAAGAAATTCCAAGCTGATGGGAAGCCAAGAGACAAAGCAATTCACCAAGCCAGGCTTAGGCACTTCTGCCGTATCTGTGGGAATCCTTTCAAGAGTGATGGGCACAACCGGAGATACCCAGTCCATGGGCCTGTGGATGCTAAAACCCAGAGCCTTTTCCGAAAGAAGGAAAAGAGAGTCACTTCCTGGCCAGACCTCATTGCGAGGGTTTTCCGGATTGATGTGAAGGCGGATGTGGACTCCATCCACCCCACCGAATTCTGCCATAACTGTTGGAGCATTATGTACAGGAAGTTCAGTAGTGCCCCCTGCAAGGTCTACTTCCCAAGGAATGCGACCATGGAGTGGCTTCCTCATACACCATCCTGTGACATCTGCCTCACGGCTCACCGGGGACTCAAGAGGAAGAAGAGGCAT---CAGCCCAATGTGCAGCTTAGCAAGAAACTAAAAACTGTGCTCAACAAAGCGAGACAGGACCGT------CAGCGCAAGCGA---GCTCAGGCTAGGGTCAGCAGC---AAGGAAGTCATGCAGAAGATCTCTAACTGCAGTAAGATTCATCTCAGTACCAAGCTTCTTGCAGTGGACTTCCCAGCACACTTTGTGAAATCCATCTCCTGCCAGATTTGTGAACACATTCTGGCTGACCCCGTGGAGACCAGCTGTAAGCACGTATTTTGCAGGATCTGTATTCTCCGATGTCTCAAAGTCATGGGCAGCTATTGCCCTTCTTGCCGATATCCATGCTTCCCTACTGACCTGGAGAGTCCAGTGAAGTCCTTTCTGAACGTCTTGAATTCTCTAATGGTGAAGTGTCCTGCACAAGAGTGCAATGAAGAGGTGAGTCTGGAAAAGTATAACCACCATGTCTCAAGTCACAAAGAGTCTAAAGAAGCTTTGGTGCATATTAATAAAGGGGGCCGGCCTCGTCAGCATCTCCTGTCACTGACACGCAGGGCTCAGAAACATAGGCTGAGGGAACTCAAGATTCAAGTCAAAGAATTTGCTGACAAAGAAGAAGGTGGGGATGTGAAGTCTGTGTGCTTGACATTGTTCTTGTTGGCACTGAGGGCCAGGAATGAACACAGACAAGCTGATGAGTTAGAGGCCATCATGCAGGGGAGAGGCTCTGGTCTGCAACCAGCTGTTTGCTTGGC----------------------------------------------------------------------------------------------------------------------------------------------------------------------------------------------------------------------------------------------------------------------------------------------------------------------------------------------------------------------------------------------------------------------------------------------------------------------------------------------------------------------------------------------------------------------------------------------------------------------------------------------------------------------------------------------------------------------------------------------------   [1298]
Phyllotis_xanthopygus            GAAAAGGCACCTGAAGAAGTGCAAAGGGAGAAG---TGTTCCTTGGAAGGGAACACTTACCCAGAGCATTCTCCAGTACTTCCGGATAAGCCT---------------------GCTGGTCAGAATTCAGTTCCGACTTCG---CGAGTATTGAAACTCCACCCTAAATTTTCAAAGAAATTCCAAGCTGATGGGAAGCCAAGAGACAAAGCAATTCACCAAGCCAGGCTTAAGCACTTCTGCCGTATCTGTGGGAATCCTTTCAAGAGTGATGGGCACAACCGGAGATACCCAGTCCATGGGCCTGTAGATGCTAAAACCCAGAGCCTTTTCCGAAAGAAGGAAAAGAGAGTCACTTCCTGGCCAGACCTCATTGCGAGGGTTTTCCGGATTGATGTGAAGGCGGATGTGGACTCCATCCACCCCACTGAATTCTGCCATAACTGTTGGAGCATTATGTACAGGAAGTTCAGTAGTGCCCCCTGCAAGATCTACTTCCCAAGGAATGCGACCATGGAGTGGCTTCCTCATACACCATCCTGTGACATCTGCCTCACGGCTCACCGGGGACTCAAGAGGAAGAAGAGGCAT---CAGCCCAATGTGCAGCTTAGCAAGAAACTAAAAACTGTGCTCAACAAAGCGAGACAGGACCGT------CAGCGCAAGCGA---GCTCAGGCTAGGGTCAGCAGC---AAGGAAGTCATGCAGAAGATCTCTAACTGCAGTAAGATTCATCTCAGTACCAAGCTTCTTGCAGTGGACTTCCCAGCACACTTTGTGAAATCCATCTCCTGCCAGATTTGTGAACACATTCTGGCTGACCCCGTGGAGACCAGCTGTAAGCACGTATTTTGCAGGATCTGTATTCTCCGATGCCTCAAAGTCATGGGCAGCTATTGCCCTTCTTGCCGATATCCATGCTTCCCTACTGACCTGGAGAGTCCAGTGAAGTCCTTTCTGAACGTCTTGAATTCTCTAATGGTGAAGTGTCCTGCACAAGGGTGCAATGAAGAGGTGAATCTGGAAAAGTATAACCACCATGTCTCAAGTCACAAAGAGTCTAAAGAAGCTTTGGTGCATATTAATAAAGGGGGCCGGCCTCGTCAGCATCTCCTGTCACTGACACGCAGGGCTCAGAAACATAGGCTGAGGGAACTCAAGATTCAAGTCAAAGAATTTGCTGACAAAGAAGAAGGTGGGGATGTGAAGTCTGTGTGCTTGACATTGTTCTTGTTGGCACTGAGGGCCAGGAATGAACACAGACAAGCTGATGAGTTAGAAGCCATCATGCAGGGGAGAGGCTCTGGTCTGCAAGCAGCTGTTTGCTTGGCCATTCGTGTCAATACCTTCCTCAGCTGCAGCCAATACCATAAGATGTACAGGACTGTGAAAGCCATCACTGGGAGACAGATCTTTCAGCCTTTACATGCTCTTCGCAATGCTGAGAAAGTCCTTCTGCCAGGCTACCACCNCTTTGAGTGGCAGCCCCCTCTGAAGAATGTGTCCTCCAGAACTGATGTTGGGATTATTGATGGACTGTCTGGACTTGCCTCTTCCGTGGATGAATACCCAGTAGATACCATTGCAAAGAGGTTCCGTTATGATTGTGCTTTGGTGTCTGCTTTGATGGACATGGAAGAAGACATCTTGGAAGGCATGAGATTCCAAGATCTTGATGATTACCTGAACGGTCCTTTCACTGTAGTGGTGAAGGAGTCTTGTGATGGAATGGGGGATGTGAGTGAGAAGCATGGCAGCGGGCCCGCAGTTCCTGAAAAGGCCGTTCGTTTTTCATTCACAGTAATGAGAATTACCATAGAGCACGGCTCACAGAATGTAAAAGTGTTTGAGGAACCCAAACCCAATTCTGAACTGTGTTGCAAGCCTCTGTGTCTTATGCTGGCAGATGAGTCTGACCACGAGACCCTGACTGCTATCCTAAGCCCCCTCATTGCTGAAAGGGAGGCCATGAAGAGCAGCGAATTAATGCTGGAGATGGGAGGCATTCTCAGGACTTTCAAGTTCATCTTCAGGGGCACTGGGTATGATGAAAAA   [2022]
Pogonomys_loriae                 GAAAAGGCACCCGAAGAAGCACAAAAGGAA------GAGTCCTCAGAGGGGAAACCTTATCTAGAGCAGTCTCCAGTAGTTCCAGATAAACCT---------------------AGTGGTCAGAACTCAGTTCTGACCCAA---CGAGCATTGAAACTCCACCCTAAATTTTCAAAGAAATTCCATGCTGATGCGAAGTCAAGTGACAAAGCAATTCATCAAGCCAGGCTTAGACACTTCTGCCGCATCTGTGGGAATCGTTTCAAGAGTGACGGGCACAACCGGAGGTACCCAGTCCATGGGCCYGTGGATGCTAAAACCCAAAGCCTTTTCCGAAAGAAGGAAAAAAGAGTCACTTCCTGGCCAGAYCTCATTGCCAGGGTTTTCCGGATTGATGTGAAGGCAGATATTGACTCCATCCACCCCACCGAATTCTGCCATAGCTGTTGGAGCATTATGCACAGAAAGTTCAGCAGTGCCCACAGTCGGGTCTACTTCCCAAGGAATGTGACTGTGGAGTGGCACCCACACACACCGTCCTGTGACATCTGCTTCACTGCCCATCGGGGACTAAARAGGAAG---RGACAT---CAGCCYAATGGGCAGCTCAGCAAGAAACTAAAAACTGTGCTCAACCATTCGAGACGTGACCAT---------CGCAAAAGA---ACTCAGGCTAGGGTCAGCAGC---AAGGAAGTCATGAAGAAGATCTCCAACTGCAGTGAGATTCATCTCAGTACCAAGCTTCTTGCAGTGGACTTCCCAGCACACTTTGTGAAATCCATCTCCTGCCAGATATGTGAACACATTCTGGCTGATCCCGTGGAGACCAGTTGTAAGCACCTATTTTGTAGGATCTGCATTCTCAGATGCCTCAAAGTCATGGGCAGTTATTGTCCCTCTTGCCGATACCCATGCTTCCCTACTGACCTGGAGAGTCCGGTGAAGTCCTTTCTGAGCATCTTGAATTCTCTGATGGTGAAGTGTCCTGCACAAGAGTGCAGTGAGGAAGTGAGTCTGGAAAAATATAACCACCATGTCTCAAGCCACAAAGAATCTAAAGAGAGTTTGGTGCATATTAATAAAGGGGGCCGGCCTCGCCAGCATCTCCTGTCACTGACGCGAAGGGCTCAGAAACATCGGCTGAGGGAGCTCAAGATTCAAGTCAAAGAATTTGCTGACAAAGAAGAAGGCGGAGATGTGAAGTCTGTGTGCTTGACCTTGTTTCTGCTGGCACTGAGGGCGAGAAATGAGCACAGACAGGCGGATGAACTAGAGGCTATCATGCAAGGCCGGGGCTCCGGGCTTCAACCAGCTGTTTGCTTGGCCATCCGTGTCAATACCTTCCTCAGCTGTAGCCAATACCACAAGATGTACAGGACTGTGAAAGCTATCACGGGGAGGCAGATTTTCCAACCTTTGCATGCTCTTCGGAATGCTGAGAAAGTCCTTCTGCCAGGCTACCACCCCTTTGAGTGGCAGCCCCCTCTGAAGAATGTGTCCTCCAGAACAGATGTTGGAATTATTGATGGGCTATCTGGACTTGCCTCCTCAGTAGATGAATACCCAGTAGATACAATTGCAAAGAGATTCCGCTATGACTCTGCTTTGGTGTCTGCTTTGATGGACATGGAAGAAGACATCTTGGAAGGCATGAGATCCCAAGATCTTGATGATTACCTGAASGGACCCTTCACAGTAGTGGTAAAGGAGTCTTGTGATGGGATGGGGGATGTGAGTGAGAAGCATGGGAGTGGGCCCGCAGTTCCAGAAAAGGCGGTTCGTTTCTCTTTCACAGTCATGAGAATTACGATAGAGCATGGCTCGCAGAACGTGAAGGTGTTTGAGGAACYCAAACCCAATTCTGAACTGTGTTGTAAGCCATTGTGTCTTATGCTGGCAGATGAGTCTGACCACGAGA-----------------------------------------------------------------------------------------------------------------------------------   [1882]
Pogonomys_macrourus              GAAAAGGCACCGGAAGAGGCACAAAAGGAG------GAGTCCTCAGAGGGGAAACCTTATTTAGAGCAGTCTCCAGTGGTTCCAGATAAACCT---------------------AGTGCTCAGAACTCAGTTCTGACCCAA---CGAGCATTGAAACTCCACCCTAAATTTTCAAAGAAATTCCATGCTGATGCAAAGTCAAGCGACAAAGCAATTCATCAAGCCAGGCTTAGACACTTCTGCCGCATCTGTGGGAATCGTTTCAAGAGTGACGGGCACAACCGGAGGTACCCAGTCCATGGGCCTGTGGATGCTAAAACCCAAAGCCTTTTCCGAAAGAAGGAAAAAAGAGTCACTTCTTGGCCAGACCTCATTGCCAGGGTTTTCCGGATTGATGTGAAGGCAGATATTGACTCCATCCACCCCACCGAATTCTGCCATAGCTGTTGGAGCATTATGCACAGAAAGTTCAGCAGTGCCCACAGTCGGGTCTACTTCCCAAGGAATGTGACTGTGGAGTGGCACCCACACACACCGTCCTGTGACATCTGCTTCTCTGCCCATCGGGGACTAAAGAGGAAG---AGACAT---CAGCCCAATGGGCAGCTCAGCAAGAAACTAAAAACTGTGCTCAACCATTCGAGACATGACCAT---------CGCAAAAGA---ACTCAGGCTAGGGTCAGCAGC---AAGGAAGTCATGAAGAAGATCTCCAACTGCAGTGAGATTCATCTCAGTACCAAGCTTCTTGCAGTGGACTTCCCAGCACACTTTGTGAAATCCATCTCCTGCCAGATATGTCAACACATTCTGGCTGATCCCGTGGAGACCAGTTGTAAGCACCTATTTTGTAGGATCTGCATTCTCAGATGCCTCAAAGTCATGGGCAGTTATTGTCCCTCTTGCCGATACCCATGCTTCCCTACTGACCTGGAGAGTCCAGTGAAGTCCTTTCTGAGCATCTTGAATTCTCTGATGGTGAAGTGTCCTGCACAAGAGTGCAGTGAGGAAGTGAGTCTGGAAAAATATAACCACCATGTCTCAAGCCACAAAGAATCTAAAGAGAGTTTGGTGCATATTAATAAAGGGGGCCGGCCTCGCCAGCATCTCCTGTCACTGACTCGAAGGGCTCAGAAACATCGGCTGAGGGAGCTCAAGATTCAAGTCAAAGAATTTGCTGACAAAGAAGAAGGTGGAGATGTGAAGTCTGTGTGCTTGACCTTGTTTCTGCTGGCACTGAGGGCGAGAAATGAGCACAGACAGGCAGATGAACTAGAGGCTATCATGCAAGGCCGGGGCTCTGGGCTTCAACCAGCTGTTTGCTTGGCCATCCGTGTCAATACCTTCCTCAGCTGTAGCCAATACCACAAGATGTACAGGACTGTGAAAGCTATCACAGGGAGGCAGATTTTCCAACCTTTGCATGCTCTTCGGAATGCTGAGAAAGTCCTTCTGCCAGGCTACCACCCCTTTGAGTGGCAGCCCCCTCTGAAGAATGTGTCCTCCAGAACAGATGTTGGAATTATTGATGGGCTGTCTGGACTTGCCTCCTCAGTAGATGAATACCCAGTAGATACAATTGCAAAGAGATTCCGCTATGACTCTGCTTTGGTGTCTGCTTTGATGGACATGGAAGAAGACATCTTGGAAGGCATGAGATCCCAAGATCTTGATGATTACCTGAATGGACCCTTCACAGTAGTGGTAAAGGAGTCTTGTGATGGGATGGGGGATGTGAGCGAGAAGCATGGGAGTGGGCCTGCAGTTCCAGAAAAGGCGGTTCGTTTCTCTTTCACAGTCATGAGAATTACGATAGAGCATGGCTTGCAGAACGTGAAGGTGTTTGAGGAACCCAAGCCCAATTCTGAACTGTGTTGCAAGCCATTGTGTCTTATGCTGGCAGATGAGTCTGACCACGAGACCCTTACTGCTATTCTAAGCCCCCTCATTGCTGAGAGGGAGGCGATGAAGAGCAGTGAATTACTGCTGGAGATGGGAGGCATCCCTAGGACTTTTAAGTTCATCTTCAGGGGCACTGGATATGATGAAAAA   [2013]
Praomys_degraaffi                --------------------------------------------------------------------------AGTAGTTCCAGAGAAGCCT---------------------AGTGGTCAGAACTCAGTTCTGCCTCAA---CGAGCTTTGAAACTCCATCCTAAATTTTCAAAAAAATTTCATGCTGATGAGAAGTCAAGTGACAAAGCAGCTCACCAAGCCAGGCTTAGATACTTCTGCCGCATCTGTGGGAATCGTTTCAAGAGTGATGGGCACAACCGGAGATACCCAGTCCACGGGCCCGTGGACGCTAAAACCCAAAACCTTTTCCGAAAGAAGGAAAAAAGAGTCACTTCCTGGCCAGACCTCATTGCCAGGGTTTTCCGGATCGATGTGAAAGCAGATGTTGACTCCATCCATCCCACCGAATTCTGTCATAACTGTTGGAGCATTATGCACAGAAAGTTTAGCAGTGCCCACAGTCAGGTCTACTTCCCAAGGAAGGTGACTGTGGAGTGGCACCCTCACACACCATCCTGTGACATCTGCTTCACTGCCCATCGTGGACTGAAGAGGAAG---AGACAT---CAGCCCAATGTGCAGCTCAGCAAGAAACTAAAAACTGTGCTCAACCATGCAAGACGGGACCGT---------CACAAGAGA---ACTCAGGCTAGGGTCAGCAGT---AAGGAAGTCCTGAAGAAGATCTCCAACTGCAGTAAGATTCATCTCAGTACCGACCTTCTTGCAGTGGACTTCCCAGCACACTTTGTGAAATCCATCTCCTGCCAGATATGTGAACACATTCTGGCTGATCCCGTGGAGACCAGCTGTAAGCACCTCTTCTGTAGGATCTGCATTCTCAGATGCCTCAAAATCATGGGCAGCTATTGTCCCTCTTGCCGATATCCGTGCTTCCCTACTGACCTGGAGAGTCCGGTGAAGTCCTTTCTGAGCATCTTGAATTCTCTGATGGTGAAATGTCCTGCACAAGAGTGCAATGAGGAAGTGAGTCTGGAAAAATATAACCACCATGTCTCAAGCCACAAAGAATCTAAAGAGACGTTGGTACATATTAATAAAGGGGGCCGGCCTCGCCAGCATCTCCTGTCACTGACCAGAAGGGCGCAGAAACATCGGCTGAGAGAGCTCAAGATTCAAGTCAAAGAGTTTGCTGACAAAGAAGAAGGTGGAGATGTGAAGTCTGTGTGCTTGACGTTGTTCCTGCTGGCACTGAGGGCGAGGAATGAGCACAGGCAAGCTGATGAGCTAGAGGCCATCATGCAAGGCCGGGGCTCAGGGCTTCAACCAGCT---------------------------------------------------------------------------------------------------------------------------------------------------------------------------------------------------------------------------------------------------------------------------------------------------------------------------------------------------------------------------------------------------------------------------------------------------------------------------------------------------------------------------------------------------------------------------------------------------------------------------------------------------------------------------------------------------------------------------------------------------------------   [1210]
Praomys_jacksoni                 GAAAAGGCACCCGAAGAAGCGCAAAAGGAGAAG---GATTCCTCAGAGGGGAAACCTTTTCTAGAGCAGTCTCCAGTAGTTCCAGAGAAGCCT---------------------AGTGGTCAGAACTCAGTTCTGTCCCAA---CGAGCCTTGAAACTCCATCCTAAATTTTCAAAAAAATTCCATGCTGATGGGAAGTCAAGCGACAAAGCAAGTCACCAAGCCAGGCTTAGATACTTCTGCCGCATCTGCGGGAATCGTTTCAAGAGTGATGGTCACAACCGGAGATACCCAGTCCACGGGCCCGTGGACGCTAAAACCCAAAACCTTTTCCGAAAGAAGGAAAAAAGAGTCACTTCCTGGCCAGACCTCATTGCCAGGGTTTTCCGGATCGATGTGAAAGCAGATGTTGACTCCATCCACCCCACCGAATTCTGTCATAACTGTTGGAGCATTATGCACAGAAAGTTCAGCAGTGCCCACAGTCGGATCTACTTCCCAAGGAAGGTGACTGTGGAGTGGCACCCTCACACACCGTCCTGTGACATCTGCTTCACTGCCCATCGTGGACTGAAGAGGAAG---AGACAT---CAACCCAATGTGCAGCTCAGCAAGAAACTAAAAACTGTGCTCAACCATGCAAGACGGGACCAT---------CGCAAGAGA---ACTCAGGCTAGGGTCAGTAGC---AAGGAAGTCCTGAAGAAGATCTCCAACTGCAGTAAGATTCATCTCAGTACCGACCTTCTTGCAGTGGACTTCCCGGCACACTTTGTGAAATCCATCTCCTGCCAGATATGTGAACACATTCTGGCTGATCCCGTGGAGACCAGCTGTAAGCACCTCTTCTGTAGGATCTGCATTCTCAGATGCCTCAAAGTCATGGGCAGCTATTGTCCCTCTTGCCGATATCCGTGCTTCCCTACTGACCTGGAGAGTCCGGTGAAGTCCTTTCTGAGCATCTTGAATTCTCTGATGGTGAAATGTCCTGCACAAGAGTGCAATGAGGAAGTGAGTCTGGAAAAATATAACCACCATGTCTCAAGCCACAAAGAATCTAAAGAGACGTTGGTGCATATTAATAAAGGGGGCCGGCCTCGCCAGCATCTCCTGTCACTGACCAGAAGGGCGCAGAAACATCGGCTGAGAGAGCTCAAGATTCAAGTCAAAGAGTTTGCTGACAAAGAAGAAGGTGGAGATGTGAAGTCTGTGTGCTTGACGTTGTTCCTGCTGGCATTGAGGGCGAGGAATGAGCACAGGCAAGCTGATGAGCTAGAGGCCATCATGCAAGGCCGGGGCTCAGGGCTTCAACCAGCTGTTTGCTTGGCCATCCGTGTCAATACCTTCCTCAGCTGTAGCCAATATCATAAGATGTACAGGACTGTGAAAGCTATCACTGGGAGGCAGATTTTTCAACCTTTGCATGCTCTTCGGAATGCCGAGAAAGTCCTTCTGCCAGGCTACCACCCCTTTGAGTGGCAGCCCCCTCTGAAGAACGTGTCCTCCAGAACTGACGTTGGAATTATCGATGGGCTGTCTGGACTTGCCTCCTCAGTCGATGAGTACCCAGTGGATACCATTGCAAAGAGGTTCCGCTATGACTCTGCTTTGGTGTCTGCGTTGATGGACWTGGAAGAAGACATCTTGGAAGGCATGAGATCCCAAGATCTTGATGACTACCTGAATGGTCCCTTCACAGTGGTGGTAAAGGAGTCTTGCGATGGAATGGGGGATGTGAGTGAGAAGCATGGGAGTGGGCCAGCAGTTCCGGAAAAGGCRGTTCGTTTCTCTTTCACAGTCATGAGAATTACGATAGAGCACGGCTCTCAGAATGTGAAGGTGTTTGAGGAGCCCAAGCCCAATTCCGAACTGTGTTGCAAGCCATTGTGTCTTATGCTGGCAGATGAGTCTGACCACGAGACCCTTACTGCTATTCTAAGCCCCCTCATCGCTGAGAGGGAGGCCATGAAGAGCAGTGAATTAATGCTGGAGATGGGAGGCATTCCCAGGACTTTCAAGTTCATCTTCAGGGGCACTGGCTATGATGAAAAA   [2016]
Praomys_misonnei                 GAAAAGGCaCCCGAAGAAGCACAAAAGGAGAAG---GATTCTTCAGAGGGGAAACCTTaTCTAGAGCAGTCTCCAGTAGTTCCAGAGAAGCCT---------------------AGTGGTCAGAAATCAGTTCTGCCCCAA---CGAGCGTTGAAACTCCATCCTAAATTTTCAAAAAAATTCCATGCTGATGGGAAGTCAAGCGACAAAGCAACTCACCAAGCCAGGCTTAGATACTTCTGCCGCATCTGTGGGAATCGTTTCAAGAATGATGGGCACAACCGGAGATACCCAGTCCAYGGGCCTGTGGACGCCAAAACCCAAAGCCTTTTCCGAAAGAAGGAAAAAAGAGTCACTTCCTGGCCAGACCTCATTGCCAGGGTTTTCCGGATCGATGTGAAAGCAGATGTTGATTCCATCCACCCCACCGAATTCTGTCATAACTGTTGGAGCATTATGCACAGAAAGTTCAGCAGTGCCCACAGTCAGGTCTACTTCCCAAGGAAGGTGACTGTGGAGTGGCACCCTCACACACCGTCCTGTGACATCTGCTTCACTGCCCATCATGGACTGAAGAGGAAG---AGACAT---CAGCCCAATGTGCAGCTCAGCAAGAAACTAAAAACTGTGCTCAACCACGCAAGACGGGACCGT---------CGCAAGAGA---ACTCAGGCGAGGGTCAGCAGC---AAGGAAGTCCTGAAGAAGATCTCCAACTGCGGTAAGATTCATCTTAGTACCAACCTTCTTGCAGTGGACTTCCCAGCACACTTTGTGAAATCCATCTCCTGCCAGATATGTGAACACATTCTGGCTGATCCCGTGGAGACGAGCTGTAAGCACCTCTTCTGTAGGATCTGCATTCTCAGATGCCTCAAAGTCATGGGCAGCTATTGTCCCTCTTGCCGATATCCGTGCTTCCCTACTGACCTGGAGAGTCCGGTGAAGTCCTTTCTGAGCATCTTGAATTCTCTGATGGTGAAGTGTCCTGCACAAGAGTGCAATGAGGAAGTGAGTCTGGAAAAATATAACCACCATGTCTCAAGCCACAAAGAATCTAAAGAGACGTTGGTGCATATTAATAAAGGGGGCCGGCCTCGCCAGCATCTCCTGTCACTGACGAGAAGGGCACAGAAACATCGGCTGAGAGAGCTCAAGATTCAAGTCAAAGAGTTTGCTGACAAAGAAGAAGGTGGAGATGTGAAGTCTGTGTGCTTGACGTTGTTCCTGCTGGCACTGAGGGCGAGGAATGAGCACAGGCAAGCTGATGAGTTAGAGGCCATCATGGAAGGCCGGGGTTCAGGGCTTCAACCAGCTGTTTGCTTGGCCATTCGTGTCA-----------------------------------------------------------------------------------------------------------------------------------------------------------------------------------------------------------------------------------------------------------------------------------------------------------------------------------------------------------------------------------------------------------------------------------------------------------------------------------------------------------------------------------------------------------------------------------------------------------------------------------------------------------------------------------------------------------------------------------------   [1303]
Praomys_tullbergi                GAAAAGGCACCCGAAGAAGCACAAAAGGAGAAG---GATTCCTCAGAGGGGAAACCTTATCTAGAGCARTCTCCAGTAGTTCCAGAGAAGCCT---------------------AGTGGTCAGAACTCAGTTCTGCCCCAA---CGAGCGTTGAAACTCCATCCTAAATTTTCAAAAAAATTCCATGCTGATGGGAAGTCAAGCGACAAAGCAACTCACCAAGCCAGGCTTAGATACTTCTGCCGCATCTGTGGGAATCGTTTCAAGAATGATGGGCACAACCRGAGATACCCAGTCCACGGGCCTGTGGACGCCAAAACCCAAAGCCTTTTCCGAAAGAAGGAAAAAAGAGTCACTTCCTGGCCAGACCTCATTGCCAGGGTTTTCCGGATCGATGTGAAAGCAGATGTTGATTCCATCCACCCCACCGAATTCTGTCATAACTGTTGGAGCATTATGCACAGAAAGTTCAGCAGTGCCCACAGTCAGGTCTACTTCCCAAGGAAGGTGACTGTGGAGTGGCACCCTCACACACCGTCCTGTGACATCTGCTTCACTGCCCATCATGGACTGAAGAGGAAG---AGACAT---CAGCCCAATGTGCAGCTCAGCAAGAAACTAAAAACTGTGCTCAACCACGCAAGACGGGACCGT---------CGCAAGAGA---ACTCAGGCGAGGGTCAGCAGC---AAGGAAGTCCTGAAGAAGATCTCCAACTGCGGTAAGATTCATCTYAGTACCAACCTTCTTGCAGTGGACTTCCCAGCACACTTTGTGAAATCCATCTCCTGCCAGATATGTGAACACATTCTGGCTGATCCCGTGGAGACGAGCTGTAAGCACCTCTTCTGTAGGATCTGCATTCTCAGATGCCTCAAAGTCATGGGCAGCTATTGTCCCTCTTGCCGATATCCGTGCTTCCCTACTGACCTGGAGAGTCCGGTGAAGTCCTTTCTGAGCATCTTGAATTCTCTGATGGTGAAGTGTCCTGCACAAGAGTGCAATGAGGAAGTGAGTCTGGAAAAATATAACCACCATGTCTCAAGCCACAAAGAATCTAAAGAGACGTTGGTGCATATTAATAAAGGGGGCCGGCCTCGCCAGCATCTCCTGTCACTGACGAGAAGGGCACAGAAACATCGGCTGAGAGAGCTCAAGATTCAAGTCAAAGAGTTTGCTGACAAAGAAGAAGGTGGAGATGTGAAGTCTGTGTGCTTGACGTTGTTCCTGCTGGCAYTGAGGGCGAGGAATGAGCACAGGCAAGCTGATGAGTTAGAGGCCATCATGCAAGGCCGGGGCTCAGGGCTTCAACCAGCTGTTTGCTTGGCCATCCGTGTCAACACCTTCCTCAGCTGTAGCCAATATCATAAGATGTACAGGACTGTGAAAGCTATCACTGGGAGGCAGATTTTTCAACCTTTGCATGCTCTTCGGAATGCCGAGAAAGTCCTTCTGCCAGGCTACCACCCCTTTGAGTGGCAGCCCCCTCTGAAGAACGTGTCCTCCAGAACTGATGTTGGAATTATTGATGGGCTGTCTGGACTTGCYTCCTCGGTCGATGAGTACCCGGTGGATACCATTGCAAAGAGGTTCCGCTACGACTCTGCTTTGGTGTCTGCGTTGATGGACATGGAAGAAGACATCTTGGAAGGCATGAGATCCCAAGATCTTGATGAYTACCTGAATGGTCCCTTCACAGTGGTGGTAAAGGAGTCTTGCGATGGAATGGGGGATGTGAGTGAGAAGCATGGGAGTGGGCCCGCAGTTCCGGAAAAGGCGGTTCGTTTCTCTTTCACRGTCATGAGAATTACGATAGAGCACGGCTCTCAGAATGTGAAGGTGTTTGAGGAACCCAAGCCCAATTCCGAACTGTGTTGCAAGCCATTGTGTCTTATGCTGGCAGATGAGTCTGACCACGAGACCCTTACTGCTATTCTAAGCCCCCTCATCGCTGAGAGGGAAGCCATGAAGAGCAGTGAATTAATGCTGGAGATGGGAGGCATTCCCAGGACTTTCAAGTTCATCTTCAGGGGCACTGGCTATGATGAAAAA   [2016]
Pseudomys_australis              GAAAAGGCACCCGAAGAAGCACAAAAGGAG------GAGTCCTCAGAGGGGAAACCTTCTCTAGAGCAGTCTCCAGTAGTTCCAGATAAATCT---------------------AGCGGTCAGAACTCAGTTCTGACCCAA---AGAGCATTGAAGCTCCACCCTAAATTTTCAAGGAAATTCCATGCTGATGCGAAGTCAAGCGACAAAGCAATTCATCAAGCCAGACTTAGACACTTCTGCCGCATCTGTGGGAATCATTTTAAGAGTGACGGGCACAACCGGAGATACCCAGTCCACGGGCCTGTGGATGCTAAAACCCAAAGCCTTTTCCGAAGGAAGGAAAAAGGAGTCACTTCCTGGCCAGACCTCATTGCAAGGGTTTTCCAGGTTGATGTGAAGGCTGATGTTGACTCCATCCACCCCACCGAATTCTGCCACAACTGTTGGAGCATTATGCACAGAAAGTTCAGCAGTGCCCACAGTCAGGTCTACTTCCCAAGGAATGTGACCGTGGAGTGGCAGCCACACACACCGTCCTGTGACATCTGCTTCACTGCCCATCGGGGACTAAAGAGGAAG---AGACAT---CAGCCCAATGGGCAGCTCAGCAAGAAACTAAAAACTGTGCTCAACCATTCGAGTCGTGACCAT---------CGCAAGAGA---ACTCAGGCTAGGGTCGCCAGC---AAGGAAGTCATGAAGAAGATCTCCAACTGCAGTAAGATTCATCTCAGTACCAAGCTCCTTGCAGTGGACTTCCCAGCACATTTTGTGAAATCCATCTCCTGTCAGATATGTGAACACATTCTGGCTGATCCCGTGGAGACCAGTTGTAAGCATCTATTCTGTAGGATCTGCATTCTCAGATGCCTCAAAGTCATGGGCAGTTATTGTCCCTCTTGCCGGTACCCATGCTTCCCTACTGACCTGGAGAGTCCGGTGAAGTCCTTTCTGAGCATCTTGAATTCTCTGATGGTGAAGTGTCCTGCACAAGAGTGCAGTGAGGAAGTGAGTCTGGAAAAATATAACCACCATGTCTCAAGCCACAAAGAATCTAAAGAGACTTTGGTGCATATTAATAAAGGGGGGCGGCCTCGCCAGCATCTCCTGTCACTGACGCGAAGGGCTCAGAARCATCGGCTGAGGGAGCTCAAGATTCAAGTCAAAGAATTTGCTGACAAAGAAGAAGGTGGAGATGTGAAGTCTGTGTGCTTGACCTTGTTTCTGCTGGCACTGAGGGCGAGAAATGAGCACAGACAGGCAGATGAACTAGAGGCTATCATGCAAGGCCGGGGCTCCGGGCTTCAACCAGCTGTTTGCTTGGCCATCCGTGTCAATACCTTCCTCAGCTGTAGCCAATACCACAAGATGTACAGGACTGTRAAAGCTATCACTGGGAGGCAGATTTTCCAACCTTTGCATGCTCTTCGGAATGCTGAGAAAGTCCTTCTGCCAGGCTACCACCCCTTCGAGTGGCAGCCTCCTCTGAAGAATGTGTCCTCCAGAACAGATGTTGGAATTATTGATGGGCTCTCTGGACTTGCCTCCTCAGTAGATGAATACCCAGTAGATACAATTGCAAAGAGATTCCGCTATGACTCTGCTTTGGTGTCTGCTTTGATGGACATGGAAGAAGACATCTTGCAAGGCATGCGATCCCAAGATCTTGATGATTACCTGAATGGACCCTTCACAGTAGTGGTAAAGGAGTCTTGTGATGGGATGGGGGATGTAAGTGAGAAGCATGGCAGTGGGCCTGCCGTTCCAGAAAAGGCGGTTCGTTTCTCTTTCACAGTCATGAGAATCACGATAGAGCATGGCTCGCAGAACGTGAAGGTGTTTGAGGAACCCAAGCCCAATTCTGAACTGTGTTGCAAGCCATTGTGTCTTATGCTGGCAGATGAGTCTGACCACGAGACCCTTACTGCTATTCTAAGCCCCCTCATTGCTGAGAGGGAGGCGATGAAGAGCAGCGAATTACTGCTGGAGATGGGAGGCATCCCCAGGATTTTTAAGTTCATCTTCAGGGGCACTGGATATGATGAAAAA   [2013]
Pseudoryzomys_simplex            ------------------------------------------------------------------------------------------------------------------------------------------------------------------CCTAAATTTTCAAAAAAATTCCAAGCTGATGGGAAGCCAAGAGACAAAGAAATTCACCAAGCCAGGCTTAGGCACTTCTGCCGCATCTGTGGGAATACTTTCAAGAGTGATGGGCACAACCGGAGATACCCAGTCCATGGGCCTGTGGATGCTAAAACCCAGAGCCTTTTCCGAAAGAAGGAAAAGAGAGTCACTTCCTGGCCAGACCTCATTGCCAGGGTTTTCCGGATTGATGTGAAGGCAGATGTGGATTCYRTCCACCCCACCGAATTCTGCCATAACTGTTGGAGGATTATGTACAGGAAGTTCAGTAGTGCCCCCTGCGAGGTCTACTTCCCAAGGAATGCGACCATGGAGTGGCATCCTCATACACCATCCTGTGACATCTGCCTCACTGCTCACCGGGGACTCAAGAGGAAG---AGGCAT---CAGCCCAATGTGCAGCTTAGCAAGAAACTAAAAACTGTGTTCAACCAAGCGAGACGGGACCGT------CAGCGCAAGCGA---GCTCAGGCTAGGGTCAGCCCC---AAGGAAGTCATGCAGAAGATCTCCAACTGCAGTAAGATTCATCTCAGTACCAAGCTTCTTGCAGTGGACTTCCCAGCACACTTTGTGAAATCCATCTCCTGCCAGATATGTGAACACATTCTGGCTGACCCCGTGGAGACCAGCTGTAAGCACGTATTTTGCAGGATCTGTATTCTCCGATGCCTCAAAGTCATGGGCAGCTATTGCCCTTCTTGCYGGTATCCATGTTTCCCTACTGACCTGGAGAGTCCAGTGAAGTCCTTTCTAAACATCTTGAATTCTCTAATGGTGAAGTGTCCTGCACAAGAGTGCAATGAAGAGGTGAGTCTGGAAAAGTATAACCACCACGTCTCAAGTCACAAAGAGTCAAAAGAAGCTTTGGTGCACATTAATAAAGGGGGCCGGCCTCGTCAGCATCTCCTGTCACTGACACGCAGGGCTCAGAAACATAGGCTTAGGGAGCTCAAGATTCAAGTCAAAGAATTTGCTGACAAAGAAGAAGGGGGGGATGTGAAGTCTGTGTGCTTGACCTTGTTCTTGTTGGCACTGAGGGCCAGGAATGAACACAGTCAAGCTGATGAGTTAGAGGCCATCA-----------------------------------------------------------------------------------------------------------------------------------------------------------------------------------------------------------------------------------------------------------------------------------------------------------------------------------------------------------------------------------------------------------------------------------------------------------------------------------------------------------------------------------------------------------------------------------------------------------------------------------------------------------------------------------------------------------------------------------------------------------------------------------------------   [1117]
Punomys_kofordi                  GAAAAGGCACCTGAAGAAGTGCAAAGGGAGAAG---CATTCCTTGGAAGGGAACACTTACCGAGAGCAGTCTCCAGTACTTCCGGATAAGCCT---------------------GCTGGTCAGAATTCAGTTCCGACTCAA---CGAGTATTGAAACTCCACCCTAAATTTTCAAAGAAATTCCAAGCTGATGGGAAGCCAAGAGACAAAGCAATTCACCAAGCCAGGCTTAGGCGCTTCTGCCGCATCTGTGGGAATCCTTTCAAGAGTGATGGGCACAACCGGAGATACCCAGTCCATGGGCCTGTGGATGCTAAAACCCAGAGCCTTTTCCGAAAGAAGGAAAAGAGAGTCACTTCCTGGCCAGACCTCATTGCCAGGGTTTTCCGGATTGATGTGAAGGCGGATGTGGACTCCATCCACCCCACCGAATTCTGCCATAACTGTTGGAGCATTATGTACAGGAAGTTC---AGTGCCCCCTGCGAGGTCTACTTCCCAAGGAATGCGACCATGGAGTGGCATCCTCATACACCATCCTGTGACATCTGCTTCACTGCCCACCAGGGACTCAAGAGGAAGAAGAAGCAT---CAGCCCAATGTGCAGCTTAGCAAGAAACTAAAAACTGTGCTCAACAAAGCGAGACAGGATCGT------AAGCGCAAGCGA---GCTCAGGCTAGGGTCAGCAGC---AAGGAAGTAATGCAGAAGATTTCTAACTGCAGTAAGATTCATCTCAGTACCAAGCTTCTTGCAGTGGACTTCCCAGCACACTTTGTGAAATCCATCTCCTGCCAGATATGTGAACACATTCTGGCTGACCCCGTGGAGACCAGCTGTAAGCACATATTTTGCAGAATCTGTATTCTCCGATGCCTCAAAGTCATGGGCAGCTATTGCCCTTCTTGCCAATATCCATGCTTCCCTACTGACCTGGAGAGTCCAGTGAAGTCCTTTCTGAACATCTTGAATTCTCTGATGGTGAAGTGTCCTGCACAAGAGTGCAATGAAGAGGTGAGTCTGGAAAAGTATAACCACCATGTCTCAAGTCACAAAGAGTCTAAAGAAGCTTTGGTGCATATTAATAAAGGGGGCCGGCCTCGTCAGCATCTCCTGTCACTGACACGCAGGGCTCAGAAACATAGGCTGAGGGAGCTCAAGATTCAAGTCAAAGAATTTGCTGACAAAGAAGAAGGTGGGGATGTGAAGTCTGTGTGCTTGACGTTGTTCTTGTTGGCACTGAGGGCCAGGAATGAACACAGACAAGCTGATGAGTTAGAGGCCATCATGCAGGGGAGGGGCTCTGGTCTGCAACCAGCTGTTTGCTTGGCCATTCGTGTC------------------------------------------------------------------------------------------------------------------------------------------------------------------------------------------------------------------------------------------------------------------------------------------------------------------------------------------------------------------------------------------------------------------------------------------------------------------------------------------------------------------------------------------------------------------------------------------------------------------------------------------------------------------------------------------------------------------------------------------   [1305]
[truncated: 247,217 more chars]
