# Supplementary material for: Parallel power posterior analyses for fast computation of marginal likelihoods in phylogenetics
Source: PeerJ. 2021 Nov 2;9:e12438. doi: 10.7717/peerj.12438 (PMC8570164; doi:10.7717/peerj.12438)
Supplement: Supplemental Information 1 — The archive contains a readme with more specific details. [file peerj-09-12438-s001.zip › supp_data/data/muroidae_BRCA1.nex]

#NEXUS 

[BRCA1, 300 project, 17 Feb 2011, J. Schenk]


BEGIN DATA;
	DIMENSIONS  NTAX=305 NCHAR=2610;
	FORMAT DATATYPE=DNA  MISSING=? GAP=- ;
MATRIX
[                                         10        20        30        40        50        60        70        80        90        100       110       120       130       140       150       160       170       180       190       200       210       220       230       240       250       260       270       280       290       300       310       320       330       340       350       360       370       380       390       400       410       420       430       440       450       460       470       480       490       500       510       520       530       540       550       560       570       580       590       600       610       620       630       640       650       660       670       680       690       700       710       720       730       740       750       760       770       780       790       800       810       820       830       840       850       860       870       880       890       900       910       920       930       940       950       960       970       980       990       1000      1010      1020      1030      1040      1050      1060      1070      1080      1090      1100      1110      1120      1130      1140      1150      1160      1170      1180      1190      1200      1210      1220      1230      1240      1250      1260      1270      1280      1290      1300      1310      1320      1330      1340      1350      1360      1370      1380      1390      1400      1410      1420      1430      1440      1450      1460      1470      1480      1490      1500      1510      1520      1530      1540      1550      1560      1570      1580      1590      1600      1610      1620      1630      1640      1650      1660      1670      1680      1690      1700      1710      1720      1730      1740      1750      1760      1770      1780      1790      1800      1810      1820      1830      1840      1850      1860      1870      1880      1890      1900      1910      1920      1930      1940      1950      1960      1970      1980      1990      2000      2010      2020      2030      2040      2050      2060      2070      2080      2090      2100      2110      2120      2130      2140      2150      2160      2170      2180      2190      2200      2210      2220      2230      2240      2250      2260      2270      2280      2290      2300      2310      2320      2330      2340      2350      2360      2370      2380      2390      2400      2410      2420      2430      2440      2450      2460      2470      2480      2490      2500      2510      2520      2530      2540      2550      2560      2570      2580      2590      2600      2610]
[                                         .         .         .         .         .         .         .         .         .         .         .         .         .         .         .         .         .         .         .         .         .         .         .         .         .         .         .         .         .         .         .         .         .         .         .         .         .         .         .         .         .         .         .         .         .         .         .         .         .         .         .         .         .         .         .         .         .         .         .         .         .         .         .         .         .         .         .         .         .         .         .         .         .         .         .         .         .         .         .         .         .         .         .         .         .         .         .         .         .         .         .         .         .         .         .         .         .         .         .         .         .         .         .         .         .         .         .         .         .         .         .         .         .         .         .         .         .         .         .         .         .         .         .         .         .         .         .         .         .         .         .         .         .         .         .         .         .         .         .         .         .         .         .         .         .         .         .         .         .         .         .         .         .         .         .         .         .         .         .         .         .         .         .         .         .         .         .         .         .         .         .         .         .         .         .         .         .         .         .         .         .         .         .         .         .         .         .         .         .         .         .         .         .         .         .         .         .         .         .         .         .         .         .         .         .         .         .         .         .         .         .         .         .         .         .         .         .         .         .         .         .         .         .         .         .         .         .         .         .         .         .         .         .         .         .         .         .         .         .         .         .         .         .         .         .         .         .         .         .         .         .         .         .         .         .         .         .         .         .         .         .]

Abeomelomys_sevia                -------------------------------------------------------------GTGAGGAAAAGGTAGATCCAAGTGCTGGTTCCCTCTGTGATAGAAAGAAGTGGAATCATCCGAAAAGTCTGTGCCCTGAGAATTCTGGAGCCACCACTGATGTTCCTTGGATAACACTAAATAGCAGCATTCAGAAAGTTAATGAGTGGTTTTCCAGAACTGGTGAAATGTTAACTTCTGACAGCGCATCTGACAGGAGGCATGAGTCAAATGCTAAAGCAGCTGCTGTGTTGGAAGTTTCAAATGAAGTGGATGGATGTTTCAGTTCT------------TCAAAGAAAATGGACTTAGTAGCCCCCGATCCCCATAATGCTTTCATGTGTAAAAGTGGGAGAGACTCATCCAAACCAGTAGAGAATAATATCAACGATAAAATATTTGGGAAAACCTATCAAAGAAAGGGAAGCCGCCCTCACTTGAACCATGTGACTGAA------ATTATAGGCACATTTACTACAGAACCACAGATAACACAAGGGCAACCCTTCACAAATAAATTAAAACGTAAAAGA---AGT---ACATGCCTTCATCCTGAGGACTTTATCAAGAAAGCAGATTTAACAGTTGTTCAAAGGACTCCTGAAAATGTAAATCAGGGAACT---GACCAAATGGAGCCAAAT---GACCAAGCAATTAGTATTAGCAGTAACTGTCAG---------------------------------------------------------------------------------GAGAACAAAACAACAGGCAGTAATCTTCAGAAAGAGAAAAATGGTCATCCAGTGGAA---TCGCTGAGAAAGGAACCT---TTCACAGCTAGAGCCAGATCTATAAGCAACAGT---ATAAGTGATTTGGAGGTGGAACTAAATGTCCATAGTTCAAAAGCACCTAAGAAAAATAGGCTGAGGAGGAAGTCTTCTATCAGGCATGTTCTTCCACTTGAACCAGT---CAGTAGAAATCCAAGCCCACCTACT---CGTGCCGAACTTCAAATCGATAGTTGTGGTAGCAGTGAAGAAACAAAGACAAACAATTCCAACCAAGCGCCAGCCAGGCACATTAGAGAGCCTCAACTCATCGAAGACACGGAACCTACAGCTGATGCCAGG---AAGGATGAGCCAAATGAACACATAAGGGAGAGAAGTGCCAGCGATGCTTTC---CCAGAAGAGAAATTAATGAACAAAGCTGGCTTCTTAACTAGCTGTTCAAGTCCTAGAAAACCTCAAGGACCTGTCAATCCTAGCCCTCAGAGAAAAGGAATAGAGCAACTGGAAACATGTCAAATGCCTGATAATACCAAAGAACTCAGGGAT------------------------------CTGGTCCTGGGAGCAGAGCCCAGCGGCAAACCCACTGACCGATCTGAGGAGAGCACCAGTGTGTCCTTGGTACCCGACACTGACTACGACACTCAGAACAGTGTCTCAGTACTGGAAGCCAAC---ACTGTTAGATATGCAAAAACAGGATCGGTTCAGTGTATGACTCAGTTTGTCGCATGTGAAAACCCCAAGGAACTTGTC---CCTGGTTCTAACAATGCTGGAAGTGGCACAGAGTACTCCAAGCGCCCACTGAGACACGA-------------------------------------------------------------------------------------------------------------------------------------------------------------------------------------------------------------------------------------------------------------------------------------------------------------------------------------------------------------------------------------------------------------------------------------------------------------------------------------------------------------------------------------------------------------------------------------------------------------------------------------------------------------------------------------------------------------------------------------------------------------------------------------------------------------------------------------------------------------------------------------------------------------------------------------   [1480]
Abrothrix_andinus                ----------------------------AAGAAACATGTAATAATAGGCAAATTCCCAGCATTGAGAAAAAGGTAGATCTGAATGCTGAATCCTTCTGTGGAAGAAAAAAATGGAATAGTCAGAAAAGTCTGTGCCCTGAGAATTCTGGAGCTACCCAAGATGTTCCTTGGATAACACTAAATAGCAGCATCCAGAAAGTTAACGAGTGGTTTTCCAAAACTGGTGAGATGTTAACTTCTGATGGCGCGTCTGACAGGAGGCTCGGGTCACCTGCTGAAGCAGCTGTC------------------AAAGAAAATGGATGCTCCAGTTCT------------TCAAAGGAGACAGATTCTGTGGCCGTTCATCCCCAGAGTACCTTAATGGATATAAGCAAAAGAGACTGC---AAACCAGTGGAGAAAAATATCAAAGATAAAATATTTGGGAAAACATATCAGAGAAAGGGAAGCTTCCCTCACTTGAACCATGTAGCTGAA------ATTATAAGCACATTTACTATAGAACCACAGATAACACAAGAGCACTCCTTCACAAATAAATTAAAACGCAAAAGGAGAACT---ACATGCCTTCATCCTGAGGATTTTATCAAGAAAGCAGATTTAACAGTTATTCAAAAGACTCCAGAAAATAGAAATCAGGGAGTT---GACCAAGTAGAGCCAAAT---GGCCAAGTGATGGGTTTTAACAGTACTGATCAA---------------------------------------------------------------------------------GAGAACGGAACAAAAGGGAACAGTCTTCAGAAAAAGAAAAATGTTAATCCAGTAACA------------------------------ACTAAAGCCAAACCTGTAAGCAGCAGT---ATAAGCAATTTAGAGCCGGAATTAAATGTCCACAATTCAAAAGCACCTAAGAAAAATAGGCTGAGGAGAAAATCTTCCACCAAATGTGTTCTTGCACTTGAACCAGT---CAGTGGGAATCCAAGCCCACCTACT---TGTACTGAATTTCAAATTGATAGTTGTAGTAGCAGTGAAGAAACAAAGAAAAAC------AATCTAGCGCCAGTCAAGGACATTAGAAAGCCTCAGCTCATAGAGGACACAGACCCTGGGGCAGATGCCAAGGAGAACAATGAGCCAAATGAACAAATAAGGAAGAGAAGGGCCAGTGATGCTTTC---CCAGAAGAGAAGTTTACAAACATACCTGGTTTATTAACTAACTGTCCAAGTTCTAATAAACCTCAAGGACCTGTCATTCCTAGCCCTCAGAGAAAAGAAGTAGAGAAACTTGAAGCAAGCCAAATATCGGACAGTACCAAAGACCTGAAGGAT------------------------------CTGGTGCTGGGTGGAGAA---CAAGGTTTGTCCACTGAGAGGTCTGAGGAGAGCACTAGTGTTTCATTGGTAGCTGACACTGAGTATGATACTCAGAATAGTGTGTCATTACTGGAAGCTAAC---ACTGTCAGATGTGCAAAAACAGGATCAAGCCAGTGTATGACTCAGTTTGTAGCAAGTGAGAACCTCAAGGATCTGGTT---CATGGTTCTAATGATGCTGGAAGTAGCACAGAGTGTGTCAAGCATCAATTGAGACACGAAC-----------------------------------------------------------------------------------------------------------------------------------------------------------------------------------------------------------------------------------------------------------------------------------------------------------------------------------------------------------------------------------------------------------------------------------------------------------------------------------------------------------------------------------------------------------------------------------------------------------------------------------------------------------------------------------------------------------------------------------------------------------------------------------------------------------------------------------------------------------------------------------------------------------------------------------   [1467]
Abrothrix_jelskii                --------------------------------------------------------------------------------------------------------------------------------------------------------------------------------------------------------------------------------------------------------------------------------------------------------------------------------------------------------------------------------------------------------------------------------------------------------------------------------------------------------------------------------------------------------------------------------------------------------------------ATGCCTTCCTCCTGAGGATTTTATCAAGAAAGCAGATTTCACAGTTATTCAAAAGACTCCAGAAAATAGAAATCAGGGAGTT---GACCAAGTAGAGCCAAAT---GGCCAAGTGATGGGTTTTAACAGTACTGATCAA---------------------------------------------------------------------------------GAGAACGAAACAAAAGGGAACAGTCTTCAGAAAAAGAAAAATGTTAATCCAGTAACA------------------------------ACTAAAGCCAAACCTGTAAGCAGCAGT---ATAAGCAATTTAGAGCTAGAATTAAATGTCCACAATTCAAAAGCACCTAAGAAAAATAGGCTGAGGAGAAAATCTTCCACCAAATGTGTTCTTGCACTTGAACCAGT---CAGTGGGAATCCAAGCCCACCTTCT---TGTACTGAATTTCAAATTGATAGTTGTAGTAGCAGTGAAGAAACACAGAAAGACAATTCCAATCTAGCGCCAGTCAAGGACATTAGAAAGCCTCAGCTCATAGAGGACACAGACCCTGGGGCAGATGCCAAGGAGAACAATGAGCCAAATGAACAAATAAGGAAGAGAAGGGCCAGTGATGCTTTC---CCAGAAGAGAAGTTTACAAACATACCTGGTTTATTAACTAACTGTCCAAGTTCTAATAAACCTCAAGGACCTGTCAATCCTAGCCCTCAGAGAAAAGAAGTAGAGAAACTTGAAACAAGCCAAATATCGGACAGTACCAAAGACCTGAAGGAT------------------------------CTGGTGCTGGGTGGAGAA---CAAGGTTTGTCCACTGAGAGGTCTGAGGAGAGCACTAGTGTTTCACTGGTAGCTGATACTGAGTATGATACTCAGAATAGTGTGTCATTACTGGAAGCTAAC---ACTGTCAGATGTGCAAAAACAGGATCAAGCCAGTGTATGACTCAGTTTGTAGCACGTGAGAACCTCAAGGATCTGGTT---CATGGTTCTAATGATGCTGGAAGTAGCACAGAGTGTGTCAAGCATCAATTGAGACACGAACTTAGCCACA--------------------------------------------------------------------------------------------------------------------------------------------------------------------------------------------------------------------------------------------------------------------------------------------------------------------------------------------------------------------------------------------------------------------------------------------------------------------------------------------------------------------------------------------------------------------------------------------------------------------------------------------------------------------------------------------------------------------------------------------------------------------------------------------------------------------------------------------------------------------------------------------------------------------------   [956]
Abrothrix_longipilis             --------------ATGGGCTGAAAGTAAAGAAACATGTAATAATAGGCAAATTCCCAGCATTGAGAAAAAGGTAGATCTGAATGCTGAATCCTTCTGTGGAAGAAAAAAATGGAATAGTCAGAAAGGTCTGTGCCCTGAGAATTCTGGAGCTACCCAAGATGTTCCTTGGATAACACTAAATAGCAGCATCCAGAAAGTTAACGAGTGGTTTTCCAAAACTGGTGAGATGTTAACTTCTGATGGCGCGTCCGACAGGAGGCTCGGGTCACCTGCTGAAGCAGCTGTC------------------AAAGAAAATGGATGCTCCAGTTCCTGCTCCAGTTCCTCAAAGGAGACAGATTCTGTGGCCGTTCATCCCCAGAGTACCTTAATGGATAAAAGCAAAAGAGACTGC---AAACCAGTGGAGAAAGATATCAAAGATAAAATATTTGGGAAAACATATCAGAGAAAGGGAAGCTTCCCTCACTTGAACCATGTAGCTGAA------ATTATAAGCACATTTACTATAGAACCACAGATAACACAAGAGCACTCCTTCACAAATAAATTAAAACGCAAAAGGAGAACT---ACATGCCTTCATCCTGAAGATTTTATCAAGAAAGCAGATTTAACAGTTATTCAAAAGACTCCAGAAAATAGAAATCAGGGAGTT---GACCAAGTAGAGCCAAAT---GGCCAAGTGATGGGTTTTAACAGTACTGATCAA---------------------------------------------------------------------------------GAGAACGAAACAAAAGAAAACAGTCTTCAGAAAAAGAAAAATGTTAATCCAGTAACA------------------------------ACTAAAGCCAAACCTGTAAGCAGCAGT---ATAAGCAATTTAGAGCTAGAATTAAATGTCCACAATTCAAAAGCACCTAAGAAAAATAGGCTGAGGAGAAAATCTTCCACCAAATGTGTTCTTGCACTTGAACCAGT---CAGTGGGAATCCAAGCCCACCGACT---TGTACTGAATTTCAAATTGATAGTTGTAGTAGCAGTGAAGAAACAAAGGAAAACATTTCCAATCTAGCGCCAGTCAAGGACATTAGAAAGCCTCAGCTCATAGAGGACACAGACCCTGGGGCAGATGCCAAGGAGAACAATGAGCCAAATGAACAAATAAGGAAGAGAAGGGCCAGTGATGCTTTC---CCAGAAGAGAAGTTTACAAACATACCTGGTTTATTAACTAACTGTCCAAGTTCTAATAAACCTCAAGGACCTGTCAATCCTAGCCCTCAGAGAAAAGAAGTAGAGAAACTTGAAACAAGCCAAATATCGGACAGTACCAAAGACCTGAAGGAT------------------------------CTGGTGCTGGGTGGAGAA---CAAGGTTTGTCCACTGAGAGGTCTGAGGAGAGCACTAGTGTTTCATTGGTAGCTGACACTGAGTATGATACTCAGAATAGTGTGTCATTACTGGAAGCTAAC---ACTGTCAGATGTGCAAAAACAGGATCAAGCCAGTGTATGACTCAGTTTGTAGCAAGTGAGAACCTCAAGGATCTGGT----------------------------------------------------------------------------------------------------------------------------------------------------------------------------------------------------------------------------------------------------------------------------------------------------------------------------------------------------------------------------------------------------------------------------------------------------------------------------------------------------------------------------------------------------------------------------------------------------------------------------------------------------------------------------------------------------------------------------------------------------------------------------------------------------------------------------------------------------------------------------------------------------------------------------------------------------------------------------------------------------   [1437]
Acomys_ignitus                   AGCCAGCAGAACAGATGGGCAGAAAGTAAAGAAACGTATACTGACAGGCAGATTCCCACCACTGAGAAAAGGGTAGATCCAAACGCCAAGCCCCTCTGTGGAAGAAAACAATGTAATCATCAGAGAAGTCTGTGGCCTGAGGATTCTGGAGCTACCCAAGATGTTCCTTGGATCACACTAAATAGCAGCATTCAGAAAGTTAATGAGTGGTTTTCCAGAGCTGGTGAAATGCTCACTTCTGACAGTGCGTCTGACAGGAGGCAGGCGTCAAATGCTGGAGCATCTGGTGAGTTAGCGGTTTCAGATGAAGTGGACGGATGCTTTGGTTCT------------TCTAAGACAACAGACTTAGCGGCCTCTGATCCCCATCATGCTTTAATGTGTAAAAGTGAAAGAGACGTCTCCAAACCAGTGGAGAATAATATCAAAGAAAAAATATTTGGGAAAACATATCAGAGAAAGGGAAGCCTCCGTCACTCAAACCATGTGGCTGAA------ACAATAGGCATATTCACCATAGAACCACAGAAAACACAAGAGCAGCCCTTCACAAATAAATTAAAGCGTAAAAGGGGAAGT---GCATGCCTTTATCCTGAAGATTTTATCAAGAAAGCAGATTTAACGGTTGTTCAAAAGACTCCTGAAACTATAAACCAAGGAACT---GACCAAATGGAGCCAAGT---GTCGAAGCGATGGATATTACCAGTAATGGTCGG---------------------------------------------------------------------------------GGAAATGAAACCAAAGGCCGTGATCTTCAGAAAGAGAAAACCGCTAATCCAATAGAA---CCATTGGGGAAAGAGTCTGCTTCCACAGCCAAAGCCAGGTCTATAAGCAACAGC---ATAAGTAATTTGGAGGTAGAGTTAAATGTCCACACCTCAAAAGCACCTGTGACAAATAGGCTGAGGAGGAAGGCCTCTACCAGGTGTGTGCTTGCACTTGAACCAGT---CAGTGGGAACCCAAGCCCGCCTACT---CGTACTGAGCTTCAAATTGATAGCTGTAGTAGCAGTGAAGAAACAAAGAGAACCAATCCCAACCCAGTGCCAGTCAGGCACATTAGAAAGCCTCAGCTCACCCAAGACACAGAACCCACAGCTGATGCCAAG---AATAACGAGCTACATGAGCAAATAAGAAAGCGAAGTGCCAGTGATGCTCTC---CCAGAAGAGAAGTTAGCCAACATAGCTGGT---------------TCACGTTCTAGTAAACCTCAAGGACCTGTCAATCCCAGCCCTCAGAGAAAAGAAGTAGAGAAACTTGACACATGCGAAATGCCTGATAACGCCAAGGAACTCAAGGAT------------------------------CTAGTGCTGAGTGGAGAA---CAGGCTTTGCCCACTGAAAAATCTGAGGAGAGCACCAGTGTCTCATTGGTACCTGACACTGATTATGACACTCAGAACAGTGTCTCAGTGCTGGAAGTTAAC---ACTGTCAGTCATGCAAAAACAGGGTCAATTCAGTGTATGACTCAGTTTGTAGCAAGTGAAAACCCCAAGGAACTTGTC---GTTGGTTCTAAGGATGCCGGAAGTGGCATAGAGTGCTTCAAGCATCCATCAAGACATGAACTTAACCATGTTCCAGAGACA---ATTGAAGTAGAAGAG---------------------------------------------------------------------------------------------------------------------------------------------------------------------------------------------------------------------------------------------------------------------------------------------------------------------------------------------------------------------------------------------------------------------------------------------------------------------------------------------------------------------------------------------------------------------------------------------------------------------------------------------------------------------------------------------------------------------------------------------------------------------------------------------------------------------------------------------------------------------------------------------   [1566]
Aethomys_namaquensis             AGCCAGCAGAGCAGATGGCCTGAAAGTAAAGAAACATGTAATGACAGGCAGGTTCCCAGCACTGGGGAAAAGGTAGATCCAAATGCTGATTCCCTCTGTGGTAGAAAGAAGTGGAATCATTCGAAAAGTCTGTGCCCTGAGAATTCTGGAGCTACCACTGATGTTCCTTGGATAATGTTAAATAGCAGCATTCAGAAAGTTAATGAGTGGTTTTCCAGAACTGGTGAAATGTTAACTTCTGAYAGCGCATCTGACAGGAGGCACGAGTCAAATGCTGAAGCAGCTGTTGTGTTGGAAGTTTCAAATGAAGTGGATAGATGTTTCAGTTCT------------TCAAAGAAAACAGACTTAGCAGCCCCCAACCCCCATAACGCTTTAATGCATAAAAGTGGAAGAGACGTCTCCAAACCAGTAGAGAATAATACGAACAATAAAATATTTGGGAAAACCTATCAGAGAAAGGGAAGCCGCCCTCACTTGAACCATGTGACTGAA------ACTATAGGCATACTTACTACAGAACCACAGATAACACAAGAGCAGCCCTTCACAAATAAATTAAAACGTAAAAGA---AGT---ACATGCCTTCAACCTGAGGACTTTATCAAGAAAGCAGATTTAACAGTTGTTCAAAGGACTCCTGAAGATAGAAATCAGGGAACT---GACCAAATGGAGCCAAAT---GACCAAGTAATGAGTATTACCGGTAACTTTCAG---------------------------------------------------------------------------------GAAAACAAAACAACGGGTAATAATCTTCAGAAAGAGAAAAACGCTCGTCCAATAGAA---TCATTGAGAAAGGAACCTGCTTTCACAGCTAAAGCCAGATCTATAAGCAACAGT---ATAAGTGATTTGGAGGTAGAATTAAATATCCACAGTTCAAAAGCACCTAAGAAAAATAGGCTGAGGAGGAAGTCTTCTACCAGGTGTGCTCTTCCACTTGAACCAGT---CAGTACAAATCCAAGCCCACCTGCT---TGTGCTGAACTTCAAATTGATAGTTGTGGTAGCAGTGAAGAAACAAAGAAAAACAATTCCAACCAAACGCCAGCCAGGCACATTAGAGAGCYTCAACTCATCAAAGACACTGGACCTGCAGCTGATGCCAAG---AAGAACGAGCCAAGTGAGCACATAAGGAAGAGGAGTGCCAGCAATGCTTTC---TCAGAAGAGAAATTAGTGAACAAAGCTGGTTTATTAACTAGCTGTTCAAGTCCTAGGAAACATCAAGGAACTGTCAGTCCTAGCCCTCAGAGAAAAGGAATAGAGCAACTTGAAACATGCCTAATGTCTGATAATACCAAAGAACTCGGGGAT------------------------------ATGGTCTTGAGAGAAGAGCCCAGTGGCAAACCCACTGACCGATCTGAGGAGAGCACCAGCGTGTCCTTGGTACCTGACACTGACTACGACACTGAGAACAGTGTCTCAGTCCTGGAAACTCAC---ACTGTCAGATATACAAGAACAGGATCGATGCAGTGTATGACTCAGTTTATCGCAAGTGAAAACCCCAAGGAACTTGTC---CATGGCTCTAACAATGCTGAAAGTGGCACAGAGTGCTTCAAGCACCCGTTGAGACATGAACTTAACCACAGTCAGGAGACA---ATAGAAATGGAAGACAGTGAACTCGATACTCAGTATTTGCAGAATACGTTTCAAGTTTCAAAGCGCCAGTCATTTGCTTTATTTTCAAAACCTAGAAGTCCCCAAAAGGAC------------CATACTCACTCTGTGCCCTCAAAGGAACCAAGTCCAAAGGTGATTTCTAAAGGTAAACAAAAAGAATGTCAG---GGACAGAAAGAGTCTGAAATCAGTCATGTACAGACAGTTACGGCCACA------GGAACTGTGCCCTGTCAGGAAGGTAAGCCAGGTACTGATAGAATGTGTGCTGGAGTTTCTAGGCTTTGTCCATCATCTCATTACAGAAGCGGTGAGAATGGACTCAGCATCACAGATAAATCTGGAATTACACAAAACTCACATTTTAAACAATCGGTTTCTCCCATCAGGTCATCTATAAAAACTGACAATAGAAAACCTCTGACAGAGGGACGATTTGAGAAACATATATCGTCAGCTGAAAAGGCAATGGAAAATGAGACCGTTGTTCAAAGTACAATTCACACAATTAGCCAGAATAAC---AGAGGAAATGCTTGTCAAGAAGCCAGCTCAGGCAGTATT------------------------------------------AATGAAGTATGTTCCACTGGTGAAAACTTCCGGGGACAACTAGGTAGAAACAGAGGGCCTAAGGTAAACACCATGCTTCCATTAGATAGTACGCAGCCTGGTGTCTGTAAGGAAAGGGTTCCTGTAAGTGAT---AAGTATCTTGAAATAAGAAAGCAGAAGGGTGAGGCTATC------------GGTACAGACTTCTCTCCGTGTCTGTTCTCAGATCATCTGGAACAACCTATA   [2361]
Akodon_mimus                     -----------------------------------------------------------------------------------------------------------------------------------------------------------------------------------------------------------------------------------------------------------------------------------------------------------------------------------------------------------------------------------------------------------------------------------------------------------------------------------------------------------------------------------------------------------------------------------------------------------------------------TCCTGAGGATTTTATCAAGAAAGCAGATTTAACAGTTATTCAAAAGACTCCAGAAAATAGAAATCAGGAAGCT---GACCAAATAGAGCCAAAT---GGCCAAGTGATGAGTATTAACAGTACTGGTCAA---------------------------------------------------------------------------------GAGAACGAAACAAAAGGGAACAGTCTTCAGAAAGAGAAAAATGTTAATCCAATAACA---TCACTGGGAAAAGAGTCTGTTTTCACAACTAAAGCCAAACCTATAAGCAGCAGT---ATAAGCAATTTGGAGCTAGAATTAAATGTCCACAATTCAAAAGCACCTAAGAAAAATAGGCTGAGGAGAAAATCTTCCACCAAATGTGTYCATGCACTTGACCCAGT---CAGTGGGAATCCAAGCCCGTCTACT---TGTTCTGAATTTCAAATTGATAGGTGTAGTAGCAGTGAAGAAACAAAGAAAAACAATTCCAATCTAACRCCAGTTAAGGACATTAGAAAGCCTCAGCTCATAGAGGACACAGACCCTGGGGCAGATGCCAAGGAGAACAATGAGCCAAATGAACAAATAAGGAAGAGAAGAGCCAGTGATGCTTTC---CCAGAAGAGAAGTTTACAAACATACCTGGTTTATTAACTAACTGTCCAAGTTCTAATAAACCTCAAGGACCTGTCAATCCTAGCCCTCAGAGAAAAGAAGTAGAGAAACTTGAAACAAGCCAAATGTCGGACAGTACTAAAGGCCTGAAGGAT------------------------------CTGGTGCTGGGTGAAGAA---CAAGGTTTGTCCACTGAGAGGTCTGAGGAGAGCACTAGTGTTTCATTGGTAGCCGACACTGAGTATGATACTCAGAATAGTGTGGCGTTACTGGAAGCTAAC---ACTGTCAGATATGCAAAACCAGGATCAAGTCAGTGTATGACTCAGTTTATAGCAAGTGAGAACCCCAAGGATCTGGCT---CACGGTTCTAATGATGCTGGAAGTAGCACAGAGTGTGTCAAGCATCAGTTG---------------------------------------------------------------------------------------------------------------------------------------------------------------------------------------------------------------------------------------------------------------------------------------------------------------------------------------------------------------------------------------------------------------------------------------------------------------------------------------------------------------------------------------------------------------------------------------------------------------------------------------------------------------------------------------------------------------------------------------------------------------------------------------------------------------------------------------------------------------------------------------------------------------------------------------------   [955]
Akodon_torques                   ----------GCAGATGGGCTGAAAGTAAAGAAACATGTAATAATAGGCAAATTCCCAGCACTGAGAAAAAGGTAGATCTGAATGCTGAGTCCTTCTGTGGAAGAAAAAAATGGAATAATCAGAAAAGTCTGCACCCTGAGAATTCTGGAGCTACCCAAGATGTTCCTTGGATAACACTAAATAGCAGCATCCAGAAAGTTAACGAGTGGTTTTCCAAAACTGGTGAGATGTTAATTTCTGATGGCGCGTCTGACAGGAGGCTCAGGTCACCTGCTGAAGCAGCTGTC------------------AAAGAAAATGGATGCTCCAGTTCT------------TCAAAGGAGATAGACTCTGTGGCTGCTCATCTTCACAGTGTTTCAATGGATAAAAGCAAAAGAGACTGC---AAACCAGTGGAGAAAAATATCAAAGACAAAATATTTGGGAAAACATATCAGAGAAAGGGAAGCTTCCCTCACTTGAACCACGTAACTGAC------GTTATAAGCACATTTACTATAGAACCACAGATAACACAGGAGCACCCCCTCACAAATAAATTAAAACGCAAAAGGAGAACT---ACATGCCTTCATCCTGAGGATTTTATCAAGAAAGCAGATTTAACAGTTATTCAAAAGACTCCAGAAAATAGAAATCAGGAAGCT---GACCAAATAGAGCCCAAT---GGCCCAGTGATGAGTATTANCAGTACTGGTCAA---------------------------------------------------------------------------------GAGAACGAAACAAAAGGGAACAGTCTTCNNNAAAGAGAAAATGGTTATCCCATNNNN---NNNCTGGGAAAAGAGTCTGTTTTCACAACTAAAGCCAAACCTATAAGCAGCAGT---ATAAGCAATTTGGAGCTAGAATTAAATGTCCACAATTCAAAAGCACCTAAGAAAAATAGGCTGAGGAGAAAATCTTCCACCAAATGTGTTCATGCACTTGACCCAGT---CAGTGGGAATTCAAGCCCGTCTACT---TGTACTGAATTTCAAATTGATAGGTGTAGTAGCAGTGAAGAAACAAAGAAAAACAATTCCAATCTAACGCCAGTTAAGGACATTAGAAAGCCTCAGCTCATAGAGGACACAGACCCTGGGGCAGATGCCAAGGAGAACAATGAGCCAAATGAACAAATAAGGAAGAGAAGAGCCAGTGATGCTTTC---CCAGAAGAGAAGTTTACAAACATACCTGGTTTATTAACTAACTGTCCAAGTTCTAATAAACCTCAAGGACCTGTCAATCCTAGCCCTCAGAGAAAAGAAGTAGAGAAACTTGAAACAAGCCAAATGTCGGACAGTACTAAAGGCCTGAAGGAT------------------------------CTGGTGCTGGGTGAAGAA---CAAGGTTTGTCCACTGAGAGGTCTGAGGAGAGCACTAGTGTTTCATTGGTAGCCGACACTGAGTATGATACTCAGAATAGTGTGTCGTTACTAGAAGCTAAC---ACTGTCAGATATGCAAAACCAGGATCAAGTCAGTGTATGACTCAGTTTATAGCAAGTGAGAACCCCAAGGATCTGGCT---CACGGTTCTAATGATGCTGGAAGTAGCACAGAGTGTGTCAAGCATCAGTTGAGACAGGAACTCGGCCACA--------------------------------------------------------------------------------------------------------------------------------------------------------------------------------------------------------------------------------------------------------------------------------------------------------------------------------------------------------------------------------------------------------------------------------------------------------------------------------------------------------------------------------------------------------------------------------------------------------------------------------------------------------------------------------------------------------------------------------------------------------------------------------------------------------------------------------------------------------------------------------------------------------------------------   [1527]
Allactaga_sibirica               TTCCAACAAAGCAGATGGGCCAAAAGTAAGGAAGCATGTCATGATGGGCAGATTGCCAGCACCGAGAGGAAAGTGGGTCTGAGTGCTGGTCCCCTCTCTGGGAGACTAGCATTGAATGAACAGAAATCTCTATGTGCCGAGACTCCTGCAGATGACGAAGATCTTGCTTGCTTAACCCGAAACAGCAGCATTCTGAAAGTGAATGAGTGGTTTTCTAGAAGTGATGAGTTGTTAACT---GAT---ACAAACAACATGAGGGGTAAATCAAATGCTGAAGTAACTGGGGCATTAGAAGTTTTCAATAAAGTAAGCGGATATTCCTATTCT------------TCCAAGAAAATGGGTGTCCCAGACACTGATCCTTGTCCTGCTTTACTGTGTCAGAGTGAGACAGTCTGCTCCAAACCA---GAGAGTAATATCAAAGATAAAATATTTGGGAAAATCTATCATAAGAAGGCAGGCCTCCCCAACTTGAACCATGTGACTGAAAATCTAATTCCAGGAGCATTTGCTGCAGAACGACAAATAACACAAGAGCATTCCTCCACAAATAAATTAAGGCGTAAAAGGAGAACTACTTCATGCCTTCAACCTGAGGATTTTATCAAGAAAGCAGATTTGACAGTTGTTCAAAAGACTTGTGAAAATATAAGGCAGGAAACT---GACCAAATGGAGCAGAAT---GGCCAAGTGATGAACATTACTAGCAGTGGTCAC---------------------------------------------------------------------------------AAGAATGAAACAGAATGTGATGATATTCAGAAAGAGGAAAATGTGAATCCAGTAGAA---TTTTTGGGAAAA------------------------------------------------------------------------------------------------------------------------------------------------------------------------------------------------------------------------------------------------------------------------------------------------------------------------------------------------------------------------------------------------------------------------------------------------------------------------------------------------------------------------------------------------------------------------------------------------------------------------------------------------------------------------------------------------------------------------------------------------------------------------------------------------------------------------------------------------------------------------------------------------------------------------------------------------------------------------------------------------------------------------------------------------------------------------------------------------------------------------------------------------------------------------------------------------------------------------------------------------------------------------------------------------------------------------------------------------------------------------------------------------------------------------------------------------------------------------------------------------------------------------------------------------------------------------------------------------------------------------------------------------------------------------------------------------------------------------------------------------------------------------------------------   [777]
Andalgalomys_pearsoni            ---------------TGGGCTGAAAGTCAAGAAACATGTAATAATAGGCAAATTCCCAGCACTGAGAAAAAGGTAGATCTGAATACTGAATCCTTCTGTGGAAGAAAAAAATCGAATAATCAGAAAAGTCTGTGCCCTGAGAATTCTGGAGCTACCCAAGATGTTCCTTGGATAACACTAAATAGCAGCATCCAGAAAGTTAACGAGTGGTTTTCCAAAACTGGTGAGATGTTAACTTCTGATGGCGCGTCTGACAGGAGGCTCGGGTCACCTGCTGAAGCAGCTGTC------------------AAAGAAAATGGATGCTCCAGTTCT------------TCAAAGGAGACAGACTCTGTGGCCGCTCATCCCCACAGCACTTTAATGGATGAAAGCAAAAGAGACTGC---AAACCAGTGGAGAAAAGTGTCAAAGATAAAATATTTGGGAAAACATATCAGAGAAAGGGAAGCTTCCCTCCCTTGAACCACGTAGCTGAA------ATTATAAGCACGTTTACTATAGAACCACAGACAGCACAAGAGCACTCCTTCACAAATAAATTAAAACGCCAAAGGAGAACT---ACATGCCTTCATCCTGAGGATTTTATCAAGAAAGCAGATTTAACAGTTACTCAAAAGACTCCAGAAAATAGAAACCAGGGAGTT---GACCAGATAGAGCCAAATGGCGGCCAGGTGATGGGTTTTAACAGTTCTGATCAA---------------------------------------------------------------------------------GAGAAAGAAACAAAAGGGAACAGTCTTCAGAAAAAGAAAAATGTTAATCCACTGACA---TCACTGGGGAAAGAGCCTGTTTTCACAACTAAAGCCAAACCTGTAAGCAGCAGT---ATCAGCAATTTGGAGCTACAGTTAAATGTCCACAATTCCAAAGCACCTAAGAAAAATAGGCTGAGGAGAAAATCTTCCACCAAATGTGTCCTTGCACTTGAACCAGT---CAGTGGGAATCCAAGCCCACCGAAC---TGTACTGAATTTCAAATTGATAGTTGTAGTAGCAGTGAAGAAACAAAGGAAAACAATTCCACTGTAACGCCAGTCAAGGACATTAGAAAGCCTCAGCTCACAGAGGACGCAGGCCCTGGGGCAGATGCCAAG---AACAGTGGGCCAAATGAGCAAATAAGGAAGAGGAGGGCCAGTGATGCTTTC---CCAGAAGAGCCGTTTCCAAACATACCTGGTTTATTAGCTAACTGTCCAAGTTCTAGTAGACCTCAAGGACCTGTCAGTCCTAGCCCTCAGAGAACAGAAGTGGAGAAACTTGAAACAAGCCAGATGTCGGGCGGTACCAAAGACCTGAAGGAT------------------------------CTGGTGCTGCGTGGAGAG---CAAGGTTTGTCCACTGAGAGGTCTGAGGAGAGCACTAGTGTTTCATTGGTAGCTGACACTGAGTACGATACTCAGAACAGTGTGTCATTACTGCAAGCCAAC---CCTGTCAGATACGCAAAAACAGGATCAAGTCAGTGTATGACTCAGTTTGTAGCAAGCGAGAACCCCAAGGATCTGGCT---CATGGTTCTAATGACGCTGGAAGTAGCGCAGAGTGTGTCAAGCATCAGTTGAGACACGAACTCAAGCAC---------------------------------------------------------------------------------------------------------------------------------------------------------------------------------------------------------------------------------------------------------------------------------------------------------------------------------------------------------------------------------------------------------------------------------------------------------------------------------------------------------------------------------------------------------------------------------------------------------------------------------------------------------------------------------------------------------------------------------------------------------------------------------------------------------------------------------------------------------------------------------------------------------------------------   [1521]
Andinomys_edax                   AGCCAACGGANCAGATGGGCTGAAAGTAAAGAAACATGTAATAATAGGCAAATTCCCAGCACTGAGGAAAAGGTAGATCTGAATGCTGAATCCTTCTGTGGTAGAAAAAAATGGAATAATCAGAAAAGTCTGTGCCCTGAGAATTCTGAAGCTACCCAAGATGTTCCTTGGATAACACTAAATAGCAGCATCCAGAAAGTTAACGAGTGGTTTTCCAAAACTGGTGAGATGTTAACTTCTGATGGCGCGTCTGACAGGAGGCTCGGGTCACCTGCTGAAGCAGCTGTC------------------GAAAAAAATGGATGCTCCAGTTCT------------TCAAAGGAGACAGACTCTGTGGCCGCTCATCCCCACAGTGCTTTAATGGATAAAAGCAAAAGAGAGTGC---AAACCAGTGGAGAAAGATATCAAAGATAAAATATTTGGGAAAACATATCAGAGAAAGGGAAGCTTCCCTCACTTGAACCATGTAGCTGAA------ATTATAAGCACATTTACTATAGAACCACAGAAAACACAAGAGCACTCCTTCACAAATAAATTAAAACGCAAAAGGAGAACC---CCATGCCTCCATCCTGAGGATTTTATCAAGAAAGCAGATTTAACAGTTATTCAAAAGACTCCAGAAAATAGAAATCAGGGAGCT---GACCGAATAGAGCCAAAT---GGCCAAGTGATGAGTACTAACAGTACTGGTCAA---------------------------------------------------------------------------------GAGAATGAAACAAAAGGGAACAGTCTTCAGAAAAAGAAAAATGTTAATCCAATAACA---TCACTGGGAAAAGAGCCTGTTTTCGCAACTAAAGCCAAACCTGTAAGCAGCAGT---ATAAGCAATTTGGAGCTAGAATTAAATGTCCACAATTCAAAAGCACCTAAGAAAAATAGGCTGAGGAGAAAATCTTCCACCAAATGTGTTCTTGCACTTGAACCAGT---CAGTGGGAATCCAAGCCCACCTACT---TGTACTGAATTTCAAATTGATAGTTGTAGTAGCAGTGAAGAAACAAAGAAAAACAATTTCAATCTAACGCCAGTCAAGGACGTTAGAAAGCCTCAGCTCATAGAGGACACAGACCCTGGGGCAGATGCCAAGGAGAACAGTGAGCCAAATGAACAAATAAGGAAGAGAAGGGCCAGTGATGCTTTC---CCAGAAGAGAAGTTTACAAACATACCTGGTTTATTAACGAACTGTCCAAGTTCTAATAAACCTCAAGGACCTTCCAATCCTAGCCCTCAGAGAAAAGAAGTAGAGAAACTTCAAACAAGCCAAATGTTGGACAGTACCAAAGACCTGAAGGAT------------------------------CTGGTGCTGGGTGGAGAA---CAAGGTTTGTCTGCTGAGAGGTCTGAGGAGAGCACTAGTGTTTCATTGGTAGCTGACACTGAGTATGATACTCAGAATAGTGTGTCATTACTGGAAGCCAAC---ACTGTCAGATATGCAAAAACAGGATCAAGTCAGTGTATGACTCAGTTTATAGCAAGTGAGAACCCCAAGGATCTGCCT---CATGGTTCTAATGATGCTGGAAGTAGCACAGAGTGTGTCAAGCATCAATTGAGACACGAACTCGGCCACA--------------------------------------------------------------------------------------------------------------------------------------------------------------------------------------------------------------------------------------------------------------------------------------------------------------------------------------------------------------------------------------------------------------------------------------------------------------------------------------------------------------------------------------------------------------------------------------------------------------------------------------------------------------------------------------------------------------------------------------------------------------------------------------------------------------------------------------------------------------------------------------------------------------------------   [1537]
Apodemus_agrarius                AGCCAGCAGAGCAGATGGGCTGAAAGTAAAGAAACACGTAATGACAGGCAGGTCCCCAGCACCGAGGAAAGGGTAGATCCAAATGCTGAGTCCCTCTGTGGGAGAAAGAAGTGGACTCATCCGAAAAGTCTGTGYCCTGAAGATTCTGGAGCTGCCACCGATGTTCCTTGGATAACACTTAATAGCAGCATTCAGAAAGTTAATGAGTGGTTTTCCAGGACTGGTGAAATGTTAACTTCTGACAGTGCATCTGACAGGAGGCAYGAGTCAAATGCTGAAGCAGCTGTTGTGTTGGAAGTTTCAAATGAAGTGGATGGATGTTTGAGTTCT------------TCAAAGAAAACAGACTTAGTAGACCCCGATCCCCATAATACTCTAAGGTGTAAAAGTGGAAGAGACTTCTCCAAACCAGTAGAG---GATATCAGCGATAAAATATTTGGGAAAACCTATCAGAGAAGGGGAAGCCGCCCTCCCTTGAACCATGTCACTGAG------ATTATAGGCACATTTACTACTGAACCACAGATAACACAAGAGCAGCCCTTCACAAATAAATTAAAACGTAAAAGA---AGT---ACATGCCTTCAACCTGAGGACTTTATCAAGAAAGCAGATTTAGCAGTTGTTCAAAGGATTCCTGAAAATATAAACCAGAGAACT---GACCAAATGGAGCCMAGC---GACCAAGCAGTGAGTATCAGCAGTAACTGTCGG---------------------------------------------------------------------------------GAGAGCAAAACAACAGGCAGTAGTCTCCAGAGAGAGAGGAACGCTCATCCAATAGAA---CCATCGAGAAAGGAACCTGCTTTCACAGCTAAAGCCAAATGTATAAGCAACAGT---ATAAGTGATTTGGAGGTAGAATTAAATGTCCACAGTTCAAAAGCACCTAAGAAAAATAGGCTGAGGAGGAAGTCTTCTACCAAGTGTGTTCTTCCATTTGAACCACT---CAGTAGAAATCCAAGCCCACCTACT---CGTGCTGAACTTCAGATCGATAGTTGTGATAGCAGTGAAGAAACAAAGAAAAACAATTCCAACCAAACGCCAGCCAGGCACATTAGAGAGCCTCAACTCCTCGAAGACGCTGAAGCTGCAGCTGATGCCAAGAAGAGC---GAGCCAAATGAACACACAAGGAAGAGAAGTGCCAGCAGTGCTTTC---CCAGAAGAGAAATTAATGAACAAAGCTGGCTTATTAACTAGCTGTTCAAGTCCTAGGAGACCTCAGGGACCTGCCGGTCCTAGCCCTCAGAGAAAAGGAGCAGAGCAACTCGAAACATCCCACATGCCTGACAGTACCAAAGAACTCAGGGAT------------------------------CTGGTCCTGGGACGAGAGCCCAGCGGCAAACCCACTGACCGGTCCGAGGAGAGCACCAGCGTGTCCTTGGTACCTGACACTGACTACGACACYGAGAACAGTGTCTCAGTCCTGGAAACTAAC---ACTGTCAGAAATGCAAGAACAGGGTCCTTTCAGTGTATGACTCAGTTTATCGCAAGTGAAAACCCCAAGGAACTTGTC---CATGGTTCTAACAGTGCTGGCAGGGGCACAGAGTGCTTCAAGCACCCAYTGAGACATGAGCTTAACCGCAGTCAGGAGACA---ATAGAAATGGAAGACAGTGAACTCGATACTCAGTATTTGCAGAATACATTTCAAGTTTCCAAACGTCAGTCATTTGCTTTATTTTCAAAACCTAGAAGTCCCCAAAAGGAC------------CATGCTCACTCTGTGCCCTCAAGGGAGCTGAGTCCAAAGTTGACTTCTAAAGGTAAACAAAAAGAATGTCAG---GGACAGGAAGAGTCTGAAATCAGTCATGTACAGGCAGTTACAGCCGCAGCGGGCTTCCCTGTGTCCTGTCAGGAAGGTAAGCCAGGTGCTGATACAACGTGTGCTGGGGTTTCTAAACTTTGTCCGTCATCTCATTACAGAAGCGGTGAGAATGGGCTCAGCACCACAGGTAAAACTGGAATTTCACAAAACTCACATTTTAAACAATCAATTTCYTCMATCA---------------------------------------------------------------------------------------------------------------------------GCCAAAATAAC---AGAGGAAATGCTTGTCAAGAAGCCAGCTCGGGCAGTATC------------------------------------------ATTGAAGTATGTTCTGCTGGTGAAAATTTCCAGGGACAATTAGGTAGAAACCGAGGGCCTAAGTTAAACACCATGCTTCCATTAGACAGTGTGCAGCCTGGTGTGTGTAAACAGAGTATTACTGTAAGTGATTATAAATATCTTGAAATACAAAAGCAGGAGGGTGAAGCTGTT------------AGTGCAGACGGCTCTCCATGTCTGTTCTCAGATCATCTTGAACAACCTATG   [2244]
Apodemus_mystacinus              -GCCAGCAGAGCAGATGGGCTGAAAGTAAAGAAACACGTAATGACAGGCAGGTCCCCAGCACCGAGGAAAGGGTAGGTCCAAATGCTGATTCCCTCTGTGGGAGAAAGAAGTGGACTCATCCGAAAAGTCTGTGCCCTGAAAAGTCTGGAGCTGCCACCGATGTTCCTTGGATAACACTAAATAGCAGCATTCAGAAAGTTAATGAGTGGTTTTCCAGAACTGGTGAAATGTTAACTTCTGACAGCGCATCTGACAGGAGGCATGAGTCAAATGCTGAAGCAGCTGTTGTGTTGGAAGTTTCAAATGAAGTGGATGGATGTTTCAGTTCT------------TCAAAGAAAACAGACTTAGTAGCCCCCGATCCCCATAATACTTTAAGGTGTAAAAGTGGAAAAGACTTCTCCAAACCAGTAGAGGATAATATCAGCGATAAAATATTTGGGAAAACCTATCAGAGAAGGGGAAGCCGTCCTCCCTTGAACCGTGTGACTGAA------ATTACAGGCACATTTACTACTGCACCACAGATAACACAAGAGCAGCCCTTCACAAATAAATTAAAACGTAAAAGA---AGT---ACATGCCTTCGTCCTGAGGACTTCATCAAGAAAGCAGATTTAGCACTTGTTCAAAGGACACCTGAAAATATAAACCAGAGAACT---GACCAAATGGAACCAAGT---GACCAAGCAGTGAGTATTACCAGTAACTGTCAG---------------------------------------------------------------------------------GAGACCAAAACA---GGTAATAGCCTCCAGAAAGAGAAGACCGCTCATCCAATAGAA---TCGTTGAGAAAGGAACCTGCTCTCACAGCTAAAGCCAGATGTATAAGCAACAGT---ATAAGTGATTTGGAGGTAGAATTAAATGTCCACAGTTCAAAAGCACCTAAGAAAAATAGGCTGAGGAGGAAGTCTTCTACCAAGTGTGTTCTTCCATTTGAACCAGT---CAGTAGAAATCCAAGCCCACCTACT---CGTGCTGAGCTTCAGATCGATAGTTGTGGTAGCAGTGAAGAAACAAAGAAAAACAATTCCAACCAAATGCCAGCCAGGCACATTAGAGAACCTCAACTCATGGAAGCCAGTGAAACTGCAGCTGATGCCAAGAAGAGC---GAGCCAAATGAACACACAAGGAAGAGAGGTGCCAGCGATGCTTTC---CCAGAAGAGAAATTAATGAACAAAGCTGGCTTATTAACTAGCTGTTCAAGTCCTAGAAGACCTCAGGGACCTGTCAGTCCTAGCCCTCAGAGAAGAGGAGTAGAGCAACTCGAAACATTCCAAATGCCTGACAATACCAAAGAACTCAGGGAT---------------------------GATCTGGTCCTGGGAGGAGAGCCCAGCGGCAAACCCACTGACCGGTCTGAGGAGAGCACCAGCGTGTCCTTGGTACCAGACACTGACTACGACACTGAGAATAGTGTCTCAGTCCTGGAAACTAAC---ACTGTCAGAAATGCAAGAACAGGATCCATTCAGTGTATGACTCAGTTTATCGCAAGTGAAAACCCCAAGGAACTTGTC---CATGGTTCTAACAATGCTGACAGTGGCACAGAGTACTTCAAGCACCCGTTAAGACATGAGCTTAACCGCAGTCAGGAGACA---ATAGAAATGGAAGACAGTGAACTCGATACTCAGTATTTGCAGAATACATTTCAAGTTTCCAAGCGTCAGTCATTTGCTTTATTTTCAAAACCTAGAAGTCCCCAAAAGGAC------------CRTGCTCACTCTGTGCCCTCAAGGGAACTGAGTCCAAAGGTGACTTCTAAAAGTAAACAAATAGAATGTCAG---GGAGAGGAAGGGTCTGAAATCAGTCATGTACAGGCAGTTACAGCCGCAGCGGGGTTCCCTGTGCCCTRTCAGGGAGGTAAGCCAGGTGCTGATACAATGTGTGCTGGGGTTTCTAGGCTTTGTCCGTCATCTCATTACGGAAGTGGTGAGAATGGGCTCAGTGCCAGAGGTAAAACTGGAATTTCACAAAACTCACATGTCAAACAATCAGTTTCTCCCATCAGGTCATCTATAAAAACTGACAGTAGAAAACCTCTGACAGAGGGACGATTTGAGAAACATACATCATCAATTGAAAAGGCAATTGGAAATGAGACCGTTGTTCAAAGTACAGTACACTCAGTTAGCCAGAATAAC---AGAGGACGTGCCTGTCAAAAAGCCAGGTCAGGCAGTATT------------------------------------------GATGAAGTATGTTCCATTGGTGAAAACTTCCAGGGACAACTAGGTAGAAACAGAGGGCCTAAGGTAAGCACCATGCTCCCACCAGATGGTACGCAGCCTGGTGGGTTCGAGCTCAGGGTTCCTCTAAGTGAT---AAGCATCTTGAAATAACGAAGCAGGARGGCGAGGCTGTC------------GGTGCTGACTTCTCTCCGTGTCTGTTCTCAGAT---CTTGAACAATCTATG   [2363]
Apomys_datae                     AGCCAGCAGAGCAGATGGGCTGAAAGTAAAGAAACATGTAATGACAGGCAGGTTCCCAGCAGTGAGGAAAAGGTAGATCCAAATGCTGATTCCCTCTGTGGTAGACAGAAGTGGAATCATCCGAAGAGTCTGGGCCCTGAGAATTCTGGAGCTACCACCGAGGTTCCTTGGATAACACTTAATAGCAGCATTCAGAAAGTTAACGAGTGGTTTTCCAGAACTGGTGAAATGTTAACTTCTGACAGCACATCTGACAGGAGGCATGAGTCAAATGCTAAAGCAGCTGTTGTGTCAGAAATTTCAARTGAAGTGGATGAGTGTTTCAGGTCT------------TCAAAGAAAATGGACTTAGTAGCCCCCGATCCCCATAATGCTTTAAAGTGTAAAAGTGGAAGAGACTCATCCAARCCAGTAGAGAATAATATCAACGATAAAATATTTGGGAAAACCTATCAAAGAAAGGGAAGCCGCCCTCACTTGAACCATGTGACTGAA------ATTATAGGCACATTTATTACAGAACCACAGATAACACAAGAGCAGCCCTTCACAAATAAATTAAAACGTAAAAGA---CGT---ACATGCCTTCTTCCTGAGGACTTTATCAAGAAAGCAGATTTAACAGCTGTTCAAAGGCCTCCTGAAAATGTAAATCAGGGAACT---GACCAAATGGAGCCAAAT---GACCAANCAATGAGTATTAGCAGTAACTGTCAG---------------------------------------------------------------------------------GAGAACAAAACAACAGGCAACAATCTTCAGAAAGAGAAAAACGATCATCCAGTGGAA---TCGTTGAGAAAGGAACCTGCTTTCGAAGCTAGAGCCAGATCTATAAGCAACAGT---ATAAGTGATTTGGAGGTGGAACTAAATGTCCACAGTTCAAAAGCACCTAAGAAAAATAGGCTGAGAAGGAAGTCTTCTATCAGGCATGTTCTTCCACTTGAACTAGT---CAGTAGAAATCCAAGCCCACCTACG---TGTGCCGAACTTCAAATCGATAGTTGTGGTAGCAGCGAAGAAACAAAGACCAACAATTCCAACCAAGCACCATCCAGGCACATTAGAGAGCCTCAACTCACCAAAGACACAGAACCTGCAGCTGATGCCAAGAAGGAC---GAGCCAAATGAACACATAAGGGAGAGAAGTGCCAGCGATGCTTTC---CCAGAAGAGAAATTAATGAACAAAGCTGRTTTCTTAACTAGCTGTTCAAATCCTAGAAAACCTCATGGACYTGTCAATCCTAGCCCTCAGAGAAAAGAAATAGAGCAACTGGAAACATGTCAAATGCCTGATAATACCAAAGAACTCAGGGAT------------------------------CTGGTCCTGGGAGGAGAGCCCAGTGGCAAACCCGCTGACCGATCTGAGGAGAGCACCAGTGTGTCCTTGGTACCCGACACTGACTATGACACTCAAAACAGTGTCTCAGTACTGGAAGCTAAC---ACTGTTAGATATGCAAGAACAGGATCGGTTCAGTGTATGACTCAGTTTGTCGCATGTGAAAACCCCAAGGAACTCGTC---CGT------------GCCGGAAGTGGCACAGAGTACTCGAAGCACCCATTGAGACACGAGCTTAACCACGGTCAGGAGACA---GTAGAAATGGAAGACAGTGAACTTGATACTCAGTATTTGCAGAATTCATTTCAAGTTTCAAAGCGTCAGTCGTTTGCTTTATTTTCAAAACCTAGAAGTCCCCAAAAAGACTGTGCACTGGTCCGTGCTCACTCTGTGCTCTCAAGGGAGCCGAGTCCAAAGGTGACTTCTGAAGGTGAACAAAAAGAATGTCAG---AGACAGGAAGAGTCTGATATCAGTCATGTACAGGCAATTCCGGCCACGGTGGGCTTACCTGTCCCCTGTCAGGAAGGTAAGCCAAGTGCTGATRCGATGTGTGCYGGRGTTTCTAAGCTTTGTCCGTCCTCTCATTACAGAAGCCATGAGARTGGACTCAGCACTACAGGTAAACCTGGGATTTCACAAAACTCACATTTTAAACAATCAGCTTCCCCCCTCAGGTCATCTATAAAAACTGACAATAGAAAAACTCTGACAGAGGGACAGTTTGAGAAACATATATCATCAACTGAAAAGGCAGTGGGAAATGAGACTGTTGTTCAAAGGACAGYACACACAGTTAGCCAGAATAAC---GGAGGAAGTGCTTGTCAAGAAGCCAGCTCGGGCAGCATT------------------------------------------AATGAAGTGTGTGCCACTGGTAAAAACTTCCCTGGACAACTTGGTAAAAACAGAGGGCCTGAGGTAAACACTGTGCTTCCATTRGAGAGTACGCAGCCTGGTGTCTGTAAGCAAAGTGTTCCCCTGAGTGAT---AAGCATCTTGAAATAAAAAAGCAGGAGGGCGAGGCTGTC------------GGTACAGACTTCTCTCCATGCCTGTTCTCAGATGACCCTGAACAGCCTATG   [2367]
Apomys_hylocoetes                AGCCAGCAGAGCAGATGGGCTGAAAGTAAAGAAACATGTAATGACAGGCAGGTTCCCAGCAGTGAGGAAAAGGTAGATCCAAATGCTGATTCCCTCTGTGGTAGACAGAAGTGGAATCATCCGAAGAGTCTGCGCCCTGAGAATTCTGGAGCTACCACTGAGGTTCCTTGGATAACACTAAATAGCAGCATTCAGAAAGTTAATGAGTGGTTTTCCAGAACTGGTGAAATGTTAACTTCTGACAGCGCATCTGACAGGAGGCATGAGTCAAATGCTAAAGCAGCTGTTGTGTCGGAAGTTTCAAGTGAAGTGGATGAGTGTTTCAGGTCT------------TCAAAGAAAATCGACTTAGTAGCCCCAGATCCCCATAATGCTTTAAAGTGTAAAAGTGGTAGAGACACATCCAAACCAGTAGAGAATAATATCAATGATAAAATATTTGGGAAAACCTATCAAAGAAAGGGAAGCCGCCCTCACTTGAACCACGTGACTGAA------ATTATAGGCACATTTATTACAGAACCACAGATAACACAAGAGCAGCCCTTCACAAATAAATTAAAACGTAAAAGA---CGT---ACATGCCTTCATCCTGAGGACTTTATCAAGAAAGCAGATTTAACAGCTGTTCAAAGGCCTCCTGAAAATGTAAATCAGGGAACT---GACCAAATGGAGCCAAAT---GACCAAGCGATGAGTATTAGCAGTAACTGTCAG---------------------------------------------------------------------------------GAGAACAAAACAACAGGCAACAATCTTCAGAAAGAGAAAAACGATCATCCAGTGGAA---TCGTTGAGAAAGGAACCTGCTTTCGCAGCTAGAGCCAGATCTATAAGCAACAGT---ATAAGTGATTTGGAGGTGGAACTAAATGTCCACAGTTCAAAAGCACCTAAGAAAAATAGGCTGAGAAGGAAGTCTTCTATCAGGCATGTTCTTCCACTTGAACTAGT---CAGTAGAAATCCAAGCCCACCTACG---TGTGCCAAACTTCAAATCGATAGTTGTGGTAGCAGCGAAGAAACAAAGACAAACAATTCCAACCAAGCACCATCCAGGCACATTAGAGAGCCTCAACTCATCAAAGACACAGAACCTGCAGCTGATGCCAAGAAGGAC---GAGCCAAATGAACACATAAGGGAGAGAAGTGCCAGCGATGCTTTC---CCAGAAGAGAAATTAATGAACAAAGCTGGTTTCTTAACTAGCTGTTCAAATCCTAGAGAAGCTCATGGACCTGTCAATCCTAACCCTCAGAGAAAAGAAATAGAGCAACTGGAAACATGTCAAATGCCTGATAATACCAAAGAACTCAGGGAT------------------------------CTGGTCCTGGGAGGAGAGCCCAGTGGCAAACCCGCTGACCGATCTGAGGAGAGCACCAGTGTGTCCTTGGTACCCGACACTGACTATGACACTCAAAACAGTGTCTCAGTACTGGAAGCTAAC---ACTGTTAGATATACAAGAACAGGATCGGTTCAGTGTATGACTCAGTTTGTCGCATGTGAAAACCCCAAGGAACTCGTC---CGTGGTTCTAACAGTGCCGGAAGTGGCATAGAGTACTCGAAGCACCCATTGAGACACGAGCTTAACCACGGTCAGGAGACA---------------------------------------------------------------------------------------------------------------------------------------------------------------------------------------------------------------------------------------------------------------------------------------------------------------------------------------------------------------------------------------------------------------------------------------------------------------------------------------------------------------------------------------------------------------------------------------------------------------------------------------------------------------------------------------------------------------------------------------------------------------------------------------------------------------------------------------------------------------------------------------------------------------   [1566]
Archboldomys_luzonensis          AGCCAGCAAAGCAGATGGGCTGAAAGTAAAGAAACATGTAATGACAGGCAGGTTCCCAGCAGTGAGGAAAAGGTAGATCCAAATGCTGATTCCCTCTGTGGTAGAAAGAAGTGGAATCATCCGAAAAGTCTGTGCCCTGAGAATTCTGGAGCTACCACTGATGTTCCTTGGATAACACTAAATAGCAGCATTCGGAAAGTTAATGAGTGGTTTTCCAGAACTGGTGAAATGTTAACTTCTGACAGCGCATCTGACAGGAGGCATGAGTCAAATGCTAAGGCAGCTGTTGTGTTGGAAGTTTCAAATGAAGTGGATGGATGTTTCAGTTCT------------TCAAAGAAAATGGACTTAGTAGCCCCCGATCTCCATAATGCTTTAAAGTGTAAAAGTGGAAGAGACTCATCCAAACCAGTAGAGAATAATATCAACGATAAAATATTTGGGAAAACCTATCAAAGAAAGGGAAGCCGCCCTCACTTGAACCATGTGACTGAA------ATTATAGGCACATTTACTACAGAACCACAGATAACACAAGAGCAGCCCTTCACAAATAAATTAAAACGTAAAAGA---CGT---ACATGCCTTCATCCTGAGGACTTCATCAAGAAAGCAGATTTAACAGTTGTTCAAAGGCCTCCTGAAAATGTAAATCAGGGATCT---GACCAAGTGGAGCCAAAT---GACCAAGCAATGAGTATTAGCAGTAACTGTCAG---------------------------------------------------------------------------------GAGAACAAAACAACAGGCAATAATCTTCAGAAAGAGAAAAACGGTCATCCAGTGGAA---TCGTTGAGAAAGGAACCTGCTTTCACAGCTAGAGCCAGATCTATAAGCAACAGT---ATAAGTGATTTAGAGGTGGAACTAAATGTCCACAGTTCAAAAGCACCTAAGAAAAATAGGCTGAGAAGGAAGTCTTCTATCAGGCATGTTCTTCCACTTGAACCAGT---CAGTAGAAATCCAAGCCCACCTACT---CGTGCCGAACTTCAAATCGATAGTTGTGGTAGCAGTGAAGAAACAAGGACAAACAATTCCAACCAAGGACCATCCAGGCACATTAGAGAGCCTCAACTCATCAAAGACACAGAACCTGCAGCTGATGCCAAGAAGGAT---GAGCCAAATGAACACATAAGGGAGAAAAGTGCCAGCGATACTTTC---CCAGAAGAGAAATTAATGAACAAAGCTGGTTTCTTAACTAGCTGTTCAAATCCTAGAAAACCTCATGGACCTGTCGATCCTAGCCCTCAGAGAAAAGGAATAGAGCAACTGGAAACATGTCAAATGCCTGATAATACCAAAGAACTCAGGGAT------------------------------CTGGTCCTGGGAGGAGAGCCCAGTGGCAAACCCGCTGACAGATCTGAGGAGAGCACCAGTGTGTCCTTGGTACCCGACACTGACTATGACACTCAGAACAGTGTCTCAGTACTGGAAGCTAAC---ACTGTTAGATATGCAAGAACAGGATCGATTCAGTGTATGACTCAGTTTGTCGCGTGTGAAAATCCCAAGGAACTTGTC---CGTGGTTCTAACAATGCTGGAAGTGGCACAGAGTACTCAAAGCACCCATTGAGCCACGAGCTTAACCACGGTCAGGAGACA---GTAGAAATGGAAGACAGTGAACTTGATACTCAGTATTTACAGAATTCATTTCAAGTTTCAAAGCGTCAGTCGTTTGCTTTATTTTCAAAACCTAGAAGTCCCCAAAAAGACTGTGCACTAGTCCGTGCTCACTCTGTGCTCTCAAGGGAACCGAGTCCAAAGGTGACTTCTGAAGGTGAACAAAAAGAATGTCAG---AGACAGGAAGAGTCTGATATCAGTCATGTACAGGCAATTCCGGCCACGGTGGGCTTACCTGTCCCCTGTCAGGAAGGTAAGCCAAGTGCTGATACAATGTGTGCTGGAGTTTCTAGGCTTTGTCCGTCATCTCATTACAGAAGCCATGAGAATGGACTCAGCGCCACAGGTAAACCTGGGATTTCACAAAACTCCCATTTTAAACAATCAACTTCCCCTCTCAGGTCATCTATAAAAACTGACAATAGAAAAACTCTGACAGAGGGACAATTTGAGAAACATATATCATCAACTGAAAAGGCAATGGGAAATGAAACTGTTGTTCAAAGGACAGTACACACAACTAGCCAGAATAAC---AGAGGAAATGCTTGTCAAGAAGCCAGCTCTGGCAGCATT------------------------------------------AATGAAGTATGTTCCACTGGTAAAAACTTCCCGGGACAACTTGGTAGAAACAGAGGGCCTAAGGTAAACACCGTGCTTCCATTAGATAGTACACAGCCTGGTGTCTGTAAGCAAAGTGTTCCCGTAGGTGAT---AAGTATCTTGAAATAAAAAAGCAGGAGGATGAGGCTGTC------------AGTACAGACTTCTCTCCATGCCTGTTCTCAGATGATCCTGAACAACCTATG   [2379]
Arvicanthis_neumanni             AGCCAGCAGAGCAGATGGCCTGAAAGTAAAGAAACATGTAATGACAGGCAGGTTCCCAACACTGGGGAAAAGGTAGATCCAAATGTTGATTCCCTCTGTGGTAGAAAGAAGTGGAATCATTCGAAAAGTCTGTGCCCTGAGAATTCTGGAGCTACCACCGATGTTTCTTGGATGATGCTAAATAGCAGCATTCAGAAAGTCAATGAGTGGTTTTCCAGAACTGGTGAAATGTTAACTTCTGACAGCGCATCTGACAGG---CATGAGTCAAATGCTGAAGCAGCTGTTGTGTTGGAAGTTTCAAACGAAGTGGATGGATGTTTCAATTCT------------TCAAAGAAAATAGACTTAGCAGCCCCCGGACCCCATAATGCTTTAATGTATGAAAGTGGAAGAGACTTCTCCAAATCAGTAGAGAATAATATGAACGATAAAATATTTGGGAAAACCTATCAGAGAAAGGGAAGCCGCCCTCACTTAAACCATGTGACTGAA------ATTATAGGCACACTTACTACAGAACCACAGATAACACAAGAGCAGCCCTTCACAAATAAATTAAAACGTAAAAGA---AGT---ACATGCCTTCATCCTGAGGACTTTATCAAGAAAGCAGATTTAACAGTTGTTCAAAGGACTCCTGAAGATATAAATCAGGGAACT---GGCCAACTGGAGCCAAAT---GGGCAAGCAGTGAGTATTACCAGTAACTTTCAG---------------------------------------------------------------------------------GAAAACAAAACAACAGGTAATAATCTTCAGAAAGAGAAAAACACTTGTCCAATAGAA---TCATTGAGAAAGGAACCTGCTTTCACAGCTAAAGCCAGATCTATAAGCAACAGT---TTAAGTGATTTGGAGGTAGAATTAAATATCCACAGTTCAAAAGCACCTAAGAAAAATAGGCTGAGGAGGAAGCCTTCTACCAGGTGTGCTCTTCCACTTGAACCAAT---CAGTAGAAATCCAAGCCCGCCTGCT---CGTGCTGAACTTCACATCGATAGTTGTGGTAGCAGTGAAGAAACAAAGAAAAACAATTCCAACCAAACGCCAGCCAGGCGCATTAGAGCACCTCAACTCATCGAAGACACTGAACCTGCAGATGATGCCAAGAAGAAC---GAGCCAAATGAACACGTAAGGAAGAGAAGTGCCAGCGATGCCTTC---CCAGAAGAGAAATTAATGAACAAAGCTGGTTTATTAACTAGCTGTTCAAGTCCTAGGAAACCTCAAGGACCTGTCAATCCTAGTCCTCAGAGAAAAGGAATAGAGCAACTTGAAACATGCCAAATGCCTGATAATACCAAAGAACTCGGGGAT------------------------------CTGGTCTTGGGAGAGGAGCCCAGTGGCAAACCCACTGACCGATCTGAGGAGAGCACCAGCGTATCCTTGGTACCTGACACTGACTGCGACACTCAGAACAGTGTCTCAGTCCTGGAAGCTACC---ACTGTCAGATATGCAAGAACAGGATCAGTGCAGTGTATGACTCAGTTTGTCGCAAGTGAAAACCCCAAGGAGCTTGTC---AATGGTTCTAACAATGCTGGAAGTGGCACAGAGTGCTTCAAGCACCCGTTGAGACAGGAGATTAACCACAGTCAGGAGACA---AGGGAAATGGAAGACAGTGAACTCGATACTCAGTGTTTGCAGAATAYATTTCAGGTTTCAAAGCGCCAGTCATTTGCTTTATTTTCAAAACCTAGAAGTCCCCAAAAGGAC------------GGTGCTCACTCTGTGCCCTCAAAGGAATCGAGTCCAAAGGTGACTCCTAAAGGCAAACAAAAAGAATGTCAC---GGTCAGGAAGAGTCTGAAATCAGTCATGTACGGGCAGTTACGGCCACAGTGGACTTACCTGTCCCCTGTCAGGAAGGTAAGCCAAGTGTTAATAGAATGTGTGCTGGGGTTTCTAGGCTTTGTCTATCATCTCATTACAGAAGCGGTGAGAATGGACTCAGCACCACAGGTAAATCTGGAATTTCACAAAACTCACATTTTAAACAATCAGTTTCTCCCATCAGGTCATCTATAAAAACTGACAGTAGAAAACCTCTGACAGAGGGACGATTTGAGAAACATAAATTGTCAACTGAAAAGGCAATGGAAAATGAGACCCTTATTCAAAGTACAGTGCACACAATTAGCCAGAATAAC---AGAGGAAATGCTTGTCAAGAAGCCAGCGTAGGCAGTATT------------------------------------------AATGAAGTATGTTCCACTGGTGAAAACTTCTGGGGACAACTAGGTAGAAACAGAGGGCCTAAGGTAAACACCATGCTTCCATTAGATAGTACACAGCCTGGTGTCTGTAAGCAAAGTGTTCCTGTAAGTGAT---AAGTATCTTGAAATTAGAAAGCAGGAGGGTGAGGCTGTC------------GGTACAGACTTCTCTCCGTCTCTGTTCTCAGATCATCTGGAACAACCTGTG   [2364]
Auliscomys_sublimis              ------------------------------GAAACATGTAATAATAGGCAAATTCCCAGCACTGAGAAAAAGGTAGATCTGAATACTGAATCCTTCTGTGGAAGAAAAAAATCGAATAATCAGAAAAGTCTGTGCCCTGAGAATTCTGGAGCTACCCAAGATGTTCCTTGGATAACACTAAATAGCAGCATCCAGAAAGTTAATGAGTGGTTTTCTAAAACTGGTGAGATGTTAACTTCTGATGGTGCGTCTGACAGGAGGCTCGGGTCACCTGCTGAAGCAGCTGTC------------------AAAGAAAATGGATGCTCCAGTTCT------------TCAAAGGAGACAGACTCTGTGGCCGCTCATCCCCACAGCACTTTAATGGATGAAAGCAAAAGAGACTGC---AAACCAGTGGAGAAAAATATCAAAGATAAAATATTTGGGAAAACCTATCAGAGAAAGGGAAGCTTCCCTCACTTGAACCACGTAGCTGAA------ATTATAAGCACATTTACTATAGAACCACAGACAACACAAGAGCACTCCTTCACAAATAAATTAAAACGCAAAAGGAGAACT---ACATGCCTTCATCCTGAGGATTTTATCAAGAAAGCAGATTTAACAGTTATTCAAAAGACTCCAGAAAATAGAAATCAGGGAGTT---GACCAAATAGAGCCCAAT---GGCCAACTGATGGGTTTTAACAGTAATGATCAA---------------------------------------------------------------------------------GAGAACGAAACAAAAGGAAACAGTCTTCAGAAAAAGAAAAATGTTAATCCAATAGCA---TCACTTGGAAAAGATCCTGTTTTCACAACTAAAGCCAAACCTGTAAGCAGCAGT---ATCAGCAATTTGGAGCTAGAATTAAGTGTCCACAATTCAAAAGCACCTAAGAAAAATAGGCTGAGGAGAAAATCTTCCACCAAATGTGTTCTTGCACTTGAACCAGT---CAGTGGGAATCCAAGCCCACCGAAC---TGTACTGAATTTCAAATTGATAGTTGTAGTAGCAGTGAAGAAACAAAGGAGAACGATTCCACTGTAACGCCAGTCAAGGACATTAGAAAGCCTCAGCTCACAGAGGACACAGGCCCTGAGGCAGATGCCAAG---AACAGTGGGCCACATGAGCAAATAAGGAAGAGGAGGGCCAGTGATGCTTTC---CCAGAAGAGACCTTTCCAAACATACCTGGTTTATTAACTAACTGTCCAAGTTCTAATAGACCTCAAGGACCTGTCAGTCCTAGCCCTCAGAGAAAAGAAGTAGAGAAACTTGAAACATGCCAGATGTCGGGCGGTACCAAAGACCTGAAGGCT------------------------------CTGGTGCTGGGTGGAGAG---CAAGCTTTGTCCACTGAAAGGTCTGAGGAGAGCACTAGTGTTTCATTGGTGGCTGACACTGAGTATGATACTCAGAACAGTGTGTCATTACTGGAAGCCAAC---CCTGTCAGATACGCAAAAACAGGATCAAGTCAGTGTATGACTCAGTTTGTAGCAAGCGAGAACCCCAAGGATCTGGCT---CATGGTTCTAATGAYGCTGGAAGTAGCACAGAGTGTGTCAAGCATCAGTTGAGACACGAACT----------------------------------------------------------------------------------------------------------------------------------------------------------------------------------------------------------------------------------------------------------------------------------------------------------------------------------------------------------------------------------------------------------------------------------------------------------------------------------------------------------------------------------------------------------------------------------------------------------------------------------------------------------------------------------------------------------------------------------------------------------------------------------------------------------------------------------------------------------------------------------------------------------------------------------   [1496]
Batomys_granti                   AGCCAGCAGGGCAGATGGGCTGAAAGTAAAGAAACATGTAATGGCAGGCAGATTCCCAGCACTGAGGAAAAGGTAGATCCAAATGCTGCTTCCCTCTGTGGTAGAAAAAAGTGGAATCATCAGAAAAGTCTGTGCCCTGAGAATTCTGGAGTTACCCAAGATATTCCTTGGATAACACTAAATAGCAGCATTCAGAAAGTTCATGAGTGGTTTTCCAGAACTGGTGAAATGTTAACTTCTGATAGTGCATCTGACAGGAGGCYTGAGTCAAATGCTGAAGCAGCTGTTGTGTTAGAAGTTTCAAATGAACTGGATGGATGTTTCGGTTCT------------TCAAAGAAAACAGACTTAGTCGCCTCCGATCCTCATAATGCTCCAGTGTGTAAAAGTGAAAGAGACTTCTCCAACCCAGTAGAGAATAATATCAAAGATAAAATATTTGGGAAAACCTATCAGAGAAAGGGAAGCCGCCCTCACTTGAACCATGTTACTGAA------ATTATAGGCACATTTACTACAGAACCACAGATAACACAAGAGCACCCTTTCACAAATAAATTAAAACGTAAAAGA---AGT---ACATGCCTTCATCCTGAGGACTTTATCAAGAAAGCAGATTTAACAGTTGTTCAAAGGACTCCTGAAAATATAAATAAGGGAACT---GACCAAATGGAGCCAAAT---GACCAGGTAATGAGTATTACCAGTAACTGTCAG---------------------------------------------------------------------------------GAAAACAGAACAACAGGTGATTATCTTCAGAAAGAGAAAAACGCTAATCCAATAGAA---TCATTGAGAAAGGGGTCTGCTTTCACAGCTAAAGCCAAATCTATAAGCAACAGT---ATAAGTGATTTGGAGGTAGGATTAAATGTCCACAATTCAATAGCACCTAAGAAAAATAGGCTGAGGAGGAAGGCTTCTACCCGATATGTTCTTCCACTTGAACCAGT---CAGTAGGAATCCAAGCCCACCTACT---CGTGCTGAACTTCAGATCGATAGTTGTAGTAGTGGTGAAGAAACAAAGAAAAACAATTCCAACCAAATGCCAGCCAGGCACATTAGAGAGCCTCAACTCAACGAAGACACAGAGCCCACAGCTGATGCCAAGAAGAAC---AAGCCAAATGGACAAATAAGGAAGAGAAGTGCCAGTGATGCTTTT---CCAGAAGAGCAATTAATGAACATAGCTGGTTTATTAACTAACTGTTCAAATCCTAGTAAACCTCAAGGACCTGTCAATCCTAGCCCTCAGAGAAAAAGAATAGAGAAACTTGAAACAGGCCAAATGCCTGATAATACCAAAGAACTCAGGGAT------------------------------CTGCTGCTGGGAGGAGAGCCCAGTGGCAAGCCCACTGAACGATCTGAGGAGAGCACCAGTGTGTCGTTGGTACCTGACACTGACTACGACACTCAGAACAGTGCCTCAGTACTGGAAGCTAAC---ACTGTCAGGTATGCAAGAACGGGATCATTTCGGTGTATGACNNNNNNNNNNNNNNNNNNNNNNNNNNNNNNNNNNNNN---NNNNNTTCTAACAGTGCTGGCAGGGGCACAGAGTGCTTCAAGCACCCAYTGAGACATGAGCTTAACCGCAGTCAGGAGACA---ATAGAAATGGAAGACAGTGAACTCGATACTCAGTATTTGCAGAATACATTTCAAGTTTCCAAACGTCAGTCATTTGCTTTATTTTCAAAACCTAGAAGTCCCCAAAAGGAC------------CATGCTCACTCTGTGCCCTCAAGGGAGCTGAGTCCAAAGTTGACTTCTAAAGGTAAACAAAAAGAATGTCAG---GGACAGGAAGAGTCTGAAATCAGTCATGTACAGGCAGTTACAGCCGCAGCGGGCTTCCCTGTGTCCTGTCAGGAAGGTAAGCCAGGTGCTGATACAACGTGTGCTGGGGTTTCTAAACTTTGTCCGTCATCTCATTACAGAAGCGGTGAGAATGGGCTCAGCACCACAGGTAAAACTGGAATTTCACAAAACTCACATTTTAAACAATCAATTTCTTCCATCAGGTCATCCTTAAAAACTGACAGTAGAAAACCTCTGACAGAGGGACGATTTGAGAAACATACATCGTCAATTGAAAAGGCAATTGGAAATGAGACCGTTGTCCAAAGTCCAGTACACTCAATTAGCCAGAATAAC---AGAGGAAATGCTTGTCAAGAAGCCAGTTCAGGCAGTATT------------------------------------------AATGAAGTATGTTCCACTGGTGAAAAYGTCCAGGAACAACTAGGTAGAAACCGAGGGCCTAAGGTAAACACCATGCTTCCTTTAGATGGTGCGCGGCCCGGTGTCTGCGAGCGCAGTGTTCCTCTGAGTGAT---AAGCATCTTGAAACAAAGAAGCAGGAGGGTGAAGCTGTT------------GGCTCAGACTTCTCTCCGTGTCTGTTCTCAGAT---CTTGAACAATCTGTG   [2364]
Beamys_hindei                    AGCCAACAGAGCAGATGGGCTGAAAGTAAAGAAACATGTAATGATAGGCAGATTCCCAGCACTGAGAAAACGGTAGATCCGAATGCTGATTCTTTCTGTGGAAGAAAAAACGGGAATAATCAGAAAATTATGTGCCCTGAGAGTTCTAGAGCTACCCATGATATTCCTTGGATAACACTAAAAAGCAGCATTCGGAAAGTTAACGAGTGGTTTTCCAGAACTGGTGAAATGTTAACTTCTGACGGGGCATCTGACAAGAGGCATGCGCCAAATGCTGAAGCAGCTGCTGCGTCAGAAGTTTCAGTCAAAGGAGATGGATGTTCTGATTCT------------TCAAGGAAAATAGACTTAGTGGCCTCTGATCCTCATAATGCTTTAATGGATAAAAGTGACAGAGACTTCTCTAAACCAGTAGAGAATAATATCATAGATAAAATATTTGGGAAAACATATCAGAGAAAGGGAAGCCTCCCTCGCCTGAACCACATAACTGAA------ATTATAGACACATTTAGTACAGAACTACAAATAACACAAGAGCACCCCTTCACAAATAAGTTAAAACGTAAAAGGAGAACT---ACATGCCTTCATCCTGAGGATTTTATCAAGAAAGTAGATCTAACAGATGTTGAAAAAACTACTGAAAATACAAATCAGGAAACT---GGTCAAATAGAACCAAAT---GGCCAAGTGATGGGTATTACCAGTAATGGTCAG---------------------------------------------------------------------------------GAGAATGAAGCAGATTGTAATAATCTTCAGAAAGAGAAAAG-GCTAATCCAATAGAA---TCACTGGGAAAAGAGTCTGCC------------------------------------------------------------------NCCAAATTAAAAGTATCTAAGAAAAATCGGCTGAGGAGGAAATCTTCTACCAGATGTGTTCTTGCACTTGAACCAGT---AWGTAGGAATCCGAGCCCACCTTCT---CGTACTGAACTGCAAATCGATAGTTGTAGTAGCAGTGAAGAAACAAAG---AACAATCCCAACCCCACAGCAGCCAGGCGCATCAGAAAACCTCAACTCCTAGAAGATACAGAGCCTGCAGCTGGTGCCAAAAAGAAT---GAGCCAAATGAACAAGTAAGGAAGAGAAGTGCCAGCAATGCCTTC---TTAGAAGAGAAACTAACAACCGTGCCTGCTTTATTAACTAACTGTTCAAGTTCTAGTTATCCTCAGGGACATGTCAATCCTAGCTCTCTGAGAGAAGAAATAGAGAAACTTGAAACAAGCCAAGCACCCGATGGTCCCAAGGAACTAATGGAT------------------------------CTGGCGCTGGGTCCAGAG---CAAGGTTTGCCCACCGAAAGATCTGCAGAAAGTACCAGTGTTTCCTTGGTACCTGACACCGATTATGACACTCAGAACAGTGTCTCGTTGCTGGAAGCTAAC---ACTGTCAGATATGCAAAAACAGGATCAATGTGGTATATGACTCAGTTTGTAGCAAGTGAACACCCCAAGGAACTTGTC---CAGGGTCCTGAAGATGCTGGATGTGGCACTGAGTGTTTCAAGCGTCCATTGAGACAAGAACTTAACCACCTTCAGGAGACA---ATAGAAAT----------------------------------------------------------------------------------------------------------------------------------------------------------------------------------------------------------------------------------------------------------------------------------------------------------------------------------------------------------------------------------------------------------------------------------------------------------------------------------------------------------------------------------------------------------------------------------------------------------------------------------------------------------------------------------------------------------------------------------------------------------------------------------------------------------------------------------------------------------------------------------------------------   [1507]
Berylmys_bowersi                 ----------------------------------------------GGCCGGTTCCCCGCACTGAGGGAAAGGTAGATCCAAATGTGGATTCCCTCTGTGGAAGAAAGCAGTGGAATCATCCAAAAAGCCTGTGCCCTGAGAATTCTGGAGCTACCACTGACGTTCCTTGGATAACACTGAATAGCAGCATTCAGAAAGTGAATGAGTGGTTTTCCAGAACTGGTGAAATGTTAACTTCTGACAGCGCATCTGACAGGAGGCCTACGTCAAATGCTGAAGCCGCTGTTGTGTTAGAAGTTTCAAATGAAGTGGATGGATGTTTCAGTTCT------------TCAAAGAAAATAGACTTAGTTGCCCCCGATCCCGATAATGCTGTAATGTGTACAAGTGGAAGAGACTTCTCCAAGCCAGTAGAGAATATTATCAACGATAAAATATTTGGGAAAACCTATCAGAGAAAGGGAAGCCGCCCTCACTTGAACCATGTGACTGAA------ATTATAGGCACATTTACTACAGAACCACAGACTATACAAGAGCAGCCCTTCACAAATAAATTAAAACGCAAAAGA---AGT---ACATGCCTTCATCCTGAGGACTTTATCAAGAAAGCAGATTTAACAGTTGTTCAAAGGATTTCTGAAAATTTAAATCAGGGAACT---GACCAAATGGAGCCAAAT---GACCAAGCAATGAGTATTACCAGTAACGGTCAG---------------------------------------------------------------------------------AACAGAACAACAGGTAATGAT---CTTCAGAGAGAGAAAAACGCTCATCCAATAGAA---TCATTGAGAAAGGAACCTGCTTTCACAGCTAAAGCCAAATCTGTTGGCAACAGT---ATAAGTGATTTGGAGGTAGAATTAAATGTTCACAGTTCAAAAGCACCTAAGAAAAATAGGCTGAGGAGAAAGTCTTCTACCAGGTGTGTTCTTCCACTTGAACCAAT---CAGTAGAAATCCAAGCCCACCTACT---TGTGCTGAACTTCAGATCGAGAGTTGTGGTAGCAGTGAAGAAACAAAGAAAAACAATTCCAACCAAACCCCAACCAGGCACATTAGAGAGCTTCAACTCATCGAAGACACAGAACCTGCAGCTGATGCCAAGAAGAAC---GAGCCAAATGAACACATAAGGAAGAGAAGTGCCAGTGATGCTTTC---CCAGAAGAGAAATTAATGAACAAAGCTGGTTTATTAACTAGCTGTTCAAGTCCTAGAAAGCCTCAAGGACCTGTCAATCCTAGCCCTGAGAGAAAAGGAATAGAGCAACTTGAAATGTGCCAGATGCCTGATAATAACAAAGAACTTGGGGAT------------------------------TTGGTCCTGGGAGGAGAGCCCAGTGGCAAACCTACTGAACCATCTGAGGAGAGCACCAGTGTGTCCTTGGTACCCGACACAGACTACGACACCCAGAACAGTGTCTCAATACTAGAAGCTAAC---ACTGTCAGATATGCAAGAACAGGGTCAGTTCAGTGTATGACTCAGTTTGTCGCAAGTGAAAACCCCAAGGAACTTGTC---CATGGTTCTAACAATACTGGAAGTGGCACAGAGTGCTTCAAGCACCCATTGAGACATGAACTTAACCACAATCAAGAGACA---ATAGAAATGGAAGACAGTGAACTTGATACTCAGTATTTGCAGAATACATTTCAAGTTTCAAAGCGTCAGTCATTTGCTTTATTTTCAAAACTTAGAAGTCCCCAAAAGGACTGTGCTCTGGTACGTGCCCGCTCTGTGCCCTCAAGGGAACCAAGTCCAAAGGTGAGTTCTAGAGGTGAACAAAAAGAACGTCAG---GGACAAGAAGAGTCTGAAATCAGCCATGTACAGGCAGTCACAGTCACAGTTGGCTTACCTGTGCCCTGTCAGGAAGGTAAGCCAGGTGCTGTTACAAAGTGTACTGATGTTTCTAGGCTTTGTCCGTCATCTCATTACAGAAGCTGTGAGAATGGACTCAACACCACAGATAAATCTGGAATTTCACAAAACTCACATTTTAGACAATCAGTTTCTCCCCTCAGGTCATCTATAAAAAGTGACAATAGAAAAACTCTGACAGAGGGACAATTNNAGAAACATACT---------GAAAAGGGAATGGGAAATGAGACTGCTGTTCAAAGTGCAATACACACAATTAGCCAAAATAAC---AGAGGAGATGCTTGTCAAGAAGCCTGCTCAGGCAGTGTT------------------------------------------ATTGAAGTATGTTCCACTGGTGAARACGTCCAGGGGCAACTAGGTAGAAACAGAGGGCCTAAGGTGAACACCGTGTCTCTATTAGATAGTACGCAGCCTGGTGTCYGTAAGCAGAGTGCTCCTGGGAGTGAG---AAGTATCTTGAAATA---AAGCAGGAGAGTAAGGCTGTC------------AGTGCAGACTTCTCTCCATGTCTGTTCTCAGATCATCTTGAACAACCTATG   [2318]
Brachyuromys_betsileoensis       AGCCAACAGAGCAGATGGGCTGAAAGTAAAGAAACGTGTAATGATAGGCACATTCCCAGCAYTGAGGAAAAGGTAGATCTGAATGCTGATTTCCTCTGTGGGAGAAAAAAATTGAATAATCAGAAGATTCTGTGCCCTGAGAATTCTAGAGCTGCCCAAGATGTTCCTTGGATAACACTAAATAGCAGCATTCAGAAAGTTAACGAGTGGTTCTCCAGGACTGGTGAAATGTTAACTTCTGACAGCACATCTGACAGGAGGCACCAGTCAAATGCTGAAGCAGCTGCTGCATTACAAATTTCAAATGAAGGAGATGGATGTCCCAGTTCT------------TCAAAGAAAATAAACTTAGTGGTCTCTGATCCCCATAATGCTTTAATGTGTAAAAGCGAAAGAGACTTCTCCAAACCAGTAGAGAATAATATCAAAGATAAAATATTTGGGAAAACATATCAGAGAAAGGGAAGCCTCCCTCGCTTGAACCACATAACTGAA------CTCATAGGCACATTTACTACAGAACCACAGATAACACAAGAGAACCCTTTCACAAATAAATTAAAACGTAAAAGGAGAACT---ACATGCCTTCAACCCGAGGATTTTATCAAAAGAACAGATTTAACAGTTGTTCAAAAAACTCCTGAAAATATAAATCAGGAAACT---GACCAAATGGAGCCAAAT---GGCCAAGTGATAGGTGTTATCAGTAATGGTCAG---------------------------------------------------------------------------------GAGAATGAAACAAAAGGTAATTATCTTCAGGAAGAGAAAATCGCCAATCCAGTAGAC---TCACTGGGAAAAGCGTCTGCTTTCACAACTAAAGCCAAACCTATAAACAACAGT---ATAAGCGGTTTGGAGCTTGAATTAAATGTCCACGATTCAAAAGCATCTAAGAAAAATCGGCTGAGGAGGAAGTCTTCTACTAGATGTATTCTTGCACTTGAACCAGT---CAGTAGGAATCCAAGCCCACCTCCT---CGTACTGAGCTGCAAATTGATAGTTGTAGTAGCGGTGAAGAAACAAAGAAAGACAATTCTAACCCCACGCCAGCCAGGCACATCAGAAACCCTCAACTCCTAGAAGACACAGAGCCTGCAGCCAGTGTCAGGAATAAT---GAGCCCAATGAACAAATGAGG---AGAAGTGCCAGCGATGCCTTC---CCAGAAGAGAGGTTAACAACCGTGCCTGCTTTATTAACTGACTGTTTGAGTCCTAGTAAACCTCAG------------------------AGAAAAGAAAGAGAGAAATTTGAAACAAACCAAGTGTCTGATAGTCCCAAAGGCCTCACGGAT------------------------------CTGGTGTTGGGTCCAGAA---CAGGGTTTGTCCACTGAGAAATCTGAGGAGAGTACCAGTGTTTCCTTGGTACCTGACACCGATTATGACACTCAGAACAGTGTCTCATTATTGGAAGCAAAC---GCTATCAGATACACAAAAACAGGATCAATTCAGTGTATGACTCAGTTTATAGCCAGCGAAAAYCCCAAGGAATTGGCC---CAGGGTTCTAAAGCTACTGGAAGTGGCACAGAGTGCTTTAAGCATCCATTGAGACAAGAGCTTAACCACAT-------------------------------------------------------------------------------------------------------------------------------------------------------------------------------------------------------------------------------------------------------------------------------------------------------------------------------------------------------------------------------------------------------------------------------------------------------------------------------------------------------------------------------------------------------------------------------------------------------------------------------------------------------------------------------------------------------------------------------------------------------------------------------------------------------------------------------------------------------------------------------------------------------------------------   [1529]
Brucepattersonius_igniventris    ----------------------------------------------------------------------AGGTAGATCTGAATGCTGAGTCCTTCTGTGGAAGAAAAAAATGGAATAATCRGAAAAGTCTGTGCCCTGAGAATTCTGGAGCTGCCCAAGATGTTCCTTGGATAACACTAAATAGCAGCATCCAGAAAGTTAACGAGTGGTTTTCCAAAAGTGGTGAGATGTTAACTTCTGATGGCGCGTCTGACAGGAGGCTCGGGTCACCTGCTGAAGCAGCTGTC------------------AAAGAAAATGGATGCTCCAGTTCT------------TCAGAGGAGATAGACTCTGTGGCCGCTCATCYTCACAGTGGTTTAATCGATAAAAGCCAAAGAGACTGC---AAACCAGTGGAGAAAAATATCAAAGACAAAATATTTGGGAAAACATATCAGAGAAAGGGAAGCTTCCCTCACTTGAACCACGTAACTGAA------GTTATAAACACATTTACTATAGAACCACAGATAACACAAGAGCACTCCTTCATAAATAAATTAAAACGCAAAAGGAGAACT---ACATGCCTTCATCCTGAGGATTTTATCAAGAAAGCAGATTTAACAGTTATTCAAAAGACTCCAGAAAATGGAAATCAGGAAGCT---GACCAAATAGAGGCAAAT---GGCCAAGAGATGAGTATTAACAGTACTGGTCAA---------------------------------------------------------------------------------GACAACGAAACAAAAGGGAACAGTCTTCAGAAAGAGAAAAATGTTAATCCAATAACA---TCACTGGGAAAAGAGTCTGTTTTCACAACTGAAGCCAAACCTATAAGCAGCAGT---AGAAGCAATATGGGGCTAGAATTAAATGTCCACAATTCAAAAGCACCTAAGAAAAATAGGCTGAGGAGAAAACCTTCCACCAAATGTGTTCGTGCACTTGACCCAGT---CAGCGGGAATCCAAGCCCATATACT---TGTACTGAATTTCAAATTGATAGTTGTAGTAGCAGTGAAGAAACAAAG------AATTCYAATCTAACGCCAGTCAAGGACATTAGAAAGCCTCAGCTCATAGAGGACACAGATCCTGGGGCAGATGCCAAGGGGAACAATGAGCCAAATGAACACATAAGGAAGAGAAGGGCCAGTGATGCTTTC---CCAGAAGAGAAGTTTACAAACATACCTGGTTTATTAACTAACCGTCCAAGTTCTAATAGACCTCAAGGACCTGTCAATCCTAGCCCTCAGAGAAAAGAAGTAGAGAAACTTGAAACAAGCCAAATGTCGGACAGTACCAAAGGCCTGAAGGAT------------------------------CTGGTGCTGGGTGAAGAA---CAAGGTTTGTCCACTGAGAGGTCTGAGGAGAGCACTAGTGTTTCATTGGTAGCCGACACTGAGTATGATACTCAGAATAGTGTGTCATTACTGGAAGCTAAC---ACTGTCAGATATGCAAAAACAGGATCAAGTCAGTGTATGACTCAGTTTATAGCAAGTGAGAACCCCAAGGATCTGGCT---CATGGTTCTAATGATGCTGGAAGTAGCACAGAGTGTGTCAAGCATCAATTGAGACAGGAACTCAGCCACATTCAGGAGACA---------------------------------------------------------------------------------------------------------------------------------------------------------------------------------------------------------------------------------------------------------------------------------------------------------------------------------------------------------------------------------------------------------------------------------------------------------------------------------------------------------------------------------------------------------------------------------------------------------------------------------------------------------------------------------------------------------------------------------------------------------------------------------------------------------------------------------------------------------------------------------------------------------------   [1472]
Bunomys_chrysocomus              ---------AGCAGATGGGCTGACAGTAAAGAAACATGTAATGACAGGCCGGTTCCCCGCGCTGAGGGAAAGGTAGATCCAAATGTGGATTCCCTCTGTGGTAGAAAGCAGTGGAATCATCCGAAAAGCCTGTGCCCTGAGAACTCTGGAGCTACCACTGACGTTCCTTGGATAACACTGAATAGCAGCATTCAGAAAGTGAATGAGTGGTTTTCCAGAACTGGTGAAATGTTAACTTCTGACAACACGTCTGACAGGAGGCCTGCGTCAAATGCTGAAGCCGATGTTGTGTTAGAAGTTTCAAATGAAGCGGATGGATGTTTCAGTTCT------------TCAAAGAAAATAGACTTAGTTGCCCCCGATCCCGATAATGCTGTAATGTGTACAAGTGGAAGAGACTTCTCCAAGCCAGTAGAAAATATTATCAACGATAAAATATTTGGGAAAACCTATCAGAGAAAGGGAAGCCGCCCTCACTTGAACCATGTGACTGAA------ATTGTAGGCACATTTACTACAGAACCACAGATTATACAAGAGCAGCCCTTCACAAATAAATTAAAACGCAAAAGA---AGT---ACATGCCTTCATCCTGAGGACTTTATCAAGAAAGCAGATTTAACAGTTGTTCAAAGGATTTCTGAAAATTTAAATCAGGGAACT---GACCAAATGGAGCCAAAT---GACCAAGCAATGAGTATTACCAGTAACGGTCAG---------------------------------------------------------------------------------GAGAACAGAGCAACAGGTAATGATCTTCAGAGAGAGAAAAACGCTCATCCAATAGAA---TCATTGAGAAAGGAACCTGCTTTCACAGCTAAAGCCAAATCTATAAGCAACAGT---ATAAGTGATTTGGAGGTAGAATTAAATGTTCACAGTTCAAAAGCACCTAAGAAAAATAGGCTGAGGAGGAAGTCTTCTACCAGGTGTGTTCTTCCACTTGAACCAAT---CAGTAGAAATCCAAGCCCACCTACT---TGTGCTGAACTTCAGATCGAGAGTTGTGGTAGCAGTGAAGAAACAAAGAAAAACAATTCCAACCAAACCCCAGCCGGGCACTTTAGAGAGCTTCAACTCATCAAAGACACAGAACCCGCAGCTGATGGCAAGAAGAAC---GAGCCAAATGAACACATAAGGAAGAGAAGTGCCAGTGATGCTTTC---CCAGAAGAGAAATTAATGAACAAAGCTGGTTTATTAACTAGCTGTTCAAGTCCTAGAAAGCCTCAAGGACCTGTCAATCCTAGCCCTGAGAGAAAAGGAATAGAGCAACTTGAAATGTGCCAGATGCCAGATAATAACAAAGAACTCGGGGAT------------------------------TTGGTCCTGGGAGGAGAGCCCAGTGGCAAACCTACTGAACCATCTGAGGAGAGCACCAGTGTGTCCTTGGTACCCGACACAGACTACGGCACCCAGAACAGTGTCTCAATACTGGAAGCGAAC---ACTGTCAGATATGCAAGAACAGGATCAGTTCAGTGTATGACTCAGTTTGTCGCAAGTGAAAACCCCAAGGAACTTGTC---CATGGTTCTAACAATGCTGGAAGTGGCACGGAGTGCTTCAAGCACCCATTGAGACATGAACTTAACCACAATCAAGAGACA---ATAGAAATGGAAGACAGTGAACTTGATACTCAGTATTTGCAGAATACATTTCAAGTTTCAAAGCGTCAGTCATTTGCTTTATTTTCAAAACTTAGAAGTCCCCAAAAGGACTGTGCTCTGGTAGGTGCCCGCTCTGTGCCCTCAAGGGAACCGAGTCCAAAGGTGACTTCTAGAGGTGAACAAAAAGAACGTCAG---GGACAAGAAGAGTCTGAAATCAGTCATGTACAGGCAGTCACAGTCACAGTAGGCTTACCTGTGCCCTGTCAGGAAGGTAAGCCAGGTGCTGTTACAATGTGTGCTGATGTTTCTAGGCTTTGTCCATCATCTCATTACAGAAGCTGTGAGAATGGACTCAACACCACAGATAAATCTGGAATTTCACAAAACTCACATTTTAGACAATCAGTTTCTCCCCTCAGGTCATCTATAAAAACTGACAATAGAAAAACTCTGACAGAGGGACGATTTGAGAAACATACT---------GAAAGGGGAATGGGAAATGAGACTGCTGTTCAAAGTACAATACACACAATTAGTCAAAATAAC---AGAGGAGATGCTTGTCAAGAAGCCAGCTCAGGCAGTGTT------------------------------------------ATTGAAGTATGTTCCACTGGTGAAAACGTCCAGGGGCAACTAGATAGAAACAGAGGGCCTAAGGTAAACACCGTGTCTCTATTAGATAGTACGCAGCCTGGTGTCTGTAAGCAGAGTGCTCCTGTAAGTGAT---AAGTATCTTGAAATA---AAGCAGGAGAGTAAGGCTGTC------------AGTGCAGACTTCTCTCCATGTCTGTTCTCAGATCATCTTGAAAAACCCATG   [2358]
Calomys_callosus                 -----------CAGATGGGCTGAAAGTAAAGAAACATGTAATAATAGGCAAATTCCCAGCACTGAGGAAAAGGTAGATCTGAATCCTGAATCCTTCTGTGGAAGAAAAAAATCGAATAATCAGAAAAGTCTGTGCTCTGAAAATTCTGGAGCTACCCAAGATGTTCCTTGGCTAACACTAAATAGCAGCATCCAGAAAGTTAACGAGTGGTTTTCCAAAACTGGTGAGATGTTAACTTCTGATGGCGCGTCTGACAGGAGGCTCAAGTCACCTGCTGAAGCAGCTGTC------------------AAAGAAAATGGATGCTCCAGTTCT------------TCAAAGGAGACAGACTCTGTGGCCGCTCATCCCTACAGCACTTTAATGGATAAAAGCGAAAGAGACTGT---AAACCAGTGGAGAAAAATATCAAAGATAAAATATTTGGGAAAACATATCAGAGAAAGGGAAGCTTCCCTCACTTGAACCACGTAGCTGAA------CTTATAAGTACATTTACTATAGAACCACAGATAACACAAGAGCATTCCTTCACAAATAAATTAAAACGCAAAAGGAGAACT---ACATGCCTTCATCCTGAGGATTTTATCAAGAAAGCAGATTTAGCAGTTATTCAAAAGACTCCAGAAAATAGAAATCAGGGAGTT---GACCAGATAGAGCCAAAT---GGCCAAGTGATGGGTTTTAACAGTACTGATCAA---------------------------------------------------------------------------------GAGAACGAAACAAAAGGGAACAGTCTTCAGAAAAAGAAAAATGTTAATCCAATAACA---TCACTGGGGAAGGAGTCTGTTTTCACAACTAAAGCCAAATCTATAAGCAGCAGT---ATCAGCAATTTGGAGCTAGAATTAAATGTCCACCATACAAAAGCACCTAAGAAAAATAGGCTGAGGAGAAAATATTCCACCAAATGTGTCCTTGCACTTGAGCCAGT---CAGTGGGAATCCGAGCCCACCTACT---TGTACTGAATTTAAAATTGATAGTTTTAGTAGCAGTGAAGAAACAAAGCAAAACAATTCCACTCTAACGCCAGTCAAGGACATCAGAAAGCCTCAGCTCACAGAGGACACAGTCCCGGGGGCAGATGCCAAGGAGAACAGTGAGCCAAATGAGCAAATAAGGAAGAGAAGGGCCAGTGATGCTTTC---CCAGAAGAGAAGTTTACAAACATACCTGGTTTATTAACCAACTGTCCAAGTTCTAATCGGCCTCAAGGACCTGTCAGTCCTAGCCCTCAGAGAAAAGAAGTAGAGAAACTTGAAACAAGCCAGATGTCGGGCAGTACCAAAGACCTGAAGGAT------------------------------CTGGTGCTGGGTGGAGAA---CAAGGTTTGTCCACTGAGAGGTCTGAGGGGAGCACTAGTGTTTCATTGGTAGCTGACACTGAGTATAATACTCAGAACAGTGTGTCATTACTGGAAGCTAAC---CCTGTCAGGTACGCAAAAACAGGATCAAGTCAGTGTATGACTCAGTTTGTAGCAAGTGAGAACCCCAAGGATCTGGCC---CACGGTTCTAATGATGCTGGAAGTAGCACAGAGCGTGTCAATCGTCAGTTGAGACAAGAACTCAGCCACA--------------------------------------------------------------------------------------------------------------------------------------------------------------------------------------------------------------------------------------------------------------------------------------------------------------------------------------------------------------------------------------------------------------------------------------------------------------------------------------------------------------------------------------------------------------------------------------------------------------------------------------------------------------------------------------------------------------------------------------------------------------------------------------------------------------------------------------------------------------------------------------------------------------------------   [1526]
Calomys_lepidus                  -----------------------AAGTAAAGAAACATGTAATAATAGGCAAATTCCCAGCACTGAGGAAAAGGTAGATCTGAATCCTGAATCCTTCTGTGGAAGAAAAAAATCGAATAATCAGAAAAGTCTGTGCCCTGAAAATTCTGGAGCTACCCAAGATGTTCCTTGGATAACACTAAATAGCAGCATCCAGAAAGTTAACGAGTGGTTTTCCAAAACTGGTGAGATGCTAACTTCTGATGGCGCGTCTGACAGGAGGCTCAAGTCACCTGCTGAAGCAGCTGTC------------------AAAGAAAATGGATGCTCCAGTTCT------------TCAGAGGAGACAGACTCTGTGCCCGCTCATCCCCACGGCACTTTAATGGATAAAAGCAAAAGAGACTGC---AAACCAGTGGAGAAAAATATCAAAGATAAAATATTTGGGAAAACATATCAGAGAAAGGGAAGCTTCCCTCACTTGAACCAYGTAGCTGAA------CTTATAAGTACATTTACTGTAGAACCACAGATAACACAAGAGCACTCCTTCACRAATAAATTAAAACGCAAAAGGAGAACT---ACATGCCTTCATCCTGAGGATTTTATCAAGAAAGCAGATTTAGCAGTTATTCAAAAGACTCCAGCAAATAGACATCAGGGAGTT---GACCAAATAGAGCCAAAT---GGCCAAGTGATGGGTTTTAACAGTATTGATCAA---------------------------------------------------------------------------------GAGAACGAAACAAAAGGGAACAGTCTTCGGAAAGAGAAAAATGGTAATCCAATAACA---TCGCTGGGGAAGGAGTCTGTTTTCACAACTAAAGCCAAACCTGTAAGCAGCAGT---ATCAGCAATTTGGAGCTAGAATTAAATGTCCACAATTCAAAAGCACCTAAGAAAAATAGGCTGAGGAGAAAATCTTCCACCAAATGTGTCCTTGCACTTGAGCCAGT---CAGTGGGAATCCRAGCCCACCTACT---TGTACTGAATTTCACATTGATAGTTGTAGTAGCAGTGAAGAAACAAATCAAAACAATTCCACTCCAACGCCAGTCAAGGACATCAGAAAGCCTCAGCTCACAGAGGGCACAGGCCCGGGGGCAGACGCCAAGGAGAACAGTGAGCCAAATGAGCAAATAAGGAAGAGAAGGGCCAGTGATGCTTTC---CCAGAAGAGAAGTTTACAAACATCCCTGGTTTATTAACCAACTGTCCAAGTTCTAATCGGCCTCAAGGACCGGTCAGTCCTAGCCCTCAGAGAAAAGAAGTAGAGAAACTTGAAACAAGCCAGATGTCAGGCAGTACCAAAGACCTGAAGGAT------------------------------CTGGTGCTGGGTGGAGAA---CAAGGTTTGTCCACTGAGAGGTCYGAGGAGAGCACTAGTGTTTCATTGGTAGCTGACACTGAGTATAATACTCAGAACAGTGTGTCATTACTGGAAGCTCAC---CCTGTCAGCTACGCAAAAACAGGATCAAGTCAGTGTATGACTCAGTTTGTAGCAAGTGAGAACCCCAAGGATCTGGCC---CACGGTTCTAATGATGCTGGAAGTAGCACAGAGTGTGTCAAGCATCAGTTGAGACACGAA------------------------------------------------------------------------------------------------------------------------------------------------------------------------------------------------------------------------------------------------------------------------------------------------------------------------------------------------------------------------------------------------------------------------------------------------------------------------------------------------------------------------------------------------------------------------------------------------------------------------------------------------------------------------------------------------------------------------------------------------------------------------------------------------------------------------------------------------------------------------------------------------------------------------------------   [1504]
Calomyscus_sp                    ----------------------------------------------------------------------------------------------------------------------------------------------------------------------------------------------------------------------------------------------------------------------------------------------------------------------------------------------------------------------------------------------------------------------------------------------------------------------------------------------------------------------------------------------------------------------------------------------------------------------------------AGGATTTTATTAAGAAAACAGACTTAACAGTTGTTCAAAAGACTCCTGAAAATATAAATCAGGGAACAACTGACCAAGTGGAGCCAGAT---GGCCAAGGGATGCATGTTACCAGTAATCGTCAG---------------------------------------------------------------------------------GAGAAGGAAACAAAAGGTAAT---CTTCAGAAAGAGAAAAATGATAATCCGATAGAA---TCATTAGGAATAGAGTCTGCTTTCACAACTAAAGCCAAACCTATAAGCAACAGT---ATAAATGATTTGGAGCTAGAATTGAATGTCCACAATTCAAAAGCACCTAAGACAAACAGGCTGAGGAGGAAGTCTTCTACCAGATGTGTTCTTGCACTTGAACCAGT---CAGTACGAATCCAAGTCCACCTACT---TGTACTGAACTTCAAATCGATAGTTGTAGTAGCAGTGAAGAAATGAAG---AATAATTCCAACCAAACACAAGTCAGGCACATCAGAAAGCCTCAGCTTACAGAAGACATAGAACCTGAAGCTAGCGCCAAGAAGAATGATGAGCCAAATGAACAAATCGGAAAGAGAAGTGCCGGTGGTGCTTTC---CCACAACAGAAATTAACAAATGTACCTGGTTTATTAACTAACTGTTCAAGCTCTGGTCAGCCTCAAGAATCTTTCAGTCCTAGCCCTCAGAGAAAAGAAATAGAGAAACTTGAGGCAAGCCAAAAGCCTGATAGTACCAAAGACCTCAAGGAT------------------------------CTGGTACTGAGTGGAGAA---CAGGGTTTGCCCACTGAAAGATCTGAGGAGAGCACCAGTGTTTCATTTGTACCTGACACTGACAATGACACTCAGAACAGTGTCTCCTTACTAGAAGTTAAC---ACTGTCAGGTGTGCAAAAACAGGATCAATTCAGTGTATGACTCAGTTTGTAGCAAGTGAAAACCCCAAGGAACTTGTC---CATTGTTCTAAGGATACTGGAAGTGGCACAGAGCCCTTCAAGCATCCATTGAGACATGAACCTAACCACAT-------------------------------------------------------------------------------------------------------------------------------------------------------------------------------------------------------------------------------------------------------------------------------------------------------------------------------------------------------------------------------------------------------------------------------------------------------------------------------------------------------------------------------------------------------------------------------------------------------------------------------------------------------------------------------------------------------------------------------------------------------------------------------------------------------------------------------------------------------------------------------------------------------------------------   [967]
Cannomys_badius                  -------------------------------------------------------------------------------------------------------------------------------------------------------------------------------------------------------------------------------------------------------------------------------------------------------------------------------------------------------------------------------------------------------------------------------------------------------------------------------------------------------------------------------------------------------------------------------------------------------------CT---TCATGCCTTCATCCTGAGGATTTTATCAAGAAAGCAGATTTAACAGTTGTTCAAAAGACTTCTGAAAATATGAATCAGGGAACT---GACCAAATGGAGCAGAAT---GGTCAAGTGATAAATATTACCAGTAGTCGTCAT---------------------------------------------------------------------------------GAGACAAAAGCAAAATGTGATAATGTTGAGAAAGAGAACAATGCTAACCCAGTAGAA---TCATTGCAAAAAAAGTCTGCTTTCCGAACTGAAGCCGAACCTATAAGCAATAATAGTATAAGCAATTTGGAACTAGAATTAATTGTCCACAATTCAAAAGTACCTAAG---AATCGGCTCAGGAGGAAGTCTATTAACAGG------------------CAAGT---CAGTGGGAATCCAGGCCCACCTACTCATCATACTACACTTCAAATTGGTAGTTGTACTACCAGTGAAGAAACAAAGGAAAATACTTCCAACCACATGCCAGTCAGTCATGAAAAAAAGCCTCAACTCATAAAAGATGCAGAACCTACAGCTGGCTCCAACAAGAAC---CAACCAGATGAACAAGTAAGTAAGGGAAGTGCCAATGATGCTTTC---TCAGAACTGAAATTAACAAGGACACCTGTC---------TACCGTTCAAGTCCTAATAAACCTCAAGAATTTGTCAGTCCTAGCCCTCAGAGAAAAGAAATAGAGAAACTCGAAAACAGCAAAGCGCACAGTAGTACTAAAGAGCTCAAAGAC------------------------------CCTGTGCTAAGTGGAGAA---AAGAATTCACCTGAAAGAGACNCTGCAGAGAGCAGCAGCATTTCATTGGTCCCTGATACAGATTATGACACCCAGAACAGTGTCTCATTATTGGAGCATAAC---ACTCTCAGGAATGCAAAAGCAGGATCAAATCAGTGTATGGCTC--------------------------------------------------------------------------------------------------------------------------------------------------------------------------------------------------------------------------------------------------------------------------------------------------------------------------------------------------------------------------------------------------------------------------------------------------------------------------------------------------------------------------------------------------------------------------------------------------------------------------------------------------------------------------------------------------------------------------------------------------------------------------------------------------------------------------------------------------------------------------------------------------------------------------------------------------------------------------------------------------------------------------------------   [855]
Chiromyscus_chiropus             AGCCAGCAGAGCAGATGGGCTGAAAGTAAAGAAACACGCAATGACAGGCCAATTCCCTGCACTGAGGGAAAGGAAGATCCAAATGTGGATGCCCTCTGTGGTAGGAAGCAGTGGAATCATCCGAAAAGCCTGTGCCCTGAGAATTCTGGAGCTACCACTGAYGTTCCTTGGATAACACTAAATAGCAGCATTCAGAAAGTGAATGAGTGGTTTTCCAGAACTGGTGAAATGTTAACTTCTGACAATGCATCTGACAGGAGGCCTGAGTCAAATGCTGAAGCAGCTGTTGTGTCAGAAGTTTCAGGTGAAGTGGATAGATGCTTCAGTGCT------------TCAAAGAAAGTAGACTCAGTTGCCCCCAATCCTGATAGTGCTGTAATGTGTACAAGTGGAACAGACTTCTCCAAGCCAGTAGAGAATATTATCAACGATAAAATATTTGGGAAAACCTATCAGAGAAAGGGAAGCCGCCCTCACTTGAACCATGTGACTGAA------ATTATAGGCACATTTACTACAGAACCACAGATTATACAAGAGCAGCCCTTCACAAATAAATTAAAACGTAAAAGG---AGT---GCAGGCCTTCATCCCGAGGACTTTATCAAGAAAGCAGATTTAACAGCCGTTCAAAGGATTTCTGAAAATATAGATCAGGGAACT---GACCAAATGGAGCCAAAT---GACCAAGCAATGAGTATTACCAGTAATGGTCAG---------------------------------------------------------------------------------GAGAACAGAACAACAGATAATGATCTTCAGAGAGAGAAAAACTCTCATCCAATAGAA---TCATTGAGAAAGGAACCTGCTTTCACAGCTAAAGCCAAATCTATAAGCAACAGT---ATAAGTGATTTGGAGGTAGAGTTAAATGTCCAGAGTTCAAAAGCACCTAAGAAGAATAGGCTGAGGAGGAAGTCCTCTACCAGGTGTGTTCTTCCACTTGAACCTGT---CAGTAGAAATCCAAGCCCGCCCACT---TGTGCTGAACTTCAGATCGAGAGTTGTGGTAGCAGTGAAGAAACAAAGAAAAACAATTCCAACCAAACCCCAGCCAGGCACATTAGAGAGCTTCAACTCATCGAAGACACAGAACCCGCAGCTGATGCCAAGAAGAAC---GAGCCAAATGAACACATAAGGAAGAGAAGTGCCAGTGATGCTTTC---CCAGAAGAGAAATTAATGAACAAAGCTGGTTTATTAACTAGCTGTTCAAGTCCTAGAAAGCCTCAAGGACCTGTCAATCCTAGCCCTGAGAGAAAAGGAATAGAGCAACTTGAAATGTGCCAAATGCCTGATAATACCAAAGAACTCGGGGAT------------------------------TTGGTCCTGGGAGGAGAGCCCAGTGGCAAACCTACTGAACCATCTGAGGAGAGCACCAGTGTGTCCTTGGTACCCGACACAGACTACGACACCCAGAACAGTGTCTCAATACTGGAAGCTAAC---ACTGTCAGATATGCAAGAACAGGATCACTTCAGTGTATGACTCAGTTTGTCGCAAGTGAAAACCCCAAGGAACTTGTC---CATGGTTCTAACAATGCTGGAAGTGGCACAGAGTGCTTCAAGCACCCATTGAGACACGAACTTAACCACAATCAAGAGACA---ATAGAAATGGAAGACAGTGAACTTGATACTCAGTATTTGCAGAATACATTTCAAGTTTCAAAGCGTCAGTCATTTGCTTTATTTTCAAAACCTAGAAGTCCCCAAAAGGACTGTGCTCTGGTACGTGCCCACTCTGTGCCCTCAAGGGATCCGAGTCCAAAGGTGATTACTAAAGGTGAACAAAAAGAACATCAG---GGACAAGAAGAGTCTGAAGTCAGTCATGTACAGGCGGTTACAGTCACAGTTGGCTTACCTGTGCCCTGTCAGGAAGGTAAGCCAGGTGCTGTTTCAATGTGTGCTGATGTTTCTAGGCTTTGTCCGTCATCTCATTATAGAAGCTGTGAGAATGGACTCAACACCACAGATAAATCTGGAATTTCACAAAACTCACATTTTAAACAATCAGTTTCTCCCATCAGGTCATCTATAAAAACTGACAATAGAAAAACTCTGACAGAGGGACGATTTGAGAAACATACT---------GAAAGGGGAATGGGAAATGAGACTGCTGTTCAAAGTATAATACACACAATTAGCCAAAATAAC---AGAAGAGATGCTTGTCAAGAAGCCAGCTCAGGCAGTATT------------------------------------------ATTGAAGTATGTTCCACTGGTGAAAACTTCCTGGGGCAACTAGGTAGAAACAGAAGGCCTAAGGTAAACACCGTGTCTCCATTTGATAGTACGCAGCCTGGTGTCTGTAAGCAAAGTGCTCCTGTAAGTGAT---AAGTGTCTTGAAATA---AAGCAGGAGGGTAAGGCTGTC------------AGTGCAGACTTCTCTCCATGTCTGTTCTCAGATCATCTTGAACAACCTATG   [2367]
Chiropodomys_gliroides           AGCCAGCAGAACAGATGGGCTGAAAGTAAAGAAACATGTAATGGCAGGCAGGTTCTCAGCACTGAGGAAAAGGTAGATCCAAATGCTGATTCCCTCTGTGGTAGAAAGAAGTGGAATCATCCGAAAAGTCTGTGCCCTGAGAATTCTGAAGCTACCACTGATGTTCCTTGGATAACACTAAATAGCAGCATTCAGAAAGTTAACGAGTGGTTTTCCAGAACTGGTGAAATGTTAACTTCTGACAGCGCATCTGACAGGAGGCAGGAGGCAAATGCTGAAACAGCTGTTGTTTTGGAAGTTTCCAATGAAGTGGATGGATGTTTCAGTTCT------------TCAAAGAAAATAGACTCAATAGCCCCTGGTCCCCATAATACTTCAGTGTGTAAAAGTGGAAGAGACTCATCCAAACCAGTAGAGAATAATATCAATGATAAAGTATTTGGGAAAACCTATCAGAGAAAGGGAGGCCATCCTCACTTGAACCATGTGACTGAA------ATTGTGGGCACATATACTGCAGAGCCACAGATAACACAAGGGCAGCCCTTCACAAATAAATTAAAACGTAAAAGA---ACT---ACATGCCTTCAACCTGAGGACTTTATCAAAAAAGCAGATTTAACAGTTGTTCAAAGGACTCCTGAAAATATAAATCAGGGAACT---GACCAAATGGAGCCAAAT---GACCAAGCAGTGAAGATTACCAGTAACTGTCAG---------------------------------------------------------------------------------GATAACAAAACAACAGGCAGTAATCTTCAGAAAGAGAAAAACGCTCATCCAATGGAA---TCACTGAGAAAGAAACCTGCTTGTACNNNNNNNNNNNNNNNTGTAAGCAACAGT---CTAAGTAATTTGGAGGTGGAACTAAATGTCCACAGTTCAAAAGCACCTAAGAAAAATAGGCTGAGGAGGAAGTCTTCTACCAGGTGTGTTCTTCCACTTGAACCAGT---CAGTAGAAATCCAAGCCCGCCTACT---TGTGCCGAACTTCAAATCGATAGTTGTGACAGCAGTGAAGAAACAAAGAAAACCAATTCCAATCAAACGCCAGCCAGGCACGTTAGAGAGCCTCAGCTCATCGAAGACATAGAACCTGCAGCTGATGCCAAG---GAC---AAGCCAGATGAACACATAAGGAAGAGAAGTGCCAGCGATGCTTTC---CCAGAAGAGAAATTAATGAACAAAGCCGGTTTATTAACTAGCTGTTCAAGTCCTAGAAAACCTCCAGGACCTGTCAATCCTAGCCCTCAGAGAAAAGGAGTARAGCAACTTGAAACACGTCAAATGCCTGATAATACCAAAGAACTCAGGGAT------------------------------CCGGTCCTGGGAGAAGAGCCCAGTGACAAACCCACTGACCGATCTGAGGAGAGCACCAGTGTGTCCTTGGTACCCGACACTGACTACGACACTCAGAACAGTGTCTCAGTACTGGAAGCTAAC---ACTGTCAGATATGCAAGAACAGGATCAGTTCAATGTATGACTCAGTTTGTNGCATGTGAAAACCCCAAAGAACTTATC---CGTGGTCCTAACAATGCTGGAAGTGGCACAGAGTGC---------TCGTTGACACATGAGCTTAACCACAATCAGGAGACA---ATAGAAATGGAAGACAGTGAACTCGATACTCAGTATTTGCAGAATACATTTCAAGTTTCAAAGCGTCAGTCGTTTGCTTTATTTTCAAAACCTAGAAGTCCCCAGAAGGACTGTACACTGGTCTGTGCTGACTCTGTGCCCTCAAGGGAACCGAGTCCAAAGGTGACTTCTAAAGGTGAACAAAAAGAACATCAG---ARACCGGAAGAGTCTGAAATCAGTTGTGTACAGTCAGGTCCGGCCATGGGGAGCTTACCTGTGCCCTGTCAGGAAGGGAAGCCAGGTGCTGATACGATGTGTACTGGAGTTTCTAGGCTTTGTCTGTCATCTTATTACGGAAGCCGTGAGAATGGACTCAGCACCACAGGTAAACCTGGAATTTCACAAAACTCACATTTTAAACAATCAGTTTCCCCCCTCAGGTCATCTATAAAAACTGACAGTAGAAAAACTCTGACAGAGGGACGATTTGAGAAACATCTATCGTCAACTGAAAAGGCAATGGGAAATGAAACTGTTGTTCAGAGTCCAGTACACACAATTAGCCAAAACAAC---AGAGGAAATGCTTGTCAAGAAGCCAGCCCAGGCAGCATT------------------------------------------AATGAAGTATGTTCCACTGGTAAAAACTTCTGGGGACAACTAGGTAGAAACAGAGGGCCTAAGGGAAACACTGTGCTTCCATTAGATAGTACGCAACCTGGTGTCTGTAAGCAAAGAGTCCCCGTAAGTGAT---AAGTATCTTGAAATAAAAAAGCAGGAGGGTGAGTCCGTT------------GGTACAGACTTCTCTCCATGTCTGTTCTCCGATGATCCTGAACAACCTATG   [2367]
Clethrionomys_gapperi            AGCCAACGGAACAGATGGGCTGAAAGTAAAGAAACATGTAATAATAGGCAGATTCCCAGCGCTGAGAAAAAGGTAGAGCTCAATGCTGATTCCCTCTGTGAGAGGAAAAACTGGAATAATCAGAAAAGTCTGTGCCCTGAGGATTCTAGCGCTACCCAAGATGTTCCTTGGATAGCGCTGAAGAGCAGCATTCAGAAGGTGAACGAGTGGTTTTCCAAAACTGGTGAAGTGCTGACTTCTGACGGCACATCTGACAGGAGGCACGGGTTAGACGCTGAGGTGGCTGTTGTGTTAGACACTTCACATGACGAAGATGGACACTCCAGTTCT------------TCAAAGGAAATGGACTTAGTGGCCTCTGATCCCCACAGAGCTTTAAGGTGTAAAAGTGAAAGAGACTCCTCCAGACCAGGAGAGAATAATATCAAAGACAAAATATTCAGGAAAACCTATCAGAGAAAGGGAAGCCACCCTCACTTGAACCATGTACCTGAA------ATTATAGGCACATTTACTACAGAACCACAGATAGCACCAGAGCATCCCTTCACAAATAAATTAAAACGTAAAAGGAGGACT---ACAGGCCTTAATCCTGAGGATTTTATCCAGAAAGTAGATTTAACAGTGACTCAAAAGACTCCTGAAAATATAATTCAGGTAACT---GACCAAACGGAGCCAGAT---GGCCAAATGATGGGCATTACCAGTAATGGTCAA---------------------------------------------------------------------------------GAGAACGAAGCAAAGGGTGATAATCTTCACACGGAGAAAAATGCTGATTCAATAAAA---TCACTGGGGAAAGAGTCTGTTTTCACAACTAAAGCCAAACCTATAAGCCACAGT---ATAAGCGATTTGGAGCTAGAATTAAATGCCCACAGTTCGAAAGCACCTAAGAACAACAGGCTGAGAAGGAAGTCTTCCACCAGATGTGTTCTCGCACTTGAGCCTGT---CGGTAGGAATCCAAGTCCACCTGCT---TGTGCTGAGTTTCAAATTGATAGTTTTAGTAGCAGTGAAGAAACAAAGAAAAACGATTCCACCCTT---------CGGCACTTTAGAAAGGCTCAACTCGTGGAGGACACAGAACCTGCAGCAGATGCCAAGAAGAATAATGATCCAAATGAACAGATAAAGAAGAGAAGGGCCAGCTATGCTTTC---CCAGAACAGCAGTTAACAAACATAGCT------------------------------------CAAGGCCCTGTCAATCCTAGCCCTCTGGGAAAAGAAGTAGGGAAACCTAAGACAAGCCAAATGTCCGACGGTACCAAAGACCTGAAAGAG------------------------------CTGGTGCTGGGTGGAGGG---CAAGGTTTGCCCACTGAGCGATCTGCCGAGAGTAGCAGTGTTTCACTAGTCCCTGACACTGATTATGACACTCAGAGCAGTGTGTCATTATTAGAAACCAAC---ACTGCTGGATATGCAAAAACAGGATCCAGTCTGCATGTGTCTCAGTTTGTAGCAAGTGAAAACCTCAAGGAACCAGTC---CATAGTTCTAAAGATGCTGGAAGTGGCGCGATGTGCTTCAAGCATCCMCCGAGACACGAAAGTAGCCSSMCTGAGGGGACA---ACAGAAACAGAGGAGAGTGAACTTGATACTCA----------------------------------------------------------------------------------------------------------------------------------------------------------------------------------------------------------------------------------------------------------------------------------------------------------------------------------------------------------------------------------------------------------------------------------------------------------------------------------------------------------------------------------------------------------------------------------------------------------------------------------------------------------------------------------------------------------------------------------------------------------------------------------------------------------------------------------------------------------------------------   [1556]
Conilurus_penicillatus           ---------------------------------------------------------------------------------------------------------------------------------------------------------------------------------------------------------------------------------------------------------------------------------------------------------------------------------------------------------------------------------------------------------------------------------------------------------------------------------------------------------------------------------------------------------------------------------------------------------------------TGCCTTCATCCTGAGGACTTTATCAAGAAAGCAGATTTAACAGTTGTTCAAAGGACTCCTGAAAATGTAAATCAGGGAACT---GACCAAATGGAGCCAAAT---GACCAAACAACGCGTATTAGCAGTAACTGTCAG---------------------------------------------------------------------------------GAGAACAAAGCAACAGGCAATAATCTTCAGAAAGAGAAAAACGGTCATCCAGTGGAA---TTGCTGAGAAAGGAACCTGCTTTCACAGCTAGAGCCAGATCTATACGCAACTGT---ATAAGTGATTTGGAGGTGGAACTAAATGTCCACAGTTCAAAAGCACCTAAGAAAAATAGGCTGAGGAGGAAGTCTTCTATCAGGCATGTTCTTCCACTTGAACCAGT---CAGTAGAAATCCAAGCCCACCTACT---CGTGCCGAACTTCAAATCGATAGTTGTGGTAGCAGTGAAGAAACAGAGACAAACAATTCCAAGCAAGCACCAGCCAGGCGCATTAGAGACCCTCAATTCATCAAAGACACAGAACCTGCAGCTGACGCCAAGAAGGAC---GAGCCAAATGAACACATAAGGGAGAGAAGTGCCAGCGATGCTTTC---CCAGAAGAGAAATTAATGAACAAAGCTGGCTTCTTAACTAGCTGTTCGAGTGCTAGAAAACCTCAAGGACCTGTCAATCCTAGCCCTCAGAGAAAAGGAATAGAGCAACTGAAAACATGTCAAATGCCTGATAACACCAAAGAACTCGGGGAT------------------------------CTGGTCCTGGGAGGAGAGCCCAGTGGCAAACCCACTGACCGATCTGAGGAGAGCACCAGTGTGTCCTTGGTACCCGACACTGACTATGACACTCAGAACAGTGTCTCAGTACTAGAAGCTGAC---ACTGTTAGATATGCAAAAACAGGATCAGTTCAGTGTATGACTCAGTTTGTCGCATGTGAAAACCCCAAGGAACTTGTC---CGTGGTTCTAACAATGCTGGAAGTGGCACAGAATACTCCAAGCACCCATTGAGACACGAGCTTATCCA----------------------------------------------------------------------------------------------------------------------------------------------------------------------------------------------------------------------------------------------------------------------------------------------------------------------------------------------------------------------------------------------------------------------------------------------------------------------------------------------------------------------------------------------------------------------------------------------------------------------------------------------------------------------------------------------------------------------------------------------------------------------------------------------------------------------------------------------------------------------------------------------------------------------------   [980]
Cricetomys_gambianus             -------------------------------------------------------------------------------------------------------------------------------------------------------------------------------------------------------------------------------------------------------------------------------------------------------------------------------------------------------------------------------------------------------------------------------------------------------------------------------------------------------------------------------------------------------------------------------------------------------------CT---GCATGCCTTCATCCTGAGGATTTTATCAAGAAAGCAGATTTAACAGATGTTGAAAAAACTACTGAAAATATAAATCAGGTAACT---GGCCAAATAGAACCAAAT---GGCCAAGTGATGGATATTACCAGTAATGGTCAG---------------------------------------------------------------------------------GAGAATGAAGCAGAAGGTAGTAATCTTCAGAAAGAGAAAAGCGCTAATCCAATAGAA---TCATTGGGAAAAGAGTCTGCCTTTGCAACGAAAGCCAAGCCTATAAACAGCAGT---ATAAGCGATTTGGAGCGAGAATTAAATGTCCAAAATGCAAAAGCATCTAAGAAAAATCGGCTGAGGAGGAAATCTTCTACTAGATGTGTTCTTGCTCTTGAACCAGT---CAGTAAGAATCCAAGCCCACCT------CGTACTGAACTGCAAATCGATAGTTGTAGTAGCAGTGAAGAAACAAAGGCGAACAATCCCAACCCCACACCAGCCAGGCCCAGCAGAAAACCTCAGCTCCTAGAAGACACATGGCCTGCAGCTGTTGCCAAAAAGAAT---GAGCCAAATGAACAAATAAGGAAGAGAAGTGCCAGCAATGCCTTC---TCAGAAGAGAAACTAACCACCATGCCTGCTTTATTAACTAACTGTTCAAGTTCTAGTAAACCTCAGGGACATGTCAGTCCTAGCTCTCAGAGAGAAGAAATAGAGAAACTTGAAACAAGCCCAGTGCCCGATTGTCCCAAGGACCTCGCGGAT------------------------------CTGGTGCTGGATCCAGAA---CAGGGTTTGCCCACCGAAAGATCTGCGGAAAGTACCAGCATTTCCTTGGTACCTGACACCGATTATGACACTCAGAACAGTGTCTCGTTGCTGGAAGCTAAC---ACTGTCAGATATGCAAAAACAGGATCAATGCAGTGTATGACTCAGTTTGTAGCAAGTGAACACCCCAAGGAACTTGTC---CAGGGTCCTGAAGATACTGGATGTGGCACCAAGTGTTTCAAGCATCCATTGAGACAAGAACTTAACCACCTTCCGGAGACG---ATAGAAATGGAAGAGAGTGAACTTGA----------------------------------------------------------------------------------------------------------------------------------------------------------------------------------------------------------------------------------------------------------------------------------------------------------------------------------------------------------------------------------------------------------------------------------------------------------------------------------------------------------------------------------------------------------------------------------------------------------------------------------------------------------------------------------------------------------------------------------------------------------------------------------------------------------------------------------------------------------------------------------   [1018]
Cricetus_cricetus                AGCCANCAGAACAGATGGGCTGAGAGTAAAGAAACATGTAATGATAGGCAGATTCCCAGCACAGAGAAAAAGGTAGACCCAAATGCTGATTCCCTCTGTGGGAGAAAAAAATGGAATAATCAGAAAAGTCTGTGTCCTGAGAATTCTAGAGCTACCCAGGATGTTCCTTGGATGACACTGAATAGCAGCATTCAAAAAGTCAACGAGTGGTTTTCCAAAACTGGTGAAATGCTAACTTGTGATGGCACATCTGACAGGAGGCATGGGTCAAATGCTGGAGCAGCTGTTGTGTTAGAAGCTTCAAATGAAATAGATGAATGTTCCAGTTCT------------TCAAAGGAAATGGACTTAGTGGCCTCTGATCCCCATAATGCTTTAAAGTGTAAAAGTGAAAGAGACCTCTCCAAACCAGTAGAAAACAATATCCGAGATAAAATATTTGGGAAAACGTATCAGAGAAAGGGAAGTCTCCCTCACTTGAACCACATAACTGAA------ATTATAGGCACATTTATTGCAGAACCACAGATAACACAAGAACACCCCTTCACAAATAAATTAAAACGTAAAAGGAGAACT---ACATGCCTTCATCCTGAGGATTTTATAAAGAAAGCAGATTTAACAGTTACTCCAAAGACTTGTGAAAATATAAATCAAGGAACT---GACCAAATGGAGCCAGAT---GGCCAAGTGATGGGTATTACCAATAATGGTCAA---------------------------------------------------------------------------------GAGAATGAAACACAAGGTAATAATCTTCAGAAAGAGAAGAATGCTAATTCAATGAAG---TCCTTGGGCAAAGGGTCTGTTTCCACAACTAAAGCCAAACCTATAAGCAACAGT---ATAAGTAATTTGGAGCTAGAATTAAATGTCCACAATTCACAGGCACCTAAGAAAAGTCGGCTGAGGAGGAAGTCTTCAACCAGATGTGTTCTTGCACTGGAACCAGT---CAGTAGGAATCCAAGCCCACCTGCT---TGTACTGTATTTCAAATTGATAGTTGTAGCAGCAGTGAAGAAACAGAGAAAAACAATTCCAACCAAACACCAGTCAAGAACAGTAGAAAGCATCAACTCACGGAGGACACAGAACCTGCAGCAGATGCCAAGAAGAATAAAGAGCCAAATGAACAAATAAGGAAGAGAAGGGCCAGCGATGCTTTC---CCAGAAGAGAAATTAATAACCATGCCTGGTTTATTAACTAACTGTCCAAGTTCTAGTAAACCTCAAGGACCTGCCAATCCTAGCCCTCAGAGAAAAGAAGTAGAGAAACTTGAAACAAGCCAAATGTCTGACAGTACCAAAGACCTGAGGGAT------------------------------CTGTTGCTGGATGGAGAA---CAGGGTTTGCCCACTGAGAGGTCGGAGGAGAGCACCAGTGTTTCATTGGTACCTGACACTGATTATGACACTCAGAACAGTGTCTCACTGCTGGAAGCTAAC---ACTGTCAGATATGCAAAAACAGCATCCAGCCAGTGTATGACGCAGTTTGTAGCAAGTGATAACCCTAACGAACTGGTC---CACGGTTCTAAAGATGCTGGAAGTGGCACAGAGTGCTTCAAGCATCCATTGAGACATGAACTTAGCCACA--------------------------------------------------------------------------------------------------------------------------------------------------------------------------------------------------------------------------------------------------------------------------------------------------------------------------------------------------------------------------------------------------------------------------------------------------------------------------------------------------------------------------------------------------------------------------------------------------------------------------------------------------------------------------------------------------------------------------------------------------------------------------------------------------------------------------------------------------------------------------------------------------------------------------   [1558]
Dacnomys_millardi                AGCCAGCAGAGCAGATGGGCTGAAAGTAAAGAAACGTGTAATGACAGGCCGGTTCCCTGCACTGAGGGAAAGGTAGATCCAAATGTGGATTCCCTCTGTGGTGGAAAGCAGTGGAATCATCCGAAAAGCCTGTGCCCTGAGAATTCTGGAGCTACCACTGACGTTCCTTGGATAACACTAAATAGCAGCATTCAGAAAGTGAATGAGTGGTTTTCCAGAACTGGTGAAATGTTAACTTCTGACAGTGCATCTGACGGGAGGCCTGAGTCAAATGCAGAAGCAGCTGTTGTGTCAGAAGTTTCAGGTGAAGTGGACAGATGCTTCAGTCCT------------TCAAAGAAAGTAGACTCAGTTGCCCCCAATCCTGATAGTGCTGTAATGTGTACAAGTGGAACAGACTTCTCCAAGCCAGTAGAGAATATTATCAACGATAAAATATTTGGGAAAACCTATCAGAGAAAGGGAAGCCGCCCTCACTTGAACCATGTGACTGAA------ATTATAGGCACATTTACTGCAGAACCACAGATTATACAAGAGCAGCCCTTCACAAATAAATTAAAACGTAAAAGA---AGT---GCAGGCCTTCATCCCGAGGACTTTATCAAGAAAGCAGATTTAACAGCCGTTCAAAGGATTTCTGAAAATATAGATCAGGGAACT---GACCAAATGGAGCCAAAT---GACCAAGCAAGGAGTATTACCAGTAATGGTCAG---------------------------------------------------------------------------------GAGAACAGAACAATGGGTAATGATCTTCAGAGAGAGAAAAACTCTCATCCAATAGAA---TCATTGAGAAAGGAACCTGCTTTCACAGCTAAAACCAAATCTATAAGCAACAGT---ATAAGTGATTTGGAGGTAGAATTAAATGTCCACAGTTCAAAAGCACCTAAGAAAAATAGGCTGAGGAGGAAGTCTTCTACCAGGTGTGTTCTTCCACTTGAACCGAT---CAGTAGAAATCCAAGCCCGCCTACT---TGTGCTGAACTTCAGATCGAGAGTTGTGGTAGCAGTGAAGAAACAAAGAAAAACAATTCCAACCAAACCCCAGCCAGGCACATTAGAGAGCTTCAACTCATCGAAGACACAGAACCCGCAGCTGATGCCAAGAAGAAC---GAGCCAAATGAACACATAAGGAAGAGAAGTGCCAGTGATGCTTTC---CCAGAAGAGAAATTAATGAACAAAGCTGGTTTATTAACTAGCTGTTCAAGTCCTAGAAAGCCTCAAGTACCTGTCAATCCTAGCCCTGAGAGAAAAGGAATAGAGCAACTTGAAATGTGCCAAATGCCTGATAATACCAAAGAATTCGGGGAT------------------------------TTGGTCCTGGGAGGAGAGCCCAGTGGCAAACCTACTGAACCATCTGAGGAGAGCACCAGTGTGTCCTTGGTACCCGACACAGACTACGACACCCAGAACAGTGTCTCAATACTGGAAGCTAAC---ACTGTCAGATATGCAAGAACAGGATCAGTTCAGTGTATGACTCAGTTTGTTGCAAGTGAAAACCCCAAGGAATTTGTC---CATGGTTCTAACAATGCTGGAAGTGGCACAGAGTGCTTCAAGCACCCATTGAGACAGGAACTTAACCACAATCAAGAGACA---ATAGAAATGGAAGACAGTGAACTTGATACTCAGTATTTGCAGAATACATTTCAAGTTTCAAAGCGTCAGTCATTTGCTTTATTTTCAAAACCTAGAAGTCCCCAAAAGGACTGTGCTCTGGTACGTGCCCACTCTGTGCCCTCAAGGGAACCGAGTCCAAAGGTGATTTCTAAAGGTGAACAAAAAGAACATCAG---GGACAAGAAGAGTCTGAAGTCAGTCATGTACAGGCAGTTACAGTCACAGTTGGCTTACCTGTGCCCTGTCAGGAAGGTAAGCCAGGTGCTGTTACAATGTGTGCTGATGTTTCTAGGCTTTGTCCATCATCTCATTACAGAAGCTGTGAGAATGGACTCAACACCACAGATAAATCTGGAATTTCACAAAACTCACATTTTAAACAATCAGTTTCTCCTATCAGGTCATCTATAAAAACTGACAATAGAAAAACTCTGACAGAGGGACAATTTAAGAAACATACT---------GAAAGGGGAATGGGAAATGAGACTGCTGTTCAAAGTATAATACACACAATTAGCCAAAATAAC---AGAGGAGATGCTTGTCAAGAAGCCAGCCCAGGCAGTATT------------------------------------------AATGAAGTATGTTCCACTGGTGAAAACTTCCGGGGGCAACTAGGTAGAAACAGAAGGCCTAAGGTAAACACCGTGTCTTCATTAGCTAGTACGCAGCCTGGTGTCTGTAATCAAAGTGCTCCTGTAAGTGAT---AAGTGTCTTGAAATA---AAGCAGGAGGGTAAGGCTGTC------------AGTGCAGACTTCTCTCCGTGTCTGTTCTCAGATCATCTTGAACAACCTATG   [2367]
Dasymys_incomtus                 ---------------------------------------------------------------------------------------------------------------------------------------------------------------------------------------------------------------------------------------------------------------------------------------------------------------------------------------------------------------------------------------------------------------------------------------------------------------------------------------------------------------------------------------------------------------------------------------------------------------------TGCCTTCAGCCTGAGGACTTCATCAAGAAAGCAGATCTAACAGTTGTTCAAAGGCCTCCTGAAGATAAAAATCAGGGAACT---GACCAAATGGAGCCAAAT---GACCAAGCAGTGAGTAATACCAGTAACTTCCAG---------------------------------------------------------------------------------AAAAACAAAACAACAGGTAATGATCTTCAGAAAGAGAAAAACGCTCGTCCCGTAGAA---TCATTGAGAAAGGAACTTGCTTGCACAGCTAAAGCCAGATCTATAAGCAACAGT---ATAAGTGATTTGGAGGTAGAATTAAATATCCACAGTTCAGAAGCACCTAAGAAAAATAGGCTGAGGAGGAAGCCTTCTACCAGGTGTGCTCTTCCACTTGAACCAAT---CAGTAGAAATCCAAGCCCACCTGCT---CATGCTGAACTTCAAATCGATAGTTGTGGTAGCAGTGAAGAAACAAAGGAAAACAATTCCAACCAAACGCCAGCCAGGCACATTAGAGAGCCTCAGCTCATCGAAGACACTGAACCTGCAGCTGATGCCAAGAAGAAC---GAGTCAAATGAACACATAAGGAAGAGAAGTGCCAGCGATGCTTTC---CCAGAAGGGAAATTAATGAACAAAGCTGGTTTATTAACTAGCTGTTCAAGTCCTAGGAAACCTCAAGGACCTGTCAGTCCTACCCCTCAGAGAAAAGGAATAGAGCAACATGAAACATGCCAAATGCCTGATAATACCAAAGAACTCAGGGAT------------------------------CTGGTCTTGGGAGAACAGCCCAGTGGCAAACCCACTGACCGATCTGAGGAGAGCACCAGTGTATCCTTGGTACCTGACACTGACTACGACACTCAGAACAGTGTCTCAGTCCTGGAAGCTAAC---ACTGTCAGATATGCAAGAACAGGATCAATGCAGTGTATGACTCAGTTTGTCGCAAGTGAAAACCCCAAGGAACTTGTC---CATGGTTCTAACAATGCTGGAAGTGACACAGAGTGCTTTAAGCACCCGTTGAAACAGAAGCTTAACCACAGTCAGGAGACA---------------------------------------------------------------------------------------------------------------------------------------------------------------------------------------------------------------------------------------------------------------------------------------------------------------------------------------------------------------------------------------------------------------------------------------------------------------------------------------------------------------------------------------------------------------------------------------------------------------------------------------------------------------------------------------------------------------------------------------------------------------------------------------------------------------------------------------------------------------------------------------------------------------   [993]
Delanymys_brooksi                --------------------------------------------------------------------------------------------------------------------------------------------------------------------------------------------------------------------------------------------------------------------------------------------------------------------------------------------------------------------------------------------------------------------------------------------------------------------------------------------------------------------------------------------------------------------------------------------------------------------GTGCCTTCATCCTGAGGATTTCATCAAGAAAGTAGATTTAACAGTTGCTCAAAAAATGACCGAAAAGATAAATCAGGAAACT---GACCAAATGGAGCTAACT---GATCAGGTGATGGACATTACCAGTAACAGTCAA---------------------------------------------------------------------------------GAGAATGAAACGAAAGGTAATAATCTTCAGAAGGAGGGAAGTGCTAAGCCATTAGAA---TCACTGGGGAAAGAGTCTGCTTTCACAGCTAAGGCCAGACCTATACACAGCAGT---ATACGAGATTTGGAGCTAGAATTAAATGTTCACAATTCAGAAGCATTGAAGAAAAATCGACTGAGGAGGAAGTCTTCTACTAGATGTGTTCTTGCACTTGAACCTGT---CAGCAGGAATCCAAGCCCCCCT------CGCATGGAACTGCAGATCAATAGTTGTAGTAGCAGTGAAGAAACAAAGAAAAACAGCTCCAGCCCTATGCAGGCCAAGCACATCGCAAAACCTCAACTCCTAGAAGATGCAGAACCTGCAGCCAGTGCCAAGAAGAAT---GAGCCAAATGAACAAATAAGGAAGAGAAGTGTCGGCGATGCCTTC---CCAGAAGAGAAATTAACAACCATGCCTGCTTTATTAACTAAGTGTTCAAGTTCTAGTAAACCTCAGGGACATGTCAATCCTGGCCCTCAGAGAAAAGAAATAGAGAACCTTGAACCAAACCAAGTGCCTGATAGTCCCAAAGACATGACAGAT------------------------------CTGGTGCTGGGTCGAGAG---CAGGGTTTGCCCACTGAAAGATCTGAGGAAAGTACCAGTGTTTCCTTGGTACCTGACACCGATTATGACACTCAGAACAGCGTCTCATTGCTGGAAGCT---------GTCAGACACACGAAAACAGGGTCAATTCAGTGTTTGACTCAGTTTGTAGCAAGTGCAAACCCCAAGGAAGTTGTC---CAGGGTTCTAAAAGTGCTGGAAGTGGCACAGAGCCCTTCAAGCATCCTCTGAGACAAGAAC-----------------------------------------------------------------------------------------------------------------------------------------------------------------------------------------------------------------------------------------------------------------------------------------------------------------------------------------------------------------------------------------------------------------------------------------------------------------------------------------------------------------------------------------------------------------------------------------------------------------------------------------------------------------------------------------------------------------------------------------------------------------------------------------------------------------------------------------------------------------------------------------------------------------------------------   [962]
Dendromus_mesomelas              AGCCAACAGTGCAGATGGGCTGAAAGTAAAGGAACATGTAATGATAGGCAGATTCCCAGCACAGAGAAAAAGGTAGATCCGAATGCTGATTCTTTCTGTGGAAGACAAACCAGAAATAATCAGAAAATTCTGTGCCCTGAGAGTTCTAGAGCTACCCAAGATGTTCCTTGGATAACACTGACAAGCAGCATTCGGAAAGTAAACGAGTGGTTTTCCAGGACAGGTGAAATGTTAACCTCTGACGGTGCATCTGACGAGAGGCACGCATCAAATGCTGGAGCAGCTGTTGCTGTAGAAGTTTCAAATGAAGAAGATGGATGT---------------------TCAAGGAAAACAGACTCAGTGGCCTCTGATCCCCATAAGGCTGTAATGTGTAAAAGTGAGAGAGACTTCTCTAAACCGGCAGAGAATAATATA---GATAAAATATTTGGGAAAACATATCAGAGAAAGGGAAGCCTCCCTCGCCTGAACCACATAACTGAA------ATTATAGCCACCTTTAGCACAGAACCACAGATAAAACAAGAGCACCCCTTCACAAATAAACTAAAGCGTAAAAGGAGAGCT---ACATGCCTTCATCCTGAGGATTTTATCAAGAAAGGAGATTTAACAGTTCTTCAAAAAACT---GAAAATATAAATCAGGAAACT---GGCCAAATGGAGCCAAAT---GGGCAACCTATGGGTATTAACAGTAACGGTCAG---------------------------------------------------------------------------------GAGAATGAAACAGAAGGTAATAATCTTCAGAAAGAGAAAATGGCTACTCCAATAGCA---TCATTGGGAAAAGACTCTGCTTTTGCAACTAAAGCCAAACGTATA---AACAGT---ATAAGCGATTTGGAGCAAGAGCCAAATGTCCAAAACTCAAAAGCATCAAAGAAAAATCGGCTGAGGAGGGCGCCTTCTACTAGATGTGTTCTTGCACTCGAGCCGGT---CAGCAGGAATYCAAGCCCACCT------CATACTGAACTGCAAATCGATAGTTGTAGTAGTGGTGAAGAAAMAAARAAAGACCATCCCGACCCCACACCAGCCCGGCACATCAGAAAACCTCAACTCCTAGAAGACACGGAACCTGAGGCTAGTGCCAGGAAGAGTAATGAGCCAAATGAACAAATAAGGAAGAGAAGTGCCAGCAATGCCTTC---CCAGAAGAGAAACTAACAACCATGCCTGCTTTATTAACTAACTGTTCAAGTTCTAGTAAACCTCAGGAACATGTCACTCCTAGTCCTCAGAGAAAAGAAATGGAGAAACTTGAAACAGGCCAAGTGCCTGCTAGTCCCAAAGACCTTACGGAT------------------------------CTGGTGCTGGGTGGAGAG---CAGGGTTTGCCCACTGAGAGATCTGAGGAAAGTACCAGTGTTTCCTTGGTACCTGACACCGATTATGATACTCAGAACAGTGTCTCGTTACTGGAAGCTAAT---ACTGTCAGATATAAAAAAACA---TCAATTCGGTGTATGACTCAGTTTGTAGCAAATGAAAACCCCAAGGAACTTGTC---CCAGCTTCTAAAGATGCTGAAAGTGGCAGAGAGTGCTTCAAG------ACAAGACAGGAACTTAACCACATTCGGGAGACG---ATAGAAAGRAGAG-----------------------------------------------------------------------------------------------------------------------------------------------------------------------------------------------------------------------------------------------------------------------------------------------------------------------------------------------------------------------------------------------------------------------------------------------------------------------------------------------------------------------------------------------------------------------------------------------------------------------------------------------------------------------------------------------------------------------------------------------------------------------------------------------------------------------------------------------------------------------------------------------   [1552]
Deomys_ferrugineus               AGTCAGCAGAGCAGATGGGCAGAAAGTAAAGAAACATGTCCTGACGGGCAGATTCCCAGCACTGAGAAAAGGGCACATCCAAACGCTGAGCCCCTCTGTGGGAGAAAACAAGGCAATAATCAGAGAAGTCTCTGGCCTGAGGATTCTGGAGCTACCCAAGATCTTCCTTGGATCACACTAAATAGCAGCATTCAGAAAGTTAATGAATGGTTTTCCAGAACTGGTGAGATGTTCACTTCTGACGGTGCATCTGACAGGAGGCAGGCATCAAATGCTGAAGCAGCTGTTGAGTTAAAAGTTTCAGATGAAGAAGACAGATGCTTCGGTTCT------------TCGAAGAAAACAGACTTAGTGGCCTCCGATCCCCACCATAATTTAATGTGTAAAAGTGAAAGAGACTTCTCCAAAGCAGTAGAGAATAATACCAAAGATAAAATATTTGGGAAAACATATCAGAGAAAGGGAAGCCTCCGACACTTGAGCCATGTGACTGAA------ATGATAGGCACATTTACCACAGAACCACAGATAGCACAAGAGCTCCCCTTCACAAATAAATTAAAGCGTAAAAGGAGAAGT---TCGTGCCTTTATCCTGAGGATTTTATCAAGAAAGCAGATTTAACAGTTGTTCAAAAGACTCCTGAGAATAGAAATCAGGGAACT---GACCAAATGGAGCCAAGT---GACCAAATGATGGATATTACCAGTAATGGCCGG---------------------------------------------------------------------------------GAAAGTGAAACAAAA---GATAATCTTCAGCAAGAGAAAACTGCCAAGCCAATAGAA---TCATTGGGGAAAGAGTCTGCTTTCACAGCTAAAGCCAGCTCTATAAGCAACAGT---ATAAGCAATTTGGAGATAGAACTGAACGTCCACAATTCAAAAGCACCTATGACAAATAGACTGAGGAGGAAGGCTTCTACCAGATGTGTGCTTGCACTTGAACCAGT---CAGCGGGAAGCCAAGCCCTCCTACT---CGTACTGAACTTCAAATTGATAGTTGTAGTAGCAGTGAAGAAACAAAGAAAACCAGTTCCCACCGAATGCCAGGCAGGGACATTTTAAAGCCTCAACTCACAGAAGACACAGAACCTGCAGCTGATGCCAAG---AATAACAAGCCACATGAACAAATAAGGAAACAAAGTGCCAGTGATGCTTTC---CCAGAAGAGAAGTTAACTAACATGGCTGGT---------------TCACATTCTAGTAAACTTCAAGGACCTGTCAGTCCTAACCCTCAGAGAGGAGAAATAGAGAAAGTTGCAGCAAGTGAAATGCCTGATAATTCCAAGGAACTGAAGGAT------------------------------CTGGTGCTGAGTGGAGTG---CAGGCTTTACCCACTGAAAGATCTGAGGAGAGCACCAGTGTCTCGTTGGTGCCCGACACTGATTATGACACGCAGAACAGTGCCTCAGTGCTGGAAGCTAAC---ACTGTCAGTAATGCAAAAACAGGGTCGTTTCAGTGTCTGACTCAGTTTGTAGCAAGTGAAAACCCCAAGGAACTTGTC---CTTGGTTCTAAAGATGCTGGAAGTGGCACAGAGTGCTTCAAGCATCCATTGAGACACGAACTTAACCATGTTCCAGAGACC---ATCGAAATAGAAGACAGTGAACTTGATACTCA----------------------------------------------------------------------------------------------------------------------------------------------------------------------------------------------------------------------------------------------------------------------------------------------------------------------------------------------------------------------------------------------------------------------------------------------------------------------------------------------------------------------------------------------------------------------------------------------------------------------------------------------------------------------------------------------------------------------------------------------------------------------------------------------------------------------------------------------------------------------------   [1580]
Desmodillius_auricularis         C-----------------------------------------------------------------------------------------------------------------------------------------------------------------------------------------------------------------------------------------------------------------------------------------------------------------------------------------------------------------------------------------------------------------------------------------------------------------------------------------------------------------------------------------------------------------------------------------------------------------TCATGCCTTTATCCTGAGGATTTTATCAAGAAAGCAGATTTAACCAGTGTTCAAAAGACTCCTGAAAATATAAATCAGGGAACT---AACCAAATGGAGCCAAAT---GATCAAGTGATGTGTATTACCAGTAATGGTCAG---------------------------------------------------------------------------------GAAAATGAAACGAAGAGTAATGATCTTCAGAAGGAGAAAACTGCTAATCCAGTAGAG---TCATTGGGAAAAGAATCTGCTTTCACAGCAAAAGCCAGACCTATGAGCAAGAGT---ATAAGTGATTTGGAGGTAGAATTAAATGTCCCTAATTCAAAAGCACCTAAGAACAATAGGCTAAGGAAGAAAGCTTCTACCATATGTGTTCATGCACTTGAACCAGT---CACTAGGAATCCAAGCTCACCTACT---CATGCTGAACTTCAAATCGATAGTTGTAGTAGCAGTGAAGAAACAAAGAAAAACAATTCCAACCAAACCCTAGTCAGGCACATTAGAAAGCCTCAACTCATAGAAGACCCAGAACCTGCACCTGATGCCAAGAAGAAG---GAGAYAAATGAACGAATCAGAAAGAGAACTGCCAGTGATGCTTTC---CCAGAAGAAAAATTAACAAGCTTAGATAAT---------------TCAAGTCCTAGTGAACCTGAAGGGCCTGTCAGTCCTAGCCCTCAGAGAAAAGAGAGAGAGAAACTTGAAACAAGCAAAATGCCTGATAATACCAAGGAACTCAAGGAC------------------------------CTGGTTCTGGGAGGAGAA---CAGTGTTTGTCCACTGAGAGATCTGAGGAGAGTACCAGTGTTTCACTGGTTCCTGACACTGATTATGACACTCAGAACAGCGTCTCAGTGCTGGAAGCTACC---ACTGTCAGATCTGCAAAAACAGGGTCAATTCAGTGTTTGACTCAGTTTGTAGCAAGTGAAAATACCAACGAACTTGTC---CGTGGTTCTAAAGATGCTGGAAGTGCCACAGAATGCTTTAAGCATCCATCAAGACACGAACTTAACTACATCCCGGAGACA---------------------------------------------------------------------------------------------------------------------------------------------------------------------------------------------------------------------------------------------------------------------------------------------------------------------------------------------------------------------------------------------------------------------------------------------------------------------------------------------------------------------------------------------------------------------------------------------------------------------------------------------------------------------------------------------------------------------------------------------------------------------------------------------------------------------------------------------------------------------------------------------------------------   [979]
Diplothrix_legata                AGCCAGCAGAGCAGATGGGCTGACAGTAAAGAAACATGTAATGGCAGGCCGGTTCCCCGCACTGAGGGAAAGGCAGATCCAAATGTGGATTCCCTCTGTGGTAGAAAGCAGCGGAATCATCTGAAAAGCCTGTGCCCTGAGAATTCTGGAGCTACCACTGACGTTCCTTGGATAACACTGAATAGCAGCATTCAGAAAGTGAATGAGTGGTTTTCCAGAACTGGTGAAATGTTAACTTCTGATAACGCATCTGACAGGAGGCCTGCCTCAAATGCAGAAGCCGGTGTTGTGTTAGAAGTTTCAAATGAAGTGGATGGATGTTTCAGTTCT------------TCAAAGAAAATAGACTTAGTTGCCCCCGATCCCGATAATGCTGTAATGTGTACAAGTGGAAGAGACTTCTCCAAGCCAGTAGAGAATATTATCAACGATAAAATATTTGGGAAAACCTATCAGAGAAAGGGAAGCCGCCCTCACTTGAACCATGTGACTGAA------ATTATAGGCACATTTACTACAGACCCACAGATTATACAAGAGCAGCCCTTCACAAATAAATTAAAACGCAAAAGA---AGT---ACATGCCTTCATCCTGAGGACTTTATCAAGAAAGCAGATTTAACAGTTGTTCAAAGGATTTCTGAAAATTTAAATCAGGGAACT---GGCCAAATGGAGCCAAAT---GACCAAGCAATGAGTATTACCAGTAATGGTCAG---------------------------------------------------------------------------------GAGAACAGAGCAACAGGTAATGATCTTCAGAGAGAGAAAAACGCTCATCCAATAGAA---TCATTGAGAAAGGAACCTGCTTTCACAGCTAAAGCCAGATCTATAAGCAACAGT---ATAAGTGATTTGGAGGTAGAATTAAATGTTCACAGTTCAAATGCACCTAAGAAAAATAGGCTGAGGAGGAAG---TCTACCAGGTGTGTTCTTCCACTTGAACCAAT---CAGTAGAAATCCGAGCCCACCTACT---TGTGCTGAACTTCAGATCGAGAGTTGTGGTAGCAGTGAAGAAACAAAGAAAAACAATTCCAACCAAACCCCAGCCGGGCACATTAGAGAGCTTCAACTCATCGAAGACACAGAACCCGCAGCTGATGCCAAGAAGAAC---GAGCCAAATGAACACATAAGGAAGAGAAGTGCCAGTGATGCGTTC---CCAGAAGAGAAATTAATGAACAAAGCTGGTTTATTAACTAGCTGTTCAAGTCCTAGAAAGCCTCAAGGACCTGTCAATCCTAGCCCTGAGAGAAAAGGAATAGAGCAACTTGAAATGTGCCAGATGCCTGATAATAACAAAGAACTCGGGGAT------------------------------TTGGTCCTGGGAGGAGAGCCCAGTGGGAAACCTACTGAACCATCTGAGGAGAGCACCAGTGTGTCCTTGGTACCCGACACAGACTACGACACCCAGAACAGTGTCTCAATACTGGAAGCGAAC---ACTGTCAGATATGCAAGAACAGGATCAGTTCGGTGTATGACTCAGTTTGTCGCAAGTGAAAACCCCAAGGAACTTGTC---CATGGTTCTAACAATGCTGGAAGTGGCTCGGAGTGCTTCAAGCACCCATTGAGACATGAACTTAACCACAATCAAGAGACA---ATAGAAATGGAAGACAGTGAACTTGATACTCAGTATTTGCAGAATACATTTCAAGTTTCAAAGCGTCAGTCATTTGCTTTATTTTCAAAACTTAGAAGTCCCCAAAAGGACTGTGCTCTGGTAGGTGCCCGCTCTGTGCCCTCAAGGGAACAGAGTCCAAAGGTGACTTCTAGAGGTGAACAAAAAGAACATCAG---GGACAAGAAGAGTCTGAAATCAGTCATGTACCGGCAGTCACAGTCACAGTTGGCTTACCTGTGCCCTGTCAGGAAGGTAAGCCAGATGCTGTTACAATGTGTGCTGATATTTCTAGGCTTTGTCCATCATCTCATTACAGAAGCTCTGAGAATGGACTCAACACCACAGATAAATCTGGAATTTCACAAAACTCACATTTTAGACAATCAGTTTCTCCCCTCAGGT--------------------------------------------------------------------------------------------------------------------------------------------------------------------------------------------------------------------------------------------------------------------------------------------------------------------------------------------------------------------------------------------------------------------------------------------------------------------   [1984]
Euneomys_chinchilloides          -----------------------------------------------------------------------------------------------------------------------------------------------------------------------------------------------------------------------------------------------------------------------------------------------------------------------------------------------------------------------------------------------------------------------------------------------------------------------------------------------------------------------------------------------------------------------------------------------------------------------------TCCTGAGGATTTTATCAAGAAAGCAGATTTAACAGTTATTCAAAAGACCCCAGAAAATAGAAATCAGGGAGCT---GACCAAATAGAGCCAAAT---GGCCAAGTGATGGGTATTAACAGTACTGGTCAA---------------------------------------------------------------------------------GAGAAGGAAACAAAAGGGAACAGCCTTCAGAAAAAGAAACATGTTAATACAGTAACA---TCACTGGGAAAAGAGTCTGTTTTCACAACTAAAGCCAAACCTGTAAGCAGCAGT---ATAAGCAATTTGGAGCTAGAATTAAATGTCCACAATTCAAAAGCACCTAAGAAAAATAGGCTGAGGAGAAAATCCTCCACCAAATGTGTTCTTGCACTTGAACCAGT---TATTGGGAATCCAAGCCCACCTACT---TGTACTGAATTTCAAATTGATAGTTGTAGTAGCAGTGAAGAAACAAAGAAAAACAGTTCCAATCTAACGCCAGTCAAGGACATTAGAAAGCCTCAACTCATAGAGCACACAGACCCTGGAGCAGATGCCCAGGAGAACAATGAGCCAAATGAACAAATAAGGAAGAGAAGGGCCAGTGATGCTTTC---CCAGAAGAAAAGTTTACAAACACACCTGGTTTATTAACTAACTGCCCAAGTTCTAATAAAACTCAAGGACCTGACAATCCTAGCCCTCAGAGAAAAGAAATAGAGAAACTTGAAACAAGCCAAATGTCAGACAGTACCAAAGACTTGAAGGAT------------------------------CTGGTGCTGGGTAGAGAA---CAAGGTTTGTCTACTGAGAGGTCTGAGGAGAGCACTAGTGTTTCATTGGTAGCTGACACTGAGTATGGTACTCAGAATAGTGTGTCATTACTGGAAACTAAT---ACTGTCAGATATGCAAAAACAGGATCAAGTCAGTGTATGACTCAGTTTGTAGCAATTGAGAACCCCAAGGATCTGGCT---CATGGTTCTAATGATGCTGGAATTAGCACAAAGTGTGTCAAGCATCAATTGAGACA----------------------------------------------------------------------------------------------------------------------------------------------------------------------------------------------------------------------------------------------------------------------------------------------------------------------------------------------------------------------------------------------------------------------------------------------------------------------------------------------------------------------------------------------------------------------------------------------------------------------------------------------------------------------------------------------------------------------------------------------------------------------------------------------------------------------------------------------------------------------------------------------------------------------------------------   [960]
Geoxus_valdivianus               ------------------------------------------------------------------------------------------------------------------------------------------------------------------------------------------------------------------------------------------------------------------------------------------------------------------------------------------------------------------------------------------------------------------------------------------------------------------------------------------------------------------------------------------------------------------------------------------------------------ACT---ACATGCCTTCATCCTGAGGATTTTATCAAGAAAGCAGATTTAACAGTTATTCAAAAGACTCCAGAAAATAGAAATCAGGGAGTT---GACCAAGTAGAGCCAAAT---GGCCAAGTGATGGGTTTTAACAGTACTGATCAA---------------------------------------------------------------------------------GAGAATGAAACAAAAGGGAACAGTCTTCAGAAAAAGAAAAATGTTAATCCAGTAACA---TCACTGGGAAAAGAGTCTGTTTTCACAACTAAAGCCAAACCTGTAAGCAGCAGT---ATAAGCAATTTAGAGCTAGAATTAAATGTCCACAATTCAAAAGCACCTAAGAAAAATAGGCTGAGGAGAAAATCTTCCACCAAATGTGTTCTTGCACTTGAACCAGT---CAGTGGGAATCCAAGCCCACCTACT---TGTACTGAATTTCAAATTGATAGTTGTAGTAGCAGTGAAGAAACAAAGAAAAACAATTCCAGTCTAGCGCCAGTCAAGGACATTAGAAAGCCTCAGCTCATAGAGGACACAGACCCTGGGGCAGATGCCAAGGAGAACAATGAGCCAAATGAACTAATAAGGAAGAGAAGGGCCAGTGATGCTTTC---CCAGAAGAGACGTTTACAAACATACCTGGTTTATTAACTAACTGTCCAAGTTCTAATAACCCTCAAGGACCTGTCAATCGTAGCCCTCAGAGAAAAGAAGTAGGGAAACTTGAAACAAGCCAAATATCGGACGGTACCAAAGACCGGAAGGAT------------------------------CTGGTGCTGGGTGGAGAA---CAAGGTTTGTCCACTGAGAGGTCTGAGGAGAGCACTAGTGTTTCATTGGTAGCTGACACTGAGTATGATACTCAGAATAGTGTGTCATTACTGGAAGCTAAC---ACTGTCAGATGTGCAAAAACAGGATCAAGCCAGTGTATGACTCAGTTTGTAGCAAGTGAGAACCTCAAGGATCTGGTT---CATGGTTCTAATGATGCTGGAAGTAGCACAGAGTGTGTCAAGCATCAATTGAGACACGAACTTAGCCACATTCAAGAGTCAG--------------------------------------------------------------------------------------------------------------------------------------------------------------------------------------------------------------------------------------------------------------------------------------------------------------------------------------------------------------------------------------------------------------------------------------------------------------------------------------------------------------------------------------------------------------------------------------------------------------------------------------------------------------------------------------------------------------------------------------------------------------------------------------------------------------------------------------------------------------------------------------------------------------   [1000]
Gerbillurus_vallinus             ----------------------------------------------------------------------------------------------------------------------------------------------------------------------------------------------------------------------------------------------------------------------------------------------------------------------------------------------------------------------------------------------------------------------------------------------------------------------------------------------------------------------------------------------------------------------------------------------------------------------GCCTTTATCCTGAGGATTTTATCAAGAAAGCAGATTTAACCATTGTTCAAAAGACTCCTGAAAATATAAATCAGGGAACT---GATCAAATGGAGCCAAAT---GACCAAATGATAGGTATTACTAGTAATGGTCAG---------------------------------------------------------------------------------GAAAATGAAACGAAAAGTAATGATCTTCAGAAAGAGAAAACTGCTAATCCAGTAGAG---TCATTGGGAAAAGAGTCTGCTTTCACAGCAAAAGCCAGACCTATGAGCAACAGT---ATAAGTGATTTGGAGGTAGAATTAAATGTCCATAATTCAAAAGCACCTAAGAAAAATAGGCTGAGGAGGAAGGCTTCTACCATATCCGATCGTGCACTTGAACCAGT---CAGTAGGGATCCAAGCTCACCTACT---CATGCTGAACTTCAAATCGATAGTTGTAGTAGCAGTGAAGAAACAAAGAAAAACAATTCCAACCAAACGCTAGTCAGGCACATTAGAAAGCCTCAACTCATCGAAGACCCAGAACCTGCACCTGATGCCAAGAAG------GAGCCAAATGAACAAATGAGAAAGAGAACTGCCAGTGATGCTTTC---CCTGAAGAAAAATTAACCAATATAGATGGT---------------TCAAGTTCTAGTGAACCTGAAGGGCCTGTCAGTCCTAGCCCTCAGAAAAGAGAAACAGAGAAACTTGAAACAAGCAAAATGCCTGATGATACCAAGGAYGTCAAGGAT------------------------------CTGGTGCTGGGCGGAGAA---CAGTGCTTGTCCACGGAAAGATCTGAGGAGAGAACCAGTGTTTCACTGGTTCCTGACACTGACTATGACACTCAGAGCAGCGTCTCAGTGCTGGAAGCTAAC---ACTGTCAGATCTGCAAAAACAGCGTCAATTAAGTGTTTGACCCAGTTTGCAGCAAGTGAAAACACCAAGGAACTTGTC---CATGGTTCTAAAAATGCTGGAAGTGCCACAGAATGCTTTAAGCATCCATCAAGACACGAACTTAACTACA--------------------------------------------------------------------------------------------------------------------------------------------------------------------------------------------------------------------------------------------------------------------------------------------------------------------------------------------------------------------------------------------------------------------------------------------------------------------------------------------------------------------------------------------------------------------------------------------------------------------------------------------------------------------------------------------------------------------------------------------------------------------------------------------------------------------------------------------------------------------------------------------------------------------------   [960]
Gerbillus_gerbillus              ------------------------------------------------------------------------------------------------------------------------------------------------------------------------------------------------------------------------------------------------------------------------------------------------------------------------------------------------------------------------------------------------------------------------------------------------------------------------------------------------------------------------------------------------------------------------------------------------------------------TCATGCCTTTATCCTGAGGATTTTATCAAGAAAGCAGATTTAACCATTGTTCAAAAGACTTCTGAAAATATAAATCAGGGAACT---GACCAAATGGAGCCAAAT---GACCAAGTGATGGGTATTACCAGTAATGGTCAG---------------------------------------------------------------------------------GAAAATGAAACGAAAAGTAATGATCTTCAGGAAGAGAAAACTGCAAATCCAGTAGGG---TCACTGGGAGAAGAGTCTGCTTTCACAGCAAAAGCCAGACCTATAAGCAACAGT---ATAAGTGATTTGGAGATAGAATTAAATGTCTATAATTCAAATGCACCTAAGAAAAATAGGCTGAGGAGGAAGGCTTCTACCGTATGCATTCCTGCACTTGAACCAAT---GAGTAGGAATCCAAGCTCACCTACT---CATGCTGAACTTCAAATTGATAGTTTTAGTAGCATCGATGGAAAAAAGAAAAACAATTCYGACCAAGCAAACGTCAGGCACATTAGAAAGCCTCCACTCACAGCAGACCCAGAACCAAYACCTGAAGCCAAGAAG------GAGCCGAGTGAACAAGTAAGAAAGAGAACTGCCAGTGATGCTTTC---CCAGAAGAGAAATTAACAAGCACAAACGGT---------------CCAAGTTCCAGTGATCCCGAAGGGYCTGTCAAGCCTACCCCTTGTGGAAAAGAAATAGAGAAAYTTGAAACAAGCAAAGTGCCTGCTAACACCAAGGAACTCCAGGAT------------------------------CTGGTGCTGGGCGGAGAA---CAGCGTTTGTCCACTGAGAGATCTGAGGGGAGTACCAGTGTTTCACTAGTAGCTGACACGGATTATGACACTCAGAACAGCGTCTCAGTACTGGAAGCTAAC---ACCGTCAGATCTGCAAAAAGAGGATCAATTCAGTGTTTGACTCAGTTTGTAGCAAGTGAAAACACCAAGGAACTTGTC---CGTGGTTCTAAAGATGCTGGAAGTCCCACAGAATGCTTTCAGCATCCATCGAGACGCGAACTTAACC-----------------------------------------------------------------------------------------------------------------------------------------------------------------------------------------------------------------------------------------------------------------------------------------------------------------------------------------------------------------------------------------------------------------------------------------------------------------------------------------------------------------------------------------------------------------------------------------------------------------------------------------------------------------------------------------------------------------------------------------------------------------------------------------------------------------------------------------------------------------------------------------------------------------------------   [961]
Grammomys_ibeanus                AGCCAGCAGAGCAGATGGCCTGAAAGTAAAGAAACATGTAATGACAGGCAGGTTCCCAGCACTGGGGAAAAGGTAGATCCAAATGCTGATTCCCTCTGTGGTAGGAAGAAGTGGAATCATTCGAAAAGTCTGTGCCCTGAGAATTCTGGAGCTACCACCGATGTTCCTTGGATAACACTAAATAGCAGCATTCAGAAAGTTAATGAGTGGTTTTCCAGAACTGGTGAAATGTTAACTTCTGACAGCGCATCTGACAGGAGACATGAGTTAAATGCTGAAGTAGCTGTTGTGTTGGAAGTTTCAAATGAAGTGGATGGATGTTTGAGTTCT------------TCAAAGAAAACAGACTTA---GCCCCTTATCCCCATAATGCTTTAATGCATAAAAGTGAAAGAGACTCCTCCAAACCAGTAGAGAATAATATGAACGATAAAATATTTGGGAAAACCTATCAGAGAAAGGGAAGCCGCCCTCACTTGAACCATGTGACTGAA------ATTATAGGCACACTTACTACAGAACCACAGACAACACAAGAGCAGCCCTTCACAAATAAATTAAAACGTAAAAGA---AGT---ACATGCCTTCATCCTGAGGACTTTATCAAGAAAGCAGATTTAACAGTTGTTCATAGGACTCCTGAAGATATAAATCAGGGAACT---GACCAAATGGAGCCAAAT---GACCAAGCAATGAGTATTACCAGTAACTTTCAG---------------------------------------------------------------------------------GAAAACAAAACAACAGGTAATAATCTTCAGAAAGAGAAGAACGCTCATCCAATAGAA---TCATTGAGAAAGGAACCTGCTTTCACAGCTAAAGCCAGATCTATAAGCAACAGT---ATAAGTGATTTGGAGGTAGAATTAAATATCCACAGTTCAAAAGCACCTAAGAAAAATAAGTTGAGGAGGAAGTCTTCTACCAGGTGTGCTCTTCCACTTGAACCAAT---CAGTAGAAATCCAAGCCCACCTGCT---TATGCTGAACTTCAAATCGATAGTTGTGGTAGCAGTGAAGAAACAAAGAAAAACAGTTCCAACCAAACGCCAGCCAGGCACATTAGAGAGCCTCAACTCATTGAAGACACTGAACCTGCAGCTGATGCCAAGAAGAAC---GAACCAAATGAACACATAAGGAAGAGAAGTGCCAGCGATGCTTTC---CCAGAAGAGAAATTAATGAACAAAGCTGGTTTATTAACTAGCTGTTCAAGTCCTAGGAAACCTCAAGGAGCTGTCAATCCTAGCCCTCAGAGAAAAGGAATAGAGCAACTTGAAGCATGCCAAATGCCTGATAATACCAAAGAACTCAGGGAT------------------------------CTGGTCTTGGGAGAAGAGCCCAGTGGCAAACCCACTGACCGATCTGAGGAAAGCACCAGCGTGTCCTTGGTACCTGACACTGACTACGACACTGAGAACAGTGTCTCAGTCCTGGAAACTCAC---ACTGTCAGATATACAAGAACAGGATCAGTGCAGTGTATGACTCAGTTTGTTGCAAGTGAAAACCCCAAGGAACTTGTC---CATGGTTCTAAAAATGCTGGAAGTGGCACAGAGTGCTTCAAGCACCCATTGAGACACAAGCTTAACCACAGTCAGGAGACA---ATAGAAATGGAAGACAGTGAACTTGATACTCAGTATTTGCAGAATACGTTTCAAGCTTCAAAGCGCCAGTCATTTGCTTTATTTTCAAAACCTAGAAGTCCCCAAAAGGAC------------CATGCTCACTCTGTGCCCTCAAAGGAACCAAGTCTAAACGTGACTTCTGAAGGTAAACAAAAAGAATGTCAG---GGACAGGAAGAGTCTGAAATCAGTCATGTACAGGCAGTTACGGCCACAGTGGACTTACCTGTGCTCTGTCAGGAAGGTAAGCCAGGTGCTGATAGAAAGCGTACTGGAGTTTCTAGGCTTTGTCCATCATCTCATTACAGAAGCGGTGAGAATGGACTCAGTACCACAGACAAATCTGGAATTTCACAAAACTCACATTTTAAACAATCAGTTTCTCCCATCAGGTCATCTATAAAAACTGACACTAGAAAACCTCTGACAGAGGGACAATTTGAGAAACATATATCATCAACTGAAAAGGCAATGGAAAATGAGACCGTTGTTCAAAGTACAGTACACACAATTAGCCAGAGTAAC---AGAGGAAATGCTTGTCAAGAAGCCAGCTCGGACAGTATT------------------------------------------AATGAAGTATGTTCCACTGGTGAAAACTTCCGGGGACAACTCGGTAGAAACAGAGGGCCTAAGGTAAACACCATGCTTCCATTAGATAGTACACAGCCTGGCATCTGCAAGGAAAGTATTCCTGTAAGTGAT---AAGTATCTTGAAA-----------------------------------------------------------------------------------------   [2287]
Grammomys_macmillani             AGCCAGCAGAGCAGATGGCCTGAAAGTAAAGAAACATGTAATGACAGGCAGGTTCCCGGCACTGGGGAAAAGGTAGATCCAAATGCTGATTCCCTCTGTGGTAGAAAGAAGTGGAATCATTCAAAAAGTCTGTGCCCTGAGGATTCTGGAGCTACCACCGATGTCCCTTGGATAACACTACATAGCAGCATTCAGAAAGTTAATGAGTGGTTTTCCAGAGCTGGTGAAATGTTAACTTCTGACAGCGCATCTGACAGGAGACAGGAGTCAAATGCTGAAGCAGCTGTTGTGTTGGAAGTTTCAAATGAAGTGGATGGATGTTTGAGTTCT------------TCAAAGAAAACAGACTTA---GCCCCCTATCCCCATAATGCTTTAATGCATAAAAGTGAAAGAGACTTCTCCAAACCAGTAGAGAATAATATGAACGATAAAATATTTGGGAAAACCTATCAGAGAAAGGGAAGCCGCCCTCACTTGAACCATGTGACTGAA------ATTATAGGCACACTTACTACAGAACCACAGATAACACCAGAGCAGCCCTTCACAAATAAATTAAAACGTAAAAGA---AGT---ACATGCCTTCATCCTGAGGACTTTATCAAGAAAGCAGATTTAACAGTTGTTCAAAGGACTCCTGAAGATATAAATCAGGGAACT---GACCAAATGGAGCCAAAT---GACCAAGCAATGAGTATTACCAGTAACTTTCAG---------------------------------------------------------------------------------GAAAACAAAACAACAGGTCATAATCTTCAGAAAGAGAAGAACGCTCATCCAATAGAA---TCATTGAGAAAGGAACCTGCTTTCACAGCTAAAGCCAGATCTGTAAGCAACAGT---ATAAGTGATTTGGAGGTAGAATTAAATATCCACAGTTCAAAAGCACCTAAGAAAAATAAGTTGAGGAGGAAGTCTTCTACCAGGTGTGCTCTTCCACTTGAACCAAT---CAGTAGAAATCCAAGCCCACCTGCT---CCTGCTGAACTTCAAATCGATAGTTGTGGTAGCAGTGAAGAAACAAAGAAAAACAATTCCAACCAAACGCCAGCCAGGCACATTAGAGAGCCTCAGCTCATCGAAGACACTGAACCTGCAGCTGATGCCAAAAAGAAC---GAGCCAAATGAACACATAAGGAAGAGAAGTGCCAGCAATGCTTTC---CCAGAAGAGAAATTAATGAACAAAGCTGGTTTATTAACTAGATGTTCAAGTCCTAGGGAACCTCAAGGAGCTGTCAATCCTAGCCCTCAGAGAAAAGGAATAGAGCAACTTAAAACATGCCAAATGCCTGATAATACCGAAGAACTCAGGGAT------------------------------CTGGTCTTGGGAGAAGAGCCCAGTGGGAAACCTACTGACCGATCTGAGGAGAGCACCAGCGTGTCCTTGGTACCTGACACTGACTATGACACTGAGAACAGTGTCTCAGTCCTGGAAACTCAC---ACTGTCAGATATACAAGAACAGGATCAGTGCAGTGTATGACTCAGTTTGTCGCAAGTGAAAACCCCAAGGAACTTGTC---CATGGTTCTAAAAATGCTGGAAGTGGCACAGAGTGCTTCAAGCACCCATTGAGTCACAAGCTTAACCACAGTCAGGAGACA---ATAGAAATGGAAGACAGTGAACTTGATACTCAGTATTTGCAGAATACATTTCAAGCTTCAAAGCGCCAGTCATTTGCTTTATTTTCAAAACCTATAAGTCCCCAAAAGGAC------------CGTGCTCACTCTGTGCCCTCAAAGGAACCAAGTCTAAAGGTGACTTCTAAAGGTAAACAAAAAGAATGTCAG---GGACAGGAAGAGTCTGAAATCAGTCATGTACAGGCAGTTAAGGCCACAGTGGACTTACCTGTGCCCTGTCAGGAAGGTAAGCCAGGTGCTGATAGAAAGTGTACTGGAGTTTCTAGGCTTTGTCCATCATCTCATTACAGAATCGGTGAGAATGGACTCAGTACCACAGACAAATCTGGAATTTCAGAAAACTCACATTTTAAACAATCAGTTTCTCCCATCAG----------------------------------------------------------------------------------------------------------------------------------------------------------------------------------------------------------------------------------------------------------------------------------------------------------------------------------------------------------------------------------------------------------------------------------------------------------------------   [1970]
Graomys_griseoflavus             AGCCANCGGAACAGATGGGCTGAAAGTAAAGAAACATGTAATAATAGGCAAATTCCCAGCACTGAGAAAAAGGTAGATCTGAATACTGAATCCTTCTGTGGAAGAAAAAAGTCAAATAATCAGAAAAGTCTGTGCCCTGAGAATTCTGGAGCTACCCAAGATGTTCCTTGGATAACACTAAATAGCAGCATCCAGAAAGTTAANGAGTGGTTTTCCAAAACTGGTGAGATGTTAACTTCTGATGGCGAGTCTGACAGGAGGCTTGGGTCACCTGCTGAAGCAGCTGTC------------------AAAGAAAATGGATGCTCCAGTTCT------------TCAAAGGAGACAGACTCTGTGGCNGCTCATCCCCACAGCACTTTAATGGATGAAAGCAAAAGAGACTGC---AAACCAGAGGAGAAAAATATCAAAGATAAAATATTTGGGAAAACATATCAGAGAAAGGGANGCTTCCCTCACTTGAACCATGTANCTGAA------ATTATAAGCACATTTACTATAGAACCACAGACAACACAAGAGCACTCCTTCACAAATAAATTAAAACGCAAAAGGAGAACT---ACATGCCTTCATCCTGAGGATTTTATCAAGAAAGCAGATTTAACAGTTATTCAAAAGACTCCAGAAAATAGAAATCANNNNNNN---NNNNNNNNNNNNNNNNNN---NNNNNNNNNNNNNGTTTTAACAGTGCTGATCAA---------------------------------------------------------------------------------GAGAATGAAGCAAAAGGGAANAGTCTTCAGAAAAAGAAAAATGTTAATCCAATAACA---TCACTGGGAAAAGAGTCTGTTTTCACAACTAAAGCCAAACCTGCAAGCAGCAGT---ATCAGCAGTTTGGAGCTAGAATTAAATGTCCACAATTCAAAAGCACCTAAGAAAAATAGGCTGAGGAGAAAATCTTCCACCAAATGTGTTCTTGCACTTGAGCCAGT---CAGTGGGAATCCAAGCCCACCTACT---TGTACTGAATTTCAAATTGACAGTTGTAGTAGCAGTGAAGAAACAAAGGGAAACAATTCCAGTGTGACGCCAGTCAAGGACATTAGAAAGCCTCAGCTCACAGACGACTCGGGCCCTGGGGCAGATGCCAAG---AACAGTGGGCCAAATGAGCAAATAAGGAAGCGGAGGGCCAGTGATGCTTTC---CCAGAAGAGACGTTTCCAAACATACCTGGTTTATTAGCTAACTGTCCAAGTTCTAATAGACCTCAAGGACCTGTCAGTCCTAGCCCTCAGAGGAAAGAAGTAGAGAAACTTGAAACAAGCCAGATGTNGGGCGGTACCAAAGACCTGAAGGAT------------------------------CTGGTTCTGGGTGGAGAG---CAAGGTTTGTCCACGGAGAGGTCTGAGGAGAGCACCAGTGTTTCACTGGTAGCTGACACTGAGTATGATACTCAGAACAGYGTGTCWTTRCTGGAAGCCAAC---CCTGTCAGATACTCAAAAACAGGATCAAGTCAGTGTATGACTCAGTTTGTAGCAAGTGAGAACACCAAGGATCTGGCT---CATGGTTCCAATGATGCTGGAAG-------------------------------------------------------------------------------------------------------------------------------------------------------------------------------------------------------------------------------------------------------------------------------------------------------------------------------------------------------------------------------------------------------------------------------------------------------------------------------------------------------------------------------------------------------------------------------------------------------------------------------------------------------------------------------------------------------------------------------------------------------------------------------------------------------------------------------------------------------------------------------------------------------------------------------------------------------------------------   [1487]
Gymnuromys_roberti               --------------ATGGGCTGAAAGTAAAGAAACATGTGACAATAGGCACACTCCCAGCACTGAGAAAAAGGTAGAGCTAAAYGCTGATTCCCTCTGTGGGAGAGAAAAATGGAATAATCAGAAGATTCTGTGCCCTGAGAAGTCTAGAGCTACCCAAGATGTTCCTTGGATAACACTGAATAGCAGCATTCGGAAAGTTAACGAGTGGTTCTCCAGGACTGGTGAAATGTTAACTTCTGACGGCGCACCTGACAGGAGGCTCGAGTCAAGTGCCGAAGCAGCTGTCGCATTAGAAGTTTCAAATGAAGGAGAAGGATGTTCCAGTTCT------------TCAAAGAAAATAGACTTAGTGGCCTCTGATCCCCATAATGCTTTAATGTGTAAAAGTGAAAGAGACTTCTCTAAGCCAGTGGAGAATAATATCAAAGATAAAATATTTGGGAAAACATATCAGAGAAAGGGAAGCCTCCCTCGCTTAAACCACATAACTGAA------ATTATAGGCACATTTACCACAGAACCACAGATAACACAAGAGCACCCCTTCACAAATAAATTAAAACGTAAAAGGAGAACT---ACATGCCTTCGTCCTGAGGATTTTATCAAGAAAACAGATTTAACAGTTGATCAAAAAACTACTGAAAATATAAATCAGGAAACT---GGCCAAGTGGAGCCAAAT---GGCCAAGTGATGGGTATTAYCAGAAATGGTCAG---------------------------------------------------------------------------------GAGAATGAGACA---GGCAATAATCTTCAGAAAGAGAAAAGTGCTAATCCAATAGAA---TCATTGGGAAAAGAGTCTGCTTTCACAACTGAAGCCAAAACTTTAAACAACAGT---ATAAACGATTTGGAGCTAGAATTAAATGTCCACAATTCAAAAGCATCCGAGAAAAATCGGCTGAGGAGGAAATCTTCTACTAGATGTGTTCTTGCACTTGAACCAGT---CAGTAGGAATCCAAGCCCACCTTCT---CGTACTGAACTGCAGATCGATAGTTACAGTAGCAGTGAAGAAACAAAGAAAGACAATTCCAGCCCCACGCCAGCCAGGCACATCAGAAAACCTCAACTCCTAGAAGACACAGAACCTGCAGCTGGTGCCAGGAAGAGTAACGAGCCAAATGAACAAATGAGG---AGAGGTGCCAGTGATGCCCTT---CCAGAAGAGAGATTGACAACCATGCCTGCTTTATTAGCTAACTGTCCCCGTTCTAGCAAACCTGAGGGACATGTCAATCCTAGCCCTCAGAGGAAAGAAATAGAGAAACTTGGAACAAGCCAAGTGCCTGATAGTCCCAAAGACCTCACAGAT------------------------------CTGGTGCTGGGTCGAGAA---CAGGGTTTGCCCACTGAAAGATCTGAGGAGAGTACCAGTGTATCCTTGGTACCTGACACTGATTATGACACTCAGAACAGTGTCTCGTTACTGGAGGCTAAC---ACTGTCAGATACGCAAAAACAGGATCAATTCAGTGTATGATTCAGTTTGTAGCAAGTGAAAACCCCAAGGAACTTGTC---CAGGGTTCTAAAGATGCTGGAGGTGGCCCAGAGTGCTTCAAGCATCCATTGAGACAAGAACTTAACCACAT-------------------------------------------------------------------------------------------------------------------------------------------------------------------------------------------------------------------------------------------------------------------------------------------------------------------------------------------------------------------------------------------------------------------------------------------------------------------------------------------------------------------------------------------------------------------------------------------------------------------------------------------------------------------------------------------------------------------------------------------------------------------------------------------------------------------------------------------------------------------------------------------------------------------------   [1539]
Habromys_lepturus                AGCCAACAGAACAGATGGGCTGAGAGTAAAGAAACATGTAATGATAGGCAGATTCCCAGCACTGAGGAAAAGGTAGATCTGGATGCTGAGTCCCTCTGTGGGAGCAAGAAATGGAATAATCAGGAAAGTCTGTGCCCTAAGAATGCTAGAGCTACCCAAGATGTTCCTTGGATGACGCTAAATAGCAGCATTCAGAAAGTTAACGAGTGGTTCTCCAAGACTGGTGGAACGTTAGCTCCTGACGGCACTTCTGACAGGAGGCAGGAGTCAAATGCTGAAGCAGCTGCTGTGTTAGAAGTTTCAAATGAAGTAGATGGATGTTCCAGTTCT------------TTAAAGGAAATAGACTTAGTGGCCTCTGATCCCCATAATGCTTTAATGTGTAAGAGTAAAAGAGACTTCTCCAAACCAGTAGAGAATTATATCAAAGATAAAATATTTGGGAAGACATATCAGAGAAAGGGAAGCCTCCCTCACTTGAACCATGTAACTGAA------ATTCTAGGCACATATACTACAGAACCACAGATAACACAAGCGAACCCCTTCACAAATAAATTAAAACGTAAAAGGAGAACT---ACATGCCTTCAGCCTGAGGATTTTATCAAGAAAGCAGATTTAACAGTTATTCCAAAGACTCCTGAAAATACATGTCAGGGAACT---GACCAAATGGAGCCGAAT---GGCCAAGTGGTGAGTATTACCAGTAATGGTCAT---------------------------------------------------------------------------------GAGAACGAGACAAAAGGCAGTGATCTTCAGAAAGAGAGAAATGCTAATCCAGTAAGA---TCACTGGGAAAAGAGTCTGTTTTCACAACTAAAGCCAAAGCTATAAGCAACAGT---GTAAGTGATTTGGAGCTAGAATTAAACGTCCGCAATTCAAAAGCTCCGAAGAAAAATAGGCTGAGGAGGAAATCTTCCACCAAATGTGTTCTTGCACTTGAACCCGT---CAGTGGGAATCCCAGCCCACCTACT---TGTATCGAATTTCAAATTGATAGTTGTAGTAGCGGTGAAGAAACAAAGAAAAACAATTCCAACCAAACGCCAGTCAGGCATATTAGAAAGCCTCAACTCACAGTGGACACTGAACCTGCAGCAGATGCCAGGAAGAATAATGAGCCAAATGAACAGATAAGGAAGAGAAGGGCCAGTGATGCTTTC---CCAGAAGAGAAATTAACAAACATACCTGGTTTATTAAATAACTGTCCACATTCTAATGAACCTCAAGGGCCTGTCAGTCCTAGCCCTCAGAGAAAAGAAGTAGAGAAACTTGAACTAAGCCAAATGTCTGACAGTACCAAAGACCTGAAGGAT------------------------------CTGGTGCTGGATGGAGAG---CAAGGTTTGCCCACTGAGAGATCTGAGGAGAGCACCAGTGTTTCATTGGTCCCTGACACTGATGATGACATGCAGAACAGTATGTCATTACTGGAAGTTAAC---ACTGCCAGATATGCAAAAACAGGATCAAGTCAGTGTATGACTCAGTTTGTAGCAAGTGAAAACCCCAAGGAACTGGTC---CACGGTTCTAAAGATGCTGGAAGCGGCACCGAGTGCTTCAAGCATCCACTGAGACACGGACTTAGCCACATTCAGGAAACA------GAAATGGAA------------------------------------------------------------------------------------------------------------------------------------------------------------------------------------------------------------------------------------------------------------------------------------------------------------------------------------------------------------------------------------------------------------------------------------------------------------------------------------------------------------------------------------------------------------------------------------------------------------------------------------------------------------------------------------------------------------------------------------------------------------------------------------------------------------------------------------------------------------------------------------------------   [1578]
Hodomys_alleni                   -------------------------------------------------------------------------------------------------------------------------------------------------------------------------------------------------------------------------------------------------------------------------------------------------------------------------------------------------------------------------------------------------------------------------------------------------------------------------------------------------------------------------------------------------------------------------------------------------------------CT---ACATGCCTTCATCCTGAGGATTTTATCAAGAAAGCAGATTTAACAGTTATTCAAAAGACTCCTGAAAATACAAATCAGGGACCT---GACCAAATGGAGCCAAAT---GGCCAAGTGATGGGTATTACCAGTAACGGTCAG---------------------------------------------------------------------------------GAGACCGAAGCAAAAGGCAATAATGTTCAGAAAGAGAAAAATGCTAATCCAATAAGA---TCACTGGGAAAAGAGTCTGTTTTCACAACTAAAGCCAAACCTATAAGCAGCAGT---ATCAGTGATTTGGACCTAGAATTAAACGTCCCCAATTCAAAAGCACCAAAGAAAAATAGACTGAGGAGGAAGTCTTCCACCAAATGTGTTCTTGCACTTGAACCAGT---CAGTAGGAATCCCAGCCCACCTACT---TGTACCGAATTTCAGATTGATATTTGTAGTAGCGGTGAAGAAACAAAGAAAAACAATTCCAACCAGACGCCAGTCAGGCACATTAGAAAGCCTCCACTCACAGAGGACACAGAACCTGCAGCAGATGCCAAGAAGAAGAATGAGCCAAATGAACAAATAAGGAAGAGAAAGGCCAGTGATGCTTTC---CCAGAAGAGAAATTAACAAACATACCTGGTTCATTAACTAACTGTCAAAGTCCTAATGAACCTCAAGGGCCTGTCAGTCCTAGCCCTCAGAGAAAAGAAGTAGAGAAACTTGAACTAAGCCAAATGTCTGACAGAACCAAAGACCCGAAGGAT------------------------------CTGGTGCTGAGTGGAGAA---CAAGGTTTGCCCACTGAGAGGTCTGAGGAGAGCACCAGTGTTTCATTGGTCCCTGACACTGATGATGACATGCAGAACAGTATGTCATTGCTGGAAGCGAAC---ACTGCCAAATATGCAAAAACAGGATCAAGTCAGTGTATGATTCAGTTTGTAGCAAGTGAAAACCCCAAGGAACTGGTC---CATGGTTCTAAAGATGCTGGAAGGGGCACAGAGTGCTTCAAGCATCCATTGAAACACGAACTTAGCCACATTCAGGAGACA---G-----------------------------------------------------------------------------------------------------------------------------------------------------------------------------------------------------------------------------------------------------------------------------------------------------------------------------------------------------------------------------------------------------------------------------------------------------------------------------------------------------------------------------------------------------------------------------------------------------------------------------------------------------------------------------------------------------------------------------------------------------------------------------------------------------------------------------------------------------------------------------------------------------------   [999]
Holochilus_sciurus               AGCCAACGGAACAGATGGGCTGAAAGTAAAGAATCATGTAATAATAGGCAAATTCCCAGTGCTGAAAAAAAGGTAGATCTGAATGCTGAGTCCTTCTGTGGAAGAAAAAAATGGAATAATCAGAAAAGTCTGTGCCCTGAGAATTCTAGAGCTACCCAAGATGTTCCTTGGATAACACTGAATAGCAGCATCCAGAAAGTTAACGAGTGGTTTTCCAAAACTGGTGAGATGTTAACATCTGATGGCGCGCCTGACAGGAGGCTCAGGTCACTTGCTGAAGCAGCTGTC------------------GAAGAAAATGGATGTTCCAGTTCT------------TCAAAGGAGACAGACTCTGTGGCCGCTCATCCCCACAGTGCTTTAATGGATAAAAGCAAAAGAGACTGC---AAACCAGTGGAGAAAAATATCAAAGACAAAATATTTGGAAAAACATATCAGAGAAAGGGAAGCTTCCCTCAGTTGAACCACGTAACTGAA------ATTATAAACACATTTACTATAGAACCACAGATAACACAAGAGCATTCCTTCACAAATAAATTAAAACGCAAAAGGAGAACT---ACATGCCTTCATCCTGAG------------------------------------------------------------------------------------------------------------------------------------------------------------------------------------------------------------------------------------------------------------------------------------------------------------------------------------------------------------------------------------------------------------------------------------------------------------------------------------------------------------------------------------------------------------------------------------------------------------------------------------------------------------------------------------------------------------------------------------------------------------------------------------------------------------------------------------------------------------------------------------------------------------------------------------------------------------------------------------------------------------------------------------------------------------------------------------------------------------------------------------------------------------------------------------------------------------------------------------------------------------------------------------------------------------------------------------------------------------------------------------------------------------------------------------------------------------------------------------------------------------------------------------------------------------------------------------------------------------------------------------------------------------------------------------------------------------------------------------------------------------------------------------------------------------------------------------------------------------------------------------------------------------------------------------------------------------------------------------------------------------------------------------------------------------------------------   [570]
Hybomys_univittatus              ------------------------------GAAACATGTAATGACAGGCAGGTTCCCAGCACTGGGGAAAAGGTAGATCCAAATGCTGATTCCCTCTGTGGTAGAAAGAAGTGGAATCATTCAAAAAGTCTGTGCCCTGAGAATTGTGGAGCTACCACCGATGTTCCTTGGATAACGCTAAATAGCAGCATTCGGAAAGTTAATGAGTGGTTTTCCAGAACTGGTGAAATGTTAACTTCTGACAGGGCATCTGACAGGAGGCATGAGTCAAATGCTGAAGCAGCTGTTGTGTTGGAAGTTTCAAATGAAGTGGATGGATGTTTCAGTTCT------------TCAAAGAAAATAGACTTAGTAGCCCYCGATCCCCATAATGCTTTAATGTATAAAAGTGGAAGAGACTTCTCCAAACCAGTAGAGAATAATATGAATGATAAAATATTTGGGAAAACCTATCAGAGAAAGGGAAGCCGCTCTCACTTGAACCATGTGACTGAA------ATTATAGGCACACTTACTACAGAACCACAGATAACACAAGAGCAGCCCTTCACAAATAAATTAAAACGTAAAAGA---AGT---ACATGCCTTCATCCTGAGGACTTTATCAAGAAAGCAGATTTAATGGTTGTTCAAAGGACTCCTGAAGATATAAATCAGGGAACT---GACCAAATGGAGCCMAAT---GACCAAGCAACGAGTATTACCAGTAACTTTCAG---------------------------------------------------------------------------------GAAAACAAAACAACAGGTAATNATCTTCAGAAAGAGAAAAATGCTTGTCCAATAGAA---TCATTGAGAAAGGAACCTGCTTTCACAGCTAAAGCCAGATCTATAAGCAACAAT---ATAAGTGATTTGGAGGTAGAATTAAATATCCACAGTTCAAAAGCACCTAAGAAAAATAGGCTGAGGAGGAAGTCTTCTACCAGGTGTGCTCTTCCACTTGAACCAAT---GAGTAGAAATCCAAGCCCACCTGCT---CATACTGAATTTCAAATTGATAGTTGTAGTAGCAGTGAAGAAACAAAGAAAAACAATTCCAACCAAATGCCAGCCAGGCACATTNGAGAGCCTCAACCCATCAAAGACATTGAACCTGCAGCTGATGCCAAGAAGNNN---NNNNNNNNNNNNNNCATAAAGAAGAGAAGTGCCAACGATGCTTTC---CCAGAAGAGAAATTAATGAACAAAGCTGGTTTATTAACTAGCTGTTCAAGTTCTAGGAAACCTCAAGGACYTGTCAATCCTAGCCCTCAGAGAAAAGGAATAGAGCAACTTGAAACATGCCAAATGCCTGGTAATACCAAAGAACTCGGGGAT------------------------------CTGGTCTTGGGAGAAGAGCCCAGTGGCAAACCCACTGACCAATCTGAGGAGAGCACCAGCGTGTCCTTGGTACCTGACACTGACTATGACACTCAGAACAGTGTCTCCGTCCTGGAAGCCAAC---ACTGTCAAATATGCAAGTGCAGCATCAGTGCAGTGTATGACTCAGTTTGTCGCCTGTGAAAACCCCAAGGAACTTGTC---CATGGTTCTAACAATGCTGGAAGTGGCACAGAGTGCTTCAAGCACCCGTTGAGACACGAGCTTAACCGCAGTCAGAAGACA---ATAGAAAT----------------------------------------------------------------------------------------------------------------------------------------------------------------------------------------------------------------------------------------------------------------------------------------------------------------------------------------------------------------------------------------------------------------------------------------------------------------------------------------------------------------------------------------------------------------------------------------------------------------------------------------------------------------------------------------------------------------------------------------------------------------------------------------------------------------------------------------------------------------------------------------------------   [1544]
Hydromys_chrysogaster            -----------------------AAGTAAAGAAACATGTAATGACMGGCAGGTTCCCAGCAGTGAAGAAAAGGTAGATCCAAATGCTGATTCCCTCTGTGATAGAAAGAAGTGGAATCATCCGAAAAGTCTGTGCCCTGAGAATTCTGGAGCTACCACTGCTGTTCCTTGGATAACACTAAATAGCAGCATTCAGAAAGTTAATGAGTGGTTTTCCAGAACGGGTGAAATGTTACCTTCTGACGGCGCATCTGACAGGAGGCATGAGTCAAATGCTAAAGCAGCTGTTGTGTTGGAAGTTTCAAATGAAGTGGATGGATGTTTAAGTTCT------------TCAAAGAAAATGGACTTAGTAGCTCCCRATCCCCATAATGCTTTAATGTGTAAAAGTGGAAGAGACTCATCCAAACCAGTGGAGAATACTATCAACGATANAATATTTGGGAAAACCTATCAAAGAAAAGGAAGCCGCCCTCACTTGAACCATGTGACTGAA------ATTATAGGCACATTTACTACAGAACCACAGATAACACAAGAGCAGCCCTTCACAAATAAATTAAAACGTAAAAGA---AGT---ACATGCCTTCATCCTGAGGACTTTATCAAGAAAGCAGATTTAACAGTTGTTCAAAGGACTCCTGAAAATGTAAATCAGGGAACT---GACCAAATGGAGCCAAAT---GACCAAGCAATGAGTATTAGCAGTAACTGTCAG---------------------------------------------------------------------------------GAGAACAAAACAACAGGGAATAATCTTCAGAAAGAGAGAAACGGTCTTCCGGTGGAA---TCGCTGAGAAAGGAACCTGCTTTCACAGCTAGAGCCAGATCTATACGCAACAGT---ATAAGTGATTTGGAGGTGGAACTAAATGTCCACCGTTCAAAAGCACCTAAGAAAAATAGGCTGAGGAGGAAGTCTTCTATCAGGCATGTTCTTCCACTTGAACCAGT---CAGTAGAAATCCAAGCCCACCTACT---CGTGCCGAACTTCAAATCGATAGTTGTGGTAGCAGTGAAGAAACAAAGACAAACAATTCCAACCAAGCGCCAGCCAGGCACATTAGAGAGCCTCAATTCATCGAAGACACAGAACCAGCAGTTGATGCCAAGAAGGAC---GAGCCAAATGAACACATAAGGGAGAGAAGTGCCAGCGATGCTTTC---CCAGAAGAGAAATTAATGAACAAAGCTGGCTTCTTAACTAGCTGTTCGAGTCCTAGAAAACCTCAAGGACCTGTCAATCCTAGCCCTCAGAGAAAAGGAATAGAGCAACTGAAAACATGTCAAATGCCTGATAATACCAAAGAACTCAGGGAT------------------------------CTGGTCCTGGGAGGAGAGCCCAGTGGCAAACCCACTGACCGATCTGAGGAGAGCACCAGTGTGTCCTTGGTACCCGACACTGACTACGACACTCAGAACAGTGTCTCGGTACTGGAAGCTAAC---ACTATTAGATATGCAAGAACAGGGTCAGTTCAGTGTATGACTCAGTTTGTCGCTTGTGAAAACCCCAAGGAACTTGTC---CGTGGTTCTAACAATGCTGGAAGTGGCACAGAGTACTCCAAGCACCCATTGAGACACGAGCTTAACCACAGTCAGGAGACA---ATAGAAATGGAAGACAGTGAACTTGATACTCAGTATTTGCAGAATTCATTTCAAGTTTCAAAGCGTCAGTCGTTTGCTTTATTTTCAAAACCTAGAAGTCCCCAAAAAGACTGTGCACTGGTCCATGCTCACTCTGTGCCCTCAAGGGAACCGAGTCCAAAGGTGACTTCTGAAGGTGAACAAAAAGAACGTCAG---AGACAGGAAGAGTCTGAAATCAGTCATGTACAGGCAATTCCGGCCACCGTGGGCTTACCTGTCCCCTATCAGGAAGGGAAGCCAGGTGTTGATACAATGTGTGCTGGAGTTTCTAGGCTTTGTCCGTCATCTCATTACAGAAGCTGTGAGAATGGTCTCAGCACCACAGGTAAACCTGGAATTTCACAAAACTCACATTTTAAACAATCAGTTTCCCCCCTCAGGTCATCTATAAAAACTGACAATAGAAAAACTCTGACAGAGGGACAATTTGAGAAACACGTATCATCAGCTGAAAAGGCAGTGGGGAATGAGACTACTGTTCAAAGGGCAGCACACACAATTAGCCAGAATGAC---AGAGGAAATGCTTGTCAAGAAGCCAGTTCGGGCAGCATT------------------------------------------AATGAAGTATATTCCACTGGTAAAAACTTCTGGGGACAACTAGGTAGAAACAGGGGGCCTAAGGTAAACACCGTGCTTCCATTAGATAGTACGCAGCCTGGTGTCTGTAAGCAAAGTGCTCCTGTCAGTGAT---AGATATCTTGAAATAAAAAAGGAGGAGGGTGAGTCTGTC------------AGTACAGACTTCTCTCCATGTCTGTTCTCAGATGACCCTGAGCAACCTATG   [2356]
Hyomys_goliath                   AGCCAGCAGAGCAGATGGGCTGAAAGTAAAGAAACGTGTAATGACAGGCAGGTTCCCAGCAGTGAGGAAAAGGTAGATCCAAATGCTGATTCCCTCTGTGATAGAAAGAAGTGGAATCATCCGAAAAGTCTGTGCCCTGAGAATTCTGGAGCTACCACTGATGTTCCTTGGATAACACTAAATAGCAGCATTCAGAAAGTTAACGAGTGGTTTTCCAGAACTGGTGAAATGTTAACTTCTGACAGCGCATCTGACAGGAGGCATGAGTCAAATGCTAAAGCAGCTGTTGTGTTGGAAGTTTCAAATGAAGTGGATGGATGTTTCAGTTCT------------TCAAAGAAAATGGACTTAGTAGCCCCCGACCCCCATAATGCTTTAATGTGGAAGAGTGGAGGAGACTCATGCAANNCAGTAGAGAATAATATCAACGATAAAATATTTGGGAAAACCTATCAARGAAAGGGAAGCCGCCCTCACTTGAACCATGTGACTGAA------ATTATAGGCACATTTACTACGGAACCACAGATAACACAAGAGCAGTCCTTCACAAATAAATTAAAACGTAAAAGA---AGT---ACATGCCTTCATCCTGAGGACTTTATCAAGAAAGCAGATTTAACAGTTGTTCAAAGGACTCCTGAAAATGTAAATCAGGGAACT---GACCAAATGGAGCCAAAT---GACCAAGCAATGAGTGTTAGCAGTAACTGTCAG---------------------------------------------------------------------------------GAGAACAAAACAACAGGCAATAATCTTCAGAAAGAGAAAAACGGTCATCCAATGGAA---TCGCTGAGAAAGGAACCTGCTTTCAGA------GCCAGCTCTATAAGCAACAGT---ATAAGTGATTTGGAGGTGGAACTAAATGTCCACAGTTCAAAAGCACCTAAGAAAAATAGGCTGAGGAGGAAGTCTTCTATCAGGTGTGTTCTTCCACTTGAACCAGT---CAGTRGACATCCAAGCCCACCTACT---CATGCTGAACTTCAAATCGATAGTTGTGGTAGCAATGAAGAAACA------AACAATTCCAACCAAGCGCCAGCCAGGCGCATTAGAGAGCCTCAACTCATCGAAGACACAGAAGCTGCAGCTGATGCCGAGGGCGAG------CCAAATGAACACRTAAGGGAGAGAAGTGCCAGCGATGCTTTC---CCAGAAGAGAAATTAATGAACAAAGCTGGCTTCTTAACTAGCTGTTCAAGTCCTAGAAAACCTCAAGGACCTGTCAATCCTAGCCCTCAGAGAAAAGGAATAGAGCAACTGGAAACATGTCAAATGCCTGATACTACCAAAGAACTCAGGGAT------------------------------CTGGTCCTGGGAGGAGAGCTCAGTGGTAAACCCACTGACCGATCTGAGGAGAGCACCAGTGTGTCCTTGGTACCCGACACTGACTATGACACTCAGAACAGTGTCTTAGTACTGGAAGCTAAC---ACTGTTAGATATACAAGAACAGGATCCGTTCAGTGTATGACTCAGTTTGTCGCATGTGAAAACCCCAAGAAACTTGTC---CATGGTTCAAACAATGCTAGAAGTGGCACAGAGTACTCCAAGCACCCATTGAGACACGAGCTTAACCACAGTCAGGAGACA---ATAGAAATGGAAGACAGTGAACTTGATACTCAGTATTTGCAGAATTCATTTCTAGTTTCTAAGCGTCAGTCATTTGCTTTATTTTCAAAACCTAGAAGTCCCCAAAAASACTGTGCACTGGTCCSTGCTCACTCTGTGCCCTCAAGGGAACCGAGTCCAAAGGTGACTTCTGAAGGTGAACAAAAAGAACGTCAG---AGACAGGAAGAGTCTGAAATCAGTCATGTACAGGCAATTCCGGCCACGGTGGGCTTACCTGTCCCCTGTCAGGAAGGTAAACCAGGTGCTGATACAATGTGTGCTGGAGTTTCTAGGCTTTGTCCGTCATCACATTACAGAACCAGTGAGAATGGACTCAGCACCACAGGTAAACCTGGAATTTCACAAAACTCACATTTTAAACAATCAGTTTCCCCCCTCAGGTCATCTATAAAAACTGACAATAGAAAAACTCTGACAGAGGGACAATTTGAGAAACATATATCATCAACTGAAAAGGCAATGGGAAATGAGCCTGTTGTTCAAAGGACAGTACACACAATTAGCCAGAGTAAC---AGAGGAAATGCTTGTCAAGAAGCCAGCTCGGGCAGCATT------------------------------------------AATGAAGTATGTTCCACTGGTAAAAACTTCCGGGGACCACTAGGTAGAAACAGAGGGCCTAAGGTAAACACCGTGCTTCCGTTAGATAGTGCGCAGCCTGGTGTCTGTAAGCAAAGTGTTCCCGTAAGTGAG---AAGTATCTTGAAATAAAAAAGCAGGAGGGTGAGGCCGTC------------GGTACAGACTTCTCTCCATGTCTGTTCTCAGATGATCCTGAACAACCTATG   [2364]
Irenomys_tarsalis                -------------------------GTGAAGAAACATGTAATAATAGGCAAATTCCCAGCACTGAGAAAAAGGTAGATCTGAATGCTGAATCCTTCTGTGGAAGAAAAAAATGGAATAATCAGGAAAGTCTGTGCCCTGAGAATACTGGAGCTACCCAAGATGTTCCTTGGATAACAGTAAATAGCAGCATCCAGAAAGTTAACGAGTGGTTTTCCAAAACTGGTGAGATGTTAACTTCTGATGGCGTGTCTGACAGGAGGCTCGGGTCACCTGCTGAAGCAGCTGTC------------------GAAGAAAATGGATGCTCCAGTTCT------------TCAAAGGAGACAGATTCTGTGGCCGCTCATCCCCACAGTGCTTTAGTGGATAAAAGCAAAAGAGACTGC---AAACCAGTGGAGAAAAATATCAAAGATAAAATATTTAGGAAAACATATCAGAGAAAGGGAAGCTTCCCTCACTTGAACCATGTAGCTGAA------ATTATAAGCACATTTACTATAGAACCGCAGATAACACAAGAGCACTCCTTCACAAATAAATTAAAACGCAAAAGGAGAACT---TCATGCCTTCATCCTGAGGATTTTATCAAGAAAGCAGATTTAACAGTTATTCAAAAGACTCCAGAAAATAGAAATCAGAGAGCT---GACCAAATAGAGCCAAAT---GGCCAAGTGATGGGTATTAACAGTACTGGTCAA---------------------------------------------------------------------------------GAGGACGAAACAAAAGGGAACAGCCTTCAGAAAAAGAAACATGTTAATACAGTAACA---TCACTGGGAAAAGAGTCTGTTTTCACAACTAAAGCCAAACCTGTAAGCAGCAGT---ATAAGCAATTTGGAGCTAGAATTAAATGTCCACAATTCAAAAGCACCTAAGAAAAATAGGCTGAGGAGAAAATCTTCCACCAAATGTGTTCTTGCACTTGAACCAGT---CGGCAGGAACCCAAGCCCACCCACA---TGTACTGAATTTCAAATTGATAGTTGTAGTAGCAGTGAAGAAACAAGGAAAAACAGTTCCAGTCTAACGCCGGTCAGGGGCCTTAGAAAGGCTCAGCTCGTAGAGCACACGGACCCTGGGGCAGATGCCGAGGAGAGCAATGAGCCAAGTGAACAAACAAGGAAGAGAAGGGCCAGTGATGCTTTC---CCAGAAGAAGAGCTTACAAACACACCTGCTTTATTAACTAACTGTCCAAGTCCTAATAAACCTCAAGGACCCGTCAATCCTAGCCCTCAGAGAAAAGAAGTAGAGAAACTTGAAACAAGCCAAATGTCC---------AAAGACCTGAAGGAT------------------------------CTGGTGCTGGGGAGAGAA---CAAGGCTTGTCTACCGAGAGGTCTGAGGAGAGCACTAGTGTTTCATGGGTAGCTGACACTGAGTATGGTACTCAGAACAGTGTGTCATTACTGGAAGCTAAT---ACTGTCAGATATGCAAAAACAGGGTCAAGTCAGTGTATGACTCAGTTTGTAGCAATTGAGAACCCCAAGGATCTGGCT---CATGGTTCCGATGATGCTGGAGGTATCACAAAGTGTGTCAGGCATCAACTGAGACATGAA------------------------------------------------------------------------------------------------------------------------------------------------------------------------------------------------------------------------------------------------------------------------------------------------------------------------------------------------------------------------------------------------------------------------------------------------------------------------------------------------------------------------------------------------------------------------------------------------------------------------------------------------------------------------------------------------------------------------------------------------------------------------------------------------------------------------------------------------------------------------------------------------------------------------------------   [1493]
Juliomys_pictipes                --------------ATGGGCTGAAAGTAAAGAAACATGGAATAATAGGCAAATTCCCAGCATTGAGGAAAAGGTAGATCTGAATGCTGAATCCTTCTGTGAAAGGGAAAAATGGAATAATCAGAAAAGTCTGTGCCCTGAGAATTCTGGAGCTACCCAAGATGTTCCTTGGATAACACTAAATAGCAGCATCCAGAAAGTTAACGAGTGGTTTTCCAAAACTGGTGAGATGTTAACTTCTGATGGTGCATCTGACAGGAGTCTCGGGTCACCTGCTGAAGCAGCTGTC------------------AAAGAAAATGGATGCTCCAGTTCT------------TCAAAGGAGACAGACTCTGTGGCCGCTCATCCCCACAGTACTTTAATGGATAAAAGCAAAAAAGACTGC---AAACCAGTGGAGAAAAATATCAAAGATAAAATATTTGGGAAAACATATCAGAGAAAGGGAAGCTTCCCTCACTTGAACCATGTAGCTGAA------ATTATAAGCACATTTACTATAGAACCACAGATAACACAAGAGCACTCCTTCACAAATAAATTAAAACGCAAAAGGAGAACT---ACATGCCTTCATCCGGAGGATTTTATCAAGAAAGCAGATTTAACAGTTATTCAAAAGACTCCAGAAAATAGAAATCAAGGGGTT---GACCAAATAGAGCCAAAT---GGCCAAATGATGGGTTTTAACAGTACTGATCAA---------------------------------------------------------------------------------GAGAATGAAACAAAGGGGAACAGTCTTCAGAAGMAGAAAAATGTTAATCCAATAACA---TCACTGGAAAAAGAATCTGTTTTCACAACTAAAGCCAAACCTGTAAGCAGCAGT---ATAAGCAATTTGGAGCTAGCATTAAATGTCCACAAGTCAAAAGCAACTAAGAAAAATAGGCTGAGGAGAAAATCTTCCACCAAATGTGTTCTTGCACTTGAACCAGT---CAGTGGGAATCCAAGCCAACCTACT---TRTACTGAATTTCAAATTGATAGTTGTAGTAGCGGTGAAGAAACAAAGAAAAACAATTCCAATCTAACGCCAGTCAAGGACATTAGAAAGCCTCAGCTCATAGAAGACACAGACCCTGGGGCAGATGCCAAGGAGAACAATGAGCCAAATGAACAAATAAGGAAGAGAAGGGCCAGTGATGCTTTC---CCAGAAGAGAAGTTTACAAACATACCTGGTTTATTAACTAACTGTCCAAGTTCTAATAAACCTCAAGGACCTGTCAATCCTAACCCTCAGAGAAAAGAAGTGGAGAAACTTGAAACAAGCCAAATGTCGGACAGTACCAAAGACCTGAAGGAT------------------------------CTGGTGCTGGGTGGAGAA---CAAGGCTTGTCCACTGAGAGGTCTGAGGAGAGCACTAGTGTTTCATTGGTAGCTGACACTGAGTATGRTACTCAGAATAGTGTGTCATTGCTGGAAACCAAC---CCTGTCAGATATGCAAAAACAGGATCAAGTCAGTGTATGACTCAGTTTGTAGCAAGTGTGAACCTCAAGGATCTGGCT---CATGGTTCTAATGATGCTGGAAGTAGCACAGAGTGTGTCAAGCATCAGT-----------------------------------------------------------------------------------------------------------------------------------------------------------------------------------------------------------------------------------------------------------------------------------------------------------------------------------------------------------------------------------------------------------------------------------------------------------------------------------------------------------------------------------------------------------------------------------------------------------------------------------------------------------------------------------------------------------------------------------------------------------------------------------------------------------------------------------------------------------------------------------------------------------------------------------------------   [1502]
Leggadina_forresti               AGCCAGGAGAGCAGATGGGCTGAAAGTAAAGAAACATGTAATGACAGGCAGGTTCCCAGCAGTGAGGAAAAGGTAGATCCAAATGCTGGTTCCCTCTGTGATAGAAAGAAGTGGAGTCATCCGAAAAGTCTGTGCCCTGAGAATTCTGGAGCTGCCACTGCTGTTCCTTGGATAACACTAAATAGCAGCATTCAGAAAGTTAATGAGTGGTTTTCCAGAACGGGTGAAATGTTAACTTCTGACGGCGCATCTGACAGGAGGCATGAGTCAAATGCTAAAGCAGCTGTTGTGTTGGAAGTTTCAAATGAAGTGGATGGATGTTTAAGTTCT------------TCAAAGAAAATGGACTTAGTAGCTCCCAATCCCCATAATGCATTAATGTGTAAAAGTGGAAGAGACRCATCCAAACCAGTGGAGAATAATATCAATGATAAAATATTTGGCAAAACCTATCAAAGAAAGGGAAGCCGCCCTCACTTGAACCATGTGACTGAA------ATTATAGGCACATTTACTACAGAACCACAGATAACACAAGAGCAGCCCTTCACAAATAAATTAAAACGTAAAAGA---AGT---ACATGCCTTCATCCTGAGGACTTTATCAAGAAAGCAGATTTAACAGTTGTTCAAAGGACTCCTGAAAATGTAAATCAGGGAACT---GACCAAATGGAGCCAAAT---GACCAAGCAGTGAGTATTAGCAGTAACTGTCAG---------------------------------------------------------------------------------GAGAACAAAACAACAGGCAATAATCTTCAGAAAGAAAAAAACAGTCATCCAGTGGAA---TCACTGAGAAAGGAACCTGCTTTTACAGCTAGAGCCAGATCTATACGCAACAGT---ATAAGTGATTTGGAGGTGGAACTAAATGTCCACAGTTCAAAAGCACCTAAGAAAAATAGACTGAGGAGGAAG---TCTATCAGGCATGTTCTTCCACTTGAACCAGT---TAGTAGAAATCCAAGCCCACCTACT---CGTGCCAAACTTCAAATTGATAGTTGTAGTAGCAGTGAAGAAACAAAGACAAACAGTTCCAACCAAGCGCCAGCCAGGCTCACTAGAGAGCCTCAGTTCATCGAAGACACAGAACCTGCAGCTGATGCCAAGAAGGAC---GAGCCAAATGCATACATAAGGGAGAGAAGTGCCAGCGAGGCTTTC---CCAGAAGAGAAATTAATGAACAAAGCTGGCTTCTTAACTAGCTGTTCGAGTCTTAGAAAACCTCAAGGACCTGTCAATCCTAGCCCTCAGAGAAAAGGAATAGAGCAACTGAAAACATGTCAAATGCCTGATAATACCAAAGAACTCAGGGAT------------------------------CTGGTCCTGGGAGGAGAGCCCGGTGGCAAACCCACTGACCGATCTGAGGAGAGCACCAGTGTGTCCTTGGTACCCGACACTGACTATGACACTCAGAACAGTGCCTCAGTACTGGAAGCTAAC---ACTGTTAGATATGCAAAAACAGGATCAGTTCAGTGTATGACTCAGTTTATCGCGTGTGAAAACCCCAAGGAACTTGTC---TGTGGTTCTAACAATGCTGGAAGTGGCACAGAGTACTCCAAGCACCCATTGAGACACGAGTTTAACCACAGTCAGGAGACA---ATAGAAATGGAAGACAGTGAACTTGATACTCAGCATTTGCAGAATTCATTTCAAGTTTCAAAGCGTCAGTCGTTTGCTTTATCTTCAAAGCCTAGAAGTCCCCAAAAAGACTGTGCACTGGTCCRTGCTCACTCTATGCCCTCAAGGGAACCAAGTCCAAAGGTGACTTCTGAAGGTGAACAAAAAGAATATCAG---AGACAGGAAGAGTCTGAAATCAGTCATGTACAGGCAATTCCGACCACGGTGGGCTTACCTGTCCCCTATCAGGAAGGTAAGCCAGGTGTTGATACAATGTGTGCTGGAGTTTCTAGGCTTTGTCCGTCATCTCATTACAGAAGCTGTGAGAATGGTCTCAGCACCACAGGTAAACCTGGAATTTCACAAAAGTCACATTTTAAACAATCAGTTTCCCCCCTCAGGTCATCTATAAAAACTGACAATAGAAAAACTCTGACAGAGGGACAATTTGAGAAACATATATCATCAACTGAAAAGGCAATGGGAAATGAGACTGTTGTTCAAAGGACAGTACACACAATTAGCCAGAATAAC---AGAGGAAATGCTTGTCAAGAAGCCAGTTCGGGCAGCATT------------------------------------------AATGAAGTATGCTCCACTGGTAAAAGCTTCCGAGGACAACTAGGTAGAAACAGGGGGCCTAAGGTAAACACTGTGCTTCCATTAGCTAGTACGCAGCCTGGTGTCTGTAAGCAAAGTGTCCCCGAAAKTGAT---AAGTATCTGGAAATACAAAAGCTTGAGGGTGAGTCTGTC------------GGTACAGACTTCTCTCCATGTCTGTTCTCAGATGATCCTGAACAACCTATG   [2376]
Lemniscomys_barbarus             AGCCAGCAGAGCAGATGGCCTGAAAGTAAAGAAACATGTAATGACAGGCAGGTTCCCAGCACTGGGGAAAAGGTAGATCCAAATGTTGATTCCCTGTGTGGTAGAAAGAAGTGGAATCATTCGAAAAGCCTGTGCCCTGAGAATTCTGGAGCTACCACCGCTGTTTCTTGGATGATGTTAAACAGCAGCATTCAGAAAGTTAATGAGTGGCTTTCCAGAACTGGTGASATGTTAACTTCTGACAGCGCATCTGACAGGAGGCATGAGTCAAATGCTGAAGCAGCTGTTGTGTTGGAAGTTTCAAACGAAGTGGATGGATGTTTCAATTCT------------TCAAAGAAAATAGACTTAGCAGCCCCCGAACTCCATAATGCTTTAATGTATGAAAGTGGAAGAGACTTCTCCAAATCAGTAGAGAATAATATGAACGATAAAATATTTGGGAAAACCTATCAGAGAAAGGGAAGCCGCCCTCACTTAAACCATGTGACTGAA------ATTATAGGCACACTTACTACAGAACCACAGATAACACAAGAGCAGCCCTTCACAAATAAACTAAAACGTAAAAGA---AGT---ACATGCCTTCATCCTGAGGACTTTATCAAGAAAGCAGATTTAACAGTTGTTCAAAGGACTCCTGAAGATATAAATCAGGGAACT---GACCAACTGGAGTCAAAT---GGGCAAGCAATGAGTATTACCAGTAACTTTCAG---------------------------------------------------------------------------------GAAAACAAAACAACAGGTAAT---CTTCAGAAAGAGAAAAACGCTTGTTTAATAGAG---TCATTGAGAAAGGAACCTGCTTTCACAGCTAAAGCCAGATCTCAAAGCAACAGT---ATAAGTGATTTGGAGGTAGAGTTAAATATCCACAGTTCAAAAGCACCTAAGAGAAATAGGCTGAGGAAGAAGCCTTCTACCAGGTGTGCTCTTCCACTTGAACCAAT---CAGTAGAAATCCAAGCCCACCTGCT---CGTGCTGAACTTCATATAGATAGTTGTGGTAGCAGTGAAGAAACAAAGAAAAACAATTCCAACCAAACGCCAGCCAGGCGCATTAGAGCGCCTCAGCTCATCAAAGACACTGAACCTGCAGCTGATGCCAAGAAGAAC---GAGCCAAATGAACACATAAGGAAGAGAAGTGCCAGCGATGCCTTC---CCAGAAGAGAAATTAATGAACAAAGCTGGTTTATTAACTAGCTGTTCAAGTCCTAGGAAACCTCAAGGACCTGTCAATCCTAGCCCTCAGAGAAAAGGAATAGAGCAACTTGAAACATGCCAAATGCCTGATAATACCAAAGAACTCAGGGAT------------------------------CTGGTCTTGGGAGAAGAGCCCAGTGGCAAACCCACTGACCGATCTGAGGAGAGCACCAGCGTGTCCTTGGTACCTGACACTGACTCCGACACTCAGAACAGTGTCTCAGTCCTGGCAGCCGCC---ACTGTCAGATATGCAAGAGCAGGATCGGTGCGGTGTGTGACTCAGTTTGTCGCAAGTGAAAACCCTGCAGAGCTTGTC---CATGGTTCTAACAGTGCTGGAAGTGGCACAGAGTGCTTCAAGCACCCGTTGAGACAGGAGCTTAACCACA--------------------------------------------------------------------------------------------------------------------------------------------------------------------------------------------------------------------------------------------------------------------------------------------------------------------------------------------------------------------------------------------------------------------------------------------------------------------------------------------------------------------------------------------------------------------------------------------------------------------------------------------------------------------------------------------------------------------------------------------------------------------------------------------------------------------------------------------------------------------------------------------------------------------------   [1552]
Lenoxus_apicalis                 ------------------------AGTAAAGAAACATGTAATAATAGGCAAATTCCCAGCACTGAGAAAAAGGTAGATCTGAATGCTGAGTCCTTCTGTGGAAGAAAAAAATGGAATAATCAGAAAAGTCTGTGCCCTGAGAATTCTGGAGCTACCCAAGATGTTCCTTGGATAACACTAAATAGCAGCATCCAGAAAGTTAACGAGTGGTTCTCCAAAAGTGGTGAGATGTTAACTTCTGATGGCGCGTCTGACAGGAGGCTCGGGTCACCTGCTGAAGCAGCTGTC------------------AAAGAAAATGGATGCTCCAGTTCT------------TCAAAGGAGATAGACTCTGTGGCCGCTCATCCTCACAGTGCTTTAATCGATAAAAGCAAAAGAGACTGC---AAACCAGTGGAGAAAAATATCAAAGACAAAATATTTGGGAAAACATATCAGAGAAAGGGAAGCTTCCCTCACTTGAACCACGTAACTGAA------GTTATAAGCACATTTACTATAGAACCACAGATAACACAAGAGCACTCCTTCATAAATAAATTAAAACGCAAAAGGAGAACT---ACATGCCTTCATCCTGAGGATTTTATCAAGAAAGCAGATTTAACAGTTATTCAAAAGACTCCAGAAATTAGAAATCAGGAAGCT---GACCAAATAGAGCCAAAT---GGCCAAGTGATGAGTATTAACAGTACTGGTCGA---------------------------------------------------------------------------------GAGAACGAAACAAAAGGGAACAGTCTTCAGAAAGAGAAAAATGTTAATCCAATAACA---TCACTGGGAAAAGAGTCTGTTTTCACAACYGAAGCCAAACCTATAAGCAGCAGT---AGAAGCAATTTGGAGCTAGAATTAAATGTCCACAATTCAAAAGCACCTAAGAAAAATAGGCTGAGGAGAAAACCTTCCACCAAATGTGTTCGTGCACTCGACCCAGT---CAGCGGGAATCCAAGCCCGTATACT---TGTACTGAATTTCAAATTGATAGTTGTAGTAGCAGTGAAGAAACAAAG------AATTCCAATCTAACGCCAATCAAGGACATTAGAAAGCCTCAGCTCATAGAGGACACAGATCCTGGGGCAGATGCCAAGGGGAACAATGAGCCAAATGAACAAATCAGGAAGAGAAGGGCCAGTGATGCTTTC---CCAGAAGAGAAGCTTACAAACATACCTGGTTTATTATCTAACCGTCCAAGTTCTAATAGACCTCAAGGACCTGTCAATCCTAGCCCTCAGAGAAAAGAAGTAGAGAAACTTGAAACAAGCCAAATGTTGGACAGTACCAAAGGCCTGAAGGAT------------------------------CTGGTGCTGGGTGAAGAA---CAAGGTTTGTCCACTGAGAGGTCTGAGGAGAGCACTAGTGTTTCATTGGTAGCCGACACTGAGTATGATACTCAGAATAGTGTGTCATTACTGGAAGCTAAC---ACTGTCAGATATGCAAAAACAGGATCAAGTCAGTGTATGACTCAGTTTATAGCAAGTGAGAACCCCAAGGACCTGGCT---CATGGTTCTAATGATGCTGGAAGTAGCACAGAGTGTGTCAAGCATCAGTTGAGACAGGAACTCAGCCACA--------------------------------------------------------------------------------------------------------------------------------------------------------------------------------------------------------------------------------------------------------------------------------------------------------------------------------------------------------------------------------------------------------------------------------------------------------------------------------------------------------------------------------------------------------------------------------------------------------------------------------------------------------------------------------------------------------------------------------------------------------------------------------------------------------------------------------------------------------------------------------------------------------------------------   [1507]
Leopoldamys_sabanus              AGCCAGCAGAGCAGATGGGCTGGAAGTAAAGAAACATGTAATGACAGGCCGGTTCCCTGCACTGAGGGAAAGGTAGATCCAAATGTAGATTCCCTCTGTGGTAGAAAGCAACGGAATCATCCGAAAAGCCTGTGCCCTGAGAATTCTGGAGCTACCACTGACGTTCCTTGGATAACACTAAATAGCAGCATTCAGAAAGTGAATGAGTGGTTTTCCAGAACTGGTGAAATGTTAACTTCTGACACCACATCTGACAGGAGGCCTGAGTCAAATGCTGAAGCAGCTGTTGTGTCAGAAGTTTCAGGTGAAGTGGACAGATGCTTCAGTCCT------------TCAAAGAAAGTAGACTCAGTTGCCCCCAATCCTGATAGTGCTGTAATGTGTACAAGTGGAACAGACTTCTCCAAGCCAGTAGAGAATATTATCAACGATAAAATATTTGGAAAAATCTATCAGAGAAAGGGAAGCCGCCCTCACTTGAACCATGTGACTGAA------ATTATAGGCACATTTACTGCAGAACCACAGATTATACAAGAGCAGCCCTTCACAAATAAATTAAAACGTAAAAGA---AGT---GCAGGCCTTCATCCCGAGGACTTTATCAAGAAAGCAGATTTAACAGCCGTTCAAAGGATTTCTGAAAATATAGATCAGGGAACT---GACCAAATGGAGCCAAAT---GACCAAGCAATGAGTATTACCGATAATGGTCAG---------------------------------------------------------------------------------GAGAACAGAACAACGGGTAATGATCTTCAGAGAGAGAAAAACTCTCATCCAATAGAA---TCATTGAGAAAGGAACCTGCTTTCACAGCTAAAACCAAATCTATAAGCAACAGT---ATAAGTGATTTGGAGGTAGAATTAAATGTCCACAGTTCAAAAGCACCTAAGAAAAATAGGCTGAGGAGGAAGTCTTCTACGAGGTGTGTTCTTCCACTTGAACCGAT---CAGTAGAAATCCAANNCCGCCTACT---TGTGCTGAACTTCAGATCGAGAGTTGTGGTAGCAGTGAAGAAACAAAGAAAAACAATTCCAACCAAACCCCAGCCAGGCACATTAGAGAGCTTCAACTCATCGAAGACACAGAACTCGCAGCTGATGCCAAGAAGAAC---GAGCCAAATGAACACATAAGGAAGAGAAGTGCCAGTGATGCTTTC---CCAGAAGAGAAATTAATGAACAAAGCTGGTTTATTAACTAGCTGTTCAAATCCTAGAAAGCCTCAAGGACCTGTCAATCCTAGCCCTGAGAGAAAAGGAATAGAGCAACTTGAAATGTGCCAAATGCCTGATAATACCAAAGAACTCGGGGAT------------------------------TTGGTCCTGGGAGGAGAGCCCAGTGGCAAACCTACTGAACCATCTGAGGAGAGCACCAGTGTGTCCTTGGTACCTGACACAGACTACGACACCCAGAACAGTGTCTCAATACTGGAAGCTAAC---ACTGTCAGATATGCAAGAACAGGATCAGTTCAGTGTATGACTCAGTTTGTCGCAAGTGAAAACCCCAAGGAACTTGTC---CATGGTTCTAACAATGCTGGAAGTGGCACAGAGTGCTTCAAGCACCCATTGAGACACGAACTTAACCACAATCAAGAGACA---ATAGAAATGGAAGACAGTGAACTTGATACTCAGTATTTGCAGAATACATTTCAAGTTTCAAAGCGTCAGTCATTTGCTTTATTTTCAAAACCTAGAAGTCCCCAAAAGGACTGTGCTCTGGTACGTGCCCACTCTGTGCCCTCAAGGGAACCGAGTCCAAAGGTGATTTCTAAAGGTGAACAAAAAGAACATCAG---GGACAAGAAGAGTCTGAAGTCAGTCATGTACAGGCAGTTACAGTCACAGTTGGCTTACCTGTGCCCTGTCAGGAAGGTAAGCCAGGTGCTGTTACAATGTGTGCTGATGTTTCTAGGCTTTGTCCGTCATCTCATTACAGAAGCTGTGAGAATGGACTCAACACCACAGATAAATCTGGAATTTCACAAAACTCACATTTTAAACAATCAGTTTCTCCCATCAGGTCATCTATAAAAACTGACAATAGAAAAACTCAGACAGAGGGACGATTTGAGAAACATATT---------GAAAGGGGAATGGGAAATGAGACTGCTGTTCAAAGTATAATACACACAATTAGCCAAAATAAC---AGAGGAGATGCTTGTCAAGAAATCAGCTCAGGCAGTATT------------------------------------------ATT---GTATGTTCCACTGGTGAAAACTTCCGGGGGCAACTAGGTAGAAACAGAAGGCCTAAGGTAAACGCTGTGTCTCCATTAGCTAGTACGCAGCCTGGTGTCTGTAAGCAAASTGCTCCTGTAAGTGAT---AAGTGTCTTGAAATA---AAGCAGGAGGGTAAGACTGTC------------AGTGCAGACTTCTCTCCGTGTCTGTTCTCAGATCATCTTGAACAACCTATG   [2364]
Leporillus_conditor              --------------ATGGGCTGAAAGTAAAGAAACATGTGATGACAGGCAGGTTCCCAGCAGTGAGGAGAAGGTAGATCCAAGTGCTGACTCCCTCTGTGGTAGGAAGAAGTGGAATCGTCCGAGAAGTCTGTGTCCTGAGAATTCTGGAGCTACCACTGCCGTTCCTTGGATAACACTAAATAGCAGCATTCAGAAAGTTAATGAGTGGTTTTCCAGAACGGGTGAAATGTTAACTTCTGACGGCGCGTCTGGCAGGGGGCATGAGTCAAATGCTAAAGCAGCTGCTGTGTTGGAAGTTTCAGATGAAGTGGATGGATGTTTAAGTTCT------------TCAAAGAAAGTGGACTTAGTAGCTCTCAATCCCCATAATGCATTAATGTGTAAAAGTGGAAGAGACTCATCCAAACCAGTGGAGAATAATATCAATGATAAAATATTTGGGAAAACCTATCAAAGAAAGGGAAGCCGCCCTCACTCGAACCATGTGACTGAA------ATTATAGGCACATTTACTACAGAACCACAGATAACACAAGAGCAGCCCTTCACAAATAAATTAAAACGTAAAAGA---AGT---ACATGCCTTCATCCTGAGGACTTTATCAAGAAAGCAAATTTAACAGTTGTTCAAAGGACTCCTGAAAATGTAAATCAGGGAACT---GACCAAATGGAGCCAAAT---GACCAAGCAATGCGTATTAGCAGTAACTGTCAG---------------------------------------------------------------------------------GAGAACAAAACAACAGGCAATAATCTTCAGAAAGAGAAAAACGGTCATCCAGTGGAA---TCGCTGAGAAAGGAGCCTGCTTTCACAGCTAGAGCCAGATCTATACGCAACTGT---ATAAGTGATTTGGAGGTGGAACTAAATGTCCACAGTTCAAAAGCACCTAAGAAAAATAGGCTGAGGAGGAAGTCTTCTATCAGGCATGTTCTTCCACTCGAACCAGT---CAGTAGAAATCCAAGCCCACCTACT---CGTGCCGAACTTCAAATCGATAGTTGTGGTAGCAGTGAGGAAACAAAGACAAACAATTCCAACCAAGCACCAGCCAGGCACATTAGAGAGCCTCAATTCATCGAAGACACAGAACCTGCAGCTGATGCCAAGAAGGAC---GAGCCAAATGAACACATAAGGGAGAGAAGTGCCAGCGATGCTTTC---CCAGAAGAGAAATTAATGAACAAAGCTGGCTTCTTAACTAGCTGTTCGAGTCCTAGAAAACCTCAAGGACCTGTCAATCCTAGCCCTCAGAGAAAAGGAATAGAGCAACTGAAAACATGTCAAATGCCTGATAATACCAAAGAACTCAGGGAT------------------------------CTGGTCCTGGGAGGAGAGCCCAGTGGCAAACCCACTGACCGATCTGAGGAGAGCACCAGTGTGTCCTTGGTACCCGACACTGACTACGACACTCAGAACAGTGTCTCAGTACTGGAAGCTAAC---ACTGTTAGATATGCAAAAACAGGATCAGTTCAGTGTATGACTCAGTTTGTCGCATGTGAAAACCCCAAGGAACTTGTC---CGTGGTTCTAACAATGCTGGAAGTGGCACAGAGTACTCCAAGCACCCATTGAGACACGAGCTTAACCACAGTCAGGAGACA---ATAGAAATGGAAGACAGTGAACTTGATACTCAGTATTTGCAGAATTCATTTCAAGTTTCAAAGCGTCAGTCGTTTGCTTTATTTTCAAAGCCTAGAAGTCCCCAAAAAGACTGTGCACTGGTCTGTGCTCACTCTGTGCCCCCAAGGGAACCGAGTCCAAAGGTGACTTTTGAAGGTGAACAAAAAGAACATCAG---AGACAGGAAGAGTCTGAAATCAGTCATGTACAGGCAATTCCGGCCACGGTGGGCTTACCTGTCCCCTATCAGGAAGGTAGGCCAGGTGTTGATACAATGTGTGCTGGAGTTTCTAGGCTTTGTCCGTCATCTCATTACAGAAGCGGTGATAATGGTCTCAGCACCACAGGTAAACCTGGAATTTCACAAAACTTACATTCTAAACAATCAGTTTCCCCCCTCAGGTCATCTATAAAAACTGACAATAGAAAAACTCTGACAGAGGGACAATTTGAGAAACATATACCATCAACCGAAAAGGCAATGGGAAATGAGACTCTTGTTCAAAGGGCAGTACACACAATTAGCCAGACTAAC---AGAGGAGATGCTTGTCAAGAAGCCAGTTCGGGCAGCATT------------------------------------------AATGAAGTATGCGCCAGTGGTAAAAACTTCCGGGGACAACTAGGTAGAAACAGGGGGCCTAAGGTAAACACCATGCATCCATTAGCTAGTACGCAGCCTGGTGTCTGTAAGCAAAGTGTTCCCGAAAGTGAT---AAGTATCTGGAAATAAAAAAGCAGGAGGGTGAGTCTGTC------------GGTACAGACTTCTCTCCATGTCTGTTCTCAGATGATCCTGAACAACCTATG   [2365]
Leptomys_elegans                 AGCCAGCAGAGCAGATGGGCTGAAAGTAAAGAAACATGTAATGACAGGCAGGTCCCCAGCAGTAAGGAAAAGGTAGATCCAAATGCTGACTCCCTCTGTGATAGAAAGAAGTGGAATCATCCGAAAAGTCTGTGCCCTGAGGATTCTGGAGCTACCACTGCTGTGCCTTGGATGACACTAAATAGCAGCATTCAGAAAGTTAATGAGTGGTTTTCCAGAACGGGTGAGATGTTACCTTCTGACGGCGCATCTGACGGGAGGCCTGAGTCAGATGCTAAAGCAGCTGCTGTGTTGGAAGTTTCAGATGAAGTGGATGGGTGTTTAAGTTCT------------TCAGAGAAAATGGACTTAGTAGCTCCCGATCCCCATAATGCTTTAATGTGTAAAAGTGGAAGAGACTCATCCAGACCAGTGGAGAATAATATCAACGATAAAATATTTGGGAAAACCTATCAAAGAAAGGGAAGCCGCCCTCACTTGAACCATGTGACTGAA------ATTATAGGCACATTTACTACAGAACCACAGATAACACAAGAGCAGCCCTTCACAAATAAATTAAAACGTAAAAGA---AGT---ACATGCCTTCATCCTGAGGACTTTATCAAGAAAGCAGATTTAACAGTTGTTCAAAGGACTCCTGAAAATGTAAATCAGGGAACT---GACCAAATGGAGCCAAAT---GACCAAGCAATGAGTATTAGCAGTAACTGTCAG---------------------------------------------------------------------------------GAGAACAAAACAACAGGGAATAATCTTCAGAAAGAGAAAAACGGTCATCCAGTGGAA---TCGCTGAGAAAGGAACCTGCTTTCACAGCTAGAGCCAGATCTATACGCAACAGT---ATAAGTGATTTGGAGGTGGAACTAAATGTCCACCGTTCAAAAGCACCTAAGAAAAATAGACTGAGGAGGAAGTCTTCTATCAGGCATGTTCTTCCACTTGAACCAGT---CAGTAGAAATCCAAGCCCCCCTACT---CGTGCCGAACTTCAAATCGATAGTTGTGGTAGCAGTGAAGAAACAAAGACAAACAATTCCAACCAAGCGCCAGCCAGGCACATTAGACAGCCTCAATTCATCGAAGACACAGGACCTGCAGTTGATGCCAAGAAGGAC---GAGCCAAATGAACACATAAGGGAGAGAAGTGCCAGCGATGCTTTC---CCAGAAGAGAAATTAATGAACAAAGCTGGCTTCTTAACTAGCTGTTCGAGTCCTAGAAAACCTCAAGGACCTGTCAATCCTAGCCCTCAGAGAAAAGGAATAGAGCAACTGAAAACATGTCAAATGCCTGATAATACCAAAGAACTCAGGGAT------------------------------CTGGTCCTGGGAGGAGAGCCCAGTGGCAAACCCACTGACCGATCTGAGGAGAGCACCAGTGTGTCCTTGGTACCCGACACTGACTACGACACTCAGAACAGTGTCTCGGTACTGGAAGCTAAC---ACTGTTAGATATGCAAGAACAGGATCAGTTCAGTGTATGACTCAGTTTGTCGCATGTGAAAACCCCAAGGAACTTGTC---CGTGGTTCTAACAATGCTGGAAGTGGCACAGAGTACTCCAAGCACCCATTGAGACACAAGCTTAACCACAGTCAGGAGACA---ATAGAAATGGAAGACAGTGAACTTGATACTCAGTATTTGCAGAATTCATTTCAAGTTTCAAAGCGTCAGTCATTTGCTTTATTTTCAAAACCTAGAAGTCCCCAAAAAGACTGTGCACTGGTCTGTGCTCACTCTGTGCCCTCAAGGGAACCGAGTCCAAAGGTGACTTCTGAAGGTGAACAAAAAGAACGTCAG---AGACAGGAAGAGTCTGAAATCAGTCATGTACAGGCAATTCCGGCCACGGTGGGCTTAACTGTCCCCTATCAGGAAGGTAAGCCAGGTGTTGATACA------CCTGGAGTTTCTAGGCTTTGTCCGTCATCTCATTACAGAAGCGGTGAGAATGGTCTCAGCACCATAGGTAAATCTGGAATTTCACAAAACTCACATTTTAAACAATCAGTTTCCCCCCTCAGGTCATCTATAAAAACTGACAATAGAAAAACTCTGACAGAGGGACAATTTGAGAAACATATATCATCAACTGAAAAGGCAATGGGAAATGAGACTGTTGTTCAAAGGACAGTACACACAATTAGCCAGAATAAC---AGAGGAAATGCTTGTCAAGAAGCCAGTTCAGGCAGCATT------------------------------------------AATGAAGTATATTCCACTGGTAAAAACTTCTGGGTACAACTAGGTAGAAACAGGGGGCCTAAGGTAAACACCGTGCTTCCATTAGATAGTACGCAGCCTGGTGTCTGTAAGCAAAGTGTTCCCGTCAGTGAT---AGGTATCTTGAAATAAAAAAGGAGGAGGGTGAGTCTGTC------------AGTACAGACTTCTCTCCATGTCTGTTCTCAGATGACCCTGAGCAACCTATG   [2373]
Lophuromys_flavopunctatus        AGCCAGCAGAGCAGATGGGCAGAAAGTAAAGAAACATGTACTGACGGGCAGATTCCRCGCACTGAGAAAGGGGTAGATCCAAACGCAGAGCCCCTCTGTGAGAGAAAACAATGTAATAATCAGAGAAGCCTGTGGCCTGAGGATTCTGGAGCTACCCAAGATGTTCCTTGGATCACACTAAATAGCAGCATTCAGAAAGTTAATGAGTGGTTTTCCAGAGCTGGTGAAATGTTCACTTCTGACAATGCATCTGACAGGAGGCAAGCGTCAAAKGCTGAAGCAGCTGTTGAGTTA---GTTTCAGATGAAGTAGACGGATGCTTCGGTTCT------------TCAAAGAAAACAGACCTAGTGGCCTCTGATCCCCATTGTGCTTTAATGTGTAAAAGTGAACGAGATTCCTCCAAACCAGCAGAGAATAATATCAGAGATAAAATATTTGGGAAAACATATCGGAGRAAGGGAAGCCTCCCTCACATGAACCACGTGACTGAA------ATGACAGGCACATTTACCACAGAACCACAGATAACACAAGAGCAACCCTTCACAAATAAATTAAAGCGTAAAAGGAGAAGT---ACGTGCCTTTATCCTGAGGATTTTATCAAGAAAGCAGACTTAAGAGTTGTTCAAAAGACTCCTGGAAATATAAATCAGGGAACT---GACCAAACAGAGCCAAGT---GACCAAGCGATGGATATTACCAGTAATAGTCGG---------------------------------------------------------------------------------GAAAATGAAATAAAAGGCAGTAATCTTCAGAAAGAGAAAACCGCTAATCCAATAGAA---TCATTGGGGAAAGTGCCTGCTTTCCCAGCTAAGGCCAGATCTATAAGCAACAGT---ATAAGTAATTTGGAGGTAGAATTAAATGTCCACAATTCAAAAKCACCTAATGCGAATAGGCTGAGGAGGAAGGCTTCTGCCCGAGGTGTGCTTGCACTTGAGCTAGT---CACTGGGAATCCAAGCCCGCCTGCT---CATGCTGAACTTCAAATCGATAGTTGTAGTAGCGGTGAAGAAACAAAGAAAGTCAATTCCAACCAAACGCCAGTCAAGCACGTTAGAAAGCCTCAACTCACAGAAGACACAGAACCGGCAAGTGATGATGCCACGAATAACGAGCCACCTGAGCAAATACGGAAGCGAGGTGCCAGTGATGCTTTC---CCGGAAGAGAGGTTAACCAACATAGTGGGT---------------TCACATCCTAGTAACCCTCAAGGAGCTGTCATTCCCAGCCCTGAGAGGAGAGAGAGAGCGAAATGTGAAGCGAACCAAACGCCTGATAATGCCAAGGAACTCAAGGAT------------------------------CTGGTGCTGAGTGGAGAG---CAGGGTTTGCCCACTGAAAGGTCTGAGGAGAGTACCAGTGTCTCATTGGTTCCTGACACTGACTACGACACTCAGAACAGCGTCTCCGTGCTGGAAGCTAAC---CCTGTCAGTAATGCAAAGACAGGCTCAATTCTATGTATGACTCAGTTTGTAGCAAGTGAAAACCCCAAGGAACGTGGC---CTTGCTTCTAAAGATGCTGGAAGTGGCAGAGAGTGCTTCAAGCATCCATCGAGACATGAACTTAACGACGTGCCAGAGACTGAAATAGAAGAG---------------------------------------------------------------------------------------------------------------------------------------------------------------------------------------------------------------------------------------------------------------------------------------------------------------------------------------------------------------------------------------------------------------------------------------------------------------------------------------------------------------------------------------------------------------------------------------------------------------------------------------------------------------------------------------------------------------------------------------------------------------------------------------------------------------------------------------------------------------------------------------------------   [1563]
Lorentzimys_nouhuysi             -------------------------GTAAAGAAGCATGTAATGACAGGCAGGTTCCCAGCAGTGAGGAAAAGGTAGCTCCAAATACTGATTCCCTCTGTGATAGAAAGAAGTGGAATCGTCCGAAAAGTCTGTGCCCTGAGAATTCTGGAGCTACCACTGATGTTCCTTGGGTAACAGTAAATAGCAGCATTCAGAAAGTTAACGAGTGGTTTTCCAGAACCGGTGAAATGTTAACTTCTGACAGCACGTCTGATAGGAGGCACGAGTCAAATGCTAAAGCAGCTGTCATGTTGGAAGTTTCCAATGAAGTGGATGGATGTTTCAGTTCT------------TCAAAGAAAACGGACTTAGTAGCCCCCGATCCCCATAATGCTTTAATGTGTAAAAGTGGAAGAGACTCATCCAAACCAGTAGAGAATAATATCAACCATAAAATATTTGGGAAGACCTATCAAAGAAAGGGAAGCCGCCCTCACTTGAACCATGTGACTGAA------ATTATAGGCACATTTACTACAGAACCACAGATAACACAAGAGCAGCCCTTCACAAATAAATTAAAACGGAAAAGA---AGT---ACATGCCTTCACCCTGAGGACTTTATCAAGAAAGCAGATTTAACAGTTGTTCAAAAGACTCCTGAAAATGTAAATCAGGGAACT---GACCAAATGGAGCCAAAT---GACCAAGCAATAAGTATTAGCAGTAACTGTCAG---------------------------------------------------------------------------------GAGAACAAAACAACAGGCAATAATTTTCAGAAAGAGAAAACCAGTCATCCAGTGGAA---TCACTGAGAAAGGAACCTGCTTTCACAGCTAGAGCCAGATCTATAAGCAACAGT---ATAAGTGATTTGGAGGTGGAACTAAATGTCCACAGTTCCAAAGCACCTAAGAAAAATAGGTTGAGGAGGAAGTCTTCTATCAGGCATGTTCTCCCACTTGAACCAGT---CAGTAGAAATCCAAGCCCACCTACT---CGTGCCGAACTTCAAATCGATAGTTGTGGTAGCAGTGAAGAAACAAAGTCAAACAATTCCAACCAAGTGCCAGCCAGGCACATTAGAGAGCCCCAACTCATCGAAGACACAGAACCTGCAGCTGATGCCAAGAAGGAC---GAGCCAAATGAACACATGAGGGGGGGGAGTGCCAGCAATGCTTTC---CCAGAAGAGAGATTAATGAACAAAGCTGGCTCCTTAACTAGCTGTTCAAGTCCTAGAAAACCTCAAGGACCTGTCAATCCTAGCCCTTGGAGAAAAGGAATAGAGCAACTGGAAACATATCAAATGCCTGATAATACCAAAGAACTCAGGGAT------------------------------CTGGTCCTGGGAGGAGAGCCCAGTGGCAAACCCACTNNNNGATCTGAGGAGAGCACCAGTGTGTCCTTGGTACCCGACACTGACTACGACACTCAGAACAGTGGCTCAGTACTGGAAGCTAAC---ACTGTTAGATATGCAAGAACAGGATCGGTTCAGTGTATGACTCAGTTTGTGGCATGTGAAAACCCCAAGGAACTTGTC---CGTGGTTCTAACAATGCTGGAAGTGGCACAGAGTACTCCAAGCACCCACTGAGACACGAGCTTACCCACAGTCGGGAGATA---ATAGAAATGGAAGACAGTGAACTTGATACTCAGTATTTGCAGAATTCATTTCAAGTTTCAAAGCGTCAGTCGTTTGCTTTATTTTCAAAACCTAGAAGTCCCCAAAAAGACTGTGCCCTGGTCCGTGCTCACTCTGTGCCCTCTAGGGAACCGAGTCCAAAGGTA---------------------------------AGACAGGAAGAGTCTGAAATCAGTCATGTACAGGCAGTTCCGGCCACGGTGGGCTTACCTGCCCCCTGTCAGGAAGGTAAGCCTGGTGCTGGTACACCGAGTGCTGGAGTTTCTAGGCTTTGTCTGCCATCTCATTACAGAAGTGGTGAGGATGGGCTCAGCACCACACGGAAACCTGGAATTTCACAAAACTCACATTTTAAACAATCAGTTTACCCCCTCGGGTCATCTGTAAAAACTGACAATAGAAAAACTCTGACAGAGGGACAATTTGAGAAACATTTATCACCAACTGAAAAGGCAATGGGAAATGAGACTGTTGTTCAAAGGACAGTACACACAATTAGCCAGAATAAC---AGAAGAAGTGCTTGTCAAGAAGCCAGCTCAGGCAGCATT------------------------------------------AATGAAGTATGCTCCACTGGTAAAAACTTCCGGGGCCAACTAGGTAGAAGCAGAGAGCCTAAGGCAAACACCGTGCTTCCATTGGATAGTACGCAGCCTGGTGTCTGTAAGTTGAGTGTTCCCGTAAGTGAT---AAGTGTCTTGAAATAAAAAAGCAGGAGGGTGAGGCTGAGAGA---------AGTACAGACTTCTCTCCATGCCTGTTCTCAGACGATCCTGAACAACCTATG   [2327]
Macruromys_major                 AGCCAGCAGAGCAGATGGGCTGAAAGTAAAGAAACATGTAATGACAGGCAGGTTCTCAGCAGTGAGGAAAAGGTAGATCCAAATGCTGATTCCCTCTGTGATAGAAAGAAGTGGAATCATCCGAAAAGTCTGTGCCCTGAGAATTCTGGAGCTACCACTGATGTTCATTGGATAACACTAAATAGCAGTATTCAGAAAGTTAATGAGTGGTTTTCCAGAACTGGTGAAATGTTAACTTCTGACAGCGCATCTGACAGGAGGCATGAGTCAAATGCTAAAGCAGCTGTTGTGTTGGAAGTTTCAAATGAAGTGGATAGATGTTTCAGTTCT------------TCAGAGAAAATGGACTTAGTAGCCCCCGATCCCCATAATGCTTTAATGTGTAAAAGTGGAAGAGACTCATCCAAACCAGTAGACAATAATATCAACGATAAAATATTTGGGAAAACCTATCAAAGAAAGGGAAGCCGCCCTCACTTGAACCATGTGACTGAA---------ATAGGCACATTTACTACAGAACCGCAGATAACACAAGAGCAGCCCTTCACAAATAAATTAAAACGTAAAAGA---AGT---ACATGCCTTCATCCTGAGGACTTTATCAAGAAAGCAGATTTAACAGTTGTTCAAAGGACTCCTGAAAATGTAAATCAGGGAACT---GACCAAATGGAGCCAAAT---GACCAAGCAATGGGTATTAGCAGTAACTGTCAG---------------------------------------------------------------------------------GAGAACAAAACAATAGGCAATAATCTTCAGAAAGAGAAAAACGGTCATCCAGTGGAA---TCGCTGAGAAAGGAACCTGCTTTCACAGCTAGAGCCAGATCTATAAGCAACAGT---ATAAGTGATTTGGAGGTGGAACTAAATGTCCACAGTTCAAAAGCACCTAAGAAAAATAGGCTGAAGAGGAAGTCTTCTGTCAGGTGTGTTCTTCCACTTGAACCAGT---CAGTAGAAATCCAAGCCCACCTACT---CGTGCCGAACTTCAAATCGATAGTTGTGGTAGCAGCGAAGAAGCAAAGACAGACAATTCCACCCAAGTGCCAGCCAGGCACATTAGAGAGCCTCAGCTCACCGAAGACACAGAACCTGCAGCTGATGCCAAGAAGGGC---AAGCCAAATGAACGCACAAGGGAGAGAAGTGCCAGCGATGCTTTC---CCAGAAGAGAAATTAATGAACAAAGCTGGCTTCTTAACTAGCTGTTCAAGTCCTAGAAAACCTCAAGGACCTGTCAATCCTAGCCCTCAGAGAAAAGGAATAGAGCAACTGGAAACATGTCAAATGCCTGATAATACCAAAGAACTCAGGGAT------------------------------CTGGTCCTGGGAGGAGAGCCCAGTGGCAAGCACACTGACCGATCTGAGGAGAGCACCAGTGTGTCCTTGGTACCCGACACTGACTACGACACTCAAAACAGTGTCTCAGTACTGGAAGCTAAC---ACTGTTAGATATGCAAGAACAGGATCAGTTCAGTGTATGACTCAGTTTGTTGCATGTGAAAACCCTAAGGAACTTGTC---CGTGGTTCTAACAATGCTGGAAGTGGCACAGAGTACTCCAAGCACCCATTGAGACACGAGCTTAACCACAGTCAGGAGATA---ATAGAAATGGAAGACAGTGAACTTGATACTCAGTATTTGCAGAATTCATTTCAAGTTTCAAAGCGTCAGTCATTTGCTTTATTTTCAAAACCTAGAAGTCCCCAAAAAGACTGTGCACTGGTCCGTGCTCACTCTGTGCCCTCAAGGGAACCGAGTCCAAAGGTGATTTCTGAAGGTGAACAAAAAGAACGTCAG---AGACAGGAAGAGTCTGAAATCAGTCATGTA---------------------------CCTGTCCCCTGTCAGGAAGGTAAGCCAGGTGCTGATACAATGTGTGCTGGAGTTTCTAGGCTTTGTCAGTCATCTCATTACAGAAGCAGTGAGAATGGACTCAGCACCACAGGTAAACCTGGAACTTCACAAAACTCACATTTTAAACAATCGGTTTCCCCCCTCAGGTCATCTATAAAAACTGACAATAGAAAAACTCTGACAGAGGGACAATTTGAGAAACATATATCATCAACTGAAAAGGCAATGGGAAATGAGACTGTCGTTCAAAGGACAGTACACACAATTAGCCAGAGTAAC---AGAGGAAATGCTTGTCAAGAAGCCAGCTCGGGCAGCAGT------------------------------------------AATGAAGTATGTTCCACTGGTAAAAACTTCCGGGGACAACTAGGTAGAAACAGAGGGCCTAAGGTAAACCCTGTGCTTCCATTAGATAGTACGCAGCCTAGTATCTGTAAGCAAAGAGTTCCCATAAGTGAT---AAGTATCTTGAAATAAAAAAGCAGGAGGGTGAGGCTGTC------------GGTACAGACTTCTCTCCATGTCTGTTCTCAGATGATCCTGAACAACCTATG   [2349]
Malacomys_longipes               AGCCAGCAGAGCAGATGGGCTGAAAGTAAAGAAACATGTAATGACAGGCAGGTTCCCAGCACTGAGGAAAAGGTAGAGTCAAATGCTGATTCTCTCTGTGGTAGAAAGAACTGGACTCATCCGAAAAGTCTGTGCCCTGAGAATTCTGGAGCTACCACCGATGTCCCGTGGATAACACTAAATAGCAGCATTCAGAAAGTTAATGAGTGGTTTTCCAGAACTGGGGAAATGTTAACTTCTGACAGCACATCTGACAGGGGGCGTGAGTCAAATGCTGAAGCAGCTGTTGTGTTGGAAGTTTCAAATGAAGTGGATGGATGTTTCGGTTCT------------TCAAAGAACATAGACTTAGTAACCCCTGATCCCCATAATACTTTAATGTGTAAAAGTGGAAGAGACTTCTCCAAACCAGTAGAGAATAATATCAATGATAAAATATTTGGGAAAACCTATCAGAGAAAGGGAAGCCGCCCTCACTTGAACCATGTGAGTGAA------ATTATAGGTACATTTACTACAGAACCACAGATAACACAAGAGCAGCCCTTCACAAATAAATTAAAACGTAAAAGA---AGT---ACATGCCTTCAGCCTGAGGACTTTATCAAGAAAGCAGATTTTGCAGTTGTTCAAAGGACTCCTGAAAATATAAATCAGGGAACT---GACCCMATGGAGCCMAAT---GACCAAGCAGTGAGTATTACCAATAACTGTCAG---------------------------------------------------------------------------------GAGAACAAAATAACAGGTAATAATCTCCAGAAAGAGAAAAACGCTCATCCAGTAGAA---TCATTGAGAAAGGAACCTGCTTTCACAGCTACAACCAAATCTATAAGCAACAGT---ATAAGTGATTTGGAGGTAGAATTAAATGTCCACAGTTCAAAAGCACCTAAGAAAAATAGGCTGAGGAGGAAGTCTTCTACCAGGTCTATTCTTCCTCTTGAACCAAT---CAGTAGAAATCCAAGCCCACCATCT---TGTGCTGAACTTCAGATTGATAGTTGTGGTAGCAGTGAAGAAGCAAAGAAAAACAATTCCAACCAAACGCCAGCCAGGCACGTTAGAGAGCCTCAGCTCCTGRAGGACACTGAACCTGCAGCTGACGCCAAGAAGAAC---GAGCCAAGTGAGCACGTAAGGAAGAGGAGTGCCAGCGATGCTTTC---CCAGAAGAGAAACTAACGAACAAAACTGGTTTATTAACTAGCTGTTCAAGTCTTAGAAAACCTCAAGGACCTGTCCATCCTAGCCCTCGGAGAAAAGGAATAGAGCAACTTGAAATACGCCAAATGCCTGATAAAACCAAAGAACTGGGGGAT------------------------------CTGGTGCTGGGGGAAGAGTCCAGTGGCAAGCTCACTGACCGATCTGAGGAGAGCACCAGCGTGTCCTTGGTACCTGACACTGACTACGACACTCAGAACAGTGTCTCAGTCCTGGAAGCTAAC---ACTGTCAGATATGCAAGAACAGGATCCATTCAGTGTATGACTCAGTTTGTTGCAAGTGAAAACCCCAAGGAGCTTGTT---------TCTAACAATGCTAGAAGTGGCACAGAGTGCTTCAAGCACCCGTTGAGACACAAGCTTAATCACAGTCAGGAGACA---ATAGAAATGGAAGACAGTGAACTTGATACTCAGTATTTGCAGAATACATTTCAAGTTTCAAAGCGTCAGTCATTTGCTTTATTTTCAAAACCTAGAAGTCCCCAAAAGGAC------------CGTGCTCACTCTGTGCTCTCAAGGGAACCGAGTCCAAAGGTGACTTCTAAAGGTAAACAAAAAGAACATCAG---GGACAGGAAGAGTCTGAAATCAGTCATGTACAGGCAGTTACAGCCACAGTGGGCTTCCCTGTGTCCTGTCAGGAACGTAAGCCAGGTGCTGATACAATGTGTGCTAGAGTTTCTAGACTTTGTCCGTCATCTCATTACAGAAGCAGTGAA------------------------TCTGGAATTTCACAAAACTCACATTTTAAACAATCAGTTTCTCCCATCAGGTCATCTATAAAAACTAACAATAGAAAACCTCCGACAGAGGGACAATTTGAGAAAAATATATCATCAACTGAAAAGGCAATGGGAAATAAGACTGTTGTTCAAAGTACAGTACACACAATTAGCCAGAATAAC---AGAGGAAATGCTTGTCAAGAAGCCAGCTCAGGCAGTATT------------------------------------------AATGAAGTATGTTCCACTGATGAAAACTTCCGGGGACAACTAGGTAAAAATGGAGGGCCTAARGTAAACAGCATGCTTCCGTTAGATAATGTGCAGCCTGGCGTCGGTAAGCAGAGTGCTCCTGTAAGTGAT---AAGTGTCTTGAAATAAAAGAGCAGGAGGATAAGGCTGTC------------RGTGCGAACTTCTCTCCATGTCTGTTCTCAGGTTATCTTGAACAACTTATG   [2337]
Malacothrix_typica               ------CAGAACAGATGGGCTGAAAGTAAAGGAACATGTAATGATGGGCAGATTCCCAGCACGGAGAAAAAGGTAGATCCGAATGCTGATTCTTTCTGTGGAAGAAAAACCAGGAGTAATCAGAAAATTCTGTGCTCTGAGAATTCTAGAGCTACCCAAGACGTTCCTTGGATAACACTAAAAAGCAGCATTCGCAAAGTTAATGAGTGGTTTTCCAGAACTGGTGAAATGTTAACTTCTGACAGTGCATCTGACGAGAGGCATGTGTCAAATGCCGGAGCAGCTACTGTGTTAGAAGTTTCAAATGAAGGAGATGGATATTCCCCTTCT------------TTAAGGAAA---------GCAGAATCGGATCCCCATAAAGCTGTAATGTGTCAAAGTGAAAGAGACTTCTCTAAACCAGTAGAGAATAATATAAAT---AAAATATTTGGGAAAACATATCAGAGAAAGGGAAGCTTCCCTCGCCTGAACTACATCACTGAA------ATTGTAGACAGCTTTAGTACAGAACCACAGATCGCACAAGTGCCCCCCTTCCCAAATAAATTAAAGCGTAAAAGGAGAGCT---ACATGCCTTCAACCTGAGGATTTTATCAAGAAA---GATTTAATAGTTGTTCAAAAAACT---GAAAATATAAATCAGGAAACC---GGCCAAGTGGAGCCAAAT---GGCCAAGCTATGGGTATTACCAGTAATGGTCAG---------------------------------------------------------------------------------GAGAGTGAAACAGAAGGTAATAATCTTCAGAAAGAGAAAAGCACTAATCCAATAGAC---TCATTGGGGAAAGAGTCTGCTATTGCAACTAAAGCTAAACCTATAAACAGTAGT---AGAAGCAATTTGGAGCAAGAACTGAATGTCCAAAACGCAAAAGCATCTAAGAAAAACCGGCTGAGGAAGAAGTCTTCTGCTAGATGTGTTCTTGCACTTGAGCCAGT---TAGTAGGAATCCAAGCCCACCTTCT---CACTCTGAGCTGCAAATCGATAGTTGTAGCAGTGGTGAAGAAACAAAGAAAAGCCACCCCAGCCCTACACCAGCCAGGCACATCAGAAAACCTCATCTCCTAGAAGACACGGAAGCTGTGGCTGGTGCCAAGAAGAATAATGAGCCAAATGAACAAATAAGGAAGAGAAGTGCCAGCAGTGCCTTC---CCAGAAGAGAAATTAACAACCATGCCTGCTTTATTAACTAACTGTTCAAGTTCTAGTAAACCTCAGGGACATGTCACTCCTAGCCCTCAGAGAAAAGAAATGGAGAAACTTGAAACAAGCCAGGTGCCCGGTAGTCCCAAAGACCTCACAGAT------------------------------CTGGTGCTGGATGAAGAG---CAGGGTTTGCCCACTGAAAGATCTGAGGAAAGTACCAGTGTTTCTTTGGTACCTGACACCGATTATGACACTCAGAACAGTGTCTCATTACTGAAAGCTAAC---ACTGTCATATATAAAACAACATCATCAATTCAGTGTATGACTCAGTTTGTAGCAAGTGAAAACCCCAAGGAACTTGTC---CCGACTTCTAAAGATGCTGAAAGTGGCAAAGAGTGCTTGAAG------ACAAGACAAGAACTTAATCACATTCAGGAGACA---ATAGAAATGAA-------------------------------------------------------------------------------------------------------------------------------------------------------------------------------------------------------------------------------------------------------------------------------------------------------------------------------------------------------------------------------------------------------------------------------------------------------------------------------------------------------------------------------------------------------------------------------------------------------------------------------------------------------------------------------------------------------------------------------------------------------------------------------------------------------------------------------------------------------------------------------------------------   [1550]
Mallomys_rothschildi             --------------------------------------------------------------------------------------------------------------------------------------------------------------------------------------------------------------------------------------------------------------------------------------------------------------------------------------------------------------------------------------------------------------------------------------------------------------------------------------------------------------------------------------------------------------------------------------------------------------------ATGCCTTCATCCTGAGGACTTTATCAAGAAAGCAGATTTAACAGTTGTTCAAAGGACTCCTGAAAATGTAAATCAGGGAACT---GACCAAACGGAGCCAAAT---GACCAAGCAATGAGTATTAGCAGTAACTGTCAG---------------------------------------------------------------------------------GAGAACAAAACAACAGGCAATTCTCTTCAGAAAGAGAAAAATGGTCATCCAGTGGAA---TCGCTGAGAAAGGAACCTGCTTTCACAGCTAGAGCCAGATCTATAAGCAACAGT---ATAAGTGATTTGGAGGTGGAACTAAATGTCCATAGTTCAAAAGCACCTAAGAAAAATAGGCTGAGGAGGAAGTCTTCTATCAGGCCTGTTCTTCCACTTGAACCAGT---CAGTAAAAATCCAAGCCCACCTACT---TGTGCCGAACTTCAAATCGATAGTTGTGGTAGCAGTGAAGAAACAAAGACAAACAATTCCAACCAAGCGCCAGCCAGGCACATTAGAGAGCCTCAACTCATCAAAGACACAGAACCTGCAGCTGATGCCAAGAAGGAC---GAGCCAAATGAACACATAAGGGAGAGAAGTGCCAGGGATGCTCTC---CCAGAAGAGAAATTAATGAACAAAGCTGGCTTCTTAACTAGCTGTTCAAGTCCTAGAAAACCTCAAGGACCTGTCAATCCTAGCCCTCAGAGAAAAGGAATAGAGCAACTGGAAACATGTCAAATGCCTGATAATACCACAGAACTCAGGGAT------------------------------CTGGTCCTGGGAGGAGAGCCCAGTGGCAAACCCACTGACCGATCTGAGGAGAGCACCAGTGTGTCCTTGGTACCCGACACTGACTACGACACTCAGAACAGTGTCTCAGTACTGGAAGCTAAC---ACTGTTAGATATGCAAGAACAGGATCGGTTCAGTGTATGACTCAGTTTGTCGCATGTGAAAACCCCAAGGAACTTGTC---CGTGGTTCTAACAATGCTGGAAGTGGCACAGAGTACTCCAAGCGCCCATTGAGACACGAGC-----------------------------------------------------------------------------------------------------------------------------------------------------------------------------------------------------------------------------------------------------------------------------------------------------------------------------------------------------------------------------------------------------------------------------------------------------------------------------------------------------------------------------------------------------------------------------------------------------------------------------------------------------------------------------------------------------------------------------------------------------------------------------------------------------------------------------------------------------------------------------------------------------------------------------------   [974]
Mammelomys_lanosus               ------------------------------------------------------------------------------------------------------------------------------------------------------------------------------------------------------------------------------------------------------------------------------------------------------------------------------------------------------------------------------------------------------------------------------------------------------------------------------------------------------------------------------------------------------------------------------------------------------------AGT---ACATGCCTTCATCCTGAGGACTTTATCAAGAAAGCAGATTTAACAGTTGTTCAAAGGACTCCTGAAAATGTAAATCGGGGAACT---GACCAAATGGAGCCAAAT---GACCAAGCAATGAATATTAGCAGTAACTGTCAG---------------------------------------------------------------------------------GAGAACAAAACAACAGGCAATAATCTTCAGAAAGAGAAAAATGGTCATCCAGTGGAA---TCGCTGAGAAAGGAGCCTGCTTTCCCAGCTAGAGCCAGATCTATAAGCAACAGT---ATAAGTGATTTGGAAGTGGAACTAAATGTCCATAGTTCAAAAGCACCTAAGAAAAATAGGCTGAGGAGGAAGTCTTCTATCAGGCATGTTCTTCCACTTGAACCAAT---CAGTAGAAATCCAAGCCCACCTACT---CGTGCCGAACTTCAAATCGATAGTTGTGGTAGCAGTGAAGAAACAAAGACAAACAATTCTAACCAAGCGCCAGCCAGGCACATTAGAGAGCCTCAACTCATCGAAGACACAGAACCTGCAGCTGATGCCAAGAAGGAC---GAGCCAAATGAACACATAAAGGAGAGAAGTGCCAGCGATGCTTTC---CCAGAAGAGAAATTAATGAACAAAGCTGGCTTCTTAACTAGCTGTTCAAGTCCTAGAAAACCTCAAGGACCTGTCAATCCTAGCCCTCAGAGAAAAGGAATAGAGCAACTAGAAACATGTCAAATGCCTGATAATACCAAAGAACTCAGGGAT------------------------------CTGGTCCTGGGAGGAGAGCCCAGTGGCAAACCCACTGACCGATCTGAGGAGAGCACCAGTGTGTCCTTGGTGCCCGACACTGACTACGACACTCAGAACAGTGCCTCAGTACCAGAAGCTAAC---ACTGTTAGATATCCAAGAACAGGATCGGTTCAGTGTATGACTCAGTTTGTCGCATGTGAAAACCCCAAGGAACTTGTC---CGTGGTTCTGACAATGCTGGAAGTGACACAGAGTACTCCAAGCGCCCATTGAGACACAAGCTTAACCAAGGTCAGGAGACA---ATAGAAATGGAAGACAGTGAACTTGATACTCAGTATTTGCAGAATTCATTTCAAGTTTCAAAGCGTCAGTCATTTGCTTTATTTTCAAAACCTAGAAGTCCCCAAAAAGACTGTGCACTGGTCCGTGCTCACTCTGTGCCCTCAAGGGAACCGAGTCCAAAAGTGACTTCTGAAGGTGAACAAAAAGAACGTCAG---AGACAGGAAGAGTCTGAAATCAGTCATGTACAGGCAGTTCCGGCCATGGTGGGCTTCCCTGTGCCCTGTCAGGAAGGTAAGCCAGGTGCTGATACAGTGTGTGCTGGAGTTTCTAGGCTTTGTCAGTCATCTCATTACAGAAGTGGTGAGAATGGACTCAGCACCACAGGTAAACCTGGAATTTCACAAAATTCACATTTTAAACAATCAGTTTCCCCCCTCAGGTCATCTATAAAAACTGACAATAGAAAAACTCTGACAGAGGGACAATTTGAGAAACATATATCATCAACTGAAAAGGCAATGGGAAATGAGACTGTTGTTCAAAGGACAGAACACACAATTAGCCAGAATAAC---AGAGGAAATGCTTGTCAAAAAGCCAGCTCGGGCAGCATT------------------------------------------AAGGAAGTATGTTCCACTGGTAAAATCTTCCGGGGACAACTAGATAGAAACAGAGGGCCTACAGTGARCACCGTGCTTCCATTAGACTGTACGCAACCTGGTGTCTGTAAGGAAAGTGTTCCCGTAAGTGAG---AAGTATCTTGAAATAAAAGAGCAGGAGGGTGAGGCTGTC------------AGTACAGACTTCTCTCCATGTCTGTTCTCAGATGATCCTGAACAACCTATG   [1812]
Mastacomys_fuscus                --------------ATGGGCTGAAAGTAAAGAAACATGTAATGACAGGCAGGTTCCCAGCAGTGAGGAAAAGGTAGATCCAAATGCTGATTCCCTCTGTGATAGAAAGAAGTGGAATCACCCGAAAAGTCTGTGCCCTGAGAATTCTGGAGCTACCACTGCTGTTCCTTGGATAACACTAAATAGCAGCATTCAGAAAGTTAATGAGTGGTTTTCCAGAACGGGTGAAATGTTAACTTCTGACAGCGCATCTGACAGGAGGCATGAGTCAAATGCTAAAGCAGCTGTTGTGTTGGAAGTTTCAAATGAAGTGGATGGATGTTTAAGTTCT------------TCAAAGAAAATGGACTTAGTAGCTCCCAATCCCCATAATGCATTAATGTGTAAAAGTAAAAGAGACTCATCCAAACCAGTGGAGAATAATATCAATGATAAAATATTTGGGAAAACCTATCAAAGGAAGGGAAGCCGCCCTCACTTGAACCATGTGACTGAA------ATTATAGGCACATTTACTACAGAACCACAGATAACACAAGAGCAGCCCTTCACAAATAAATTAAAACGTAAAAGA---AGT---ACATGCCTTCATCCTGAGGATTTTATCAAGAAAGCAGATTTAACAGTTGTTCAAAGGACTCCTGAAAATGTAAATCAGGGAACT---GACCAAATGGAGCCAAAT---GACCAAGCAATGAGTATGAACAGTAACTGTCAG---------------------------------------------------------------------------------GAGAACAAAACAACAGGCGATAATCTTCAGAAAGAAAAAAAYGGTCATCCAGTGGGA---TCGCTGAGAACGGGACCTGCCTTTACAGCTAGAGCCACATCTATACGCAACAGT---ATAAGTGATCTGGAGGTGGAACTAAATGTCCACAGTTCAAAAGCACCTAAGAAAAGTAGACTGAGGAGGAAGTCTTCTATCAGGCATGTTCTTCCACTTGAACCAGT---CAGTAGAAATCCAAGCCCACCTACT---CATGCCGAACTTCAAATYGATAGTTGTGGTAGCAGTGAAGAAACAAAGACAAACAATTCCAACCAAGCGCCAGCCAGGCACATTAGAGAGCCTCAATTCATCGAAGACACAGAACCTGCAGCTGATGCCAAGAAGGAT---GAGCCAAATGAACACATAAGGGAGAGAAGTGCCAGCGATGCTTTC---CCAGAAGAGAAATTAATSAACAAAGCTGGCTTCTTAACTAGCTGTTCGAGTCCTAGAAAACCTCAAGGACCTGTCAGTCCTAGCCCTCAGAGAAAAGGAATAGAGCAACTGAAAACATGTCAAATGCCTGATAATACCAAAGAACTCAGGGAT------------------------------CTGGTCCTGGGAGGAGAGCCCAGTGGCAAACCCACTGACCGATCTGAGGAGAGCACCAGTGTGTCCTTGGTGCCCGACACTGACTACGACACTCAGAACAGTGTCTCAGTACTGGAAGCTAGC---ACTGTTAGATATGCAAAAACAGGATCAGTTCAGTGTATGACTCAGTTTGTCGCATGTGAAAACCCCAAGGAACTTGTC---CATGGTTCTAACAATGCTGGAAGTGGCACAGAGTTCTCCAAGCACCCATTGAGACACGAGCTTAACCACAGTCAGGAGGCA---ATAGAAATGGAAGACAGTGAACTTGATACTCAGTATTTGCAGAATTCATTTCAAGTTTCAAAGCGTCAGTCGTTTGCTTTATTTTCAAAGCCTAGAAGTTTCCAAAAAGACTGTGCACTGGTCTGTGCTCACTCTATGCCCTCAAGGGAACCAAGTCCAAAGGTGACTTCTGAAGGTGAACAAAAAGAATATCAG---AGACAGGAAGAGTCTGAAATCTGTCATGTACAGGCAATTCYGGCCACGGTGGGCTTACCTGTCCCCTATCAGGAAGGT---------GTTGATACAATATGTGCTGGAGTTTCTAGGCTTTGTCCRTCATCTCATTACAGAAGCGGTGAGAATGGTCTCAGCACCACAGRTAAACCTAGAATTTCACAAAAGTCACATTTTAAACAATCAGTTTCCCCCCTCAGGTCATCTATAAAAAATGACAATAGAAAAACTCTGACAGAGGGACAATTTGAGAAACATATATCATCAACTGAAAAGGCAATGGGAAATGAGACTGTTGTTCAAAGGACAGTACACACAATTAGCCAGAACAAC---AGAGGAAATGCTTGTCAAGAAGCCAGTTCGGGCAGCATT------------------------------------------AATGAAGTATGCTCCACTGGTAAAAGCTTCCGGGGACAACTAGGTAGAAACAGGGGGCCTAAGGTAAACACCGTGCTTCCATTAGCTAGTGAGCAGCCTGGTGTCTGTAAGCAAAGTGTTCCCGAAAGTGAT---AAGTATCTGGAAATAAAAAAGCAGGAGGGTGAGTCTGTC------------GGTACAGACTTCTCTCCATGTCTGTTCTCAGATGATTCTGAACAACCTATG   [2356]
Mastomys_erythroleucus           --------------ATGGGCTGAAAGTAAAGAAACGTGTAATGAGAGGCAGGTTCCCAGCACTGGGGAAAAGGTAGATGCAAACGCTGATTCCCTCTGTGGGGGAAAGAAGTGGGCTCATCCGAAAAGTCTGTGCCCTGAGAATTCTGGAGCTACCACCGATGTTCCTTGGATAACACTAAATAGCAGCATTAAGAAAGTTAATGAGTGGTTTTCCAGAACTGGTGAAATGTTAACTTCTGACGGCGCGTCTGACAGG---GATGAGTCAAATGCTGAAGCAGCTGTTGTGTTGGAAGTTTCAAATGAAGTAGATGAATGTTTCAGTTCT------------TCCAAGAAAATAGACTTAGCAGCCCCTGATTCCCTTAATGCTTTAATGTGTAAAAGTGGAAGAGACTTATCCAAACCAGTAGAGAATAGTACTAACGATAAAATATTTGGGAAAACCTATCAGAGAAAGGGAAGCCGCCCTCCCTTGAACCATGTGACTGAA------ATTATAGGGATGTTTACTAAAGAACCACAGATAACACAAGAGCAGCCCTTCACAAATAAATTAAAACGAAAAAGA---AGT---ACATGCCTTCAACCTGAGGACTTCATCAAGAAAGCAGATTTAGCAGTTGTTCAAAGGACTCCTGAAAATATGAATCAGGGAACT---AACCAAATGGAGCCAAAT---GACCAAGCAATGAGTATTACCAGTGACTATCAG---------------------------------------------------------------------------------GAGAACAAAATAACAGGTAATAATCTCCAGAAAGAGAAAAACGCTTATCCAATAGAA---TCATTGAAAAAGGAACCTGCTTTCACAGCTAAAGCCAAATCTATAAGCAACAGT---ATAAGTGATTTGGAGGTAGAGTTAAATGTCCACAGTTCAAAAGCACCTAAGAAAAATAGGCTGAAGCGGAAGTCTTCTACCAGGTGTGTTCTTCCACTTGAACCAAT---CAGTAGAAATCCAAGTTTACCTACT---TGTGCTGAACTTCAAATCGATAGTTGTGGTAGCAGTGAAGAA---AAGAAAAACAATTCCAACCAAACGCCGGCCAGGCACATTAGAGAGCCTCAGCTCATCAAAGACACTGAACCTGCAGCTGATGCCAAGAAGTAC---GAGCCAAATGAACACAAAAAGAAGAGAAGTGCCAGCGATGCTCTC---CCAGAAGAGAAATTAATGAACAAAGCTGGTTTATTAACTAGCTGTTCAAGTCCTAGAAAACCTCAAGGGCCTGTCAATCCTAGCCCTCAGAGAAAAGGAATAGAGCAACTTGAAACATGCCAAGTGCCTGATAATACCAAAGAACTCGGGGAC------------------------------CTGGTCCTGGGGGGGGAGCCCAGTGGCAAACCTACCGAGCAATCTGAGGAGAGCACTAGTGTGTCCTTGGTACCTGACACTGACTACGACACTCAGAACAGTGTCTCAGTCCTGGAAGCTAGC---ACTGTCAGATACACAAGAACAGAGTCCGCTCAGTGTATGACTCAGTTTGTTGCAAGTGTAAACCCCAAGGAACTTGTC---CATGGTTCTAACAATGCTGGAAGTGGCACAGAGTGCTTCAAGCACCCGTTGAGACACGAGCTTAACCATAGTCAGGAGACA---ACAGAAATGGAAGACAGTGAACTTGATACTCAGTATTTGCAGAATACATTTCAAGTTTCAAAGCGTCAGTCATTTGCTTTATTTTCAAAACCTAGAAGTCCCCAAAAGGAC------------TGTGCTCACTCTGTGCCCTCAAGGGAACCGAGTCCAAAGTTGACTTCTAAAGGTACAGAAAAAGAACATCAG---GAACAAGAAGAGTCTGAAATCAGTCATGTACAGGTAGTTACGGCCACGGTGGGCTTACCTGTGCCCTGTCAGGAAGGTAAGCCAGATGCTGATATACCGTGTGCTGGAGTTTCTGGGCTTTGTCCATCATCTCATTACAGAAGCAGTGAGAATGGACTCAGCACCACAGGTAAAGCTGGAATTTCACAAAACTCACATTTTAAACAATCAGTTTCTCCCATCAGGTCATCTATAAAAACTGACAATAGGAAACCTCTGACAGAGGAACGATTTGAGAAACATACATCATCAACTGAAAAGGCAATGGGAAATGAGACTATTGTTCAAAGTACAGTACACACAATTAGCCAGAATAAC---AGAAGCAATGCTTGTCGAGAAGCCAGCTTGGACAGTATT------------------------------------------GATGAAGTATGTTCCACTGGTGAATACTTCCGGGGACAACTAGGTAGAAACAGAGGGCCCAAGGTAAACACTGTGCTTCCATTTGATAGTACACAGCCTGGTGTCTGTAAGCAAAGTGTTTCTGCAAGTGAT---AAGTATCTTGAGATAAAAAAGCAGGAGGGTGAGACTGTT------------GGTGCAGACTTCTCTCCGTGTCTGTTCTCAGATCACCTTGAACAACCTATG   [2347]
Mastomys_hildebrandti            AGCCAGCAGAGCAGATGGGCTGAAAGTAAAGAAACGTGTAATGAGAGGCGGGTTCCCAGCACTGGGGAAAAGGTAGATGCAAACGCTGATTCCCTCTGTGGGGGAAAGAAGTGGGCTCATCCGAAAAGTCTGTGCCCTGAGAATTCTGGAGCTACCACCGATGTTCCTTGGATAACACTAAATAGCAGCATTAAGAAAGTTAATGAGTGGTTTTCCAGAACTGGTGAAATGTTAACTTCTGACGGCGCGTCTGACAGG---GATGAGTCAAATGCTGAAGCAGCTGTTGTGTTGGAAGTTTCAAATGAAGTAGATGAATGTTTCAGTTCT------------TCCAAGAAAATAGACTTAGCAGCCCCTGATTCCCTTAATGCTTTAATGTGTAAAAGTGGAAGAGACTTATCCAAACCAGTAGAGAATAGTACTAACGATAAAATATTTGGGAAAACCTATCAGAGAAAGGGAAGCCGCCCTCCCTTGAACCATGTGACTGAA------ATTATAGGGATGTTTACTAAAGAACCACAGATAACACAAGAGCAGCCCTTCACAAATAAATTAAAACGAAAAAGA---AGT---ACATGCCTTCAACCTGAGGACTTCATCAAGAAAGCAGACTTAGCAGTTGTTCAAAGGACTCCTGAAAATATGAATCAGGGAACT---AACCAAATGGAGACAAAT---GACCAAGCAATGAGTATTACCAGTGACTATCAG---------------------------------------------------------------------------------GAGAACAAAATAACAGGTAATAATCTCCAGAAAGAGAAAAACGCTTATCCAATAGAA---TCATTGAAAAAGGAACCTGCTTTCACAGCTAAAGTCAAATCTATAAGCAACAGT---ATAAGTGATTTGGAGGTAGAGTTAAATGTCCACAGTTCAAAAGCACCTAAGAAAAATAGGCTGAAGCGGAAGTCTTCTACCAGGTGTGTTCTTCCACTTGAACCAAT---CAGTAGAAATCCAAGTTTACCTACT---TGTGYTGAACTTCAAATCGATAGTTGTGGTAGCAGTGAAGAA---AAGAAAAMCAATTCCAACCAAACGCCGGCCAGGCACATTAGAGAGCCTCAGCTCATCAAAGACACTGAACCTGCAGCTGATGCCAAGAAGTAC---GAGCCAAATGAACAAATAAAGAAGAGAAGTGCCAGCGATGCTCTC---CCAGAAGAGAAATTAATGAACAAAGCTGGTTTATTAACTAGCTGTTCAAGTCCTAGAAAACCTCAAGGACCTGTCAATCCTAGCCCTCAGAGAAAAGGAATAGAGCAACTTGAAACATGCCAAGTGCCTGATAATACCAAAGAACTCGGGGAC------------------------------CTGGTCCTGGGGGGGGAGCCCAGTGGCAAACCTACCGAGCAATCTGAGGAGAGCACTAGTGTGTCCTTGGTACCTGACACTGACTACGACACTCAGAACAGTGTCTCAGTCCTGGAAGCTAGC---ACTGTCGGATACACAAGAACAGAGTCCGCTCAGTGTATGACTCAGTTTGTTGCAAGTGTAAACCCCAAGGAACTTGTC---CATGGTTCTAACAATGCTGGAAGTGGCACAGAGTGCTTCAAGCACCCGTTGAGACACGAGCTTAACCATAGTCAGGAGACA---ACAGAAATGGAAGACAGTGAACTTGATACTCAGTATTTGCAGAATACATTTCAAGTTTCAAAGCGTCAGTCATTTGCTTTATTTTCAAAACCTAGAAGTCCCCAAAAGGAC------------TGTGCTCACTCTGTGCCCTCAAGGGAACCGAGTCCAAAGTTGACTTCTAAAGGTACAGAAAAAGAACATCAG---GAACAAGAAGAGTCTGAAATCAGTCATGTACAGGTAGTTACGGCCACGGTGGGCTTACCTGTGCCCTGTCAGGAAGGTAAGCCAGATGCTGATATACCGTGTGCTGGAGTTTCTGGGCTTTGTCCATCATCTCATTACAGAAGCAGTGAGAATGGACTCAGCACCACAGGTAAAGCTGGAATTTCACAAAACTCACATTTTAAACAATCAGTTTCTCCCATCAGGTCATCTATAAAAACTGACAATAGGAAGCCTCTGACAGAGGAACGATTTGAGAAACATACATCATCAACTGAAAAGGCAATGGGAAATGAGACTATTGTTCAAAGTACAGTACACACAATTAGCCAGAATAAC---AGAAGCAATGCTTGTCGAGAAGCCAGCTTGGACAGTATT------------------------------------------GATGAAGTATGTTCCACTGGTGAATACTTCCGGGGACAACTAGGTAGAAACAGAGGGCCCAAGGTAAACACTATGCTTCCATTTGATAGTATACAGCCTGGTGTCTGTAAGCAAAGTGTTTCTGCAAGTGAT---AAGTATCTTGAGATAAAAAAGCAGGAGGGTGAGACTGTT------------GGTGCAGACTTCTCTCCATGTCTGTTCTCAGATCACCTTGAACAACCTATG   [2361]
Maxomys_bartelsii                AGCCAGCAGAGCAGATGGGCTGAAAGTAAAGAAACGTGTAATGACAGGCAGGTCCCTCGCACTGAGGAAAAGGTAGATCCAAACGCTGATTCCCTCTGTGATAGAAAGCAGTGGAATCATCCAAAAGGCCTGTGCCCTGAGAATTCTGGAGCTACCACCGACGTTCCTTGGATAACACTAAATAGCAGCATTCAGAAAGTTAATGAGTGGTTTTCCAGAACTGGTGAAATGTTAACTTCTGACAGTGCATCTGACAGGAGGCATGAGTCAAATGCTGAAGCAGCTGTTGTGTTAGAAGTTTCGAGTGAAGTGGATGGATGTTTCAGTTCT------------TCAAAGAAAATAGACTTAGTAGCCCCCAATCCTCATAATGCTGTAATGTGTAAAAGTGGAAGAGACTTCTCCAAACCAATAGAGAACAATATCAATGATAAAGTATTTGGGAAAACCTATCAGAGAAAGGGAAGCCACCCTCACTTGAACCACATGACTGAA------ATTATAGGCACATTTACTGCAGAACCACAGATTACAGCAGAGCAGCCCTTCACAAATAAATTGAAACGTAAAAGA---AGT---ACATGCCTTCAGCCTGAGGACTTTATCAAGAAAGCAGATTTAACAGTTGGTCAAAGGATTTCTGAAAATATAAATCAGGGAACT---GACCAAATGGAGCCAAAT---GACCAAGCAATGAGTATTACCAGTAACGGTCAG---------------------------------------------------------------------------------GAGAGCAGCACAACAGGAAATAATCTTCAGAGAGAGAAAAACGCTCATCCAATAGAA---TCATTGAGAAAGGAACCTGCTGTCACAGCTAAAGCCAAATCTATAAGTAACAGT---ATAAGTGATTTGGAGGTAGAATTAAATGTCCACAGTTCAAAAGCACCTAAGAAAAATAGACTGAGGAGGAAGTCTTCTACCAGGTGTGTTCTTCCTCTTGAACCAAT---CAGTAAAAATCCAAGCCCACCTGCT---CGTGCTGAACTTCAGATAGAGAGTTGTGGTAGCAGTGAAGAAACAAAGAAAAACAATTCCAACCAAATGCCAGCCAGGCACATTAGAGAGCTTCAACTCATGGAAGACACAGAACCCGCAGCTGATGCCAAGAAGAAC---GAGCCAAATGAACACATAAGGAAGAGAAGTGCCAGTGATGCTTTC---CCAGAAGAGAAATTAATGAACAAAGCTGCTTTATTAACTAGCTGTTCAAGTCCTAGAAAGCCTCAAGGACCTGTCAATCCTAGCCCCGAGAGAAAAGGGATAGAGCAACTTAAAATGTGCCAAATGCCTGATAATACCAAAGAACTCAGGGAT------------------------------TTGGTCCTGGGAGAAGAGCCCAGTGGCAAACTTACTGAACAATCTGAGGAGAGCACCAGTGTGTCATTGGTACCTGACACAGACTATGACACCCAGAACAGTGTATCTGTACTGGAAGCGAAC---ACTGTCAGATATGCAAGGACAGGATCAGTTCAGTGTATGACTCAGTTTGTCGCAAGTGAAAACCCCAAGGAACTTGTC---CATGGTTCTAACAATGCTGGAAATGGCACAGAGTGCTTCAAGCACCCATTGAAACATGAACTTAACCACAGTCCAGAGACA---ATAGAAATGGAAGACAGTGAACTTGATACTCAGTACTTGCAGAATACATTTCAAGTTTCAAAGCGTCAGTCATTTGCTTTATTTTCAAAACCTAGAAGTCCCCAGAAGGATTGTGCTCTGGTCCATGCCCACTCTGTGCCCTCAAGGGAACCAAGTCCAAAGGTGACTTATAAAGGTGAACAAAAAGAACATCAG---GGACAAGGAGAGTCTGAAATCAGTCACGTACAGGCAGTTACAGTCACAGTGGGCTTACCTGTGCCCTGTCAGGAAGGTAAGCCAGGTGCTGATACAATGTGTGCTGACGTTTCTAGGCTTTGTCTATCATCTCAC---AGAAGCTGTGAGAATGGACTCAGCACCACAGATAAACCTGGAATTTCACAAA-CTCACATTTTAAACAATCAGTTTCTCCC---------------------------------------------------------------------------GATAAGGCAATGGGAAATGAGACTGCTGTTCAAAGTACAATACACACAATTAGCCAAAATAAC---AGAGGAAATGCTTGTCAAGAAGCCAGCTCAGGCAATATT------------------------------------------ATTGAAGTATGTTCCACTGGTAAAAACTTCCAGGCAGAACTAGGTAGAAACAGAGGGCCTAAGGTAAACACTGTGCTTCCATTAGATAGTGCGCAGCCTGGTGTCTGTAAGCAAAGTGCTCCTGTAAGTGAT---AAGTACCTTGAAATA---AAGCAGGAGGGTAAGGCTGTC------------AGTGCAGACTTCTCTCCATGTCTGTTCTCAGATCATCTTGAACAACCTGTG   [2297]
Maxomys_surifer                  --------------------------------------------------------------------------------------------------------------------------------------------------------------------------------------------------------------------------------------------------------------------------------------------------------------------------------------------------------------------------------------------------------------------------------------------------------------------------------------------------------------------------------------------------------------------------------------------------------------------ATGCCTTCAGCCTGAGGACTTTATCAAGAAAGCAGATTTAACAGTTGGTCAAAATATTTCTGAAAATATAAATCAGGGAACT---GACCAAATGGAGCCAAAT---CACCAAGCAATGAGTATTACCAGTAACGGTCAG---------------------------------------------------------------------------------GAGAACAGCACAACAGGTAAT---CTTCAGAGAGAGAAAAACGCTCATCCAATAGAA---TCATTGAGAAAGGAACCTGCTTTCACAGCTAAAGCCAAATCAATAAGTAACAGT---ATAAGTGATTTGGAGGTAGAATTAAATGTCCACAGTTCAAAAGCACCTAAGAAAAATAGACTGAGGAGGAAGTCTTCTACCAGGTGTGTTCTTCCGCTTGAACCAAT---CAGTAGAAATCCAAGCCCACCTGCT---CGTGCTGAACTTCAGATCGAGAGTTGTGATAGCAGTGAAGAAACAAAGAAAAACAACTCCAACCAAACGCCAGCCAGGCACATTAGAGAGCTTCAACTCATGGAAGACACAGAACCCGCAGCTGATGCCAAGAAGAAC---AAGCCAAATGAACACATAAGGAAGAGAAGTGCCAGTGATGCTTTC---CCAGAAGAGAAATTAATGAACAAAGCTGGTTTACTAACTAGCTCTTCAAGCCCTAGAAGGCCTCGAGGACCTGTCAATCCTAGCCCTGAGAGAAAAGGAATAGAGCAACTTGAACTGTGCCAAATGCCTGATAATACCAAAGAACTCAGGGAT------------------------------TTGGTCCTGGGAGAAGAGCCCAGTGGCAAACCTACTGAACAATCTGAGGAGAGCACCAGTGTGTCCTTGGTACCTGACACAGACTATGACACCCAG---------------------------------------------------------------------------------------------------------------------------------------------------------------------------------------------------------------------------------------------------------------------------------------------------------------------------------------------------------------------------------------------------------------------------------------------------------------------------------------------------------------------------------------------------------------------------------------------------------------------------------------------------------------------------------------------------------------------------------------------------------------------------------------------------------------------------------------------------------------------------------------------------------------------------------------------------------------------------------------------------------------------------------------------------------------------------------------------------------------   [805]
Mayermys_ellermani               AGCCAGCAGAGCAGATGGGCTGAAAGTAAAGAAACATGTAATGACAGGCAGGTTCCCAGCAGTGAGGAAAAGGTAGATCCAAATGCTGATTCCCTCTGTGATAGAAAGAAGTGGAATCATCCAAAAAGTCTGTGCCCTGAGAATTCTGGAGCTACCACTGCCGTTCCTTGGATAACACTAAATAGCAGCATTCAGAAAGTTAATGAGTGGTTTTCCAGAACGGGTGAAATGTTACCTTCCGACGGCGCATCTGACAGGGGGCGTGAGCCAGATGCTAAAGCGGCTGCTGTGCTGGAAGTTTCAAATGAAGTGGGTGGATGTTTAAGTTCT------------TCAAAGAAACTGGACTTACTAGCTCCCGATCCCCATAATGCCTTAACGTGTAAAAGTGGAAGAGACTCATCCAGACCAGTGGAGAATAATATCAACGATAAAATATTTGGGAAAACCTATCAGAGAAAGGGAAGCCGCCCTCACTTGAACCATGTGACTGAA------ATTATAGGCACATTTACTACAGAACCACAGATCACACAAGAGCAGCCCTTCACAAATAAATTAAAACGTAAAAGA---AGT---ACATGCCTTCATCCTGAGGACTTTATCAAGAAAGCAGATTTAACAGTTGTTCAAAGGACTCCTGAAAATGTAAATCAGGGAACT---GACCAAATGGAGCCAAAT---GACCAAGCAATGAGTATTAGCAGTAACTGTCAG---------------------------------------------------------------------------------GAGAACAAAACAGGGAATAAT---CTTCAAAAAGAGAAAAACGGTCATCCAGTGGAA---TCGCTGAGAAAGGAACCTGCTTTCACAGCTAGAGCCAGATCTATACGCAACAGT---ATAAGTGATTTGGAGGTGGAACTAAATGTCCACTGTTCAAAAGCACCTAAGAAAAATAGGCTGAGGAGGAAGTCTTCTATCAGGCATGTTCTTCCACTTGAACCAGT---CAGTAGAAATCCAAGCCCACCTACT---CGTGCTGAACTTCAAATCGATAGTTGTGGCAGCAGTGAAGAAACAAAGACAAACAATTCCAACCAAGTGCCAGCCAGGCACATTAGAGAGCCTCAATTCATCGAAGACACAGAACCTGCAGTTGATGCCAAGAAGGAC---GAGCCAAATGAACACATAAGGGAGAGAAGTGCCAGCGATGCTTTC---CCAGAAGAGAAATTAATGAACAAAGCTGGCTTCTTAACTAGCTGTTCGAGTCCTAGAAAACCTCAAGGACCTGTCAATCCTAGCCCTCAGAGAAAAGGAATAGAGCAACTGAAAACATGTCAAATGCCTGATAATACCAAAGAACTCAGGGAT------------------------------CTGGTCCTGGGAGGAGAGCCCAGTGGCAAACCCACTGACCGATCTGAGGAGAGCACCAGTGTGTCCTTGGTACCCGACACTGACTACGACACTCAGAACAGTGTCTCGGTACTGGAAGCTAAC---ACTATTAGATATGCAAGAACAGGATCAGTTCAGTGTATGACTCAGTTTGTCGCATGTGAAAACCCCAAGGAACTTGTC---CGTGGTTCTAACAATGCTGGAAGTGGCACAGAGTACTCCAAGCACCCATTGAGAGACGAGCTTAACCACAGTCAGGAGACA---ATAGAAATGGAAGACAGTGAACTTGATACTCAGTATTTGCAGAATTCATTTCAAGTTTCAAAGCGTCAGTCGTTTGCTTTATTTTCAAAACCTAGAAGTCCCCAAAAAGACTGTGCACTGGTCCGTGCTCACTCTGTGCCCTCAAGGGAACCGAGTCCAAAGGTGACTTCTGAAGGTGAACAAAAAGAACGTCAG---AGACCGGAAGAGTCTGAAATAAGTCATGTACAGGCAATTCCGGCCACGGTGGGCTTACCTGTCCCCTATCAGGAAGGTAAGCCAGGTGTTGACACAATGTGTGCTGGAGTTTCTAGGCTTTGTCCGTCATCTCATTACAGAAGCGGTGAGAATGGTCTCAGCACCACAGGTAAACCTGGAATTTCACAAAACTCACATTTTAAACAATCAGTTTCCCCCCTCAGGTCATCTATAAAAACTGACAATAGAAAAACTCTGACAGAGGGACAATTTGAGAAACATATATCATCAACTGAAAAGGCAATGGGAAATGAGACTGTTGTTCAAAGGACAGTACACACAATTAGCCAGAATAAC---AGAGGAAATGCTTGTCAGGAAGCCAGTTCGGGCAGCATT------------------------------------------GATGAAGTATATTCCACTGGTAAAAACTTCTGGGGACAACTAGGTAGAAACAGGAGGCCTAAGGTAAACACCGTGCTTCCATTAGATAGTACGCAGCCTGGTGTCTGTAAGCAAAGTGTTCCTGTCAGTGAT---AGGTATCTTGAAATAAAAAAGGAGGAGGGTGAGTCTGTC------------AGTACAGACTTCTCTCCATGTCTGTTCTCAGATGATCCTGAGCAACCTATG   [2376]
Melanomys_caliginosus            -------------------------------------------------------------------------------------------------------------------------------------------------------------------------------------------------------------------------------------------------------------------------------------------------------------------------------------------------------------------------------------------------------------------------------------------------------------------------------------------------------------------------------------------------------------------------------------------------------------------CATGCCTTCATCCTGAGGATTTTATCAAGAAAGCAGATTTAACAGTTATTCAAAAGACTCCAGAAAATAGAAATCAGGAAGCT---GACCAAATAGAGCCAAAT---GGCCAAGCGATGGGTATTAACAGTACTGGTCAA---------------------------------------------------------------------------------GAGAACGAAACAAAAGGGAACAGTCTTCAGAAAGAGAAAAATGTTACTCCAATAACA---TCACTAGGAAAAGAGTCTGTTTTCACAACTATAGCCAAGCCTGTAAGCAGCAGT---ATAAGCAATTTGGAGCTAGAATTAAATGTCCACAATTCAGAAGCACATAAGAAAAATAGGCTGAGGAGAAAATCTTCCACCAAATGTGTTCTTGCACTTGAACTAGT---CAGTGGGAATCCAAGCCCACCTTCT---TGTACTGAATTTCAAATTGATAGTTGTAGTAGCAGTGAAGAAACAAAGAAAAACAATTCCAATCTAACGCCAGTCAAGGACATTCAAAAGCCTCAGCTCATGGAGGACACAAACCCTGGGGCAGATGCCAAGGAGAACAGTGAGCCAAATGAACAAATAAGGAAGAGAAGAGCCAGTGATGCTTTC---CCAGAAGAGAAGTTTACAAATATACCTGGTTTATTAACTAGCTGTCCAAGTTCTGATAAACCTCAAGGACCTGCCACTCCTAGCCCTCAGAGAAAAGAAGTAGAGAAACTTGAAACAAGCCAAATGTCAGGCAGTACCAAAGGCCTGAAGGAT------------------------------CTGGTGCTGGGTGGAGAA---CAAGGTTTGTCCACTGAGAGGTCTGAGGAGAGCACTAGTGTTTCATTGGTAGCTGACACTGAGTATGATACTCAGAATAGTGTGTCATTACTGGAAGCTAAC---ACTGTCAGATACGCAAAAACAGGATCAAGTCAGTGTCTGACTCAGTTTGTAGCAAGTGAGAACCCCAAGGATCTGGCT---CATGGTTCTAACAATGCTGGAAGTAGCACAGAGTGTGTCAAGCATCAGTTGAGACACGAA------------------------------------------------------------------------------------------------------------------------------------------------------------------------------------------------------------------------------------------------------------------------------------------------------------------------------------------------------------------------------------------------------------------------------------------------------------------------------------------------------------------------------------------------------------------------------------------------------------------------------------------------------------------------------------------------------------------------------------------------------------------------------------------------------------------------------------------------------------------------------------------------------------------------------------   [974]
Melomys_rufescens                AGCCAGCAGAGCAGATGGGCTGAAAGTAAAGAAACATGTAATGACAGGCAGGTTCCCAGCGGTGAGGGAGAGGTAGGTCCAGATGCTGATACCCTCTGTGATGGAAAGAAGTGGAATCATCCGAAAAGTCTGTGCCCTGAGAATTCTGGAGCTACCACTGCTGTTCCTTGGATAACACTAAATAGCAGCATTCAGAAAGTTAATGAGTGGTTTTCCAGAACGGGTGAAATGTTAACTTCTGACGGCACATCTGACAGGAGGCATGAGTCAAATGCTAAAGCAGCTGTTGTGTTGGAAGTTTCAAATGAAATGGATGGATGCTTAAGTTCT------------TCAAAGAAAATGGACTTAGTAGCTCCCAATCCCCATAATGCATTAATGTGTAAAAGTAGAAGAGACTCATCCAAACCAGTGGAGAATAATATCAATGATAAAATATTTGGGAAAACCTATCAAAGAAAGGGAAGCCGCCCTCACTTGAACCATGTGACTGAA------ATTATAGGCACATTTACTACAGAACCACAGATAACACAAGAGCAGCCCTTCACAAATAAATTAAAACGTAAAAGA---AGT---ACATGCCTTCATCCTGAAGACTTTATCAAGAAAGCAGATTTAACAGTTGTTCAAAGGACTCCTGAAAATGTAAATCAGGGAACT---GACCAAATGGAGCCAAAT---GACCAAGCAATGCGTATTAGCAGTAACTGTCAG---------------------------------------------------------------------------------GAGAACAAAACAACAGGCAGTAATCTTCAGAAAGAGAAAAACGGTCATCCAGTGGAA---TCGCTGAGAAAGGAACCTGCTTTCACAGCTAGAGCCAGATCTATCCGCACCAGT---ATAAGTGATTTGGAGGTGGAACTAAATGTCCACAGTTCAAAAGCACCTAAGAAAAATAGGCTGAGGAGGAAGTCTTCTATCAGGCATGTTCTGCCACTTGAACCAGT---CAGCAGAAATCCCAGCCCACCTACC---CGTGCCGAACTTCAAATCGATAGTTGT---AGCAGTGAAGAAACAAAGACAAACAATTCCAACCGAGCACCAGCCAGGCACATTAGAGAGCCTCAATTCATCGAAGACACAGAACCTGCAGCTGATGCCAAGAAGGAC---GAGCCAAATGAACACATAAGGGAGAGAAGTGCCAGCGATGCTTTC---CCAGAAGAGAAATTAATGAACAAAGCTGGCTTCTTAACTAGCTGTTCGAGTCCTGGAAAACCTCAAGGACCTGTCAATCCTAGCCCTCAGAGAAAAGGAATAGAGCAACTGAAAACATGTCAAATGCCTGATAATACCAAAGAACTCAGGGAT------------------------------CTGGTCCTGGGAGGAGAGCCCAGTGGCAAACCCACTGACCGATCTGAGGAGAGCACCAGTGTGTCCTTGGTACCCGACACTGACTACGACACTCAGAACAGTGTCTCAGTACTGGAAGCTAAC---ACTGTTAGATATGCAAAAACAGGATCAGTTCAGTGTATGACTCAGTTTGTCGCATGTGAAAACCCCAAGGAACTTGTC---CGTGGTTCTAACAATGCTGGAAGTGGCACAGAGTACTCCAAGCACCCATTGAGACACGAACTTAACCACAGTCAGGAGACA---ATAGAAATGGAAGACAGTGAACTTGATACTCAGTATTTGCAGAATTCATTTCAAATTTCAAAGCGTCAGTCGTTTGCTTTATTTTCAAAGCCTAGAAGTCCCCAAAAAGACTGTGCACTGGCCTGTGCTCACTCTGTGCCCTCAAGGGAACCGAGTCCAAAGGTGACTTCTGAAGGTGAACAAAAAGAATGTCAG---AGACAGGAAGAGTCTGAAATCAGTCATGTACAGGCAATTCCGGCCACGGTGGGCTTCCCTGTCCCCTATCAGGAAGGTAAGCCAGGTGTCGATACAATGTGTGCTGGAGTTTCTAGGCTTTGTCCGTCCTCTCACTACAGAAGCAGTGAGAATGGTCTCAACACCACAGGTAAACCTGGAATTTCACAAAAGTCACATTTTAAACACTCAGTTTCCCCCCTCAGGTCATCTATAAAAACTGACAATAGAAAAACCCTGACAGAGGGACAGTTTGAGAAACATGTACCATCAACCGAAAGGGCAGTGGGAAGCGAGCCTGTTGTTCAGAGGGCAGTGCACACAGTCGGCCGGAGTAAC---AGCGGAGGTGCTTGCCAAGAAGCCAGCTCGGGCAGCAGT------------------------------------------GATGAAGTCTGTTCCACTGGTAAAAACTTCCGGGGACAACTAGGTAGAAACAGGGGGCCTAAGGTAAACACCGTGCTTCCATTAGCTAGTACGCAGCCTGGTGTCTGTAAGCAGAGTGTTCCCGAAAGTGAT---AAGTATCTGGAAATAAAAAAGCAGGATGGTGAGTCTGTC------------GGTACAGACTTCTCTCCGTGTCTGTTCTCAGATGATCCTGAACAACCCATG   [2376]
Meriones_shawi                   AGCCAACAGAGCAGATGGGCTGAAAGTAAAGAAACATGTAATGACAGGCAGATTCCCAGCACTGAGAAAAAGGTAGATTCTAATGCTGATTCTCTCTGTGGGAGAAAAAAATGCAATAATGAGAAAAGTCTGTGCCTTGAGGATTCTGGAGCTACCCAAAATGTTCCTTGGATAACACTAAATAGCAGCATTCGGAAAGTTAATGAGTGGTTTTCCAGAACTGGTGAGATGTTAACTTCTGACAGTGCATCTGACAAGAGGCAGGCATCAAATGCTGAAGCAGCTGTTGCGCTAGAAGTTTCAAATGAAGTAGATGGATGTGTCAGTAAT------------TCAAAGAAAACAGACTTGGTAACCTCTGATCCCCATCATGCTGTAATGTGTAAAAGTGAAAGAGACCTCTCCAAACCAGTAAAGAACAATATCAAAGATAAAATATTTGGGAAAACATATCAGAGAAAGGGAAGCCTCCCTCACTTGAACCATGTGACTGAA------ATTATAGGTACATTTATTGCAGAACCACAGACGACACAAGAACAGCCCTTCACAAATAAATTAAAGAGTAAAAGGAGAAGT---ACATGCCTTTATCCTGAGGATTTTATCAAGAAAGCAGATTTAACCATTGTTCAAAAGACTCCTGAAAATATAAATCAGGGAACT---GACCAAATGGAGCCAAAT---GACCAAGTGATGGGTATTACCAGTAATGGTCAG---------------------------------------------------------------------------------GAAAATGAAACAAAAAATAATGATCTTCAGGAAGAGAAAACTGCTAATCCAGTAGGG---TCACTGGGAAAAGAGTCTGCTTTCACAGCAAAAGCCAGACCTATAAGCAACAGT---ATAAGTGATTTGGAGATAGAATTAAGTGTCTATAATTCAAATGCACCTAAGAAAAACAGGCTGAGGAGGAAGGCTTCTACCGTATGCGCTCTTGCAGTTGAACCAGT---CAGTAGGAATCCAAGCTCACCTACT---CATGCTGAACTTCAAATCGATAATTTTAGTAGCAGTGAAGAAACAAAGAAAAACAATTCCGACCAAGCACCCGTCAGGCACATTAGAAAGCCTCTACTCACAGCAGACCCAGAACCAGCACCTGAAGCCAAGAAG------GAGCGGAGTGAACAAGTAAGAAAGAGAACTGCCAGTGATGCTTTC---CCAGAAGAAAAATTAACAAGCACAGAC---------------------AGTCCAAGTGACCCCGAAGGGCCTGTCAAGCCTAGCCCTCAGAGAAAAGAAATAGAGAAACTTGAAACAAGCAAAATGCCTGATAACACCAAGGAACTCAAGGAT------------------------------CTGGTGCTGGGCGGAGAA---CGGTGTTTATCCACAGAAAGATCTGAGGAGAGTACCAGTGTTTCACTGGTACCCGACACTGATAATGACACTCAGAACAGCGTCTCAGTACTGGATGCTAAC---ACTGTCAGATCTGCAAAAACAGGGTCAATTCAGTGTTTGACTCAGTTTGTAGCAAGTGAAAACACCAAGGAACTTGTC---TATGGTTCTAAAGATGCTGGAAGTGACACAGAATGCTTTAAGCATCCATCGAAACACGAGCTTAACCACATTCCAGAGACA---GTAGAAATGGAAGGGAGTGAACTGGATACTCA----------------------------------------------------------------------------------------------------------------------------------------------------------------------------------------------------------------------------------------------------------------------------------------------------------------------------------------------------------------------------------------------------------------------------------------------------------------------------------------------------------------------------------------------------------------------------------------------------------------------------------------------------------------------------------------------------------------------------------------------------------------------------------------------------------------------------------------------------------------------------   [1574]
Mesembriomys_gouldii             ----------------GGGCTGAAAGTAAAGAAACATGTAATGACAGGCAGGTCCCCAGCAGTGAGGAGAAGGTAGATCCAAGTGCTGATTCCCTCTGTGATAGAAAGAAGTGGAATCGTCCGAGAAGTCTGTGTCCTGAGAAGTCTGGAGCTACCACTGCTGTTCCTTGGATAACACTAAATAGCAGCATTCAGAAAGTTAATGAGTGGTTTTCCAGAACGGGTGAAATGTTAACTTCTGACGGCGCGTCTGACAGGAGGCACGAGTCAAATGCTAAAGCAGCTGTTGTGTTGGAAGTTTCAAATGAAGGGGATGGATGTTTAAGTTCT------------CCAAAGAAAATGGCCTTAGCAGCTCCCAACCCCCATAACGCATTAACGTGTAAAAGTGGAAGAAACTCATCCAAGCCGGTGGAGAATAATATCAATGATAAAATATTTGGGAAAACCTATGAAAGAAAGGGAAGCCGCCCTCACTCGAACCATGTGACTGAA------AGTATAGGCACATTTACTACAGAACCACAGATAACACAAGAGCAGCCCTTCACAAATAAATTAAAACGTAAAAGA---AGT---ACATGCCTTCATCCTGAGGACTTTATCAAGAAAGCAGATTTAACAGTTGTTCAGAGGACTCCTGAAAATGTAAATCAGGGAACT---GACCAAATGGAGCCAAAT---GACCAAGCAATTCGTATTAGCAATAACTGTCAG---------------------------------------------------------------------------------GAGAACAAAACAACAGGCAATAATCTTCAGAAAGAGAAAAACGGTCATCCAGTGGAA---TCGCTGAGAAAGGAACCTGCTTTCACAGCTAGAGCCAGATCTATACGCAACTGT---ATAAGTGATTTGGAGGTGGAACTAAATGTCCACAGTTCAAAAGCACCTAAGAAAAATAGGCTGAGGAGGAAGTCTTCTATCAGGCATGTTCTTCCACTTGAACCAGT---CAGTAGAAATCCAAGCCCACCTACT---CGTGCCGAACTTCAAATCGATAGTTGTGGTAGCAGTGAAGAAACAAAGACAAACAATTCCAACCAAGTACCAGCCAGGCACATTAGAGAGCCTCAATTCATCGAAGACACAGAACCTGCAGCTGATGCCAAGAAGGAC---AAGCCAAATGAACACATAAGGGAGAGAAGTGCCAGCGATGCTTTC---CCAGAAGAGAAATTAATGAACAAAGCTGGCTTCTTAACTAGCTGTTCGAGTCCTAGAAAACCTCAAGGACCTGTCAATCCTAGCCCTCAGAGAAAAGGAATAGAGCAACTGAAAACATGTCAAATGCCTGATAATACCAAAGAACTCAGGGAT------------------------------CTGGTCCTGGGAGGAGAGCCCAGTGGCAAACCCACTGACCGATCTGAGGAGAGCACCAGTGTGTCCTTGGTACCCGACACTGACTACGACACTCAGAACAGTGTCTCAGTACTGGAAGCTGAC---ACTGTTAGATATGCAAAAACAGGATCAGTTCAGTGTATGACTCAGTTTGTCGCATGTGAAAACCCCAAGGAACTTGTC---CGTGGTTCTAACAATGCTGGAAGTGGCACAGAGTACTCCAAGCACCCATTGAGACACGAGCTTATCCACAGTCAGGAGACA---ATAGAAATGGAAGACAGTGAACTTGATACTCAGTATTTGCAGAATTCATTTCAAGTTTCAAAGCGTCAGTCGTTTGCTTTATTTTCAAAGCCTAGAAGTCCCCAAAAAGACTGTGCACTGGTCTGTGCTCACTCTGTGCCCTCAAGAGAACCGAGTCCAAAGGTGACTTCTGAAGGTGAACAAAAAGAACGTCAG---AGACAGGAAGAGTCTGAAATCAGTCATGTACAGGCAATTCCGGCCATGGTGGGCTTACCTGTCCCCTATCAGGAAGGTAGGCTAGGTGTTGATACAATGTGTGCTGGAGTTTCTAGGCTTTGTCCATCATCTCATTACAGAAGCGGTGAGAATGGTCTCAGCACCACAGGTAAACCTGGAATTTCACAAAACTCACATTTTAAACAATCAGTTTCCCCCCTCAGGTCATCTATAAAAACTGACAATAGAAAAACTCTGACAGAGGGACAATTTGAGAAACATATACCATCAACCAAAAAGGCGATGGGAAATGAGACTCTTGTTCAAAGGGCAGTACACACAATTAGCCAGACTAAC---AGAGGAGATGCTTGTCAAGAAGCCAGTTCGGGCAGCATT------------------------------------------AATGAAGTATGCGCCACTGGTAAAAACTTCTGGGGACAACTAGGTAGAAACAGGGGGCCTAAGGTAAACACCATGCTTCCATTAGCTAGTACGCAGGCTGGTGTCTGTAAGCAAAGTGTTCCCGAAAGTGAT---AAGTATCTGGAAGTAAAAAAGCAGGAGGGTGAGTCTGTC------------AGTACAGACTTCTCTCCATGTCTGTTCTCAGATGATCCTGAACAACCTATG   [2363]
Mesocricetus_auratus             AGCCAACAGAACAGATGGGCTGACAGTAAAGAAACATGTAATGATAGGCAGATTCCCAGCCCTGAGAAAAAGGTAGATCTGAATGCTGATTCCCTCTGTGGGAGAAAAAAATGGAATAATCAGAAAAGTCTGTGTCCTGAGAATTCTAGAGCTACCCAAGATGTTCCTTGGATGACACTGAACAGCAGCATTCAGAAAGTCAACGAGTGGTTTTCCAAAACAGGTGAAATGCTAACTYCTGATGGCACGTCTGACCGGAGGTGTGAGTCAAATGCTGAAGCAAATGTTGTGTTAGAAGTTTCAGATGAAGTAGATGGATGCTCCAGTTCT------------TCAAAGGAAATGGACTTAATGGCCAATAACCCTGATGATGCTTTAAAGGGTAAAAGTGAAAGAGACCTCTCCAAACCAGTAGAGAATAATATCCGAGATAAAATATTTGGGAAAACGTATCAGAGAAAGGGAAGCCTCCCTCACTTGAACCACATAACTGAA------ATTATAGGCACATTTACTCCAGAACCACAGATAACACAAGAACACCCCTTCACAAATAAATTAAAACGTAAAAGAAGAACT---ACATGCCTTCATCCTGAGGATTTTATCAAGAAAACAGATTTAACAATTACTCAAAAGACTCCTGAAAATATAAATCAGGGAACT---GACCAAATGGAGCCAGAT---GACCAAGTGATGGTTATTACCAGTAATGATCAA---------------------------------------------------------------------------------GAGAATAAAATACAAGGTAATAATCTTCAGAAAGAGAAAAATGCTAATGCAATGAAG---TCTTTGGAAAAAGAGTCTGTTCTTACAACTAAAGCCAAGCCTGTAAGCAACAGT---ATAAGCGATTTGGAGCTAGAATTAAATGTCCACAATTCAAATGCACCTAAGAAAAACGGGCTGAGGAGAAAGTCTTCAACCAGATGTGTTCTTGCACTGGAACCGGT---CAGTAGGAATCCAAACCCACCTGCT---TGTAAGAAGTNNCAAATTGANAGA------------------------------------------------GTCAAGAACATTAGAAAGCCTCAGCTCATGGAGGACACAGAACCTGCAGCAGATGCCAAGAAGAATAAGGAGCCAAATGAACAAATAAGGAAGAGGAGGGCCAGCGATGCTTTC---CCAGAAGAGAAATTAGTAAACATACCTGGTTTATTAACTAACTGTCTAAGTTCTAGTAAACCTCAAGAATCTGCCAGTTCTAGCCCTCAGAAAAAAGAAGTAGAGAAACTTGAAACAAGCCAAATGTCTGACAGTACCAAAGACCTGAAGGAT------------------------------CTGTTGCTGGGTGGAGAA---CAGGGTTTGCCCACTGAGAGATCTGAAGAAAGTACCAGTGTTTCATTGGTGCCTGACACTGATTATGACACTCAGAACAGTGTGTCGTTACTGGACGCTAAC---ACTGTCAGATATGCAAAAACAGGATCAAGTCAGTGTATGACTCAGTTTATAGCAAGTGATAACCCTAATGAACTGGTC---CATGGTTCTAAAGATGCTGGAAGTAGCACAGAGTGCATCAAGCATCCATTGAGACACAAACTTAGCCACATTCAGGAGACC---GTAGAAACGGAAGAGAGTGAACTTGATACTCA----------------------------------------------------------------------------------------------------------------------------------------------------------------------------------------------------------------------------------------------------------------------------------------------------------------------------------------------------------------------------------------------------------------------------------------------------------------------------------------------------------------------------------------------------------------------------------------------------------------------------------------------------------------------------------------------------------------------------------------------------------------------------------------------------------------------------------------------------------------------------   [1553]
Micromys_minutus                 TGCCAGCAGAGCAGATGGACTGAAAGTAAAGAAACATGTAATGACAGGCAGGTTCCCAGCACCGAGGAAAAGGTAGATCCAAATGCTGATTCCCTCTGTGGTGAAAAGAAGTCGAATCATCTGAAAAGTCTGTGCCCTGAGAATTCTGGAGCCACCACGGATGTTCCTTGGATAACACTAAATAGCAGCATTCAGAAAGTTAATGAGTGGTTTTCCAGAACTGGTGAAATGTTAACTTCTGACAGCGCATCTGACAAGAGGCATGAGTCAAATGCTGAAGCAGCTGTTGTGTTGGAAGTTTCAAATGGAGTAGATGGATGCTTCAGTTCT------------TCAAAGAAAATAGACTTAGGAGTCCCTGATCCCCATAATGCTTTAATGTGTAAAAGTGGAAGAGACTTGGCCAAACCAGTAGAGAATAGTATTAATGATAAAGTATTTGGGAAAACTTATCAGAGAAAGGGAAGCCGCCCTCACTTGAACCATGTGACTGAA------ATTATAGGTACATTTACGACAGAACCACAGACAACACAAGAACAGCCCTTCACAAATAAGTTAAAACGTAAAAGA---AGT---ACATGCCTTGGTCCTGAGGACTTTATCAAGAAAATAGACTCAACAATTGTTCAAAGGACTCCTGAAAATGTCAATCAGGGAACT---GACCAAATGGAGCCAAAT---GGCCAAGCGATGAATATTACTAGTAACTGTCAG------------------------------------------------------------------------------------GAGCACACGGCAACAGGTAATCTTCAGAAAGACAGAAACGCTCATCCAATAGAA---GCATTGAGAAAGGAACCTGCTTTCACACCTAAAGCCAAATCTATAAGCAACAGT---ATAAGTGATTTGGAAGTAGAATTGAATGTCCACAGTTCAAAAGCACCTAAGAAAAATAGGCTGAGGAGGAAGTCTTCTACCAGGTGTGTTCTTCCACTTGAACCAAT---TAGTAGAAATGCAAGCCCACCTACT---CATGCTGAACTTCAAATCGATAGTTGTGGTAGCAGTGAAGAAACAAAGAAAAACAATTCCAACCAAACGCCAGCCAGGCCCGTTAGAGAGCCTCAACTCATCGAAGACACAGAACCTGCAGCTGATGCCAAGAAGAAC---GAGCCAAATGAACACATAAGGAAGAGAAGTGCCAGCAGTGCTTTC---CCAGAAGAGAAATTAATGAACAAAGGTGGTTTATTAACTAGCTGTTCAAGTCCTAGAAAACCTCAAGGACCTGTCAATCCTAGCCCTCAGAGAAAAGGAATAGAGCAACTTGAAACATGCCAAATGCCTGATAATACCAAAGAACTCAGGGAT------------------------------CTGGTCCTGGCAGGAGAGCCCAGTGGTAAACCTACTGAACGATCTGAGGAGAGTACCAGTGTGTCCTTGGTACCTGACACTGACTATGACAGCCAGAACAGTGTCTCAGTGCTGGAAGCTAAC---ACTGTCAGGTGTGCAAGGACAGGATCAGTTCAATGTATGACTCAGTTTGTCGCAAGTGAAAACCGCAAGGAACTTGTT---CGTGGTTCTAACAATGCTGGAAGTGGC---------TTCAAGCACCCATTGAAACACGAGCTTAACCACAGTCAGGAGGAA---ATA------GAAGACAGTGAACTTGATACTCAGTTTTTGCAGAATATATTTCAAGTTTCAAAGCGTCAGTCATTTGCTTTATTTTCAAAACCTAGAAGTCCCCAAAAGGATTGTGCTCTGGTCCATGCCCACTCTGTGCCCTCAAGGGAGCAGAGTCCAAAGGTGATTTCTGAAGGCGAACAAAAGGAACCTCAG---GGACAAGAAGAGTCTGAAATCAGTCATGTGCAGGCAGTTAGAGTCACAGTGGGCTTACCTGTGCCCTGTCCGGAAGCTAAGCCAGGTGCTGAGACAATGTGTGCTGGAGTTTCTAGGTTTTGTCTGTCACCTCATTACAGAAGTGGTGAGAATGGACTCAGCACCACAGATAAATCTGGAATTGAACAAAACTCACATTTTAAACAACCAGTTTCTCCCTTCAG----------------------------------------------------------------------------------------------------------------------------------------------------------------------------------------------------------------------------------------------------------------------------------------------------------------------------------------------------------------------------------------------------------------------------------------------------------------------   [1967]
Microtus_pennsylvanicus          AGCCAACGGAACAGATGGGCTGAAAGTAAAGAAACATGTAATGATAGGCAGATTCCCAGCGCTGAGAAAAAGGTAGAGCTGAATGCTGATTCCCTCTGTGAGAGGAAAACTTGGAATAATCAGAAAAGTCTGTGCCCTGAGGATTCTAGAGCTACCCAAGATGTTCCTTGGATAGCGCTGAATAGCAGCATTCAGAAGGTGAACGAGTGGTTTTCCAAAACTGGTGAAATGCTAACTTCTGACGGCACATCTGACAGGAGGCACGGGTCAGACGCTGAGGCGGCTGTTGCGTTAGAAGCTTCACATGACGAAGATGGACACTCCAGTTCT------------TCAAAGGAAAAGGACTCAGTGGCCTCTGATCCCCACAGAGCTTTCAAGTGTAAAAGTGAAAGAGACTTCTCCAGACCAGTAGAGAATAATATCCAAGACAAAATTTTCAGGAAAACCTATCAGAGAAAGGGAAGCCACCCTCACTTGAACCATGTGCCTGAA------ATTATAAGCACATTT---ACAGAACCTCAGATAACACAAGAGCACTCCTTCACAAATAAATTAAAACGTAAAAGGAGGACT---ACGTGCCTTAATCCTGAGGATTTTATCAAGAAAGTAGATTTAACAGTTACTCAAAAGACTCCTGAAAATATAATTCAGGGAGCC---GACCAAACGGAGCCAGAT---GGCCAAATGATGGGCATTACCAGTAATGGTCAA---------------------------------------------------------------------------------GAGAACAAAGCAAAGGGTAATAATCTTCATACAGAGAAAAATGCTGATCCAATAAAA---TCACTGGGAAGAGAGTCTGTTTTCACAACTAAAGCCAAACCTATAAGCCACAGT---ATAAGCGATTTGGAGCTAGAATTAAATGCCCACAGTTCGAAAGCACCTAAG---AACAGGCTGAGAAGGAAGTCTTCCTCCAGATGTGTTCTTGCACTTGAGCCAGT---CGATAGGAATCCAAGTCCACCTGCT---TGTGCTGAGTTTCAAATTGATAGTTTTAGCAGCAGTGAAGAAACAAAGAAAAACAATTCCATCCTT---------AGGCATATTAGAAAGGCTCAACTCATGGAGGACACAGAACCTGCAGCAGATGCCAAGAAGAATAATGATCCAAATGAACAAATAAAGAAGAGAAGGGCCAGTAATGCTTAC---CCAGAACAGCAATTAACAAACATAGCT------------------------------------CAAGGACCTGTCAATCCTAACCCTCAGGGAAAAGAAGTAGGGAAACCTGAGACAAGCCAAGTGTCTGACTGTACCAAAGACCTGAAGGAG------------------------------CTGGTGCTGGGGGGAGGG---CAAGGTTTGCCCACTGAGAGATCTGCCGAGAGTAGCAGTGTTTCACTAGTCCCTGACACTGATTATGACACTCAGAGCAGTGTGTCCTTATTAGAAGCCAAC---ACTGCTGGATATGCAAAAACAGGATCCAGTCTGCGTGTGCCTCAGTTCGTAGCAAGTGAAAACCTCAAGGAACCGGTC---CATGGTTCCAAAGATGCCGGAAGTGGCACAGTGTGCTTCAAGTATCCACCGAGACACAAAAGTAGCCACACTGAGGGGACA---GCAGAAACAGAGGAGAGTGAACTTGACACTCA----------------------------------------------------------------------------------------------------------------------------------------------------------------------------------------------------------------------------------------------------------------------------------------------------------------------------------------------------------------------------------------------------------------------------------------------------------------------------------------------------------------------------------------------------------------------------------------------------------------------------------------------------------------------------------------------------------------------------------------------------------------------------------------------------------------------------------------------------------------------------   [1550]
Mus_musculus                     AGCCAGCAGAGCAGATGGGCTGCAAGTAAAGGAACATGTAACGACAGGCAGGTTCCCAGCACTGGGGAAAAGGTAGGTCCAAACGCTGACTCCCTTAGTGATAGAGAGAAGTGGACTCACCCGCAAAGTCTGTGCCCTGAGAATTCTGGAGCTACCACCGATGTTCCTTGGATAACACTAAATAGCAGCGTTCAGAAAGTTAATGAGTGGTTTTCCAGAACTGGTGAAATGTTAACTTCTGACAGCGCATCTGCCAGGAGGCACGAGTCAAATGCTGAAGCAGCTGTTGTGTTGGAAGTTTCAAACGAAGTGGATGGGGGTTTTAGTTCT------------TCAAGGAAAACAGACTTAGTAACCCCCGACCCCCATCATACTTTAATGTGTAAAAGTGGAAGAGACTTCTCCAAACCAGTAGAGGATAATATCAGTGATAAAATATTTGGGAAATCCTATCAGAGAAAGGGAAGCCGCCCTCACCTGAACCATGTGACTGAA------ATTATAGGCACATTTATTACAGAACCACAGATAACACAAGAGCAGCCCTTCACAAATAAATTAAAACGTAAGAGA---AGT---ACATCCCTTCAACCTGAGGACTTCATCAAGAAAGCAGATTCAGCAGGTGTTCAAAGGACTCCTGACAACATAAATCAGGGAACT---GACCTAATGGAGCCAAAT---GAGCAAGCAGTGAGTACTACCAGTAACTGTCAG---------------------------------------------------------------------------------GAGAACAAAATAGCAGGTAGTAATCTCCAGAAAGAGAAAAGCGCTCATCCAACTGAA---TCATTGAGAAAGGAACCTGCTTCCACAGCAGGAGCCAAATCTATAAGCAACAGT---GTAAGTGATTTGGAGGTAGAATTAAACGTCCACAGTTCAAAAGCACCTAAGAAAAATAGGCTGAGGAGGAAGTCTTCTATCAGGTGTGCTCTTCCACTTGAACCAAT---CAGTAGAAATCCAAGCCCACCTACT---TGTGCTGAGCTTCAAATCGATAGTTGTGGTAGCAGTGAAGAAACAAAGAAAAACCATTCCAACCAACAGCCAGCCGGGCACCTTAGAGAGCCTCAACTCATCGAAGACACTGAACCTGCAGCGGATGCCAAGAAGAAC---GAGCCAAATGAACACATAAGGAAGAGACGTGCCAGCGATGCTTTC---CCAGAAGAGAAATTAATGAACAAAGCTGGTTTATTAACTAGCTGTTCAAGTCCTAGAAAATCTCAAGGGCCTGTCAATCCCAGCCCTCAGAGAACAGGAACAGAGCAACTTGAAACACGCCAAATGTCTGACAGTGCCAAAGAACTCGGGGAT------------------------------CGGGTCCTAGGAGGAGAGCCCAGTGGCAAAACCACTGACCGATCTGAGGAGAGCACCAGCGTATCCTTGGTATCTGACACTGACTACGACACTCAGAACAGTGTCTCAGTCCTGGACGCTCAC---ACTGTCAGATATGCAAGAACAGGATCCGCTCAGTGTATGACTCAGTTTGTAGCAAGCGAAAACCCCAAGGAACTCGTC---CATGGCTCTAACAATGCTGGGAGTGGCACAGAGGGTCTCAAGCCCCCCTTGAGACACGCGCTTAACCTCAGTCAGGAGAAA---GTAGAAATGGAAGACAGTGAACTTGATACTCAGTATTTGCAGAATACATTTCAAGTTTCAAAGCGTCAGTCATTTGCTTTATTTTCAAAACCTAGAAGTCCCCAAAAGGAC------------TGTGCTCACTCTGTGCCCTCAAAGGAACTGAGTCCAAAGGTGACAGCTAAAGGTAAACAAAAAGAACGTCAG---GGACAGGAAGAATTTGAAATCAGTCACGTACAAGCAGTTGCGGCCACAGTGGGCTTACCTGTGCCCTGTCAAGAAGGTAAGCTAGCTGCTGATACAATGTGTGATAGAGGTTGTAGGCTTTGTCCATCATCTCATTACAGAAGCGGGGAGAATGGACTCAGCGCCACAGGTAAATCAGGAATTTCACAAAACTCACATTTTAAACAATCAGTTTCTCCCATCAGGTCATCTATAAAAACTGACAATAGGAAACCTCTGACAGAGGGACGATTTGAGAGACATACATCATCAACTGAGATGGCGGTGGGAAATGAGAACATTCTTCAGAGTACAGTGCACACAGTTAGCCTGAATAAC---AGAGGAAATGCTTGTCAAGAAGCCGGCTCGGGCAGTATT------------------------------------------CATGAAGTATGTTCCACTGGTGACTCCTTCCCAGGACAACTAGGTAGAAACAGAGGGCCTAAGGTGAACACTGTGCCTCCATTAGATAGTATGCAGCCTGGTGTCTGTCAGCAAAGTGTTCCTGTAAGTGAT---AAGTATCTTGAAATAAAAAAGCAGGAGGGTGAGGCTGTC------------TGTGCAGACTTCTCTCCACGTCTATTCTCAGACCATCTTGAGCAATCTATG   [2367]
Myospalax_aspalax                --------------ATGGGCTGAAAGCAAGGAAACATGTAACGATAGGCAGAGTCACAGCATGGAGAAAAAGGTAGATCTGAATGCTGATCCTCTCTATGAAAGAAAAGAGTGGAATAAACAGAAGGCGCCCTGCTCCAAGAATCCTAGAGATAGCCAAGATATTCCTTGGATAACACAGAATAACAGCATTTGGAAAGTTAATGAGTGGTTTTCCAAAAGTGATGAAACGTTAACTTCTAATGGTGCATCTGACAGGAGGCATGAGGCAAATGCTGAAGTAGCTGATGCGTTAGAGGTTTCAAATGAAGTAGATACATCTTTTGGTTCT------------TCAGAGAAAATAGACTTACTGGCTTCTGATCCCCATAATGCTTTAGCATGTAGAAGTGAAATAGTCTGCTCCAAACCAGTACAGAGTAATATCAAAGATAAAATATTTGGGAAAACCTATCAGAGAAAGGGAAGTCTTCCTAACTTGAACCATGTAACTGAA------ATTTTAGGAGCATTTGCTCCAGAACCACAGATAACACAAGAGCATCCCTTCACGAATAAATTAAAGCGTAAAAGGAGAACTACATCATGCCTTCATCCTGAGGATTTTATCAAGAAAGCAGATTTAACAGTTGTTCAAAAGACTTCTGAAAATATAAATCAGGGAACT---GACCAAATGGAGCAGAAT---GGTCAAGTGATAAATATTACCAGTAGTAGTCAC---------------------------------------------------------------------------------GAGAAAAACACAGAAAGTGATAATGTTCAGAAAGAGAAAAATGCTAGCCCAGTAGAA---TCATTGGAAAAGGAATCTGCTTTCAGAACTAAAGTCAAACCTATAAACAGCGGT---ATAAGCAATTTGGAACTAGAATTAAATGGCCACAGTTCAAAAGCATCTAAAAAGAATAGGCTCAGGAAGAAGTCTTCTAACAAGCATATTTGTGCCCTTGAGCTAGT---CAGTGGGAATTCAAGCCCACCTATT---CATACTAGACTTCAAATTGATAGTTGTAGTAACAGTGAAGAAACAAAGGAAAATCATTCCAACCGCATGCTAGTCAGGCACAGAAAAGAGCCTCAATTCATAGAAGATGCAGAGCCTACAGCTGGCTCCAAGAAGAGCAGTAAGCCAGATAATCAAGTAGATAAGAGATGTGTCAGTGATGCTTTC---CCAGAACTGAAATTAACAAATATACCTGGCTTATTAACCAACTGTTCAAGTTCTAATATACCTGAAGAATTTGTCAATCCAAGCCCTCAGAGAAAAGACATAGAGAAACTTGAAACATGCAAAGTTCATTATAGTACTAAAGAGCTCAAAGAA------------------------------CCTGTGCTAAGTGGAGAA---AAGAGTTTG---TCTGAAAGATCTGCAGAGAGTACCAGTATTTCATTGGTCCCTGATACAGATTATGACACTCAGAACAGCGTCTCATTACTGGAACCTAAC---ACTCTCGGGAAAGAAAAAGCTGGATCGCATCAGTGTATGGCTCAGTATGTAGCATGTGAAAAACCCAAGGAACCT---------------AAAGATACTGGAAATGGCACAGAGGGCTTCAAGCATCCATTGAGACATGAAT-----------------------------------------------------------------------------------------------------------------------------------------------------------------------------------------------------------------------------------------------------------------------------------------------------------------------------------------------------------------------------------------------------------------------------------------------------------------------------------------------------------------------------------------------------------------------------------------------------------------------------------------------------------------------------------------------------------------------------------------------------------------------------------------------------------------------------------------------------------------------------------------------------------------------------------   [1523]
Napaeozapus_insignis             AGCCAACCAAACAGATGGGCCAAAAGTGAGGAAACATGTGATGATAGGCAGATTCCTAGTCCCGAGAGAAGGGTGGGTCTGAGTGCTGGTCCCCTCTCTGGGACACAAGAACTGAATGAACAGAAACCTCCATGTTCTGAGACTCCTGGGCATAATGACAGTCTTGCTTGGATAGCCCAAGACAGCAGCATTCTGAAAGTGAACGAGTGGCTTTCCAGAAGTGATGATATGTTAACTGCTGCTGATACTGACAACATGAGGTGCAAGTCAAATGCCGAAGTAGCTGGGACA---GAAGTTTCAGATGAAGCAAATGGATATTCTTGTTCT------------TCCAAGAAAACAAGCCTCCTGGACACTGATCCTCATCCTGCTTTAATATGTCCAAGTGAAAGAGTCTGCTCCAAACCA---GAGAGTAATATTAAAGATAAGATATTTGGAAAAACCTATGAAAAGAAGACAAGCCTCCCTAACTTGAACCATGCAACTAAGAATCTCCTTACAGGAGCATTTGCTGCCGAGCCACAAATACCAGGAGAGCATCCCTTCATAAATAAATTAAAGCGCAAAAGGAGGACT---TCATGCCTTCAACCTGAAGATTTTATCAAGAAAGCAGATTTGACAGTTACTCAGAAGACTTCTGAAAATACCAATCAGCAACCT---GACCAAATGGAGCAGAAT---GGCCAAGTGATGGATATTACTACTAATGGTCAC---------------------------------------------------------------------------------AAGAATGCAACAGAACATGTTGACATTCAGAAAGAGGAAAGTGAGAATCCAGTAGCG---TCTTTGGAAAAAGAGCCTGCATTCAAAACTAAAGCTGAACCTATAAGCAGCAGT---ATAAGCAATTTGGAACTAGAATTAAATGTCCACCATTCAAGAACACCTAAGAAAAACAGGCCCAGGAGGAAGTCTTCTACCAGGTGTAGTCTTGCTCTTGAGCTAGT---CAGTGAGAATCCAAGCCCACCTCGG---CATACTGAACTACACATTGATAGTTGTAGTAGCAGTGAGGAAATGAAGGAGAAGAATTCCAGCCAAATTCCATTCAGGCAGGGCAAAAAG---CAACCCATGGAAGCTGCAGAACCTGCAGCTGGAGGCAAGAAGAGGAAAGGACCCACTGAACAAGACAGACAGGCCTGTGCTGGTGATGCTTCC---CCAGAATTGGCATTAACAAACAAACCACAT---GTAACTAACCGTTCAAGTTCTGGTAAACTTCAAGAATCTGTCGATCCTAGCCTTCAGAGACATGCAACTGAGAACCTAGGGATAATCCAAGTGACTGATAGGACCAAGGATCCCAGATAT------------------------------CTGCTGCTAAGTGAAGAA---AAGGATTTACCAATGGCAAGATCTGCAGAGAGTGCCAGTATTTTACTGGTACCTGAAACTGACTATGATACTCAGAGCAGTATCTCATTACTGGAGGATAAC---GTTCTCAGGAAGGCA---------TCACAACAATGTATGTCTCAGTTTGTAGCCATTGAAAAGCCCAAGCAACTTTTCCCTGGTGGTTCTGAAGATGCTGGCAATAGCACAGAGGGCCTTAAGCATCCACCTAGACATGAGCCTAGCTACATTCAGGAGACAAACCTAGAAATGGAAGAGAGTGAAGTTGACACTCA----------------------------------------------------------------------------------------------------------------------------------------------------------------------------------------------------------------------------------------------------------------------------------------------------------------------------------------------------------------------------------------------------------------------------------------------------------------------------------------------------------------------------------------------------------------------------------------------------------------------------------------------------------------------------------------------------------------------------------------------------------------------------------------------------------------------------------------------------------------------------   [1592]
Necromys_amoenus                 --------------ATGGGCTGAAAGTAAAGAAACATGTAATAATAGGCAAATTCCCAGCACTGAGAAAAAGGTAGATCTGAATGCTGAGTCCTTCTGTGGAAGAAAAAAATGGAATAATCAGAAAAGTCTGCGCCCTGAGAATTCTGGAGCTACCCAAGATGTTCCTTGGATAACACTAAATAGCAGCATCCAGAAAGTTAACGAGTGGTTTTCCAAAACTGGTGAGATGTTAATTTCTGATGGTGCATCTGACAGGAGGCTCAGGTCACCTGCTGAAGCAGCTGTC------------------AAAGAAAATGGATGCTCCAGTTCT------------TCAAAGGAGATAGACTCTGTGGCCGCTCATCCTCACAGTGTTTCAATGGATAAAAGCAAAAGAGACTGC---AAACCAGTGGAGAAAAATATCAAAGACAAAATATTTGGGAAAACATATCAGAGAAAGGGAAGCTTCCCTCACTTGAACCACGTAACTGAC------GTTATAAGCACATTTACTATAGAACCACAGATAACACAGGAGCACTCCTTCACAAATAAATTAAAACGCAAAAGGAGAACT---ACATGCCTTCATCCTGAGGATTTTATCAAGAAAGCAGATTTAACAGTTATTCCAAAGACTCCAGAAAATAGAAATCAGGAAGCT---GACCAAATAGAGCCAAAT---GGCCAAGTGATGAGTATTAACAGTACTGGTCAA---------------------------------------------------------------------------------GAGAACGAAACAAAAGGGAACAGTCTTCAGAAAGAGAAAAATGTTAATCCAATAGCA---TCACTGGGAAAAGAGTCTGTTTTCACAACTAAAGCCAAACCTATAAGCAGCAGT---ATAAGCAATTTGGAGCTAGAATTAAATGTCCACAATTCAAAAGCACCTAAGAAAAATAGGCTGAGGAGAAAATCTTCCACCAAATGTGTTCATGCACTTGACCCAGT---CAGTGGGAATCCAAGCCCGTCTACT---TGTACTGAATTTCAAATTGATAGGTGTAGTAGCAGTGAAGAAACAAAGAAAAACAATTCCAATCTAACACCAGTTAAGGACATTAGAAAGCCTCAGCTCATAGAGGACACAGACCCTGGGGCAGATGCCAAGGAGAACAATGAGCCAAATGAACAAATAAGGAAGAGAAGAGCCAGTGATGCTTTC---CCAGAAGAGAAGTTTACAAACATACCTGGTTTATTAACTAACTGTCCAAGTTCTAATAAACCTCAAGGACCTGTCAATCCTAGCCCTCAGAGAAAAGAAGTAGAGAAACTTGAAACAAGCCAAATGTCGGACAGTACTAAAGGCCTGAAGGAT------------------------------CTGGTGCTGGGTGAAGAA---CAAGGTTTGTCCACTGAGAGGTCTGAGGAGAGCACTAGTGTTTCATTGATAGCCGACACTGAGTATGATACTCAGAATAGTGTGTCGTTACTGGAAGCTAAC---ACTGTCAGATATGCAAAAACAGGGTCAAGTCAGTGTATGACTCAGTTTATAGCAAATGAGAACCCCAAGGATCTGGCG---CATGGTTCTAATGATGCTGGAAGTAGCACAGAGTGTGTCAAGCATCAATTGAGACAGGAACTCAGCCACATTCAGGAGATA---------------------------------------------------------------------------------------------------------------------------------------------------------------------------------------------------------------------------------------------------------------------------------------------------------------------------------------------------------------------------------------------------------------------------------------------------------------------------------------------------------------------------------------------------------------------------------------------------------------------------------------------------------------------------------------------------------------------------------------------------------------------------------------------------------------------------------------------------------------------------------------------------------------   [1534]
Nectomys_squamipes               ------------------------------------------------------------------------------------------------------------------------------------------------------------------------------------------------------------------------------------------------------------------------------------------------------------------------------------------------------------------------------------------------------------------------------------------------------------------------------------------------------------------------------------------------------------------------------------------------------------------------------CCTGAGGATTTTATCAAGAAAGCAGATTTAACAGTTATTCAAAAGACTCCAGAAAATAGAAATCAGGAAGCT---GACCAAATAGAGCCAAAT---GGCCAAGCAATGGGTATTAATAGTACTGGTCAA---------------------------------------------------------------------------------GAGAACGAAACAAAAGGGAACAGTCTTCAGAAAGAGAAAAATGTTACTCCAATAACA---TCACTGGGAAAAGAGTCTGTTTTCACAACTATAGCCAAGCCTGTAAGCAGCAGT---ATAAGCAATTTGGAGCTAGAATTAAATGTCCACAATTCAGAAGCACCTAAGAAAAATAGGCTGAGGAGAAAATCTTCCACCAAATGTGTTCTTGCACTTGAACTAGT---CAGTGGGAATCCAAGCCCACCTTCT---TGTACTGAATTTCAAATTGATAGTTGTAGTAGCAGTGAAGAAACAAAGAAAAACAATTCCAATCTAACGCCAGTCAAGGACATTCAAAAGCCTCAGCTCATAGAGGACACAGACCCTGGGCCAGATACCAAGGAGAACAATGAGCCAAATGAACAAATAAGGAAGAGAAGGGCCAGTGATGCTTTC---CCAGAAGAGAAGTTTACAAATATACCTGGTTTATTAACTAACTGTCCAAGTTCTAATAAACCTCAAGGACCTGTCACTCCTAGCCCTCAGAGAAAAGAAGTAGAGAAACTTGAAACAAGCCAAACGTCGGGCAGTACCAAAGGCCTGAAGGAT------------------------------CTGGTGCTGGGTGGAGAA---CAAGGTTTGTCCACTGAGAGGTCTGAGGAGAGCACTAGTGTTTCATTGGTAGCTGACACTGAGTATGATACTCAGAATAGTGTGTCATTACTGGAAGCTAAC---ACTGTCAGATATGCAAAAACAGGATCAAGTCAGTGTCTGACTCAGTTTGTAGCAAGTGAGAACCCCAAGGATCTGGCT---CATGGTTCTAACAATGCTGGAAGTAGCACAGAGTGCGTC---------------------------------------------------------------------------------------------------------------------------------------------------------------------------------------------------------------------------------------------------------------------------------------------------------------------------------------------------------------------------------------------------------------------------------------------------------------------------------------------------------------------------------------------------------------------------------------------------------------------------------------------------------------------------------------------------------------------------------------------------------------------------------------------------------------------------------------------------------------------------------------------------------------------------------------------------------   [942]
Neotoma_floridana                AGCC-ACAGAACAGATGGGCTGAAAGTAAAGGAACATGTAATGATAGGCAGACTCCCAGCACTGAGAAAGAGGTAGATCTGAATCCTGATTCCCTCTCTGCGAGAAAAAAATGGAATAATCAGAAAAGTCTGTGCCCTGAGAATCCTAGAGCTACCCAGGATGTCCCTTGGATAACACTAAATAGCAGCATTCGGAAAGTTAATGAGTGGTTTTCCAAGACTGGTGAAATGTTAACTTCTGACGGCACATCTGACAGGAGGCAGGAGTCAAATGCTGAAGCAGCTGCTGTGTTAGAAGTTTCAAATGAAGTAGATGGATGCTCCAGTTCT------------TCAAAGGAAATAGACTTAGTGGCCTCTGATCCCCATAATGCTTTAATGTGTAAGAGTGAAAGAGACTTCTCCAAACCAGTAGAGAATAATATCAAAGATAAAATATTTGGGAAGACATATCAGAGAAAGGGAAGCCTCCCTCACTTGAACCATGTAACTGGA------ATTCTAGGCACATTTACTACAGAATCAGAGATAATACAAGCGCAACCCTTCACAAATAAATTAAAACGTAAAAGGAGAACT---ACATGCCTTCATCCTGAGGATTTTATCAAGAAAGCAGATTTAACAGTTATTCAAAAGACTCCTGAAAATACAAATCAGGGAACT---GACCAAATGGAGCCAAAT---GGCCAAGTGATGGGTATTACCAGTAATGGTCAG---------------------------------------------------------------------------------GAGAACGAAACAAAAGGCAATAATGTTCAGAAAGAGAAAAATGCTAATCCAATAAGA---TCACTGGGAAAAGAGTCTGTTTTCACAACTAAAGCCAAACCTATAAGCAACAGT---ATCAGTGATTTGGAGCTAGAATTAAACGTCCACAATTCAAAAGCACCAAAGAAAAATAGACTGAGGAGGAAGTCTTCCACCAAATGTGTTCTTGCTCTTGAACCAGT---CAGTAGGAATCCCAGCCCACCTACT---TGTACCGAATTTCAGATTGATAGTTGTAGTAGCGGTGAAGAAACAAAGAAAAACAATTCCAACCAGACGCCTGTCAGGCACATTGGAAAGCYTCCACCCAAAGAGGACACAGGACCTGCAGCAGATGCCAAGAAGAAGAATGAGCCAAATGAACAAATAAGGAAGAGAAAGTCCAGTGATGCTTTC---CCAGAAGAGAAATTAACAAACATACCTGGTTCATTAACTAACTGTCAAAGTTCTAATGAACCTCAAGGGCCTGTCAGTCCCTGCCCTCAGAGAAAAGAAGTAGAGAAACTTGAACTAAGCCAAATGTCTGACAGAACCCAAGGCCCAAAGGAT------------------------------CTGGTGCTGAGTGGAGAA---CAAGGTTTGCCCACTGAGAGGTCTGAGGAGAGTACCAGTGTCTCATTGGTCCCTGACACTGATGATGACACACAGAACAGTATGTCGTTGCTGGAAGTGAAC---ACTGCCAAATATGCAAAAACAGAATCAAGTCGGTGTATGATTCAGTTTGTAGCAACTGAAAACCCCAAGGAACTGGTC---CATGGTTCTAAAGATGCTGAAAGTGGTACAGAGTGCTTCAAGCATCCATTGAAACACGAACTTAGCCACA--------------------------------------------------------------------------------------------------------------------------------------------------------------------------------------------------------------------------------------------------------------------------------------------------------------------------------------------------------------------------------------------------------------------------------------------------------------------------------------------------------------------------------------------------------------------------------------------------------------------------------------------------------------------------------------------------------------------------------------------------------------------------------------------------------------------------------------------------------------------------------------------------------------------------   [1557]
Neotomodon_alstoni               --------------------------------------------------------------------------------------------------------------------TAATCAGGAAAGTCTGTGCCCTGAGAATGCTAGAGCTACCCAAGATGTTCCTTGGATGACACTAAATAGCAGCATTCAGAAAGTTAACGAGTGGTTCTCCAAGACTGGTGGAACGTTAGCTCCTGACGGCACTTCTGACAGGAGGCAGGAGTCAGATGCTGAAACAGCTGCTGTGTTAGAAGTTTCAAATGAAGTCGATGGATGTTCCAGTTCT------------TTAAAGGAAATAGACTTCGTGGCCTCTGATCCCCATAATGCTTTAATGTGTAAGAGTGAAAGAGACTTCTCCAAACCAGTAGAGAATGATATCAAAGATAAAATATTTGGGAAGACATATCAGAGAAAGGGAAGCCTCCCTCACTTGAACCATGTAGCTGAA------ATTCTAGGCACATATACTACAGAACCACAGATAACACAAGCGAACCCCTTCACAAATAAATTAAAACGTAAAAGGAGAACT---ACATGCCTTCAGCCTGAGGATTTTATCAAGAAAGCAGATTTAACAGTTATTCCAAAGACTCCTGAAAATACAAATCAGGGAACT---GACCAAATGGAGCCAAAT---GGCCAAGTGGTGAGTATTACCAGTAATGGTCAT---------------------------------------------------------------------------------GAGAACGAGACAAAAGGCAGTAATCTTCAGAAAGAGAAAAATGCTAATCTCGTAAGA---TCACTGGGAAAAGAGTCTGTTTTCACAACTAAAGCCAAAGCTATAAGCAGCAGT---GTAAGTGATTTGGAGCTAGAATTAAACGTCCGCAATTCAAAAGCTCCGAAGAAAAATAGGCTGAGGAGGAAATCTTCCACCAAATGTGTTCTTGCACTTGAACCAGT---CAGTGGGAATCCCAGCCCACCTACT---TGTACCGAATTTCAAATTGATAGTTGTAGTAGCGGTGAAGAAACAAAGAAAAACAATTCCACCCAAACGCCAGTCAGGCACATTAGAAAGCCTCAACTCACAGTGGACACTGAACCTGCAGCAGATGCCAAGAAGAATAATAAGCCAAATGAACAAATATGGAAGAGAAGGGCCAGTGATGCTCTC---CCAGAAGAGAAATTAACAAACATACCTGGTTTATTAAATAACTGTCCACGTTCTAATGAACCTCAAGGGCCTGTCAGTCCTAGCCCTCAGAGAAAAGAAGTAGARAAACTTGAACTAAGCCAAATGTCTGACAGTACCAAAGACCTGAAGGAT------------------------------CTGGTGCTGGATGGAGAG---CAAGGTTTGCCCACTGAGAGATCTGAGGAGAGTACCAGTGTTTCATTGGTCCCTGACACTGATGATGACATGCAGAACAGTATGTCATTACTGGAAGTTAAC---ATTGCCAGATATGCAAAAACAGGATCAAGTCATTGTATGACTCAGTTTGTAGCAAGTGAAAACCCCAAGGAACTGGTC---CACGGTTCTAAAGATGCTGGAAGTGGCACTGAGTGCTTCAAGCATCCACTGAGACACGGACTTAACCACATTCAGGAGACA---------------------------------------------------------------------------------------------------------------------------------------------------------------------------------------------------------------------------------------------------------------------------------------------------------------------------------------------------------------------------------------------------------------------------------------------------------------------------------------------------------------------------------------------------------------------------------------------------------------------------------------------------------------------------------------------------------------------------------------------------------------------------------------------------------------------------------------------------------------------------------------------------------------   [1453]
Nesomys_rufus                    AGCC-ACAGAGCAGATGGGCTGAAAGTAAAGAAACGTGTAAGGAAAGGCACATTCCCAGCACTGAGGAAAAGGTAGGTCTGAATGCAGATTCCCTCTGTGGGAGAAAAAAATGGAATAATCAGAAGATTCTATGCCCTGAGAATTGTAGAGCTGCCCAAGATGTTCCTTGGATAACACTAAATAGCAGCATTCAGAAAGTTAACGACTGGTTTTCCAGGACTGGTGAAATGTTAACTTCTGATGGCGCATCTGACAGGAGGCACGAGTCAAATGCTGAAGCAGCTGCTGCGTTACAAATTTCAAATGAAGGAGATGGATGTCTCAGTTCT------------TCAAAGAAAATAGACTTGGTGGCCTCTGATCYCCATAATGCTTTAATGTGTAAAAGCGAAAGAGACTTCTCCAAACCAGTAGAGAATAATATCAAAGATAAAATATTTGGGAAAACATATCAGAGAAAGGGAACCCTCCCTCGCTTGAACCACGTAACTGAA------CTCAAAGGCACATTTACTACAGAACCACAGATAACACAAGAGCACCCTTTCACAAATAAATTAAAACGTAAAAGGAGAACT---ACATGCCTTCAACCCGAGGATTTTATCAAGAGAACAGATTTAACAGTTGTTCAAAAAACTACTGAAAATATAAATCAGGAAACT---GACCAAATGGAGCCAAAT---GGCCAAGTGAAGGGTATTATCAGTGATGGTCAG---------------------------------------------------------------------------------GAGAATGAAGCAAAAGGTAAT---CTTCAGGAAGAGAAAATCACTAATCCAGTAGAA---TCACTGGGAAGAGAGTCTGCTTTCACAACTAAAGTCAAACCTRTAAACAACAGT---ATAAGCGATTTGGAGCTTGAATTAAATGTCCACGATTCAAAAGCATCTAAGAAAAATCGGCTGAGGAGGAAGTCTTCTACTAGATGTGTTCTTGCACTTGAACCAGT---CAGTAGGAATCCAAGCCCACCTCTT---CGTACTGAACTGCAAATCGATAGTTGTAGTAGCAGTGAAGAAACAAAGAAAGACAATTCCAACCCCATGCCAGCCAGGCACATCAGAAACCCTCAACTCCTAGAAGACACAAAGCCTGCAGCCAGTGCCAGG---AATAATGAGCCCAATGAACAGATAAGGAAAAGAAGTGCCAGTGATGCCTTC---CCTGAAGAGAGGTTAACAACCATTCCTGCTTTATTAACTGACTGTTTGAGTCCTAGTAAACCTCAGAGACGTGTCAGTCCTAGCTCTCAGAGAAAAGAAAGAGAGAAACTTGAAACAAGCCAAGTGCCTGATAGTCCCAAAGGCCTCACGGAT------------------------------CTGGTGCTGGGTCCAGAA---CAGGGTTTGCCCACTGAGAAATCTGAGGAGAGTACTAGTGTTTCCTTGGTACCTGACACCGATTATGACACTCAGAACAGTGTCTCGTTATTGGAAGCTAAC---GCTGTCAGATACACAAAAACAGGATCAATTCAGTGTATGACTCAGTTTATAGCCAGCGAAAACCCCAAGGACCTGGCC---CAGGGTTCTAAAGATACTGGAAGTGGCACAGAGTGCTTTAAGCATCCATTGAGACAAGAGCTTAACCACAT-------------------------------------------------------------------------------------------------------------------------------------------------------------------------------------------------------------------------------------------------------------------------------------------------------------------------------------------------------------------------------------------------------------------------------------------------------------------------------------------------------------------------------------------------------------------------------------------------------------------------------------------------------------------------------------------------------------------------------------------------------------------------------------------------------------------------------------------------------------------------------------------------------------------------   [1552]
Niviventer_cremoriventer         ------------------------------------------------------------------------------------------------------------------------------------------------------------------------------------------------------------------------------------------------------------------------------------------------------------------------------------------------------------------------------------------------------------------------------------------------------------------------------------------------------------------------------------------------------------------------------------------------------------------GCAGGCCTTCATCCTGAGGACTTTATCAAGAAAGCAGATTTAACAGCCGTTCAAAGGATTTCTGAAATTATAGATCAGGGAACT---GACCAAATGGAGCCAAAT---GACCAAGCAATGAGTATTATCAGTAATGGTCAG---------------------------------------------------------------------------------GAGAACAGAACAACAGCTAATGATCTTCAGAGAGAGAAAAACTCTTATCCAATAGAA---TCATTGAGAAAGGAACCTGCTTTCACAGCTAAAGCCAAATCTATAAGCAACAGT---ATAAGTGATTTGGAGGTAGGATTAAATGTCCACAGTTCAAAAGCACCTAAGAAAAATAGGCTGAGGAGGAAGTCTTCTACCAGGTGTGTTCTTCCACTTGAACCGAT---CGGTAGAAATCCAAGCCCACCTACT---TGTGCTGAACTTCAGATCGAGAGTTGTGGTAGCAGTGAAGAAACAAAGAAAAACAATTCCAACCAAACCCCAGCCAGGCACATTAGAGAGCTTCAATTCATCGAAGACACAGAACCCGCAGCTGATGCCAAGAAGAAC---GAGCCAAATGAACACATAAGGAAGAGAAGTGCCAGTGATGCTTTC---CCAGAAGAGAAATTAATGAACAAAGCTGGTTTATTAACTAGCTGTTCAAGTCCTAGAAAGCCTCAAGGACCTGTCAATCCTAGCCCTGAGAGAAAAGGAATAGAGCAACTTGAAATGTGCCAAACGCCTGATAATACCAAAGAACTCGGGGAT------------------------------TTGGTCCTGGGAGGAGAGCCCAGTGGCAAACCTACTGAACCATCTGAGGAGAGCACCAGTGTGTCCTTGGTACCCGACACAGACTACGACACCCAGAACAGTGTCTCAATACTGGAAGCTAAC---ACTGTCAGATATGCAAGAACAGGATCAGTTCAGTGTATGACTCAGTTTGTCGCAAGTGAAAACCCCAAGGAATTTGTC---CATGGTTCTAACAATGCTGGAAGTGGCACAGAGTGCTTCAAGCACCCATTGAGACATGAACTTAACCACAATCAAGAGACA---ATAGAAATG---------------------------------------------------------------------------------------------------------------------------------------------------------------------------------------------------------------------------------------------------------------------------------------------------------------------------------------------------------------------------------------------------------------------------------------------------------------------------------------------------------------------------------------------------------------------------------------------------------------------------------------------------------------------------------------------------------------------------------------------------------------------------------------------------------------------------------------------------------------------------------------------------   [1005]
Niviventer_culteratus            AGCCAGCAGAGCAGATGGGCTGAAAGTAAAGAAACATGTAATGACAGGCCGGTTCCCTGCACTGAGGGAAAGGTAGATCCAAATGTGGATTCCCTCTGTGGTAGAAAGCAGTGGAATCATCCGAAAAGCCTGTGCCCTGAGAATTCTGAAGCTACCACTGACGTTCCTTGGATAACACTAAATAGCAGCATTCAGAAAGTGAATGAGTGGTTTTCCARAACTGGTGAAATGTTAACTTCTGACAGTGCATCTGACAGGAGGCCTGAGTCAAATGCTAAAGCAGCTGTTGTGTCAGAAGTTTCAGGTGAAGTGGACAGATGCTTCAGTCCT------------TCAAAGACAGTAGACTCAGTTGCCCCTAATCCTGATAGTGCTGTAATGTGTACAAGTGGAACAGACTTCTCYAAGCCAGTAGAGAATATTATCAACGATAAAATATTTGGGAAAACTTATCACGAGAAGGGAAGCCGCCCTCACTTGAACCATGTGACTGAA------ATTATAGGCACATTTACTGCAGAACCACAGATTATACAAGAGCACCCCTTCACAAATAAATTAAAACGTAAAAGA---AGT---GCAGGCCTTCATCCTGAGGACTTTATCAAGAAAGCAGATTTAACAGCCGTTCAAAGGATTTCTGAAATTATAGATCAGGGAACT---GACCAAATGGAGCCAAAT---GACCAAGCAATGAGTATTATCAGTAATGGTCAG---------------------------------------------------------------------------------GAGAACAGAACAACAGCTAATGATCTTCAGAGAGAGAAAAACTCTTATCCAATAGAA---TCATTGAGAAAGGAACCTGCTTTCACAGCTAAAGCCAAATCTATAAGCAACAGT---ATAAGTGATTTGGAGGTAGGATTAAATGTCCACAGTTCAAAAGCACCTAAGAAAAATAGGCTGAGGAGGAAGTCTTCTACCAGGTGTGTTCTTCCACTTGAACCGAT---CGGTAGAAATCCAAGCCCACCTACT---TGTGCTGAACTTCAGATCGAGAGTTGTGGTAGCAGCGAAGAAACAAAGAAAAACAATTCCAACCAAACCCCAGCCAGGCACATTAGAGAGCTTCAATTCATCGAAGACACAGAACCCGCAGCTGATGCCAAGAAGAAC---GAGCCAAATGAACACATAAGGAAGAGAAGTGCCACTGATGCTTTC---CCAGAAGAGAAATTAATGAACAAAGCTGGTTTATTAACTAGCTGTTCAAGTCYTAGAAAGCCTCAAGGACCTGTCAATCCTAGCCYTGAGAGAAAAGGAATAGAGCAACTTGAAATGTGCCAAACGCCTGATAATACCAAAGAACTCGNNNAT------------------------------TTGGTCCTGGGAGGAGAGCCCAGTGGCAAACCTACTGAACCATCTGAGGAGAGCACCAGTGTGTCCTTGGTACCCGACACAGACTACGACACCCAGAACAGTGTCTCAATACTGGAAGCTAAC---ACTGTCAGATATGCAAGAACAGGATCAGTTCAGTGTATGACTCAGTTTGTCGCAAGTGAAAACCCCAAGGAATTTGTC---CATGGTTCTAACAATGCTGGAAGTGGCACAGAGTGCTTCAAGCACCCATTGAGACATGAAGCTAACCACAATCAAGAGACA---ATAGAAATGGAAGACAGTGAACTTGATACTCAGTATTTGCAGAATACATTTCAAGTTTCAAAGCGTCAGTCATTTGCTTTATTTTCAAAACCTAAAAGTCCCCAAAAGGACTGTGCTCTGGTACGTCCCCACTCTCTGCCCTCAAGGGAACCAAGTCCAAAGGTGATTTCTAAAGGTGAACAAAAAGAACATCAG---GGACAAGAAAAGTCTGAAGTCAGTCATGTACAGGCAGTTACAGTCACAGTTGGCTTACCTGTGCCCTGTCAGGAAGGTAAGCCAGGTGCTGTTACAATGAGTGCTGATGTTTCTAGGCTTTGTCCGTCATCTCATTACAGAAGCTGTGAGAATGGACTCAACACCACAGATAAATCTGGAATTTCACAAAACTCACATTTTAAACAATCAGTTTCTCCCATCAGGTCATCTATAAAAACTGACAATAGAAAAACTCTGACAGAGGGACGATTTGAGAAACATACT---------GAAAAGGGAATGGGAAATGAGACTGCTGTTCAAAGTATAATACACACAATTAGCCAAAATAAT---AGAGGAGATGCTTGTCAAGAAGCCAGCTCAGGCAGTATT------------------------------------------ATTGAAGTATGTTCCACTGGTGAAAAATTCCGGGGGCAACTAGGTAGAATCAGACGGCCTAAGGTAAACACCGTGTCTCCATTAGATAGTACGCAGCCTGGTATCTGTAAGCAAAGTGCTCCTGTAAGTGAC---AAGTGTCTTGAAATA---AAGCAGGAGGGTAAGGCTGTC------------AGTGCAGACTTCTCTCCGTGTTTGTTCTCAGATCATCTTGAACAACCTATG   [2367]
Notiomys_edwardsii               -----------------------------------------------------------------------------------------------------------------------------------------------------------------------------------------------------------------------------------------------------------------------------------------------------------------------------------------------------------------------------------------------------------------------------------------------------------------------------------------------------------------------------------------------------------------------------------------------------------------------------TCCTGAGGATTTTATCAAGAAAGCAGATTTAACAGTTATTCAAAAGACTCCAGAAAATAGAAATCAGGGAGTT---GACCAAGTAGAGCCAAAT---GGCCAAGTGATGGGTTTTAACAGTACTGATCAA---------------------------------------------------------------------------------GAGAACGAAACAAAAGGGAACAGTCTTCAGAAAAAGAAAAATGTTAATCCAGTAACA---TCACTGGGAAAAGAGTCTGTTTTCACAACTAAAGCCAAACCTGTAAGCAGCAGT---ATAAGCAATTTAGAGCTAGAATTAAATGTCCACAATTCAAAAGCACCTAAGAAAAATAGGCTGAGGAGAAAATCTTCTACCAAATGTGTTCTTGCACTTGAACCAGT---CAGTGGGAATCCAAGCCCACCTACT---TGTACTGAATTTCAAATTGATAGTTGTAGTAGCAGTGAAGAAACAAAGAAAAACAATTCCAATCTAGCACCAGTCAAGGACATTAGAAAGCCTCAGCTCATAGAGGACACAGACCCTGGGGCAGATGCCAAGGAGAACAGTGAGCCAAATGAACTAATAAGGAAGAGAAGGGCCAGTGATGCTTTC---CCAGAAGAGAAGTTTACAAACATACCTGGTTTATTAACTAACTGTCCAAGTTCTAATAATCCTCAAGGACCTGTCAATCCTAGCCCTCAGAGAAAAGAAGTAGAGAAACCTGAAGCAAGCCAAATATCGGGCAGTACCAAAGACCTGAAGGAT------------------------------CTGATGCTGGGTGGAGAA---CAAGCTTTGTCCACTGAGAGGTCTGAGGAGAGCACTAGTGTTTCATTGGTAGCTGACACTGAGTATGATACTCAGAATAGTGTGTCATTATTGGAAGCTAAC---ACTGTCAGATGTGCAAAAACAGGATCAAGCCAGTGTTTGACTCAGTTTGTAGCAAGTGAGAACCTCAAGGATCTGGTT---CATGGTTCTAATGATGCTGGAAGTAGCACAGGGTGTGTCAAGCATCAATTGAGACACGA-------------------------------------------------------------------------------------------------------------------------------------------------------------------------------------------------------------------------------------------------------------------------------------------------------------------------------------------------------------------------------------------------------------------------------------------------------------------------------------------------------------------------------------------------------------------------------------------------------------------------------------------------------------------------------------------------------------------------------------------------------------------------------------------------------------------------------------------------------------------------------------------------------------------------------------   [963]
Nyctomys_sumichrasti             AGCC-ACAGAACAGATGGGCTGAAAGTAAAGAAACCTGTAATGATAGGCAGATTCCCAGCACTGAGAACAAGGTAGACCTGAATGCTGATTCCCTCTGTGGGACAAAAGAAGGGAAAGATCGGGAAAGTCTGTGCCCTGAGAACTCTAGAGCTACCCAGGCTGTTCCTTGGCTGACACTAAATAGCAGCATTCAGAAAGTTAAGGAGTGGTTTTCCAAAACTGGTGAAATGCTAACTTCTGACGGCACGTCTGACAGGGGCCGTGAGTCAAATGCCGAAGCAGCTGTTGTGTTAGAAGTTTCAAATGAAGTAGATGGATGTTCCAGTTCT------------TCAAAGGAAATGGACTTAGTGGCCTCTGATCCCCATAATGCTTTAACGTGTAAAAGGGAAAGAGACTTCTCCAAACCCATAGAGAATAATATCAAAGATAAAATATTTGGGAAAACTTACCAGAGAAGGGGAAGCCTCCCTCACTTGACCCACGTAACTGGA------ATTATAGGCACATTTACTGCAGAGCCACAGATGACACAAGAGCATCCCTTCACAAATAAATTAAAACGGAAAAGGAGAACC---ACGTGCCTTCATCCTGAGGATTTTATCAAGAAAGCAGATTTAACAGTTATTCAAAAGACTCCTCAAAATATAAATCAGGGAACT---GACCAAATGGAGCCAAAT---GGCCGAGTGATGAATGTTACCAGTAATGATCAA---------------------------------------------------------------------------------GAGAACGGGACAAAAGGTAATGATCTTCAGAAAGAGAAAAACACT---------------------------GAGTCTGTTTTCACAACTAAAGCTAAACCTATAAGCAGTAGT---ATAAATGATTTGGAGCTAGAATTTAATGTCCACAATTCAGAAGCACCTAAGAAAAACAGGCTGAGGAGGAAGTCTTCCACCAAATGTGTTCTTGCACTTGAACCAGT---CGGTAGGAATCCAAGTCCATCTGCT---TGTGCTGAATTTCAGATTGATATCTGTAGTAGCAGCAAGGAAGCAAAGGAAAACAGTGCTGAGCAAACGCCAGTCAGGCACATTAGGAAGCCTCGACTCCTAGAGGACACAGAACCTGCAGCAGATGCCGAGAAGGGGAAT---CCAGATGAACAAATAAAGAAGAGAAGGGTCAGTGATGGTTTC---CCAGAAGAGAAATTAACAAACATACCTAGTTTATTAACTAACTGCCCAAGTTCTAATGGACGTCAAGGACCTGTCAGTCCTAACCCTCAGAGAAAAGAAGTAGAGAAACCGGAAACAAGCCAAATGTCTGACAGTACCAAAGACCTGAAGGAT------------------------------CTGCTGCTGGGTGGAGAA---CAAGATTTGCCCACTGAGAGATCTGAGGAGAGTACCAGCGTTTCATTGGTACCTGACACTGATTATGACACTCAGAACAGTGTGTCATTACTGGAAGCTAAC---ACTGTCAGATATGCAAAAACAAGACCAAGTCAGTGTATGACTCAGTTTGTAGCAAGTGAAAACCCTAAGGAACTGGTC---CATGGATCTATAGATGCTGGAAGTGGCCCAGAGTGCTTCAAGCATCCACTGAGACACAAACT----------------------------------------------------------------------------------------------------------------------------------------------------------------------------------------------------------------------------------------------------------------------------------------------------------------------------------------------------------------------------------------------------------------------------------------------------------------------------------------------------------------------------------------------------------------------------------------------------------------------------------------------------------------------------------------------------------------------------------------------------------------------------------------------------------------------------------------------------------------------------------------------------------------------------------   [1522]
Ochrotomys_nutali                -----ACAGAACAGATGGGCTGAAAGTGAAGAAACATGTAATGATAGGCAGATTCCCAGCACTGAGAAAAAGGTAGATCTGAATGCTGAGTCCCTCTGTGGGAGCAAAAAATGGAATAATCAGAAAAGTCTGTGCCCTGAGAACCCTAGAGCTACCCAAGATGTTCCTTGGATAACACTAAATAGCAGCATTCAGAAAGTTAACGAATGGTTTTCCAAGACCGGTGAAATGCTAACTTCTGACGGCACTTCTGACAGGAGGCCGGAGTCAACTGCTGAAGCAGCTGCTGTGTTAGGGGTTTCAAATGAAGTAGATGGATGTTCCGGTTCC------------CCAAAGGAAATAGACTTAGTGGCCTCTGACCCCCATAATGCTTTAATGTGTGAGAGTGAAAGAGGCTTCTCTAAGCCAGTAGAGAATAATGCCCAAGATAAAATATTTGGGAAGACATATCAGAGAAAGGGAAGCCTCCCTCACTTGAACCACATAACTGAA------ATTCTAGGCACATTTACTACAGAGCCACTGATAACACAAGAGAACCCCTTCAAAAATAAATTAAAACGTAAAAGGAGAACT---ACATGCCTTCATCCTGAGGATTTTATCAAGAAAGTAGATTTAACAGTTATTCAAAAGACTTCTGAAAATACAAATCAGGGAACT---GGCCAAATGGAGCCGAAT---GGCCAAGCGATGGGTGTTACCAGTAATGGTCAG---------------------------------------------------------------------------------GAGAATGAAACAAAAGGCAAAAATCTTCAGAGAGGGAAAAGTGCTAGTCCAATAAGA---GCACTGGAAAAAGAGTCTGTTTTCACAGCTGAAGCCAAACCTATCAGCAACAGT---ATCAGTGATTTGAAGGTAGAATTAAACGTCTGCAATTCAAAAGCACCGAATCAAAATAGGCTGAGGAGGAAGTCTTCCACCAAATGTATTCTTGCACTTGAACCAGT---CAGTAGGAACCCCAGCCCACCTACT---TGTGCCGAATTTCAGATTGACAGTTGTAGTAGCGGGGAAGAAACAAAGAAAAACAATTTCAACCAGATGCCAGTCAGGCACAGTAGAAAGCCTCAACACATCGAGGACACAGAACCCGCAGCAGATGCCAAGAAGAATAATGAGCCAAATGACCAAATAAGGAAGAGAAGGGCCAGTGATGCTTTC---CCGGAAGAGAAACCAACAAGTGTACCTGGTTTATTAACTAACTGTCCAAGTTCCAATAAACCTCAAGAGCCTGTCAGTCCTGGCCCTCAGAGAAAAGAAGCAGAGAAACTTGGACTAAGCCAAATGTCTGCTAGTACCAAAGACCTGAAGGAT------------------------------CTGGTGCTGGGTGGAGAG---CAAGGTTTGCCCACCGAGAGATCTGAGGAGAGCACCAGTGTTTCATTCGTCCCTGACACTGATGATGACACGCAGAACAGTGTGTCATTACTGGAGGCCAAC---ACTGCCAGATACGCAAAAACGGCATCAAGTCAGTGTATGACTCAGTTTGTAGCAAGTAAAAACCCCAAGGAGCTGGCC---CATGGTTCTAAAGATGCAGAAAGTGGTACAGAGTGCTTCAAGCATCCCCTGAGACACGAACTTAGCCACATTCAGGAGACA---GTGGAAA-----------------------------------------------------------------------------------------------------------------------------------------------------------------------------------------------------------------------------------------------------------------------------------------------------------------------------------------------------------------------------------------------------------------------------------------------------------------------------------------------------------------------------------------------------------------------------------------------------------------------------------------------------------------------------------------------------------------------------------------------------------------------------------------------------------------------------------------------------------------------------------------------------   [1571]
Oecomys_concolor                 AGCCAACGGAACAGATGGGCTGAAAGTAAAGAATCATGTAATAATAGGCAAATTCCCAGCACTGAAAATAAGGTAGATCTGAATGCTGAGTCCTTCTGTGGAAGAGAAAAATGGAATAATCAGAAAAATCTGTGCCCTGAGAATTCTAGAGCTACCCAAGATGTTCCTTGGATAACACTGAATAGCAGCATCCAGAAAGTTAACGAGTGGTTTTCTAAAACTGGTGAGATGTTAACTTCTGATGGTGCGTCTGACAGGAGGCTCAGGTCTCCTGCTGAAGCAGCTGTC------------------GAAGAAAATGGATGCTCCAGTTCT------------TCAAAGGAGACAGACTCTGTGTCCGCTCATCCCCACAGTGCTTTAATGGATAAAAGCAAAAGAGACTGC---AAACCAGTGGAGAAAAATATCAAAGACAAAATATTTGGGAAAACATATCAGAGAAAGGGAAGCTTCCCTCAGTTGAACCACATACCTGAA------ATTGTAAGCACATTTACTATAGAACCACAGATAACACAAGAGCACTCCTTCACAAATAAATTAAAACGCAAAAGGAGAACT---ACATGCCTTCATCCTGANNNNNNNNNNNNNNNNNNNNNNNNNNNNNNNNNNNNNNNNNNNNNNNNNNNNNNNNNNNNNNNNNNN---NNNNNNNNNNNNNNNNNN---NNNNNNNNNNNNNNNNNNNNNNNNNNNNNNNNN---------------------------------------------------------------------------------NNNNNNNNNNNNNNNNNNNNNNNNNNNNNNNNNNNNNNNNNNNNNNNNNNNNNNNNN---NNNNNNNNNNNNNNNNNNNNNNNNNNNNNNNNNNNNNNNNNNNNNNNNNNNNNN---NNNNNNNNNNNNNNNNNNNNNNNNNNNNNNNNNNNNNNNNNNNNNNNNNNNNNNNNNNNNNNNNNNNNNNNNNNNNNNNNNNNNNNNNNNNNNNNNNNNNNNNNNNN---NNNNNNNNNNNNNNNNNNNNNNNNN---NNNNNNNNNNNNNNNNNNNNNNNNNNNNNNNNNNNNNNNNNNNNNNNNNNNNNNNNNNNNNNNNNNNNNNNNNNNNNNNNNNNNNNNNNNNNNNNNNNNNNNNNNNNNNNNNNNNNNNNNNNNNNNNNNNNNNNNNNNNNNNNNNNNNNNNNNNNNNNNNNNNNNNNNNNNNNNNNNNNNNNNNNN---NNNNNNNNNNNNNNNNNNNNNNNNNNNNNNNNNNNNNNNNNNNNNNNNNNNNNNNNNNNNNNNNNNNNNNNNNNNNNNNNNNNNNNNNNNNNNNNNNNNNNNNNNNNNNNNNNNNNNNNNNNNNNNNNNNNNNNNNNNNNNNNNNNNNNNNNN------------------------------NNNNNNNNNNNNNNNNNN---NNNNNNNNNNNNNNNNNNNNNNNNNNNNNNNNNNNNNNNNNNNNNNNNNNNNNNNNNNNNNNNNNNNNNNNNNNNNNNNNNNNNNNNNNNNNNNNNNNNNNN-------NNNNNNNNNNNNNNNNNNNNNNNNNNNNNNNNNNNNNNNNNNNNNNNNNNNNNNNNNNNNNNNNNNNNNTGGCT---CATGCTTCTAACAATGCTGGAAGTGGCACAGAGTGTGTCAAGCATCAATTGAGGCACGAACTCAGCCACATTCAGGAGACA---GTAGAAATAGAAGAGGGAGAACTTGATACTCAGTATTTACAAAAGACATTTCAAGTTTCAAATCGTCAGACATTTATTTTATTTTCAAAACCAGGAGATCCCCAAAAGGAGTGTATAGCAGCCTGTCCTTCCTCTGTGTTCCTAARGGAAGTGAGTCCAAAGGTGACTTCTACAGGTGAACATGAAGAAGTAATTAGGGGACAGGAAGAGTCTAAAGTCAGCAGTGTACAGGTGGTGAGTGCCACGGTGGGCTTACCTCTGCTTCCTCAGGAAGGTAAGCCAGGCTCTGACAGGATGTGTGCTGGCGTGTCCAGGCTTTGTTCATCATCTCAGTACGGAAGG------AAT---CCCAGCTCTGCAGGTGACCTTGGWATTCCACAAAACTCACATCTTAAACAATCAGTTTCTCCCATTACCTCCTCTGTGAAAACTGACCAAAGGAAAACTCTGTCAGAGGGACAGTTTGAGAAACATACATTGTCAACTGAAAGGGCAATGGGAATTGGGTCCGCTGATCAAAGTACAATGTACACAATTAGCCAAAACAAC---ACAAAAAATGCTTGTCAAGAAGCCAACTTGGGCAGTACT------------------------------------------AATGAAGTATATTCCAGTGGTGAAACCGTCCAAGGGCAACAAGGTAGAAAGAGAGGGACTAAGTTAAACACTATGCTTTCATTAGGTCTTACAAAACCTGAAGTCTGTAAGCAAAGTTTTCCTGTGAGTGATTCTAAATATCTTGAAATGAAAAAGCAGGAAGA-------------------------------------------------------------------------   [2293]
Oenomys_hypoxanthus              AGCCAGCAGAGCAGATGGCCTGAAAGTAAAGAAACATGTAATGACAGGCAGGTTCCCTGCACTGGGGAGAAGGTAGATCCAAATGCTGATTCCCTCTGTGGTAGGAAGAAGTGGAATCATTCGAAAAGTCTGTGCCCTGAGAATTCTGGAGCTACCACCGATGTTCCTTGGATAACACTAAATAGCANCATTCAGAAAGTTAATGAGTGGTTTTCCAGAACTGGTGAAATGTTAACTTCTGACAGCGCATCTGACAGGAGGCATGAGTCAAATGCTGAAGCAGCTGTTGTTTTGGAAGTTTCAAATGAAGTAGATGGATGTTTCAGTTCT------------TCAAAGAACATAGACTTAGTAGCCCCCGACCCCCATAATGCTGTAATATATAAAAGTGGGAAAGATTTCTCCAAACCAGTAGAGAATAATATGAATGATAAAATATTTGGGAAAACCTATCAGAGAAAGGGAAGCCACCCTCACTTGAACCATGTGACTGAA------ATTATAGGCACACTTACTACAGAACCACAGATAACACAAGAGCAGCCCTTCACAAATAAATTAAAACGTAAAAGA---AGT---ACATGCCTTCATCCTGAGGACTTTATCAAGAAAGCAGATTTAACAGCTGTTCAAAGGACTCCTGAAAATATAAATCAGGGAACT---GACCAAATGGAGCCMAAT---GACCAAGCAATGAGTATTACCTATAACTTTCAG---------------------------------------------------------------------------------GAAAACAAAACAACAGGTAATAATCTTCAGAAAGAGAAAAACACTCGTCCAGTAGAA---TCATTGAGAAAGGAACCTGCTTTCACAGCTAAAGCCAGATCTATAAGCAACAGT---ATAAGTGATTTGGAGGTAGAATTAAATGTCCACAGTTCAAAAGCACCTAAGAAAAATAGGCTGAGGAGGAAGTCTTCTACCAGGTGTGCTCTTCCACTTGAACCAGT---CAGTAGAAATCCAAGCCCACCTGCT---CATGCTGAACTTCAAATTGATAGCTGT---AGCAGTGAAGAAACAAAGAAAAACAATACCAACCAGACGCCAACCAGGCACATTAGAGAGCCTCAGCTCATTGAAGACACTGAACCTGCAGCTGATGCCAAGAAGAAG---GAGCCAAATGAACACAGAAGGAAGAGAAGTGCCAGCGATGCTTTC---CCAGAAGAGAAGTTAATGAACAAAGCTGGTTTATTAACTAGCTGTTCAAGTCCTAGGAAACCTCAAGGACCTGTCAATCCTAGCCCTCAGAGAAAAGGAATAGAGCAACTTGAAACATGCCAAATGCCTGATAATACCAAAGAACTCGAGGAT------------------------------CTGGTCTTGGGAGGAGAGCCCAGTAGCAAACCCACTGACCGATCTGAGGAGAGCACCAGTGTGTCCTTGGTACCTGACACTGACTACGACACTCAGAACAGTGTCTCAGTCCTGGAAGCTAAC---ACTGTCAGATATGCAAGAACAGGATCAGTTCAGTGTATGACTCAGTTTGTCGCAAGTGAAAACCCCAAGGAACTTGTC---CATGGTTCTAACAATGCTGGAAGTGGCACAGACTGCTTCAAGCACCTGTTGAGACATGAGCTTAACCACAGTAAGGAGACA---ATAGAAATGGAAGACAGTGAACTTGATACTCAGTATTTGCAGAATACATTTCAAGTTTCAAAGCGCCAGTCATTTGCATTATTTTCAAAACCTAGAAGTCCCCAAAAGGAC------------TGTGCTCACTATGTTCCCTCAAAGGAACTGAGTCCAAAGGCAACTTCTAAAGGTAAACAAAAAGAATGTCAG---GGACAGGAARAGTCTGAAATCAGTCATGTACAGGCAGTTACAGCCACAGTGGACTTACCTGTGCCCTGTCAGGAAGGTAAACCAGGTGCTGATAGAATGCGTGCTAGAGTTTCTAGGCTTTGTCCATCGTCTCATTACAGAAGCTGTGAGAATGGACTCAGCACCACAGATAAATCTGGAATTTCACAAAACTCACATTTTAAACAATCAGTTTCTCCCATCAGGTCATCTATAAAAACTGACAATAGAAAACCTCTGACAGAGGGACAATTTGAAAAACATACATTTTCAACTGAAAAGGCAATGGAAAATGAGACCGTTGTTCAAAGTACAGTACACACAATTAGCCAGAATAAC---AGAGGAAATGCTTGTCAAGAAGCCAGCTCAGGCAGTATT------------------------------------------AATGAAGTATGTTCCACTGGTGAAAACTTGCGGGGACAACTAGGTAGAAACAGAGGGTCTAAGGTAAACACCATGCTTCCGTTAGATAGTACGCAGCCTGGTGTCTGTAAGCAAAGTGTTCCTGTAAGTGAT---AAGTATCTTGAAATTAGAAAGCAGGAGGGTGAGGCTGTT------------GGTACAGACTTCTCTCCATGTCTGTTCTCAGATCATTTGGAACAACCTATG   [2364]
Oligoryzomys_fulvescens          -----------CAGATGGGCTGAAAGTAAAGAATCATGTAATAATAGGCAAATTCCCAGAACTGAAGAAAAGGTAGATCTGAGTACTGAGTCCTTCTGTGGAAGAAAAAAATGGAATAATCAGAAAAATCTGTGCCCTGAGAATTCTAGAGCTACCCAAGATGTTCCTTGGATAACACTGAATAGCAGCATCCAGAAAGTTAACGACTGGTTTTCTAAAACTGGTGAGATGTTAACTTCTGATGGTGCGACTGACAGGAGGCCCAGATCACCTGCTGAAGCAGCTGTA------------------GAAGAAAATGGATGCCCCAGTTCT------------TCAAAGGAGACAGACTCTGTGGCCGTTCACCCCCACAGKGCTTTAGTGGATAAAAGCAAAAGAGACTGC---AAACCAGTGGAGAAAAATATCAAAGACAAAATATTTGGGAAAACATATCAGAGAAAGGGAAGCTTCCCTCAATTGAACCACGTAACTGAA------ATTATAAACACATTTACTATAGAACCACAGATAACACAAGAGCACTCCTTCACAAATAAATTAAAACGTAAAAGGAGAACT---ACATGCCTTCATCCTGAGGATTTTATCAAGAAAGCTGATTTAACAGTTATTCAAAAGACTCCAGAAGATAGAAATCAGGGAGCT---GACCAGATAGAGCCAAAT---GACCAAGTGATGGGTATTAACAGTACTGGCCAA---------------------------------------------------------------------------------GAGAATGAAACAAAAGGGAACAGTCTTCAGAAAGACAAAAATGTTACTCCAATAACA---TCACTGGGAAAAGAGTCTGTTTTCACAACTAAAGCCAAGCCTGTAAGCAGCAAT---ATAAGCAATTTGGAGCTAGAATTAAATGTTCACAATTCAAAAGCACCTAAGAAAAATAGGCTGAGGAGAAAATCTTCCACCAAATGTGTTCTTGCACTTGAACTAGT---CAGTGGGAATCCAAGCCCACCTTCT---TGTACTGAATTTCAAATTGATAGTTGTAGTAGCAGTGAAGAAACAAAGAAAAACAATTCTAATCTAACGCCAGTCAAGGACATTCGAAAGCCTCAGCTCATGGAGGACACAGACCCTGGGGTAGATGCCAAGGAGAACAGTGAGCCAAATGAGCAAATAAGGAAGAGAAGAGCCAGTGATGCTTTC---CCAGAAGAGAAGTTTACAAATATACCTGCTTCATTAACTAACTGTCCAAGTTCTAGTAAACCTCAAGGACCTGTCAGTCCTAGCCCTCAGAGAAAAGAAGTAGAGAAACTTGAAACAAACCAAATGTCGGGCAGTACCAAAGGCCTGAAGGAT------------------------------CTGGTGCTGGCTGGAGAG---CCAGGTTTGTCCACTGAGAGGTCTGAGGGGAGCACTAGTGTTTCATTGGTAGCTGACACTGAGTATGATACTCAGAACAGTGTGTCATTACTGGAAGCCAAC---ACTGTCAGATATGCAAAAACAGGATCATGTCAGTGTCTGACTCAGTTTGTAGCAAGTGAGAACCCCAAGGATCTGGCT---CATGCTTCTAACAGTGCTGGAGGTAGCACAGAGTGTGTCAAGCATCAGTTGAGACACGACCTCAGCCACAT-------------------------------------------------------------------------------------------------------------------------------------------------------------------------------------------------------------------------------------------------------------------------------------------------------------------------------------------------------------------------------------------------------------------------------------------------------------------------------------------------------------------------------------------------------------------------------------------------------------------------------------------------------------------------------------------------------------------------------------------------------------------------------------------------------------------------------------------------------------------------------------------------------------------------   [1527]
Ondatra_zibethicus               AGCCAACGGAACAGATGGGCTGAAAGTAAAGAAACATGTAATGATAGGCAGATTCCCAGCGCCGAGGAAAAGGTGGAGCTGAATGCTGAGTCCCTCTGTGAGAGGAAAAATTGGAATAATCAGAAAAGTCTGTGCCCTGAGGATTCTAGAGCTACCCAAGATGTTCCTTGGATAGCGCTGAATAGCAGCATTCAGAAGGTGAACGAGTGGTTTTCCAAAACCGGTGAAATGCTAACTTGTGACGGCACATCTGACAGGAGGCACGGGTTAGACGCTGAAGCAGCTGTTGTGTTAGAAGCTTCGCATGACGAAGATCGACGCTCCAGTTCT------------TCAAAGGAAATGGACTTAGTGGCCTCTGATCCCCATAGAGCTTTCAAGTATAAAAGTGAAAGAGACTTCTCCAGACCAGTAGAGAATAATATCAAAGACAAAATATTCAGGAAAACTTATCAGAGAAAGGGAAGCCACCCTCACTTAAACCACATGCCTGAA------ATTATAGGCACATTCACTACAGAACAGCAGATAACACAAGAGCACACTTTCACAAATAAATTAAAACGTAAAAGGAGAACT---ACATGCCTTAATCCTGCGGATTTTATCAAGAAAGTAGATTTAACAGTTACTCAAAAGACTCCTGAAAATAAAATTCAGGGAACT---GACCAAACGGAGCCAGAT---GGCCAAATGATGGGCATTACCAGTAATGGTCAA---------------------------------------------------------------------------------GAGAATGAAGCAAAAGGTAATAATCTTCACACAGAGGAAAATGCTGATCCAATAAAA---TCACTGGGAAAAGAGTCTGTTTTCACAACTAAAGCCAAACCTATAAGCCACAGT---ACAAGCGATTTGGAGCTAGAATTAAATGCCCACAGTTCGAAAGCACCTAAGAAGAACAGGCTGAGAAGGAAGTCTTCCACCAGATGTGTTCTCGCACTTGAGCCAGT---CGGTAGGAATCCAAGTCCACCTGCT---TGTGCTGAGTTTCAAATTGATAGTTTTAGTAGCAGTGAAGAAACAAAGAAAAACAATTCCACCCTAATGGCAGTCAGGCACATTAGAAAGGCTCAATTCACAGAGGACACAGAACCTGCAGCAGATGCCAAG---AATAATGATCCAAATGAACAAATAAGGAAGAGAAAGGCCAGCAATGCTTTC---CCAGAAGAGCAATTAACAAACATACCTGGTTTATTAATTAACTGTCCAAGTTCTAGTAAACCTCAGGGACCTGTCAGTCCTAGCCCTTGGGGAAAAGAAGTAGAGAAACTTGAGACAAGCCAAATGTCTGACGGTACCAAAGACCTGAAGGAG------------------------------CTGGTGCTGGGTGGAGGG---CAAGGTTTGCCCACTGAGAGATCTGCCGAGAGTAGCAGTGTTTCACTAGTCCCTGACACTGATTATGACACTCAGAGCAGTGTGTCATTACTAGAAGCCAAC---ACTGCTGGATATGCAAAAACAGGATCCAATCAGCGTGTGCCTCAATTTGTAGCAAGTGAAAACCTCAAGGAAMMGGTC---CATGGTTCTCAAGATGCCGATAGTGGCACAGTGTGCTTCAAGCATCCACCAAGACATGAAAGTAGCCACACTCAGGGGATA---GCAGAAACGGAGGAGAGTGAACTTGATACTCA----------------------------------------------------------------------------------------------------------------------------------------------------------------------------------------------------------------------------------------------------------------------------------------------------------------------------------------------------------------------------------------------------------------------------------------------------------------------------------------------------------------------------------------------------------------------------------------------------------------------------------------------------------------------------------------------------------------------------------------------------------------------------------------------------------------------------------------------------------------------------   [1598]
Oryzomys_couesi                  AGCCAACGGAACAGATGGGCTGAAAGTAAAGAATCATGTAATAATAGGCAAATTCCCAGTGCTGAAAAAAAGGTAGATCTGAACGCTGAGTCCTTCTGTGGAAGAAAAAAATGGAATAATCAGAAAAGTCTGTGCCCTGAGAATTCTAGAGCTACCCAAGATGTTCCTTGGATAACACTGAATAGCAGCATCCAGAAAGTTAACGAGTGGTTTTCCAAAACTGGTGAGATGTTAACTTCTGATGGCGCGTCTGACAGGAGACTCAGGTCACCTGCTGAAGCAGCTGTC------------------GAAGAAAATGGATGTTCCAGTTCT------------TCAAAGGAGACAGACTCTGTGGCCATTCATCCCCACAGTGCTTTAATGGATAAAAGCAAAAGAGACTGC---AAACCAGTGGAGAAAAATATCAAAGACAAAATATTTGGGAAAACATATCAGAGAAAGGGAAGCTTCCCTCAGTTGAACCACGTAACTGAA------ATTATAAACACATTTACTATAGAACCACAGATAACACAAGAGCATTCCTTCACAAATAAATTAAAACGCAAAAGGAGAACT---ACATGCCTTCATCCTGAGGATTTTATCAAGAAAGCAGATTTAACAGTTATTCAAAAGACTCCAGAAAATAGAAATCAGGAAGCT---GACCAAATAAAGCCAAAT---GGCCAAGCGATGGGTATTAACAGTACTGGTCAA---------------------------------------------------------------------------------GAGAACGAAACAAAAGGGAACAGTCTTCAGAAAGAGAAAAATGTTACTCCAATAACA---TCACTGGGAAAAGAGTCTGTTTTCACAACGATAGCCAAGCCTGTAAGCAGCAGT---ATAAGCAATTTGGAGCTAGAATTAAATGTCCACAATTCAGAAGCACCTAAGAAAAATAGGCTGAGGAGAAAATCTTCAACCAAATGTGTTCTTGCACTTGAACTAGT---CAGTGGGAATCCAAGCCCACCTTCT---TGTACTGAATTTCAAATTGATAGTTGTAGTAGCAGTGAAGAAACAAAGAAAAACAATTCCAATCTAATGCCAGTCAAGGACATTCAAAAGCCTCAGCTCATAGAGAACACAGACCCTGGGCCAGATACCAAGGAGAACAATGAGCCAAATGAACAAATAAGGAAGAGAAGGGCCAGTGATGCTTTC---CCAGAAGAGAAGTGTACAAATATACCTGGTTTATTAACTAGCTGTCCAAGTTCTAATAAACCTCAAGGACCTGTCACTCCTAGCCCTCAGAGAAAAGAAGTAGAGAAACTTGAAACAAGCCAAATGTCGGGCAGTACCAAAGACCTGAAGGAT------------------------------CTGGTGCTGGGTGGAGAA---CAAGGTTTGTCCACTGAGAGGTCTGAGGAGAGCACTAGTGTTTCATTGGTAGCTGACACTGAGTATGATACTCAGAATAGTGTGTCATTACTGGAAGCTAAC---ACTGTCAGATATGCAAAAACAGGATCAAGTCAGTGTCTGACTCAGTTTGTAGCAAGTGAGACCCCCAAGGATCTGGCT---CATGGTTCTAACAATGCTGGAAGTAGCACAGAGTGTGTCAAGCATCAGTTGAGACATGAACTCAGCCACATTCAGGAGACA---GTAGAAATAGAAGAGGGAGAACTTGATACTCA----------------------------------------------------------------------------------------------------------------------------------------------------------------------------------------------------------------------------------------------------------------------------------------------------------------------------------------------------------------------------------------------------------------------------------------------------------------------------------------------------------------------------------------------------------------------------------------------------------------------------------------------------------------------------------------------------------------------------------------------------------------------------------------------------------------------------------------------------------------------------   [1580]
Oryzomys_palustris               -----ACGGAACAGATGGGCTGAAAGTAAAGAATCATGTAATAATAGGCAAATTCCCAGTACTGAAAAAAAGGTAGATCTGAACGCTGAGTCCTTCTGTGGAAGAAAAAAATGGAATAATCAGAAAAGTCTGTGCCCTGAGAATTCTAGAGCTACCCAAGATGTTCCTTGGATAACACTGAATAGCAGCATCCAGAAAGTTAACGAGTGGTTTTCCAAAACTGGTGAGATGTTAACGTCTGATGGCGCGTCTGACAGGAGACTCAGGTCACCTGCTGAAGCAGYTGTC------------------GAAGAAAATGGATGTTCCAGTTCT------------TCAAAGGAGACAGACTCTGTGGCCATTCATCCCCACAGTGCTTTAATGGATAAAAGCAAAAGAGACTGC---AAACCAGTGGAGAAAAATATCAAAGACAAAATATTTGGGAAAACATATCAGAGAAAGGGAAGCTTCCCTCAGTTGAACCACGTAACTGAA------ATTATAAACACATTTACTATAGAACCACAGATAACACAAGAGCATTCCTTCACAAATAAATTAAAACGCAAAAGGAGAACT---ACATGCCTTCATCCTGAGGATTTTATCAAGAAAGCAGATTTAACAGTTATTCAAAAGACTCCAGAAAATAGAAATCAGGAAGCT---GACCAAATAAAGCCAAAT---GGCCAAGCGAYGGGTATTAACAGTACTGGTCAG---------------------------------------------------------------------------------GAGAACGAAACAAAAGGGAACAGTCTTCAGAAAGAGAAAAATATTACTCCAATAACA---TCACTGGGAAAAGAGTCTGTTTTCACAACGATAGCCAAGCCTGTAAGCAGCAGT---ATAAGCAATTTGGAGCTAGAATTAAATGTCCACAGTTCAGAAGCACCTAAGAAAAATAGGCTGAGGAGAAAATCTTCAACCAAATGCGTTCTTGCACTTGAACTAGT---CAGTGGGAATCCAAGCCCACCTTCT---TGTACTGAATTTCAAATTGATAGTTGTAGNNNNNNNNNNNNAACAAAGAAAAACAATTCCAATCTAACGCCAGTCAAGGACATTCAAAAGCCTCAGCTCATAGAGAACACAGACCCTGGGCCAGATACCAAGGAGAACAATGAGCCAAATGAACAAATAAGGAAGAGAAGGGCCAGTGATGCTTTC---CCAGAAGAGAAGTTTACAAATATACCTGGTTTATTAACTAGCTGTCCAAGTTCTAATAAACTTCAAGGACCTGTCACTCCTAGCCCTCAGAGAAAAGAAGTAGAGAAACTTGAAACAAGCCAAATGTCGGGCAGTACCAAAGGCCTGAAGGAT------------------------------CTGGTGCTGGGTGAAGAA---CAAGGTTTGTCCACTGAGAGGTCTGAGGAGAGCACTAGTGTTTCATTGGTAGCTGACACTGAGTATGATACTCAGAATAGTGTGTCATTACTGGAAGCTAAC---ACTGTCAGATATGCAAAAACAGGATCAAGTCAGTGTCTGACTCAGTTTGTAGCAAGTGAGAACCCCAAGGATCTGGCT---CATGGTTCTAACAATGCTGGAAGTAGCACAGAGTGTGTCAAGCATCAGTTGAGACATGAACTCAGCCACA--------------------------------------------------------------------------------------------------------------------------------------------------------------------------------------------------------------------------------------------------------------------------------------------------------------------------------------------------------------------------------------------------------------------------------------------------------------------------------------------------------------------------------------------------------------------------------------------------------------------------------------------------------------------------------------------------------------------------------------------------------------------------------------------------------------------------------------------------------------------------------------------------------------------------   [1532]
Otomys_angoniensis               AGCCAGCAGAGCAGATGGCCTGAAAGTAAAGAAACATGTAATGACAGACAGGTTCCTAGCACTGGGGAAAAGGTAGATCCAAATGCTGATTCCCTCTGTGGTAGAAAGAAGTGGAATCATTCGAAAAGTCTGTGCCCTGAGGATTCTGGAGCTACCACCGATGTTCCTTGGGTAACACTAAATAGCAGCATTCAGAAAGTTAATGAGTGGTTTTCCAGAACTGGTGAAATGTTAACTTCTGACAGCGCATCTGACAGGAGGCATGAGTCCAATGCTAAAGCAGCTGTTGTGTTGGAAGTTTCAAATGAAGTGGATGGATGTTTCCGTTCT------------TCAAAGAAAATAGACTTAGTAGCCCCCGATCCCCATAATGCTTTAATGTGTAAAAGTGGAACAGACGTCTCTAAACCAATAGAGGATAATATGAATGATAAAATATTTGGGAAAACCTATCAGAGAAAGGGAAGCCGCCCTCACTTGAACCATGTGACTGAA------ATTATAAGCATACTTACTACAGAACCACAGATAACACAAGAGCAGCCCTTCAAAAATAAATTAAAACGTAAAAGA---AGT---ACATGCCTTCATCCTGAGGACTTTATCAAGAAAGCAGATTTAACAGTTGTTCAAAGGACTCCTGAAGATACAAATCAGGGAACT---GACCAAATGGAGCCAAAT---GACCAAGCAGTGAGTATTACCAGTAACTTTCAG---------------------------------------------------------------------------------GAAAACAAAACAACAGGTAATAATCTTCAGAAAGAGAAAAACACTCATCCAATAGAA---TATTTGAGAAAGGAACCTGCTTTCACAGCTAAAGCCAGATCCATAAGCAACAGT---ATAAGTGACTTGGAGGTAGAATTAAATGTCCACAGTTCAAAAGCACCTAAGAAAAATAGGCTGAGGAGGAAGTCTTCTACCAGGTGTGCTCTTCCACTTGAACCAAT---CAGTGGAAATCCAAGCCTACCTGCT---TGTGCTGAACTTCAAATCGATAGTTGTGGTAGCAGTGAAGAAACAAAGAAAAGCAATTCCAACCAAATGTCCGCCAGGCACATTAGAGAGCCTCAGCTCATCGAAGACACTGAACCTGCAGCTGATGCCAAG---AACAACAAGCCAAGTGAGCACATAAGGAAGAGAAGTGCCAGCAATGCTTTC---CCAGAAGAGAAATTAATGAACAAAGCTGGTTTATTAACTAGCTGTTCAAGTCCTAGAAAACCTCAAGGACCTGTCAATCCTAGCCCTCAGAGAAAAGGAATAGAGCAACTTGAGACATACCAAATGCCTGATAATACCAAAGAACTCGGGGAT------------------------------CTGGTCTTGGGAGGAGAGCCCAGTGGCAAACCCACTGACCGATCTGAGGAGAGCACCAGTGTGTCCTTGGTACCTGACACTGACTACGATACTCAGAACAGTGTCTCAGTCCTGGAAGCTAAC---ACTGTCAGATATGCAAGAACAGGATCAGTTCAATGTCTGACTCAGTTTGTTGCAAGTGAAAACCCCAAGGAATTTGTC---CATGGTTCTAACAATGCTGGGAGTGGCACAGAGCACTTCAAGCACCCGTTGAGACAGGAGCTTAACCACAGTCAGGAGACA---AAAGAAATGGAAGACAGTGAACTCGATACTCAGTATTTGCAGAATACATTTCAGGTTTCAAAGCGACAGTCATTTGCTTTATTTTCAAAACTTAGAAGTCCCCAAAAGGAT------------CATTCTCACTCTGAGACCTCAAGGGAACCGAGTCCAAAGATGACTTCTAAAGGTAAACAAAAAGAATGTCAG---GGACAGGAAGAGTCTGAAATCAGTCATGTACAGGCAGTTACAGCCACAGTGGACTTACCTGTGCCCTGTCAGGAAGGTAAGCCAAGTGCTGATACAATGCATGCTGGAGTTTCTAGACTTTGTCCATCATCTCAGTACAGAAGCGGTGGGAATGGACTCAGCACCACAGATAAATCTGGAGTTTCACAAAACTCACATTTTAAACAATCAGTTTCTCCCATCAGGTCATCTGTAAAAACTGACAATAGAAAACCTCTGACAGAGGGACGATTTGAGAAACCTATATCGTCAACTGAAAAGGCAATGGAAAATGAGACCATTGTTCAATGTACAGTACACACAATTAGCCATAATAAC---AGAGGAAATGCTTGTCAAGAAGCCAGCTCAGGCAGTATT------------------------------------------AATGAAGTATGTTCCACTGGTGAAAACTTCCGGGGACAACTAGGTAGAAACAGAGGGCCTAAGGTAAACACCATGCTTCCATTAGATAGTACGCAGCCTGGTGTCTGTAAGCTAAGTGTTCCTGTAAGTGAT---GCGTATCTTGAAATAAAAAAGCAGGAGGGTGAGACTGTT------------GGTACAGACTCCTCTCCATGTCTGTTCTCAGATCATCTGGAACAACCTATG   [2367]
Ototylomys_phyllotis             AGCCAACAGAACAGATGGGCCGAAAGTGAAGAAACATGTAATGATAGGCAAATTCCCAGCACTGAAAAAAAGGTAGATCTGAATGCTGATTCCCTCTGTGGGAGAAAAAAATGGAATAATCAGGAAAGTCTGTGCCCTGAGAATTCTGGAGCCACCCAAGCCGTTCCTTGGATAACACTGAATAGCAGCATTCAGAAAGTTCACGACTGGTTTTCCAAAACTGGTGAAATGTTAACTTCTGATGGCACATCTGCCTGGAGGCAGGAGTCA------------------------GAAGCTTCAAATGAAGTCGGTAGATGTTCCAGTTCT------------TCAAAGGAAATAGACTTGGTGGCCTCTGGTCCCCATAATGCTTTAATGTGTAAAAGGGAAAGAGACTTCTCCAAACCAGTAGAGAATAATATGAAAGATAAAATATTTGGGAAAACATATCAGAGAAAGAGAAGCCTTCCTCATTTGAACCACGTAACTGAA------ATCATAAGCACATTTGCTACAGAATCACAGATAACACAAGAGCACCCCTTCACAAATAAATTAAAACGTAAAAGGAGAACT---ACATGCCTTTATCCTGAGGATTTTATCAAGAAAGCAGATTTAACAGTTATTCAAAAGACTCCTGAAAATATAAATCAGGAAGCT---GGCCAAATAGAGCCAAAT---GGCCAAGTGATGGGTATTATTAATAATGGTCAA---------------------------------------------------------------------------------GAGAACGAAACAAAA---TATAACGATCAGAAAGAGAAAAATGCCAATCCAATAAAATCATCACTGGGGAAAGAGTCTGTTTTCCCAACTAAA------CCTATAAGCAACAGT---ATAAGTGATTTGGAGCTAGAACTAAATGTCCACAATTCAAAAGCACCTAAGAAAAATAGGCTGAGGAGGAAGTCTTCCACCAAATGTGTTCTTGCACTTGAACCAGT---CAGCAAGAATCCAAGTCCGCCTACT---TGTACTGAATTTCAAATTGATAGTTGTAGTAGCAGTGAAGAAACAAAGAAAAACAATCCCAACCAAATGCCAGTCAGGCACATTAGAAAGCCTCAACTCATAGAGGACACAGAACCTGCAGCAGATGCCAAGAAGAATAATGAGCCAAATGAACAAATAAGGAAGAGAAGGGCCAGTGATGCTTTC---GGAGAAGAGAAATTAACAAGCATACCTGGTTTATTAACTAACCGTCCAAGTTCTAATAAACCTCAAGGGCCTGTCAGTCCTAGCCCTCAGAGAAAAGAAGTAGAGAAACTTGAAACAAGCCAAATGTCTGACAGTACCAAAGACCTGAAGGAT------------------------------CTGGTGCTGGGTGGAGAA---CAAGGTTTGCCCACTGAGAGGTCTGAGGAGAGTACCAGTGTTTCATTTGTACCTGACACGGATTATGACACTCAGAACAGTGTGTCATTACTGGACACTAAC---ACTGTCAGATATGCAAAAACAGGATCAAGTCAGTGTTTGACTCAGTTTGTAGCAAATGAAAACCCTAAGGAACTGGTC---CATGATCCTTTAGATGCTGGAAGTGGGACAGAATGCTTGAAGCATCCATTGAGAGACGAACTCAGCCATATTCAGGAG------------------------------------------------------------------------------------------------------------------------------------------------------------------------------------------------------------------------------------------------------------------------------------------------------------------------------------------------------------------------------------------------------------------------------------------------------------------------------------------------------------------------------------------------------------------------------------------------------------------------------------------------------------------------------------------------------------------------------------------------------------------------------------------------------------------------------------------------------------------------------------------------------------------   [1536]
Oxymycterus_nasutus              AGNCCACGGAACAGATGGGCTGAAAGTAAAGAAACATGTAATAATAGGCAAATTCCCAGCACTGAGAAAAAGGTAGATCTGAATGCTGAGTCCTTCTGTGGAAGAAAAAAATGGGATAATCAGAAAAGTCTGTGCCCTGAGAATTCTGGAGCTACCCAAGATGTTCCCTGGATAACACTAAATAGCAGCATCCAGAAAGTTAACGAGTGGTTTTCCAAAACTGGTGAGATGTTAACTTCTGATGGCGCGTCTGACAGGAGGCTCGGGTCACCTGCTGAAGCAGCTGTC------------------AAAGAAAATGGATGCTCCAGTTCT------------CCAAAGGAGATAGACTCTGTGGCCGCTCATCCTCACAGTGCTTTAATGGATAAAAGCAAAAGAGACTGC---AAACCAGTGGAGAAAAATATCAAAGACAAAATATTTGGGAAAACATATCAGAGAAAGGGAAGCTTCCCTCACTTGAACCACGTAACTGAA------GTTATAAGCACATTTACTATAGAACCACAGATAACACAAGAGCACTCCTTCACAAATAAATTAAAACGAAAAAGGAGAACT---ACATGCCTTCATCCTGAGGATTTTATCAAGAAAGCAGATTTAACAGTTATTCAAAAGACTCCAGAAAATAGAAATCAGGAAGCT---GACCAAATAGAGCCAAAT---GGCCAAGTGATGAGTATTAACAGTACCGGTCAA---------------------------------------------------------------------------------GAGAACGAAGCAAAAGGGGACAGTCTTCAGAAAGAGAAAAATGTTAATCCAATAACA---TCACTGGGAAAAGAGTCTGTTTTCACAACTAAAGCCAAACCTATAAGCAGCAGT---ATAAGCAATTTGGAGCTAGAATTAAATGTCCACAATTCAAAAGCACCAAASAAAAATAGGCTGAGGAGAAAATCTTCCACCAAATGTGTTCGTGCACTTGACCCGGG---CAGTGGGAATCCAAGCCCAGCTACT---TGTACTGAATTTCAAATTGATAGTTGTAGTAGCAGTGAAGAAACAAAGAAAAACAATTCCAATCTCACGCCAGCCAAGGACATTAGAAAGCCTCAGCTCATAGAGGACACAGACCCTGGGGCAGATGCCAAGGAGACCAATGAGCCAAATGAACAAATAAGGAAGAGAAGGGCCAGTGATGCTTTC---CCAGAAGAGAAGTTTACAAACATACCTGGTTTATTAACCAACTGTCCAAGTTCTAATAAACCTCAAGGACCTGTCAATCCTAGCCCTCAGAGAAAAGAAGCAGAGAAACTTGAAACAAGCCCAATGTCGGACAGTGCTAAAGGCCTGAAGGAT------------------------------CTGGTGCTGGGTGAAGAA---AAAGGTTTGTCCACTGAGAGGTCTGAGGAGAGCACTAGTGTTTCATTGGTGGCCGACACTGAGTATGATACTCAGAATAGTGTGTCGTTACTGGAAGCTAATAACACTGTCAGATATGCAAAAACAGGATCAAGTCAGTGCATGACTCAGTTTATAGCAAGTGAGAACCCCAAGGATCTGGCT---CATGGTTCTAAGGATGCTGGAAGTAGCACAGAGTGTGTCAAGCATCCGTTGAGACAGGAACTCGGCCACATTCAGGAGACA---------------------------------------------------------------------------------------------------------------------------------------------------------------------------------------------------------------------------------------------------------------------------------------------------------------------------------------------------------------------------------------------------------------------------------------------------------------------------------------------------------------------------------------------------------------------------------------------------------------------------------------------------------------------------------------------------------------------------------------------------------------------------------------------------------------------------------------------------------------------------------------------------------------   [1551]
Parahydromys_asper               AGCCAGCAGAGCAGATGGGCTGAAAGTAAAGAAACATGTAATGACAGGCAGGTTCCCAGCAGTGAAGAAAAGGTAGATCCAAATGCTGATTCCCTCTGTGATAGAAAGAAGTGGAATCATCCGAAAAGTCTGTGCCCTGAGAATTCTGGAGCTACCACTGCTGTTCCTTGGATAACACTAAATAGCAGCATTCAGAAAGTTAATGAGTGGTTTTCCAGAACGGGTGAAATGGTACCTTCTGACGGCGCATCTGACAGGAGGCATGAGTCACATGCTAAAGCAGCTGTTGTGTTGGAAGTTTCAAATGAAGTGGATGGATGTTTAAGTTCT------------TCAAAGAAAATGGACTTAGTAGCTCCCGATCCCCATAATGCTTTAATGTGTAAAAGTGGAAGAGACTCATCCAAACCAGTGGAGAATACTATCAACGATAAAATATTTGGGAAAACCTATCAAAGAAAAGGAAGCCGCCCTCACTTGAACCATGTGACTGAA------ATTATAGGCACATTTACTACAGAACCACAGATAACACAAGAGCAGCCCTTCACAAATAAATTAAAACGTAAAAGA---AGT---ACATGCCTTCATCCTGAGGACTTTATCAAGAAAGCAGATTTAACAGTTGTTCAAAGGACTCCTGAAAATGTAAATCAGGGAACT---GACCAAATGGAGCCAAAT---GACCAAGCAATGAGTATTAGCAGTAACTGTCAG---------------------------------------------------------------------------------GAGAACAAAACAACAGGGAATAATCTTCAGAAAGAGAGAAACGGTCATCCGGTGGAA---TCGCTGAGAAAGGAACCTGCTTTCACAGCTAGAGCCAGATCTATACGCAACAGT---ATAAGTGATTTGGAGGTGGAACTAAATGTCCACCGTTCAAAAGCACCTAAGAAAAATAGGCTGAGGAGGAAGTCTTCTATCAGGCATGTTCTTCCACTTGAACCAGT---CAGTAGAAATCCAAGCCCACCTACT---CGTGCCGAACTTCAAATCGATAGTTGTGGTAGCAGTGAAGAAACAAAGACAAACAATTCCAACCAAGCACCAGCCAGGCACATTAGAGAGCCTCAATTCATCGAAGACACAGAACCAGCAGTTGATGCCAAGAAGGAC---GAGCCAAATGAACACATAAGGGAGAGAAGTGCCAGCAATGCTTTC---CCAGAAGAGAAATTAATGAACAAAGCTGGCTTCTTAACTAGCTGTTCGAGTCCTAGAAAACCTCAAGGACCTGTCAATCCTAGCCCTCAGAGAAAAGGAATAGAGCAACTGAAAACATGTCAAATGCCTGATAATACCAAAGAACTCAGGGAT------------------------------CTGGTCCTGGGAGGAGAGCCCAGTGGCAAACCCACTGACCGATCTGAGGAGAGCACCAGTGTGTCCTTGGTACCCGACACTGACTAYGACACTCAGAACAGTGTCTCGGTACTGGAAGCTAAC---ACTATTAGATATGCAAGAACAGGGTCAGTTCAGTGTATGACTCAGTTTGTCGCTTGTGAAAACCCCAAGGAACTTGTC---CGTGGTTCTAACAATGCTGGAAGTGGCACAGAGTACTCCAAGCACCCATTGAGACACGAGCTTAACCACAGTCAGGAGACA---ATAGAAATGGAAGACAGTGAACTTGATACTCAGTATTTGCAGAATTCATTTCAAGTTTCAAAGCGTCAGTCGTTTGCTTTATTTTCAAAACCTAGAAGTCCCCAAAAAGACTGTGCACTGGTCCATGCTCACTCTGTGCCCTCAAGGGAACCGAGTCCAAAGGTGACTTCTGAAGGTGAACAAAAAGAACGTCAG---AGACAGGAAGAGTCTGAAATCAGTCATGTACAGGCAATTCCGGCCACCGTGGGCTTACCTGTCCCCTATCAGGAAGGGAAGCCAGGTGTTGATACAATGTGTGCTGGAGTTTCTAGGCTTTGTCCGTCATCTCATTACAGAAGCTGTGAGAATGGTCTCAGCACCACAGGTAAACCTGGAATTTCACAAAACTCACATTTTAAACAATCAGTTTCCCCCCTCAGGTCATCTATAAAAACTGACAATAGAAAAACTCTGACAGAGGGACAATTTGAGAAACACGTATCATCAGCTGAAAAGGCAGTGGGGAATGAGACTACTGTTCAAAGGGCAGCACACACAATTAGCCAGAATGAC---AGAGGAAATGCTTGTCAAGAAGCCAGTTCAGGCAGCATT------------------------------------------AATGAAGTATATTCCACTGGTAAAAACTTCTGGGGACAACTAGGTAGAAACAGGGGGCCTAAGGTAAACACTGTGCTTCCATTAGATAGTACGCAGCCTGGTGTCTGTAAGCAAAGTGCTCCTGTCAGTGAT---AGATATCTTGAAATAAAAAAGGAGGAGGGTGAGTCTGTC------------AGTACAGACTTCTCTCCATGTCTGTTCTCAGATGACCCTGAGCAACCTATG   [2379]
Paramelomys_levipes              AGCCAGCAGAGCAGATGGGCTGAAAGTAAAGAAACATGTAATGACAGGCAAGTTCCCAGCAGTGAGGAAAAGGTGGATCCAAATGCTGGTTCCCTCTGTGATAGAAAGACGTGGAATCATCCGAAAAGTCTGTGCCCTGAGAATTCTGGAGCTACCACTGCTGTTCCTTGGATAACACTCAATAGCAGCATTCAGAAAGTTAATGAGTGGTTTTCCAGAACGGGTGAAATGTTAACTTCTGACGGCGCATCTGACGGGAGGCATGAGTCAAATGCTAAAGCAGCTGTTGTGTTGGAAGTTTCAAATGAAGTGGATGGATGTTTAAGTTCT------------TCAAAGAAAATGGACTTAGTAGCTCCCAATCCCCATAATGCATTAATGTGTAAAAGTGGAAGAGACTCATCCAAACCAGTGGAGAATAATATCAATGATAAAATATTTGGGAAAACCTATCAAAGAAAGGGAAGCCGCTCTCACTTGAACCATGTGACTGAA------ATTATAGGCACATTTACTACAGAACCACAGATAACACAAGAGCAGCCCTTCACAAATAAATTAAAACGTAAAAGA---AGT---ACATGCCTTCATCCTGAGGACTTTATCAAGAAAGCAGATTTAACAGTTGTTCAAAGGACTCCTGAAAATGTAAATCAGGGAACY---GACCAAATGGAGCCAAAT---GACCAAGCAATGCATGTTAGCAGTAACTGTCAG---------------------------------------------------------------------------------GAGAACAAAACAACAGGCAATACTCTTCAGAAAGAGAAAAACAGTCATCCAGTGGAA---TCGCTGAGAAAGGAACCTGCTTTCACAGCTAGAGCCAGATCTATACACAACAGT---ATAAGTGATTTGGAGGTGGAACTGAATGTCCACAGTTCAAAGGCACCTARGAAAAATAGGCTGAGGAGGAAG---TCCATCAGGCATGTTCTTCCACTTGAACCAGT---CAGTAGAAATCCAAGCCCACCTACT---CGTGCCGAACTTCAAATCGATAGTTGTGGTAGCAGTGAAGAAACAAAGACAAACAATTCCAACCAAGCACCAGCCAGGCACRTTAGAGAGCCTCAATTCATCGAAGRCACAGAACCTGCAGCTGATGCCAAGAAGGAC---RAGCCAAATGAACACATAAGGGAGAGAAGTGCCAGTGATGCTTTC---CCTGAAGAGAAATTAATGAACAAAGCTGGCTTCTTAACTAGCTGTTYGAGTCCTAGAAAACCTCAAGGACCTGTCAATCCTAGCCCTCAGAGAAAAGGAATAGAGCAACTGAAAACATGTCAAATGCCTGATAATACCGAAGAACTCAGGGAT------------------------------CTGGTCCTGGGAGGAGAGCCCAGTGGCAAACCCACTGACCGATCTGAGGAGAGCACCAGTGTGTCCTTGGTACCCGACACTGACTACGACACTCAGAACAGTGTCTCAGTACTGGAAGCTAAC---ACTGTTAGATATGCAAAAACAGGATCAGTTCAGTGTATGACTCAGTTTGTCGCRTGTGAAAACCCCAAGGAACTTGCC---CGTGGTTCTAACAATGCTGGAAGTGGCACAGAGCACTCCAAGCACCCATTGAGACACGAGCTTAACCACAGTCAGGAGACA---ATAGAAATGGAAGACAGTGAACTTGATACTCAGTATTTGCAGAATTCATTTCAAGTTTCAAAGCGTCAGTCATTTGCTTTATTTTCAAAGCCTAGAAGTCCCCAAAAAGACTGTGCACTGGTCTGTGCTCACTCTGTGCCCTCAAGGGAACCGAGTCCAAAGGTGACTTCTGAAGGTGAACAAAAAGAACGTCAG---AGACAGGAAGAGTCTGAAATCAGTCATGTACAGGCAATTCCAGCCACGGTGGGCTTCCCTGTCCCCTATCGGGAAGGTAAGCCAGGTGTTGGTACGATGTGTGCTGGACTTTCTAGGCTGTGTCCGTCATCTCATTACAGAAGCGGTGAGAATGGTCTCAGCACCACAGGTAAACCTGGGATTTCACAAAAGGCACATTTGAAACAATCAGTTTCCCCCCTCAGGTCATCTATAAAAACTGACAGTAGAAAAACTCTGACAGAGGGACGATTTGAGAAACATGTACCATCAACCGAAAAGGCAGTGGGAAACGAGCCTGTTGTTCAAAGGACAGTGCACACAGTCAGCCAGAATAAC---CGAGGAGAGGCTTGTCAAGAAGCCAGTTCGGGCAGCAGT------------------------------------------AATGCAGTATGTTCCACTGGTAAAAACTTCCGGGGACAACTAGGTAGAAACAGGGGGCCTAAGGTAAACACCGTGCTTCCATTAGATAGTACGCAGCCTGGTGTCTGTAAGCAAAGTGTTCCCGAAAGTGAT---AAGTATCTGGAAATAAGAAAGCAGGAGGGTGAGTCTGTC------------GGTACAGACTTCTCTCCATGTCTGTTCTCAGATGATCCTGAACAACCTATG   [2376]
Parotomys_brantsii               AGCCAGCAGAGCAGATGGCCTGAAAGTAAAGAAACATGTAATGACAGGCAGGTTCCTAGCACTGGGGAAAAAGTAGATCCAAATGCTGATTCCCTCTGTGGTAGAAAGAAGTGGAATCATTCGAAAAGTCTGTGCCCTGAGGATTCTGGAGCTACCACCAATGTTCCTTGGTTAACACTAAATAGCAGCATTCAGAAAGTTAATGAGTGGTTTTCCAGAACTGGTGAAATGTTAACTTCTGACAGCGCATCTGACAGGAGGCATGAGTCCAATGCTAAAGCAGCTGTTGTGTTGGAAGTTTCAAATGAAGTGGATGGATGTTTCCATTCT------------TCAAAGAAAATAGACTTAGTAGCCCCCGATCCCCATAATGCTTTAATGTGTAAAAGTGGAACAGACTTCTCCAAACCAATAGAGGATAATATGAATGATAAAATATTTGGGAAAACCTATCAGAGAAAGGGAAGCCGCCCTCACTTGAACCATGTGACTGAA------ATTATAGGCATACTTACTTCAGAACCACAGGTAACACAAGAGCAGCCCTTCAAAAATAAATTAAAACGTAAAAGA---AGT---ACATGCCTTCATCCTGAGGACTTTATCAAGAAAGCAGATTTAACAGTTGTTCAAAGGACTCCTGAAGATACAAATCAGGGAACT---GACCAAATGGAGCCAAAT---GACCAAGCAGTGAGTATTACCAGTAACTTTCAG---------------------------------------------------------------------------------GAAAACGAAACAACAGGTAATAATCTTCAGAAAGAGAAAAACACTCATCCAATAGAA---TCATTGAGAAAGGAACCTGCTTTCACAGCTAAAGCCAGATCCATAAGCAACAGT---ATAAGTGACTTGGAGGTAGAATTAAATGTCCACAGTTCAAAAGCACCTAAGAAAAACAGGCTGAGGAGGAAGTCTTCCACCAGGTGTGCTCTTCCACTTGAACCAAT---CAGTGGAAATCCAAGCTCACCTGCT---CCTGCTGAACTTCAAATCGATAGTTGTGGTAGCAGTGAAGAAACAAAGAAAARCAATTCCAACCAAATGCCAGCCAGGCACATTAGAGAGCCTCAGCTCATTGAAGACACTGAACCTGCAGCTGATGCCAAG---AACAACAAGCCAAGTGAACACATAAGGAAGAGAAGTGCCAGCGATGCTTTC---CCAGAAGAGAAATTAATGAGCAAAGCTGGTTTATTAACTAGCTGTTCAAGTCCTAGAAAACCTCAAGGACCTATCAATCCTAGCCCTCAGAGGAAAGGAATAGAGCAACTTGAAACATACCAAATGCCTGATAATACCAAAGAACTCGGGGAT------------------------------CTGGTCTTGGGA---GAGCCCAGTGGCAAACCCACTGACCGATCTGAGGAGAGCACCAGCGTGTCCTTGGTACTTGACACTGACTACGATACTCAGAACAGTGTCTCAGTCCTGGAAGCTAAC---ACTGTCAGATATGCAAGAACAGGATCAGTTCAGTGTCTGACTCAGTTTGTTGCAAGTGAAAACCCCAAGGAATTTGTC---CATGGTTCTAACAATGCTGGAAGTAGTACAGAGTGCTTCAAGCACCCGTTGAGACACGAGCTTAACCACAGTCAGGAGACA---AAAGAAATGGAAGACAGTGAACTCGATACTCAGTATTTGCAGAATACATTTCAGGTTTCAAAGCGACAGTCATTTGCTTTATTTTCAAAACTTAGAAGTCCCCAAAAGGAT------------CATTCTCATTCTGTGCCCTCAAGGGAACYGAGTCCAAAGATGACTTCTAAAGGTAAACAAAAAGAATGTCAG---GGACAGGAAGAGTCTGAAATCAGTCATGTACAGGCAGTTACAGCCATAGTGGACTTAACTGTGCCCTGTCAGGAAGGTAAGCCAAGTGCTGATACAATGCATGCTGGAGTTTCTAGACTTTGTCCATCATCTCATTACAGAAGCGGTGGGAATGGACTCAGCACCACAGATAAATCTGGAATTTCACAAAACTCACATTTTAAACAATCAGTTTCTCCCATCAGGTCATCTGTAAAAACTGACAATAGAAAACCTCTGACAGAGGGACGATTTGAGAAACCTATATCGTCAACTGAAAAGGCAATGGAAAATGAGACCGTTGTTCAATGTACAGTACACACAATTAGCCATAATAAC---AGAGGAAATGCTTGTCAAGAAGCCAGCTCAGGCAGTATT------------------------------------------AATGAAGTATGTTCCACTGGTGAAAACTTCCAGGGACAACTAGGTAGAAACAGAGGGCCTAAGGTAAACACCATGCTTCCATTAGATAGTATGCAGCCTGGTGTCTGTAAGCTAAGTGTTCCTGTAAGTGAT---ACGTATCTTGAAATTAAAAAGCAGGAGGGTGAGACTGTT------------GGTACAGACTCCTCTCCATGTCTGTTCTCAGATCATCTGGAACAACCTATG   [2364]
Paruromys_dominator              AGCCAGCAGAGCAGATGGGCTGACAGTAAAGAAACATGTAATGACAGGCCGGTTCCCCGCGCTGAGGGGAAGGTAGATGCAAGTGTGGATTCCCTCTGTGGTGGAAAGCAGTGGAATCATCCAAAAAGCCTGTGCCCTGAGAATTCTGGAGCTACCACTGACGTTCCTTGGATAACACTGAATAGCAGCATTCAGAAAGTGAATGAGTGGTTTTCCAGAACTGGTGAAATGTTAACTTCTGACAACGCATCTGACAGGAGGCCTGCGTCAAATGCTGAAGCCGCTGTTGTGTTAGAAGTTTCAAATGAAGCGGATGGATGTTTCAGTTCT------------TCAAAGAAAATAGACTTTGTTGCCCCCGATCCCGATAATGCTGTAATGTGTACAAGTGGAAGAGACTTCTCCAAGCCAGTAGAAAATATTATCAACGATAAAATATTTGGGAAAACCTATCAGAGAAAGGGAAGCCGCCCTCACTTGAACCATGTGACTGAA------ATTATAGGCACATTTACTACAGAACCACAGATTATACAAGAGCAGCCCTTCACAAATAAATTAAAACGCAAAAGA---AGT---ACATGCCTTCATCCTGAGGACTTTATCAAGAAAGCAGATTTAACAGTTGTTCAAAGGATTTCTGAAAGTTTAAATCAGGGAACT---GACCAAATGGAGCCAAAT---GACCAAGCAATGAGTATTACCAGTAACGGTCAG---------------------------------------------------------------------------------GAGAACAGAGCAACAGGTAATGATCTTCAGAGAGAGAAAAACGCTCATCCAATAGAA---TCATTGAGAAAGGAACCTGCTTTCACAGCTAAAGCCAAATCTATAAGCAACAGT---ATAAGTGATTTGGAGGTAGAATTAAATGTTCACAGTTCAAAAGCACCTAAGAAAAATAGGCTGAGGAGGAAGTCTTCTACCAGGTGTGTTCTTCCACTTGAACCAAT---CAGTAGAAATCCAAGCCCACCTACT---TGTGCTGAACTTCAGATCGAGAGTTGTGGTAGCAGTGAAGAAACAAAGAAAAACAATTCCAACCAAACCCCAGCCGGGCACATTAGAGAGCTTCAACTCATCCAAGACACAGAACCCGCAGCTGATGCCAAGAAGAAC---GAGCCAAATGAACACATAAGGAAGAGAAGTGCCAGTGATGCTTTC---CCAGAAGAGAAATTAATGAACAAAGCTGGTTTATTAACTAGCTGTTCAAGTCCTAGAAAGCCTCAAGGACCTGTCAATTCTAGCCCTGAGAGAAAAGGAATAGAGCAACTTGAAATGTGCCAGATGCCTGATAATAACAAAGAACTCGGGGAT------------------------------TTGGTCCTGGGAGGAGAGCCCAGTGGCAAACCTACTGAACCATCTGAGGAGAGCACCAGTGTGTCCTTGGTACCCGACACAGACTACGACACCCAGAACAGTGTCTCAATACTGGAAGCGAAC---ACTGTCAGATATGCAAGAACAGGATCAGTTCAGTGTATGACTCAGTTTGTCGCAAGTGAAAACCCCAAGGAACTTGTC---CATGGTTCTAACAATGCTGGAAGTGGCATGGAGTGCTTCAAGCACCCATTGAGACATGAACT----------------------------------------------------------------------------------------------------------------------------------------------------------------------------------------------------------------------------------------------------------------------------------------------------------------------------------------------------------------------------------------------------------------------------------------------------------------------------------------------------------------------------------------------------------------------------------------------------------------------------------------------------------------------------------------------------------------------------------------------------------------------------------------------------------------------------------------------------------------------------------------------------------------------------------   [1547]
Peromyscus_leucopus              AGCCAACAGAACAGATGGGCTGAGAGTAAAGAAACATGTAATGATAGGCAGATTCCCAGCACTGAGAAAAAGGTAGATCTGGATGCTGAGTCCCTCTGTGGGAGGAAGAAATGGAATAATCAGGAAAGTCTGTGCCCTGAGAATGCTAGAGCTACCCAAGATGTTCCTTGGACGACACGAAATAGCAGCATTCAGAAAGTTAACGAGTGGTTCTCCAAGACTGGTGGAACGTTAGCTCCTGACGGCACTTCAGACAGGAGGCGGCAGGCAAATGCTGAAGCAGCTGCCGCGCTTCAAGTTTCCAATGGAGTAGATGGGTGTTCCGGTTCT------------TTAAAGGAAACAGACTTCGTGGCCTCTGATCCCCATAATGCTTTAATGTATAAGAGCAAAAGAGACTTCTCCAAACCAGTAGAGAATGATATCAAAGATAAAATATTTGGGAAGACATATCAGAGAAAGGGAAGCCTTCCTCACTTGAACCATGTAACTGAA------ATTCTAGGCACATATACTACAGAACCACAGATAACACAAGCGAACCCCTTCACAAATAAATTAAAACGTAAAAGGAAAT-----ACA------------------------------GCA------ACAGTTATTCCAAAGACTSCTGAAAATATAAATCAGGGAACT---GRCCAAATGGAGCCGAAT---GGCCAAGTGGTGGGTATTACCAGTAATGGTCAT---------------------------------------------------------------------------------GAGAACGAGTCAAAAGGCAGTAATCTTCAGAAAGAGAGAAATGCTAATCCAGTAAGG---TCACTGGGAAAAGAGCCTGTTTTCACAACTAAAGCCAAAGCTATAAGCAACAGT---GTAAGTGATTTGGAGCTAGAATTAAACGTCTGCGATTCAAAAGCWCCKAAGAAAAATAGGCTGAGGAGGAAATCTTCCACCAAATGTGTTCTTGCACTTGAACCAGT---CAGTGGGAATCCCAGCCCACCTACT---TGTACCGAATTTCAAATTGATAGTTGTAGTAGCGGTGAAGAAACAAGGAAAAACAATTCCAGCCAAACGCCAGTCAGGCATATTAGAAAGCCTCAGCTCACAGTGGACACAGAACCTGCAGCAGATGCCAAGAAGAATAATGAGCCAAATGAACAAATAAGGAAGAGAAGGGCCAGTGATGCTTTC---CCAAAAGAGAAACTAACAAACACACCTGGTTTATTAAATAACTGTCCATGTTCTAATGAACCTCAAGGGCCTGTCAGTCCTATCCCTCAGAGAAAGGAAGTAGAGAAACTTGAACTAAGCCAAATGTCTGCCAGTCCCAAAGACCTGAAGGAT------------------------------CTGGTGCTGGATGGAGAG---CAAGGTTTACCTACTGAGAGATCTGAGGAGAGCACCAGCGTTTCATTGGTCCCTGACACTGATGATGACATGCAGAACAGTATGTCATTACTGGAAGCTAAC---ACTGCCAGATATGCAAAAACAGGATCAAGTCAGTGTA--------------------------------------------------------------------------------------------------------------------------------------------------------------------------------------------------------------------------------------------------------------------------------------------------------------------------------------------------------------------------------------------------------------------------------------------------------------------------------------------------------------------------------------------------------------------------------------------------------------------------------------------------------------------------------------------------------------------------------------------------------------------------------------------------------------------------------------------------------------------------------------------------------------------------------------------------------------------------------------------------------------------------------------------   [1409]
Petromyscus_monticularus         AGCCAACAGAACAGATGGGCCGAAAATAAAGAAGCATGTAACGATAGGCAGATTCCCAGTGCTGTGGAAAAGGTAGGTCTGAATGCTGGCTCTCTCTGCGGGAGAAAAAACTGGAACAGTCAGGAAACGCTGTGCCCTGAAAATTCTAGAGCAGCTGAAGGTGTGCCTCTGCTCACACTGAACAGCAGCATTCGGAAGGTTAAAGAGTGGTTCTCCAGAACTGGCGACATGTTAACTGCTGACAGCGCATCTTCCAGAAGGCGGGAGGCACACGCTGAAGCAGCCGTCGCRTTAGAAGTTTCAAGTGAAGGAGATGGATGTTCCGGTTCT------------TCAGAGAAAATAGACTCCATGGCCTCTGATCTCCACAATGCTTTAATGTGTAAACGTGAAGGAGACTTCTCCAAACCAGTARAGAATAATATCAAAGATAAAATATTTGGGAAAACATATCAGAGAAAGGGAAGCCTCCCTCGCCTGAACCACATAACGGAA------ATTATGGGCACATTTACTGCAGAACCACAGATAACACAAGAGCACCCCATCACAAATAAATTAAAACGTAAAAGGAGAACT---ACATGCCTTCGTCCTGAGGATTTTATCAAGAAAGCAGATTTAACAGTTGTTCCAAAAATGACTGAAAATGTAAACCAGGAAACT---GGCCAAATGGAGCCAAAT---GGTCAAGTGATAGGCATTACTGGTAGTGGCCAA---------------------------------------------------------------------------------GAGAGTGATACCACCGGTAATAATCTTCAGAAAGAGAAAAGCACTAAGCCAATAGAA---TCATGGGGGAAAGGGTCTGCTTTCACAGCTCACGCCAGGCCTATACACAGCAGT---ATAAGCGATCTGGAGTTTGAATTAAATGCGCACAATTCAAAGGCATCGAAGAAGAATCGGCTGAGGAGGAAGCCTTCCACTAGACGTGTTCTTGAGCTTGAACCGGT---CAGCAGGAACCCAAGCCCACCCRCT---CGCACTGAACTGCAGATCCATAGTTGTAGTAGCAGTGAAGAAACAAAGGAAAACAATTCCACC---------------------GGAAAACCTCAGCGCCTAGAAGACACARAGCCTGCAGCTTGGTGCCAAGGAGAGGAGGAGCCAAAT--------TCGGAAGAAAAGTGCCAGCGGTGCCTTCCCnAGAAGAGAGAAGTTAACAACCACGCCTGCTCTATTAACTAACTACTCGAGTTGTAGTAAACCTCAGGGGCGTGTCAGTCCTAGCCCTCAGAGAAAAGAAATAGAGAAACTTGCAACAAGCCAAGTGCCTGATAGTCCCAAAGACATCACCGAT------------------------------CTGGTGCTGGGTCGAGAG---CAGGGTTTGCCCACTGAAAGATCTGAGGAAAGTACCAGTGTTTCCTTGGTACCTGACACCGATTATGACACTCAGAACAGCGTCTCATTACTGGAAGGTAAC---ACTTTCAGACATGCAAACACAGGATCAGTTCAGTGTTTGACTCAGTTTGTAGCAAGTGAGAACCCCAAGGAATTTGTC---CAGGGTTCTAAAGATGCTGGAAGTGGCACGGAGCTCTTCAAGCATCCACTGAGACAAGAACTTAACTGCATTCAGGAGACA---GTAGGATTGGAGGAGAGTG-----------------------------------------------------------------------------------------------------------------------------------------------------------------------------------------------------------------------------------------------------------------------------------------------------------------------------------------------------------------------------------------------------------------------------------------------------------------------------------------------------------------------------------------------------------------------------------------------------------------------------------------------------------------------------------------------------------------------------------------------------------------------------------------------------------------------------------------------------------------------------------------   [1561]
Phloeomys_sp                     ----------------------------------------ATGGCAGGCAGATTCCCAGCACTGAGGAAAAGGTAGATCCAAATGCTGCTTCCCTCTGTGGTAGAAAAAAGTGGAATCATCAGAAAAGTCTATGCCCTGAGAATTCTGGAGTTACCCAAGATATTCCTTGGATAACACTAAATAGCAGCATTCAGAAAGTTCATGAGTGGTTTTCCAGAACTGGTGAAATGTTAACTTCTGACAGCGCATCTGACAGGAGGCATGAGTCAAATGCTGAAGCAGCTGTTGTGTTAGAAGTTTCAAATGAAGTGGATGGATGTTTCGGTTCT------------TCAAAGAAAACAGACTTAGTAGCCTCCGATCCCCATAATGCTTTAGTGTATAAAAGTGAAAGAGACTTCTCCAACCCAGCAGAGAATAATATCAAAGATAAAATATTTGGGAAAACCTATCAGAGAAAGGGAAGCCACCCTCACTTGAACCATGTGACTGAA------ATTATAGGCACATTTACTGCAGAACCACAGATAACACAAGAGCACCCCTTCACAAATAAATTAAAACGTAAAAGA---AGT---ACATGCCTTCAACCTGAGGACTTTATCAAGAAAGCAGATTTCACCGTTGTTCAAAGGACTCCTGAAAATTTAAATCAGGGAACT---GACCAAATGGAGCCAAAT---GACCAGGTGATGAGTATTACCAGTAACCGTCAG---------------------------------------------------------------------------------GAGAACAAAACAACAGGTAATAATCTTCAGAAAGAGAAAAATGCTAATCCAGTAGAA---TCATTGAGAAAAGGGTCTGCTCTCACAGCTAAAGCCAAATCTATAAGCAACAGT---ATAAGTGATTTGGAGGTAGGATTAAATGTCCACAATTCAAAAGCACCTAAGAAAAATAGGCTGAGGAGGAAGGCTTCTACTAGATGTGTTCTTCCACTTGAACCGGT---CAGTAGGAATCCAAGCCCACCTACT---CATGCTGAACTTCAGATCGATAGTTGTAGTAGCGGTGAAGAAACAAAGAAAAACAATTCCAACCAAACGCCAGCCAGGCACATTAGAGAGCCTCAACTCATCAAAGACACAGAACCCACAGTTGATGCCAAGAAGAAC---GAGCCAAATGAACAAATAAGGAAGAGAAGTGCCAGTGATGCTTTT---CCAGAAGAGAAATTAATGAACATAGCTGGTTTATTAACTAACTGTTCAAGTCCTAGTAAACCTCAAGGACCTGTCAGTCCTAGCCCTCAGAGAAAAGGAATAGAGAAACTTGAAACATGCCAAATGCCTGATAATACCAAAGAACTCAGGGAT------------------------------CTGGTGCTGGGAGGAGAGCCCAGTGGCAAACCCACTGAACAATCTGAGGAGAGCACCAGTGTGTCGTTGGTACCTGACACTGACTACGACACTCAGAACAGTGCCTCAGTACTGGAAGCTAAC---ACTGTCAGATGTGCAAGAACGGGATCAGTTAAGTGTATGACTCAGTTTGTCGCAAGTGAAAACCCCAAGGAACTTGTC---TATGGTTCTAACAATGCCGGAAGTGGCACAAAGTGCTTCAAGCATCTGTTGAAACACGAACTTAACCACAGTCAGGAGACA---CTAGAAATGGAAGAGAGTGAACTTGATACTCAGTATTTGCAGAATACATTTCAAGTTTCAAAGCGTCAGTCATTTGCTTTATTTTCAAAACCAAGAAGTCCCCAAAAGGACTGTGCAACAATCCGTGCTCACTCTGTGCCCTCAAGGGAACCGAGTCCAAAGGTGACTTCTGAAGGTGAGCAAAAGGAACATCAG---GGACAGGAAGAGTCTGAAATCAGTCATGTGCAGGCAGCTATGGCCACAGTGGGTTTGCCTGTGCTTTGTCAGGAAGGTCAGCCAGGTGCTGACACAATGTGTGCTGGAGTGTCTAGGCTTTGTCCATCGTCTCAATACAGAAGTGGTGAGAATGGACTCAGCACCACAGGTATATCTGGAATTCCACAAAACTCACATTTTAAACAATCAGTTTCTCCCATCAGGTCATCTATAAAAACTGACCATTGGAAAACTCTGTCAGAGGGACGATTTGAAAAGCATACATCATCAACTGAAAAGGCAATGGGAAATRAGACCGTTGTTCAAAGTACAATACACACAATTAGCCAAAATAAT---AGAGGAAATGCTTGTCAAGAAGCCAGCTTGGGCAATATT------------------------------------------ACTGAAGTATGTTCCACTGGTGAGAATTTCCGGGGACAACCAGGTAGAAACCGAGGGCCTAAGTTAAACACCGTGCTTCCATTAGACAGTATGCAGCCTGGTGTCTGTAAACAAAGTATTACTGTAAGTGATTATAAATATCTTGAAATAAAAAAACAGGAGGGTGAAGCTGTT------------GGTGCAGACTTCTCTCCGTGTCTGTTCTCAGATCATCTTGAACAACCTATG   [2342]
Phodopus_sungorus                AGCCAACAGAACAGATGGGCTGAAAGTAAAGAAAGATGTAATGACAGGCAGGTTCCCAGCACTGAGGAAAGGGCAGATCTGAATCCTGATCCCCTCTGTGGGGGGATAAAACAGAATAATCAGAAAAGTCTGTGTCCAGAGACTTCCAGAGCTACCCAAGATGTTCCTTGGATGACACTAAATAGCAGCATTCAGAAAGTCAACGAGTGGTTTTCCAAAACTGGTGAAATGCTGACTTCTGATGGCCCATCTGACAGGAGCTGTGAGGAGGAAGCCCCA---AATGAA------------------GAAGATGATGGATGCTCCAGGTTT------------CCAGGGGAAATGGACTTGGTGACCTCCCGTCCCCATGATGCTTCAAAGTGTAAAAGTGAAAGAGACCTCTCCAAGCCAGTAGAGAACACTATCCGAGATAAAATATTTGGGAAAACGTATCAGAGAAAGGGAAGCCTTCCTCACTTGAACCATGTAACTGAA------ATTATTGGCACATTCACGGCAGAGCCACAGATAACACAAGAACACCCCTTCACAAATAAATTAAAACGTAAAAGGAGAACT---ACATGCCTTCATCCTGAGGATTTTATCAAGAAAGCAGATTTAACAGTTACTCAAAAGGCTCCTGAAAATCTGAATCAGGGAGGT---GGCCATATGGAGCCACAT---GGCCAAGTGGTGGGTTTTACCAGTAATGGTCAG---------------------------------------------------------------------------------GAGAATGGCGCACGAGGGGATGGTCTCCAGAAAGAGGAGGACGCAGATCCAGTGAAG------------------TCTGTTTTCACAACTAAAGTCCAGCCTATAAGCAACAGC---ATAAGCGATTTGGAGCTAGAATTAAATGTCCACGACTCAAAAGCACCTAAGAAAAATCGGCTGAGGAGGAAGTCTTCAACTAGATGTGTTCTTGCACTGGAACCAGT---CAGTAGGAATCCAAGCCCACCTGCT---TGTAGTAAATTTCAAATTGATAGTTGTAGCAGCAGTGAGGAAACAAAGAAACACAATTCCAACCAAACACCAGTCAAGAACATTAGAACACCTCAACCCACGGAGAACATAGAACCTACAGCAGATGCCGAGAAGAATAAAGAGCCAGATGAACAAGTGAGGAAGAGAAGGGCCAGCGATGCTTTC---CCAGAAGAGAAATTAATAAACATGCCATGTTTATCAACTAACTGTCCAAATTCTGATAACACTCAAGAACCTGCCCATCCTAGCCCTCAGAGAAAAGAAGTCGAGAAGCTTCAAACAAGCCAAATGTCCAACAGTGCCAAAGACTTGAAGGAT------------------------------CTGTCGCTGGGTGGTGAA---CAGGGTTTGCCCACTGAGAGGTCTGAGGAGAGTACCAGTGTTTCGTTGGTGCTTGACACGGATTATGACACTCAGAACAGTGTGTCATTACTGGAAGCTAAC---ACTGTCAGATATGCAAAAACAGGATCAAGTCAGTGCATGACTCAGTTTGTAGCAAGTGATAACCCTAACCAACTAGTC---CATGGTTCTAAAGATGCTGGAAGTGGCACCGAGTGCCTCAAGCGTCCATTGAGACACGAACTTAGCCATATTCCAGAGACC---ATAGAAACGGAAGAGAGTGAACTTGATACTCA----------------------------------------------------------------------------------------------------------------------------------------------------------------------------------------------------------------------------------------------------------------------------------------------------------------------------------------------------------------------------------------------------------------------------------------------------------------------------------------------------------------------------------------------------------------------------------------------------------------------------------------------------------------------------------------------------------------------------------------------------------------------------------------------------------------------------------------------------------------------------   [1565]
Phyllotis_osilae                 AGCCAACGGAACAGATGGGCTGAAAGTAAAGAAACATGTAATAATAGGCAAATTCCCAGCACTGAGAAAAAGGTAGATCTGAATACTGAGTCCTTCTGTGGAAGAAAAAAATCGAATAGTCAGAAAAGTCTGTGCCCTGAAAATTCTGGAGCTACCCAAGATGTTCCTTGGATAACACTAAATAGCAGCATCCAGAAAGTTAACGAGTGGTTTTCCAAAACTGGTGAGATGTTAACTTCTGATGGCGCGTCTGACAGGAGGCTCGGGTCACCTGCTGAAGCAGCTGTC------------------AAAGAAAATGGATGCTCCAGTTAT------------TCAAAGGAGACAGACTCTGTGGCCGCTCATCCCCACAGCTCTTTAATGGATGAAAGCAAAAGAGACTGC---AAACCAGTGGAGAAAAATATCAAAGATAAAATATTTGGGAAAACATATCAGAGAAAGGGAAGCTTCCCTCACTTGAACCACGTAGCTGAA------ATTATAAGCACATTTACTATAGAGCCACAGACAACACAAGAGCACTCCTTCACAAATAAATTAAAACGCAAAAGGAGAACT---ACATGCCTTC--------------------------------------------------------------------------------------------------------------------------------------------------------------------------------------------------------------------------------------------------------------------------------------------------------------------------------------------------------------------------------------------------------------------------------------------------------------------------------------------------------------------------------------------------------------------------------------------------------------------------------------------------------------------------------------------------------------------------------------------------------------------------------------------------------------------------------------------------------------------------------------------------------------------------------------------------------------------------------------------------------------------------------------------------------------------------------------------------------------------------------------------------------------------------------------------------------------------------------------------------------------------------------------------------------------------------------------------------------------------------------------------------------------------------------------------------------------------------------------------------------------------------------------------------------------------------------------------------------------------------------------------------------------------------------------------------------------------------------------------------------------------------------------------------------------------------------------------------------------------------------------------------------------------------------------------------------------------------------------------------------------------------------------------------------------------------------------   [562]
Phyllotis_xanthopygus            ------------------------------------------------------------------------------------------------------------------------------------------------------------------------------------------------------------------------------------------------------------------------------------------------------------------------------------------------------------------------------------------------------------------------------------------------------------------------------------------------------------------------------------------------------------------------------------------------------------------------------------------------------------ACAGTTATTCAAAAGACTCCAGAAAATAGAAATCAGGGAGTT---GACCAGATAGAGGCAAAT---GGCCAAGTGATGGGTTTCAACAGTACTGATCAA---------------------------------------------------------------------------------GAGAATGAAACAAACGGAAACAGTCTTCAGAAAAAGAAAACTGTCAATCCAGTAGCT---TCACTGGGAAAAGAGCCTGTTTTCACGACGAAAGCCAAACCTGTAAGCAGCGGT---ACCAGCCATTTGGAGCCAGAATTAAGTGTCCACAGTTCAAAAGCACCTAAGAAAAGTAGGCTGAGGCGAAAACCTTCCACCAGATGTGTTCTTGCACTTGAACCAGT---CAGTGGGAATCCAAGCCCACCGAAC---TGTACTGAACTTCAAATTGATAGTTGTAGTAGCAGTGAGGAAACAAAGGAAAAGGATTCCACTGTAACGCCAGTCAAGGACACTAGAAAGCCTCAGCTCACAGAGGACACAGGCCCTGGGGCAGGTGCCAAG---AACAGTGGGCCACATGAGCAAATAAGGAAGAGGAGGGCCAGTGATGCTTTC---CCAGAAGAGATGTTTCCAAACATACCTGGTTTATTAACTAACTGTCCAAGTTCTAATAGACCTCAAGAACCGGTCAGTCCTAGCCCTCAGAGAAAAGAAACAGAGAAACTTGAAACATGCCCGATGTCGGGCGGTACCAAAGACCTGAAGGAT------------------------------CTGGTGCTGGGTGGAGAG---CAAGGTTTGTCCACTGAGAGGTCTGAGGAGAGCACTAGTGTTTCATTGGTAGCTGACACTGAGTATGATACTCAGAACAGTGTGTCGTTACTGGAAGCCAAC---CCTGTCAGATACGCAAAAACAGGATCAAGTCAGTGTATGACTCAGTTTGTAGCAAG-------------------------------------------------------------------------------------------------------------------------------------------------------------------------------------------------------------------------------------------------------------------------------------------------------------------------------------------------------------------------------------------------------------------------------------------------------------------------------------------------------------------------------------------------------------------------------------------------------------------------------------------------------------------------------------------------------------------------------------------------------------------------------------------------------------------------------------------------------------------------------------------------------------------------------------------------------------------------------------------------------------------------   [848]
Pogonomys_loriae                 ----------------------------------------------GGCAGGTTCCCAGCAGTGAGGAAAAGGTAGATCCAAATGNNAATTCCCTCTGTGATAGAAAGAAGTGGAATCATCCGAAAAGTCTGTGCCCTGAGAATTCTGGAGCTACCACGGATGTTCCTTGGATAACACTAAATAGCAGCATTCAGAAAGTTAATGAATGGTTTTCCAGAACTGGTGAAATGTTAACTTCTGACAGCGCATCTGACAGGAGGCATGAGTCAAATGCTAAAGCAGCTGTTGTGTTGGAAGTTTCAAATGAAGCGGATGGATGCTTCAGTTCT------------TCAAAGAAAATGGACCTAGTAGCCCCYGACCCCCATAATGCTTTAATGTGTAAAAGTGGAAGAGACTCATCCAAACCAGTAGAGAACAATATCAACGATAAAATATTTGGAAAAACCTATCAAAGAAAGGGAAGCCGCCCTCACTTGAACCATGTGACTGAA------ATTATAGGTACATTCACTACAGAACCACAGGTAACACAACAGCAGCCCTTCACAAATAAATTAAAACGTAAAAGA---AGT---ACATGCCTTCAACCTGAGGACTTTATCAAGAAAGCAGATTTAACAATTGTTCAAAGGACTCCTGAAAATATAAATCAGGGAACT---GACCAAATGGAGCCAAAT---GACCAAGCAATGAGTATTAGCAGTAACTGTCAG---------------------------------------------------------------------------------GAGAACAAAACAACAGGCAATAATCTTCAGAGAGAGAAAAACGGTCATCCAGTGGAA---TCGCTGAGAAAGGAACCTGCTTTTACAGCCAGAGCCAGATCTATAAGCAACAGT---ATAAGTGATTTGGAGGTGGAACTAAATGTCCACAGTTCAAAAGCACCTAAGAAAAATAGGCTGAGGAGGAAGTCTTCTATCAGGCATGTTCTTCCACTTGAACCAGT---CAGTAGAAATCCAAGCCCACCTACT---CGTGCCGAACTTCAAATTGATAGTTGTGGTAGCAGTGAAGAAACAAAGACAAACAATTCCAACCAAGCGCCAGCCAGGCACATTAGAGAGCCTCAACTCATCAAAGACACAGAACCTGCAGCTGATGCCAAG---GAC---GAGCCAAATGAACACATAAGGGAGAGAAGTGCCAGTGATGCTTTC---CCAGAAGAGAAATTAATGAACAAAGCTGGCTTCTTAACTAGCTGTTCAAGTCCTAGAAAACCTCAAGGACTTGTCAATCCTAGCCCTCAGAGAAAAGGAATAGAGCAACTGGAAACATGTCAAATGCCTGATAATACCAAAGAACTCGGGGAT------------------------------CTGGTCCTGGGAGGAGAGCCCAGTGGCAAACCCACTGACCGATCTGAGGAGAGCACCAGTGTGTCCTTGGTACCCGACACTGACTACGACACTCAGAACAGTGCCTCAGTACTGGAAGCTAAC---ACTGTTAGATGTACAAGAACAGAATCCGTTCAGTGTATGACTCANNNNNNNNNNNNNNNNNNNNNNNNNNNNNNNNN----NNNNNNNNNNNCAATGCTGGAAGTGGCACAGAGCACCCCAAGCACCCCCTGAGACACAAGCTTAACCACAGTCAGGAGACA---ATAGAAATGGAAGACAGTGAACTTGATACTCAGTATTTGCAGAATTCATTTCAAGTTTCAAAGCGTCAGTCGTTTGCTTTATTTTCAAAACCTAGAAGTCCCCAAAAAGACTGTGCACTGGTCCGTGCTCACTCTGTGCCCTCARGGGAACCGAGTCCAAAGGTGACTTCTGAAGGTGAACAAAAAGAACATCAG---AGACAGGAAGAGTCTGAAATCAGTCATGTACAGGCAATTCCGGCCACGGTGGGCTTACCTGTCCCTTGTCAGGAAGGTAAGCCAGGTGCTGATACAATGTGTGCTGGAGTTTCTAGGCTTTGTCCATCATCTCATTACAGAAGCTGTGAGAATGGACTCAGCACCACAGGTAAACCTGGAATTTCACAAAACTCACATTTTAAACAATCAGTTTCCCCCCTCAGGTCATCTATAAAAACTGACAATAGAAAAACTCTGACAGAGGGACAATTTGAGAAACACATACCATCAACTGAAAAGGCAATGGGAAATGAGACTGTTGTTCAAAGGACAGTACACACAATTAGCCAGAATAAC---AGAGGAAATGCTTGTCAAGAAGCCAGCTCGGGCAGCATT------------------------------------------AATGAAGTATGTTCCACTGGTAAAAACTTCCGGAGACAACTAGGTAGAAACAGAGGGCCTAAAGTAAACACTGTGCTTCCATTAGATAGTTCACAGCCTGGTGTCTGTAAGCAAAGTGTTCCYGTAAGTGAT---AAGTATCTTGAAATAAAAAAGCAGGAGGATGAGGCTGTC------------GGTACAGACTTCTCTCCATGTCTGTTCTCAGATGATCCTGAACAACCTATG   [2329]
Pogonomys_macrourus              AGCCAGCAGAGCAGATGGGCTGAAAGTAAAGAAACATGTAATGACAGGCAGGTTCCCAGCAGTGAGGAAAAGGTAGATCCAAATGCTGATTCCCTCTGTGATAGAAAGAAGTGGAATCATCCGAAAAGTCTGTGCCCTGAGAATTCTGGAGCTACCACTGATGTTCCTTGGATAACACTAAATAGCAGCATTCAGAAAGTTAATGAGTGGTTTTCCAGAACTGGTGAAATGTTAACTTCTGACGGCGCATCTGACAGGAGGCATGAGTCAAATGCTAAGGCAGCTGTTGTATTGGGGGTTTCGAATGAAGTGGATGGATGCTTCGGTTCT------------TCAAAGAAAATGGACTTAGTAGCCCCCGGTCCCCACAATGCTTTAATGTGTAAAAGTGGAAGAGACTCATCCAAACCAGCAGAGAACAATGTCAATGATAAAATATTTGGAAAAACCTATCAAAGAAAGGGAAGCCGCCCTCACTTGAACCATGTGACTGAA------ATTATAGGCACATTCACTACAGAACCACAGATAACACAACAGCAGCCCTTCACAAATAAATTAAAACGTAAAAGA---AGT---ACATGCCTTCATCCTGAGGACTTTATCAAGAAAGCAGATTTAACAGTTGTTCAAAGGACTCCTGAAAATGTAAATCAGGGAACT---GACCAAATGGAGCCAAAT---GACCAAGCAATGAGTATTAGCAGTAACTGTCAG---------------------------------------------------------------------------------GAGAACAAAACAACAGGCAATAATCTTCAGAGAGAGAAAAACGGCCATCCGGTGGAA---TCGCTGAGAAAGGAACCTGCTTTCACAGCCAGAGCCAGATCTATAAGCAACAGT---ATAAGTGATTTGGAGGTGGAACTAAATGTCCACAGTTCAAAAGCACCTAAGAAAAATAGGCTGAGGAGGAAGTCTTCTATCAGGCATGTTCTTCCACTTGAACCAGT---CAGTAGAAATCCAAGCCCACCTACT---CGTGCCGAACTTCAAATCGATAGTTGTGGTAGCAGTGAAGAAACAAAGACAAACAATTCCAACCAAGCGCCAGCCAGGCACGTTAGAGAGCCTCAACTCATCAAAGACACAGAACCTGCAGCTGACGCCAAG---GAC---GAGCCAAATGAACACATAAGGGAGAGAAGTGCCAGCGATGCTTTC---CCAGAAGAGAAATTAATGAACAAAGCTGGCTTCTTAACTAGCTGTTCAAGTCCTAGAAAACCTCAAGGACCTGTCAATCCTAGCCCTCAGAGAAAAGGAGCAGAGCAACTGGAAACATGTCAAATGCCTGATAATACCAAAGAACTCGGGGAT------------------------------CTGGTCCTGGGAGGAGAGCCCAGTGGCAAACCCGCTGACCGATCTGAGGAGAGCACCAGTGTGTCCTTGGTACCCGACACTGACTACGACACTCAGAACAGTGTCTCAGTACTGGAAGCTAAC---ACTGTTAGATATACGAGAACAGAATCCATTCAGTGTATGACTCAGTTTGTCGCATGTGAAAACCCCAAGGAGCTTGTC---CGTGGTTCTAACAGTGCTGGAAGTGGCACAGAGTACCCCAAGCACCCATTGAGACACAAGCTTAACCACAGTCAGGAGACG---ACAGAAATGGAAGACAGTGAACTTGATACTCAGTGTTTGCAGAATTCATTTCAAGTTTCAAAGCGTCAGTCGTTTGCTTTATTTTCAAAACCTAGAAGTCCCCAAAAAGACTGTGCACTGGTCCGTGCTCACTCTGTGCCCTCAAGGGAACCGAGTCCAAAGGTGACTTCTGAAGGTGAACAAAAAGAACATCAG---AGACAGGAAGAGTCTGAAATCAGTCATGTACAGGCAGTTCCAGCCACAGCGGGCTTACCTGTCCCTTGTCAGGAAGGTAAGCCAGGTGCTGATACAGTATGTGCTGGAGTTTCTAGGCTTTGTCCATCATCTCATTACAGAAGCTGTGAGAATGGACTCAGCACCACAGGTAAACCTGGAATTTCACAAAACTCACAATTTAAACAATCAGTTTCCCCCCTCAGGTCATCTATAAAAACTGACAATAGAAAAACTCTGACAGAGGGACAATTTGAGAAACACATATCATCAACTGAAAAGGCAATGGGAAATGAGACTGTTGTTCAAAGGACAGTACACACAATTAGCCAGAATAAC---AGAGGAAATGCTTGTCAAGAAGCCAGCTCGGGCAGCATT------------------------------------------AATGAAGTATGTTCCACTGGTAAAAACTTCCGGGGACAACTAGGTAGAAACAGAGGGCCTAAAGTAAACACCGTGCTTCCATTAGATAGTACACAGCCTGGTGTCTGTAAGCAAAGTGTTCCCGCAAGTGAT---AAATATCTTGAAATAAAAAAGCAGGAAGGTGAAGCTGTC------------GGTACAGACTTCTCTCCATGTCTGTTCTCAGATGAACCTGAACAACCTATG   [2376]
Praomys_jacksoni                 AGCCAGCAGAGCAGATGGGCTGAAAGTAAAGAAACATGTAATGAAAGGCAGGTTCCCAGCACTGGGGAAAAGGTAAATGCAAACGCTGATCCCCTCTGTGGGGGAAAGAAGTGGGCTCATCCGAAAAGTCTGTGCCCTGAGAATTCTGGAGCTACCACCGATGTTCCTTGGATAACACTAAATAGCAGCATAAAGAAAGTTAATGAATGGTTTTCCAGAACTGGTGAAATGTTAACTTCTGACAGCGCATCTGACAGG---CATGAGTCAAATGCTGAAGCAGCTGTTGTGTTGGAAGTTTCAAATGAAGTAGATGGATGTTTCAGTCCT------------CCAAAGAAAATAGACTTAGTAGCCCCTGATCCCCTTAATGCTTTAATGGGTAAAAGTGGAAGAGATGTCTCCAAACCAGTAGAGAATAGTATCAATGATAAAATATTTGGGAAAACCTATCAGAGAAAGGGAAGCCGCCCTCCCTTGAACCATGTGACTGAA------ATTATAGGCACGTTTACTAAAGAACCACAAATAACACAAGAGCAGCCCTTCACAAATAAATTAAAACGGAAAAGA---AGT---ACATGCCTTCATCCTGAGGACTTCATCAAGAAAGCAGATTTAGCAGTTGTTCAAAGGACTCCTGAAAATGTGAATCAGGGAACT---AACCAAATGGAGCCCAAT---GACCATGTAATGAGTATTACCAGTGACTATCAG---------------------------------------------------------------------------------GAGAACAAAATAACAGCTAATAATCTCCAGAAAGAAGAAAATGCTCATCCAATAGAA---TCATTGAAAAAGGAACCTGCTTTTACAGCTAAAGTCAAATCTATAAGCAACAGT---ATAAGTGATTTGGAGGTAGAGTTAAATGTCCACAGTTCAAAAGCACCTAAGAAAAATAAGCTGAAGAGGAAGTCTTCTACCAGGTGTGTTCTTTCACTTGAACCAAT---CAGTAGAAATCCAAGTTCACCTACT---TGTGCTGAACTTCAAATCGATAGTTGTGGTAGCAGTGAGGAA---AAGAAAAACAATTCCAACCAAAGGCCAGCCTGGCACATTAGAGAGCCTCAGCTCATCGAAGACACCGAACCTGCAGCTGATGCCAAGAAGAAC---GAGCCAAATGAACACATAAAGAAGAGAAGTGCCAGCAATGCTTTC---CCAGAAGAGAAATTAATGAACAAAGCTGGTTTATTAACTAGCTGTTCAAGTCCTAGAAAACCTCAAGGTCCTGTCAATCCTAGCCCTCAGAGAAAAGAAATAGAACAACTTGAAACATGCCAAGTGCCTGATAATACCAGAGAACTGGGGGGGGAACCTGATAATACCAAAGAACTCAGGGACCTGGTCCTGGGGGAAGAGCCCAGTGGCAAACCCACCGAGCGATCTGAGGAGAGCACTAGCGTGTCCTTGGTACCTGATACTGACTACGACACTCAGAACAGTGTCTCAGTCCTGGAAGCTAGC---ACTGTCAGATACACAAGAACAGGGTCCGCTCAGTGTATGACTCAGTTTGTCGCAAGTGTAAACCCCAAAGAACTTGTC---CATGGTTCTAACAATGTTGGAAGTGGCACAGAGTGCTTCAAGCACTCATTGAGACGCGAGCTTAACCACAGTCAGGAGACA---ATAGAAATGGAAGACAGTGAACTCGATACTCAGTATTTGCAGAATACATTTCAGGTTTCAAAGCGTCAGTCATTTGCTTTATTTTCAAAACCTAGAAGTCCCCAAAAGGAC------------TGTGCTCACTCTGTGCCCTCAAGGGAA------CCAAAGTTGACTTCTAAAGGTATGCAAAAAGAACGTAAG---GGACAGGAAGAGTCTGAAATCAATCATGTACAAGTAGTTACAGCCACAGTGGGCTTACCTGTGCCCTGTCAGGCAGGTAAGCCAGGTGCTGATATACCGTGTGCTGGAGTTTCTGGACTTTGTCCATCATCCCATTACAGAAGCAGTGAGAATGGACTCGGCACCATAAATAAATCTGGAATTTCACAGAACTCACATTTTAAACAATCAGTTTCTCCCATCAGGTCATCTATAAAAACTGACAATAGAAAACCTCTGACAGAGGAACGATTTGAGAAACATACATCATCAACTGAAAAAGCAATGGGAAATGAGACCGTTGTTCAAAGTACAGTACACACAATTAGCCAGAATAAC---AGAGGCAATGCTTGTCAAGAAGCCAGCTTGGGCAGTATT------------------------------------------GATGAGGTATGTTCCACTGGTGAATACTTCCGGGGACAACAAGGTAGAAACAGAGGGCCCAAGGTAAACACCATGCTTCCATTTGATAGTACGCAGCCTGGTGTCTGTAAGCAAAGTGTTCCTGCAAGTGAT---AAGTATCTTGAAATAAAAAAGCAGGAGGGTGAGACTGTC------------GGTGCAGAATTCTCTCCGTGTCTGTTCTCAGATCACCTTGAACAATCTATG   [2385]
Praomys_tullbergi                AGCCAGCAGAGCAGATGGGCTGAAAGTAAAGAGACATGTAATGAAAGGCAGGTTCCCAGCACTGGGGAAAAGGTAGATGCAAACGCTGATTCCCTCTGTGGGGGAAAGAAGTGGGCTCATCCGAAAAGTCTGTGCCCTGAGAATTCTGGAGCTACCACCGATGTTCCTTGGATAACACTAAATAGCAGCATAAAGAAAGTTAATGAGTGGTTTTCCAGAACTGGTGAAATGTTAACTTCTGACAGCGCATCTGACAGG---CATGAGTCAAATGCTGAAGCAGCTGTTGTGTTGGAAGTTTCAAATGAAGTAGATGGATGTTTCAGTCCT------------TCAAAGAAAATAGACTTAGTAGCCCCTGATCCCCTTAATGCTTTATTGTGTAAAAGTGGAAGAGACGTCTCCAAACCAGTAGAGAATAGTATCAATGATAAAATATTTGGGAAAACCTATCAGAGAAAGGGAAGCCGCCCTCCCTTGAACCATGTGACTGAA------ATTATAGGCACGTTTACTAAAGAACCACAGACAACACAAGAACAGCCCTTCACAAATAAATTAAAACGAAAAAGA---AGT---ACATGCCTTCATCCTGAGGACTTCATCAAGAAAGCAGATTTAGCAGTTGTTCAAAGGACTCCTGAAAATGTGAATCAGGGAACT---AACCAAATGGAGCCAAAT---GACCAAGTAATGAGTATTACCAGTGACTATCAG---------------------------------------------------------------------------------GAGAACAAAATAACAGCTAATAATCTCCAGAAAGAGGAAAAYGCTCATCCAATAGAA---TCATTGAAAAAGGAACCTGCTTTCACAGCTAAAGCCAAATCTATAAGCAACAGT---ATAAGTGATTTGGAGGTAGAGTTAAATGTCCACAGTTCAAAAGCACCTAAGAAAAATAGGCTGAAGAGGAAGTCTTCTACCAGGTGTGTTCTTCCACTTGAACCAAT---CAGTAAAAATCCAAGTTCACCTACT---TGTGCTGAACTTCAAATCCATAGTTGTGGTAGCAGTGGTGAGGAAAAGAAAAACAATTCCAACCAAACGCCAGCCAGGCACATTAGAGAGCCTCAGCTCATCGAAGACGCTGAACCTGCAGCTGATGCCAAGAAGAAC---GAGCCAAATGAACACATAAAGAAGAGAAGTGCCAGCGATGCTTTC---CCAGAAGAGAAATTAATGAACAAAGCTGGTTTATTAACTAGCTGTTCAAGTCCTAGAAAACCTCAAGGATCTGTCAGTCCTAGCCCTCAGAGAAAAGAAATAGAGCAACTTGAAACATGCCAAGTATCTGATAATACCAGAGAACTCAGGGAC------------------------------CTGGTCCTAGGGGAGGAGCCCAGTGGCAAACCCACCGAGCGATCTGAGGAGAGCACTAGCGTGTCCATGGTACCTGACACTGACTACGACACTCAGAACAGTGTCTCGGTCCTGGAAGCTAGC---ACTGTCAGATACACAAGAACAGGGTCCGCTCAGTGTATGACTCAGTTTGTCGCAAGTGTAAACCCCAAAGAACTTGTC---CATAGTTCTAACAATGTTGGAAGTGGCGCAGAGTGCTTCAAGCACTCATTGAGACACGAGCTCAACCATGGCCAGGAGACA---------------------------------------------------------------------------------------------------------------------------------------------------------------------------------------------------------------------------------------------------------------------------------------------------------------------------------------------------------------------------------------------------------------------------------------------------------------------------------------------------------------------------------------------------------------------------------------------------------------------------------------------------------------------------------------------------------------------------------------------------------------------------------------------------------------------------------------------------------------------------------------------------------------   [1563]
Pseudomys_australis              ---------------------------------------------AGGCAGGTTCCCAGCAGTGAGGAAAAGGTAGATCCAAATGCTGATTCCCTCTGTGATAGAAAGAAGTGGAGTCACCCGAAAAGTCTGTGCCCTGAGAATCCTGGAGCTACCACTGCTGTTCCTTGGATAACACTAAATAGCAGCATTCAGAAAGTTAATGAGTGGTTTTCCAGAACGGGGGAAATGTTAACTTCTGATGGCGCATCTGACAGGAGGCATGAGTCAAATGCTAAAGCAGCTGTTGTGTTGGAAGTTTCTAATGAAGTGGATGGATGTTTAAGTTCT------------TCAAAGAAAATGGACTTAGTGGCTTCCAATCCCCTTAATGCATTAATGTGTAAAAGTAGAAGAGACTCATCCATACCAGTGGAGAATGATATCAATGATAAAATATTTGGGAAAACCTATCAAAGAAAGGGAAGCCGCCCTCACTTGAACCATGTGACTGAA------ATTATAGGCACATTTACTACAGAACCACAGATAACACAAGAGCAGCCCTTCACAAATAAATTAAAACGTAAAAGA---AGT---ACATGCCTTCATCCTGAGGATTTTATCAAGAAAGCAGATTTAACAGTTGTTCAAAGGACTCCTGAAAATGTAAATCAGGGAACT---GACCAAATGGAGCCMAAT---GACCAAGCAATGAGTATTAACAGTAACTGTCAG---------------------------------------------------------------------------------GAGAACAAAACAACAGGCAATAATCTTCAGARAGAGAAAAACGGTCATCCAGTGGAA---TCGCTGAGAAAGGAACCTGCTTTTACAGCTAAAGCCAAATCTATATGCAACAGT---ATAAGTGATTTGGAGGTGGAACTAAATGTCCACAGTTCAAAAGCACCTAAGAAAAATAGACTGAGGAGGAAGTCTTCTATCAGGCATGTTCTTCCACTTGAACCAGT---CAGTAGAAATCCAAGCCCACCTACT---CGTGCCGAACTTCAAATCGATAGTTGTGGTAGCAGTGAAGAAACAANNNNNNNNNNNNNNNNNNNNNNNCCAGCCAGGCACATTAGAGAGCCTCAATTCATCGAAGACACAGAACCTGCAGCTGATGCCAAGAAGGAT---GAGCCAAATGAACACATAAGGGAGAGAAGTGCCAGCGATGCTTTC---CCAGAAGAGAAATTAATGAACAAAGCTGGCTTCTTAACTAGCTGTTCGAGTCCTAGAAAACCTCAAGGACCTGTCAATCCTAGCCCTCAGAGAAAAGGAATAGAGCAACTGAAAACATGTCAAATGCCTGATAATACCAAAGAACTCAGGGAT------------------------------CTGGTCCTGGGAGGAGAGCCCAGTGGCAAACCCACTGACCGATCTGAGGAGAGCACCAGTGTGTCCTTGGTGCCCGACACTGACTACGACACTCAGAACAGTGTCTCGGTACTGGAAGCTAGC---ACTGTTAGATATGCAAAAACAGGGTCAATTCAGTGTATGACTCAGTTTGTCGCGTGTGAAAACCCCAAGGAACTTGTC---CATGGTTCTAACAATGCTGGAAGTGGCACAGAGTTCTCCAA-------------------------------------------------------------------------------------------------------------------------------------------------------------------------------------------------------------------------------------------------------------------------------------------------------------------------------------------------------------------------------------------------------------------------------------------------------------------------------------------------------------------------------------------------------------------------------------------------------------------------------------------------------------------------------------------------------------------------------------------------------------------------------------------------------------------------------------------------------------------------------------------------------------------------------------------------------   [1481]
Punomys_kofordi                  --------------------TGAAAGTAAAGAAACATGTAATANTAGGCAAATTCCCAGCACTGAGGAAAAGGTAGATCTGAATGCTGAATCCTTCTGTGGTAGAAAAAAATGGAATAATCAGAAAAGTCTGTGCCCTGAGAATTCTGAAGCTACCCAAGACGTTCCTTGGATAACACTAAATAGCAGCATCCAGAAAGTTAACGAGTGGTTTTCCAAAACTGGTGAGATGTTAACTTCTGATGGCGCGTCTGACAGGAGGCTCCGGTCACCTGCTGAAGCAGCTGTC------------------GAAGAAAATGGATGCTCCAGTTCT------------TCAAAGGAGACAGACTCTGTGGCCGCTCATCCCCACAGTGCTTTAATGGATAAAAGCAATAGAGACTGC---AAACCAGTGGAGAAAGATATCAAAGATAAAATATTTGGGAAAACATATCAGAGAAAGGGAAGCTTCCCTCACTTGAACCATGTAGCTGAA------ATTATAAGCACATTTACTACAGAACCACAGAAAACACAAGAGCACTCCTTCACAAATAAGTTAAAACGCAAAAGGAGAACT---CCATGCCTCCATCCTGAGGATTTTATCAAGAAAGCAGATTTAACAGTTATTCAAAAGATTCCAGAAAATAGAAATCAGGGAGCT---GACCGAATAGAGCCAAAT---GGCCAAGTGATGGGTACTAACAGTACTGGTCAA---------------------------------------------------------------------------------GAGAATGAAACAAAAGGGAACAGTCTTCAGAAAAAGAAAAATGTTAATCCAGTAACA---TCACTGGGAAAAGAGTCTGTTTTCACAACTAAAGCCAAACCTGTAAGCAGCAGT---ATAAGCAATTTGGAGCTAGAATTAAATGTCCACAATTCAAAAGCACCTAAGAAAAATAGGCTGAGGAGAAAATCTTCCATCAAATGTGTTCTTGCACTTGAACCAGT---CAGTGGGAATCCAAGCCCACCTACT---TGTACTGAATTTCAAATTGATAGTTGTAGTAGCAGTGAAGAAACAAAGAAAAACAATTTCAATCTAAGGCCAGTCAAGGACATTAGAAAGCCTCAGCTCATAGAGGACACAGACCCTGGGGCGGATGCCAAGGAGAACAGTGAGCCAAATGAACAAATAAGGAAGAGAAGGGCCAGTGATGCTTTC---CCAGAAGAGAAGTTGACAAACATACCTGGTTTATTAACGAACTGTCCAAGTTCTAATAAACCTCAAGGACCTTCCAATCCTAGCCCTCAGAGAAAAGAAGTAGAGAAACTTCAAACAAGCCAAATGTTGGACAGTACCAAAGACCTGAAGGAT------------------------------CTGGTGCTGGGTGGAGAA---CAAGGTTTGTCCGCTGAGAGGTCTGAGGAGAGCACTAGTGTTTCATTGGTAGCTGACACTGAGTATGATACTCAAAATAGTGTGTCGTTACTGGAAGCTAAC---ACTGTCAGATATGCAAAAACAGGATCAAGTCAGTGTATGACTCAGTTTGTAGCAAGTGAGAACCCCAAGAATCTGCCT---CATGGTTCTAATGATGCTGGAAGTAGCACAGAGTGTGTCAAGCATCAATTGAGACACGAAC-----------------------------------------------------------------------------------------------------------------------------------------------------------------------------------------------------------------------------------------------------------------------------------------------------------------------------------------------------------------------------------------------------------------------------------------------------------------------------------------------------------------------------------------------------------------------------------------------------------------------------------------------------------------------------------------------------------------------------------------------------------------------------------------------------------------------------------------------------------------------------------------------------------------------------------   [1508]
Rattus_giluwensis                AGCCAGCAGAGCAGATGGGCTGACAGTAAAAAAACATGTAATGGCAGGCCGGTTACCCGCATTGAGGGAAAGGCAGATCCAAATGTGGATTCCCTCTGTGGTAGAAAGCAGTGGAATCATCCGAAAAGCCTGTGCCCTGAGAATTCTGGAGCTACCACTGACGTTCCTTGGATAACACTGAATAGCAGCATTCAGAAAGTGAATGAGTGGTTTTCCAGAACTGGTGAAATGTTAACTTCTGACAACGCATCTGACAGGAGGCCTGCGTCAAATGCTGAAGCCGCTGTTGTGTTAGAAGTTTCAAATGAAGTGGATGGATGTTTCAGTTCT------------TCAAAGAAAGTAGACTTAGTTGCCCCCGATCCCGATAATGCTGTAATGTGTACAAGTGGAAGAGACTTCTCCAAGCCAGTAGAGAATATTATCAACGATAAAATATTTGGGAAAACCTATCAGAGAAAGGGAAGCCGCCCTCACTTGAACCATGTGACTGAA------ATTATAGGCACATTTACTACAGAACCACAGATTATACAAGATCAGCCCTTCACAAATAAATTAAAACGCAAAAGA---AGT---ACATGCCTTCATCCTGAGGACTTTATCAAGAAAGCAGATTTAACAGTTGTTCAAAGGATTTCTGAAAATTTAAATCAGGGAACT---GACCAAATGGAGCCAAAT---GACCAAGCAATGAGTATTACCAGTAACGGTCAG---------------------------------------------------------------------------------GAGAACAGAGCAACAGGTAATGATCTTCAGAGAGAGAAAAACGCTCGTCCAATAGAA---TCATTGAGAAAGGAACCTGCTTTCACAGCTAAAGCCAAATCTATAAGCAACAGT---ATAAGTGATTTGGAGGTAGAATTAAATGTTCACAGTTCAAAAGCACCTAAGAAAAATAGGCTGAGGAGGAAGTCTTCTACCAG----------------------------------------------------------------------------------------------------------------------------------------------------------------------------------------------------------------------------------------------------------------------------------------------------------------------------------------------------------------------------------------------------------------------------------------------------------------------------------------------------------------------------------------------------------------------------------------------------------------------------------------------------------------------------------------------------------------------------------------------------------------------------------------------------------------------------------------------------------------------------------------------------------------------------------------------------------------------------------------------------------------------------------------------------------------------------------------------------------------------------------------------------------------------------------------------------------------------------------------------------------------------------------------------------------------------------------------------------------------------------------------------------------------------------------------------------------------------------------------------------------------------------------------------------------------------------------------------------------------------------------------------------------   [899]
Rattus_leucopus                  -------------------------------------------------------------TTGAGGGAAAGGCAGATCCAAATGTGGATTCCCTCTGTGGTAGAAAGCAGTGGAATCATCCGAAAAGCCTGTGCCCTGAGAATTCTGGAGCTACCACTGACGTTCCTTGGATAACACTGAATAGCAGCATTCAGAAAGTGAATGAGTGGTTTTCCAGAACTGGTGAAATGTTAACTTCTGACAACGCATCTGACAGGAGGCCTGCGTCAAATGCTGAAGCCACTGTTGTGTTAGAAGTTTCAAATGAAGTGGATGGATGTTTCAGTTCT------------TCAAAGAAAATAGACTTAGTTGCCCCCGATCCCGATAATGCTGTAATGTGTACAAGTGGAAGAGACTTCTCCAAGCCAGTAGAGAATATTATCAACGATAAAATATTTGGGAAAACCTATCAGAGAAAGGGAAGCCGCCCTCACTTGAACCATGTGACTGAA------ATTATAGGCACATTTACTACAGAACCACAGATTATACAAGAGCAGCCCTTCACAAATAAATTAAAACGCAAAAGA---AGT---ACATGCCTTCATCCTGAGGACTTTATCAAGAAAGCAGATTTAACAGTTGTTCAAAGGATTTCTGAAAATTTAAATCAGGGAACT---GACCAAATGGAGCCAAAT---GACCAAGCAATGAGTATTACCAGTAACSGTCAG---------------------------------------------------------------------------------GAGAACAGAGCAACAGGTAATGATCTTCAGAGAGAGAAAAACACTCGTCCAATAGAA---TCATTGAGAAAGGAACCTGCTTTCACAGCTAAAGCCAAATCTATAAGCAACAGT---ATAAGTGATTTGGAGGTAGAATTAAATGTTCACAGGTCAAAAGCACCTAAGAAAAATAGGCTGAGGAGGAAGTCTTCTACYAGGTGTGTTCTTCCACTTGAACCAAT---CAGTAGAAATCCGAGCCCACCTACT---TGTGCTGAACTTCAGATYGAGAGTTGTGGTAGCAGTGAAGAAACAAAGAAAAACAATTCCAACCAAACCCCAGCCGGGCACATTAGAGAGCTTCAACTCATCGAAGACACAGACCCTGCAGCTGATGCCAAGAAGAAC---GAGCCAAATGAACACATAAGGAAGAGAAGTGCCAGYGATGCGTTC---CCAGAAGAGAAATTAATGAACAAAGCTGGTTTATTAACTAGCTGTTCAAGTCCTAGAAAGCCTCAAGGACCTGTCAATCCTAGCCCTGAGAGAAAAGGAATAGAGCAACTTGAAATGTGCCAGATGCCTGATAATAACAAAGAACTCGGGGAT------------------------------TTGGTCCTGGGAGGAGAGCCCAGTGGGAAACCTACTGAACCATCTGAGGAGAGCACCAGTGTGTCCTTGGTACCTGACACAGACTACGACACCCAGAACAGTGTCTCAGTACTGGAAGCGAAC---ACTGTCAGATATGCAAGAACAGGATCAGTTCAGTGTATGACTCAGTTTGTCGCAAGTGAAAACCCCAAGGAACTTGTC---CATGGTTCTAACAATGCTGGAAGTGGCTCGGAGTGCTTCAAGCACCCATTGAGACATGAACTTAACCACAATCAAGAGACA---ATAGAAATGGAAGACAGTGAACTTGATACTCAGTATTTGCAGAATACATTTCAAGTTTCAAAGCGTCAGTCATTTGCTTTATTTTCAAAACTTAGAAGTCCCCAAAAGGACTGTACTCTGGTAGGTGCCCGCTCTGTGCCCTCAAGGGAACCGAGTCCAAAGGTGACTTCTAGAGGTGAACAAAAAGAAYGTCAG---GGACAAGAAGAGTCTGAAATCAGTCATGTACAGGCAGTCACAGTCACAGTAGGCTTACCTGTGCCCTGTCARGAAGGTAAGCCAGGTGCTGTTACAATGTGTGCTGATGTTTCTAGGCTTTGTCCGTCATCTCATTATAGAAGCTGTGAGAATGGACTCAACACCACAGATAAATCTGGAATTTCACAAAACTCACATTTTAGACAATCAGTTTCTCCCCTCAGGTCATCTATAAAAACTGRCAATAGAAAAACTCTGACAGAGGGACGATTTGAGAAACATACT---------GAAAGGGGAATGRGAAATGAGACTGCTATTCAAAGTACAATACACACAATTAGTCAAAATAAC---AGAGGAGATGCTTGTCAAGAAGCCAGCTCAGGCAGTGTT------------------------------------------ATTGAAGTACGTTCCACTGGTGAAAACGTCCAGGGGCAACTAGATAGAAACAGAGGGCCTAAGGTAAACACCGTGTCTCTATTAGATAGTACGCAGCCTGGTGTCTGTAAGCAGAGTGCTCCTGTAAGTGAT---AAGWATCTTGAAATA---AAGCAGGAGAGTAAGGCTGTC------------AGTGCAGACTTCTCTCCATGTCTGTTCTCAGATCATCTTGAAAAACCTATG   [2306]
Rattus_norvegicus                AGCCAGCAGAGCAGATGGGCTGACAGTAAAGAAACATGTAATGGCAGGCCGGTTCCCCGCACTGAGGGAAAGGCAGATCCAAATGTGGATTCCCTCTGTGGTAGAAAGCAGTGGAATCATCCGAAAAGCCTGTGCCCTGAGAATTCTGGAGCTACCACTGACGTTCCTTGGATAACACTGAATAGCAGCATTCAGAAAGTGAATGAGTGGTTTTCCAGAACTGGTGAAATGTTAACTTCTGACAATGCATCTGACAGGAGGCCTGCGTCAAATGCAGAAGCTGCTGTTGTGTTAGAAGTTTCAAATGAAGTGGATGGATGTTTCAGTTCT------------TCAAAGAAAATAGACTTAGTTGCCCCTGATCCCGATAATGCTGTAATGTGTACAAGTGGAAGAGACTTCTCCAAGCCAGTAGAGAATATTATCAACGATAAAATATTTGGGAAAACCTATCAGAGAAAGGGAAGCCGCCCTCACTTGAACCATGTGACTGAA------ATTATAGGCACATTTACTACAGAACCACAGATTATACAAGAGCAGCCCTTCACAAATAAATTAAAACGCAAAAGA---AGT---ACATGCCTTCATCCTGAGGACTTTATCAAGAAAGCAGATTTAACAGTTGTTCAAAGGATTTCTGAAAATTTAAATCAGGGAACT---GACCAAATGGAGCCAAAT---GACCAAGCAATGAGTATTACCAGTAACGGTCAG---------------------------------------------------------------------------------GAGAACAGAGCAACAGGTAATGATCTTCAGAGAGGGAGAAATGCTCATCCAATAGAA---TCATTGAGAAAGGAACCTGCTTTCACAGCTAAAGCCAAATCTATAAGCAACAGT---ATAAGTGATTTGGAGGTAGAATTAAATGTTCACAGTTCAAAAGCACCTAAGAAAAATAGGCTGAGGAGGAAGTCT---ACCAGGTGTGTTCTTCCACTCGAACCAAT---CAGTAGAAATCCGAGCCCACCTACT---TGTGCTGAACTTCAGATCGAGAGTTGTGGTAGCAGTGAAGAAACAAAGAAAAACAATTCCAACCAAACCCCAGCCGGGCACATTAGAGAGCCTCAACTCATCGAAGACACAGAACCCGCAGCTGATGCCAAGAAGAAC---GAGCCAAATGAACACATAAGGAAGAGAAGTGCCAGTGATGCGTTC---CCAGAAGAGAAATTAATGAACAAAGCTGGTTTATTAACTAGCTGTTCAAGTCCTAGAAAGCCTCAAGGACCTGTCAATCCTAGCCCTGAGAGAAAAGGAATAGAGCAACTTGAAATGTGCCAGATGCCTGATAATAACAAAGAACTCGGGGAT------------------------------TTGGTCCTGGGAGGAGAGCCCAGTGGGAAACCTACTGAACCATCTGAGGAGAGCACCAGTGTGTCCTTGGTACCCGACACAGACTACGACACCCAGAACAGTGTCTCAATACTGGAAGCGAAC---ACTGTCAGATATGCAAGAACAGGATCAGTTCAGTGTATGACTCAGTTTGTCGCAAGTGAAAACCCCAAGGAACTTGTC---CATGGTTCTAACAATGCTGGAAGTGGCTCGGAGTGCTTCAAGCACCCATTGAGACATGAACTTAACCACAATCAAGAGACA---ATAGAAATGGAAGACAGTGAACTTGATACTCA----------------------------------------------------------------------------------------------------------------------------------------------------------------------------------------------------------------------------------------------------------------------------------------------------------------------------------------------------------------------------------------------------------------------------------------------------------------------------------------------------------------------------------------------------------------------------------------------------------------------------------------------------------------------------------------------------------------------------------------------------------------------------------------------------------------------------------------------------------------------------   [1595]
Rattus_novaeguineae              AGCCAGCAGAGCAGATGGGCTGACAGTAAAAAAACATGTAATGGCAGGCCGGTYCCCCGCATTGAGGGAAAGGCAGATCCAAATGTGGATTCCCTCTGTGGTAGAAAGCAGTGGAATCATCCGAAAAGCCTGTGCCCTGAGAATTCTGGAGCTACCACTGACGTTCCTTGGATAACACTGAATAGCAGCATTCAGAAAGTGAATGAGTGGTTTTCCAGAACTGGTGAAATGTTAACTTCTGACAAYGCATCTGACAGGAGGCCTGCGTCAAATGCTGAAGCYGCTGTTGTGTTAGAAGTTTCAAATGAAGTGGATGGATGTTTCAGTTCT------------TCAAAGAAAATAGACTTAGTTGCCCCCGATCCCGATAATGCTGTAATGTGTACAAGTGGAAGAGACTTCTCCAAGCCAGTAGAGAATATTATCAACGATAAAATATTTGGGAAAACCTATCAGAGAAAGGGAAGCCGCCCTCACTTGAACCATGTGACTGAA------ATTATAGGCACATTTACTACAGAACCACAGATTATACAAGAGCAGCCCTTCACAAATAAATTAAAACGCAAAAGA---AGT---ACATGCCTTCATCCTGAGGACTTTATCAAGAAAGCAGATTTAACAGTTGTTCAAAGGATTTCTGAAAATTTAAATCAGGGAACT---GACCAAATGGAGCCAAAT---GACCAAGCAATGAGTATTACCAGTAACGGTCAG---------------------------------------------------------------------------------GAGAACAGAGCAACAGGTAATGATCTTCAGAGAGAGAAAAACGCTCGTCCAATAGAA---TCATTGAGAAAGGAACCTGCTTTCACAGCTAAAGCCAAATCTATAAGCAACAGT---ATAAGTGATTTGGAGGTAGAATTAAATGTTCACAGTTCAAAAGCACCTAAGAAAAATAGGCTGAGGAGGAAGTCTTCTACCAGGTGTGTTCTTCCACTTGAACCAAT---CAGTAGAAATCCGAGCCCACCTACT---TGTGCTGAACTTCAGATCGAGAGTTGTGGTAGCAGTGAAGAAACAAAGAAAAACAATTCCAACCAAACCCCAGCCGGGCACATTAGAGAGCTTCAACTCATCGAAGACACAGAACCTGCAGCTGATGCCAAGAAGAAC---GAGCCAAATGAACACATAAGGAAGAGAAGTGCCAGTGATGCGTTC---CCAGAAGAGAAATTAATGAACAAAGCTGGTTTATTAACTAGCTGTTCAAGTCCTAGAAAGCCTCAAGGACCTGTCAATCCTAGCCCTGAGAGAAAAGGAATAGAGCAACTTGAAATGTGCCAGATGCCTGATAATAACAAAGAACTCGGGGAT------------------------------TTGGTCCTGGGAGGAGAGCCCAGTGGGAAACCTACTGAACCATCTGAGGAGAGCACCAGTGTGTCCTTGGTACCTGACACAGACTACGACACCCAGAACAGTGTCTCAATACTGGAAGCGAAC---ACTGTCAGATATGCAAGAACAGGATCAGTTCAGTGTATGACTCAGTTTGTCGCAAGTGAAAACCCCAAGGAACTTGTC---CATGGTTCTAACAATGCTGGAAGTGGCTCGGAGTGCTTCAAGCACCCATTGAGACATGAACTTAACCACA--------------------------------------------------------------------------------------------------------------------------------------------------------------------------------------------------------------------------------------------------------------------------------------------------------------------------------------------------------------------------------------------------------------------------------------------------------------------------------------------------------------------------------------------------------------------------------------------------------------------------------------------------------------------------------------------------------------------------------------------------------------------------------------------------------------------------------------------------------------------------------------------------------------------------   [1555]
Rattus_sordidus                  AGCCAGCAGAGCAGATGGGCTGACAGTAAAAAAACATGTAATGGCAGGCCGGTTCCCCGCATTGAGGGAAAGGCAGATCCAAATGTGGATTCCCTCTGTGGTAGAAAGCAGTGGAATCATCCGAAAAGCCTGTGCCCTGAGAATTCTGGAGCTACCACTGACGTTCCTTGGATAACACTGAATAGCAGCATTCAGAAAGTGAATGAGTGGTTTTCCAGAACTGGTGAAATGTTAACGTCTGACAACGCATCTGACAGGAGGCCTGCGTCAAATGCTGAAGCCGCTGTTGTGTTAGAAGTTTCAAATGAAGTGGATGGATGTTTCAGTTCT------------TCAAAGAAAATAGACTTAGTTGCCCCCGATCCCGATAATGCTGTAATGTGTACAAGTGGAAGAGACTTCTCCAAGCCAGTAGAGAATATTATCAACGATAAAATATTTGGGAAAACCTATCAGAGAAAGGGAAGCCGCCCTCACTTGAACCATGTGACTGAA------ATTATAGGCACATTTACTACAGAACCACAGATTATACAAGAGCAGCCCTTCACAAATAAATTAAAACGCAAAAGA---AGT---ACATGCCTTCATCCTGAGGACTTTATCAAGAAAGCAGATTTAACAGTTGTTCAAAGGATTTCTGAAAATTTAAATCAGGGAACT---GACCAAATGGAGCCAAAT---GACCAAGCAATGAGTATTACCAGTAACGGTCAG---------------------------------------------------------------------------------GAGAACAGAGCAACAGGTAATGATCTTCAGAGAGAGAAAAACGCTCGTCCAATAGAA---TCATTGAGAAAGGAACCTGCTTTCACAGCTAAAGCCAAATCTATAAGCAACAGT---ATAAGTGATTTGGAGGTAGAATTAAATGTTCACAGTTCAAAAGCACCTAAGAAAAATAGGCTGAGGAGGAA----------------------------------------------------------------------------------------------------------------------------------------------------------------------------------------------------------------------------------------------------------------------------------------------------------------------------------------------------------------------------------------------------------------------------------------------------------------------------------------------------------------------------------------------------------------------------------------------------------------------------------------------------------------------------------------------------------------------------------------------------------------------------------------------------------------------------------------------------------------------------------------------------------------------------------------------------------------------------------------------------------------------------------------------------------------------------------------------------------------------------------------------------------------------------------------------------------------------------------------------------------------------------------------------------------------------------------------------------------------------------------------------------------------------------------------------------------------------------------------------------------------------------------------------------------------------------------------------------------------------------------------------------------------------   [887]
Rattus_verecundus                AGCCAGCAGAGCAGATGGGCTGACAGTAAAAAAACATGTAATGGCAGGCCGGTTCCCCGCATTGAGGGAAAGGCAGATCCAAATGTGGATTCCCTCTGTGGTAGAAAGCAGTGGAATCATCCGAAAAGCCTGTGCCCTGAGAATTCTGGAGCTACCACTGACGTTCCTTGGATAACACTGAATAGCAGCATTCAGAAAGTRAATGAGTGGTTTTCCAGAACTGGTGAAATGTTAACTTCTGACAACGCATCTGACAGGAGGCCTGCGTCAAATGCTGAAGCCRCTGTTGTGTTAGAAGTTTCAAATGAAGYGGATGGATGTTTCAGTTCT------------TCAAAGAAAAYAGACTTAGTTGCCCCCGATCCCGATAATGCTGTAATGTGTACAAGTGGAAGAGACTTCTCCAAGCCAGTAGAGAATATTATCAACGATAAAATATTTGGGAAAACCTATCAGAGAAAGGGAAGCCGCCCTCACTTGAACCATGTGACTGAA------ATTATAGGCACATTTACTACAGAACCACAGATTATACAAGAGCAGCCCTTCACAAATAAATTAAAACGCAAAAGA---AGT---ACATGCCTTCATCCTGAGGACTTTATCAAGAAAGCAGATTTAACAGTTGTTCAAAGGATTTCTGAAAATTTAAATCAGGGAACT---GACCAAATGGAGCCAAAT---GACCAAGCAATGAGTATTACCAGTAACGGTCAG---------------------------------------------------------------------------------GAGAACAGAGCAACAGGTAATGATCTTCAGAGAGAGAAAAACACTCGTCCAATAGAA---TCATTGAGAAAGGAACCTGCTTTCACAGCTAAAGCCAAATCTATAAGCAACAGT---ATAAGTGATTTGGAGGTAGAATTAAATGTTCACAGTTCAAAAGCACCTAAGAAAAATAGGCTGAGGAGGAAGTCTTCTACCAGGTGTGTTCTTCCACTTGAACCAAT---CAGTAGAAATCCGAGCCCACCTACT---TGTGCTGAACTTCAGATCGAGAGTTGTGGTAGCAGTGAAGAAACAAAGAAAAACAATTCCAACCAAACCCCAGCCGGGCACATTAGAGAGCTTCAACTCATCGAAGACACAGAACCTGCGGCTGATGCCAAGAAGAAC---GAGCCAAATGAACACATAAGGAAGAGAAGTGCCAGTGATGCGTTC---CCAGAAGAGAAATTAAYGAACAAAGCTGGTTTATTAACTAGCTGTTCAARTCCTAGAAAGCCTCAAGGACCTGTCAATCCTAGCCCTGAGAGAAAAGGAATAGAGCAACTTGAAATGTGCCAGATGCCTGATAATAACAAAGAACTCGGGGAT------------------------------TTGGTCCTGGGAGGAGAGCCCAGTGGGAAACCTACTGAACCATCTGAGGAGAGCACCAGTGTGTCCTTGGTACCTGACACAGACTACGACACCCAGAACAGTGTCTCAGTACTGGAAGCGAAC---ACTGTCAGATATGCAAGAACAGGATCAGTTCAGTGTATGACTCAGTTTGTCGCAAGTGAAAACCCCAAGGAACTTGTC---CATGGTTCTAACAATGCTGGAMGTGGCTCGGAGTGCTTCAAGCACCCATTGAGACATGAACTTAACCACAATCAAGAGACA---ATAGAAATGGAAGACAGTGAACTTGATACTCAGTATTTGCAGAATACATTTCAAGTTTCAAAGCGTCAGTCATTTGCYYTATTTTCAAAACTTAGAAGTCCCCAAAAGGACTGTACTCTGGTAGGTGCCCGCTCTGTGCCCTCAAGGGAACCGAGTCCAAAGGTGACTTCTAGAGGTGAACAAAAAGAACGTCAG---GGACAAGAAGAGTCTGAAATCAGTCATGTACAGGCAGTCACAGTCACAGTAGGCTTACCTGTGCCCTGTCAGGAAGGTAAGCCAGGTGCTGTTACAATGTGTGCTGATGTTTCTAGGCTTTGTCCGTCATCTCATTATAGAAGCTGTGAGAATGGACTCAACACCACAGATAAATCTGGAATTTCACAAAACTCACATTTTAGACAATCAGTTTCTCCCCTCAGGTCATCTATAAAAACTGACAATAGAAAAACTCTGACAGAGGGACGATTTGARAAACATACT---------GAAAGGGGAATGGGAAATGAGACTGCTATTCAAAGTACAATACACACAATTAGTCAAAATAAC---AGAGGAGATGCTTGTCAAGAAGCCARCTCAGGCAGTGTT------------------------------------------ATTGARGTACGTTCCACTGGTGAAAACGTCCAGGGGCAACTAGATAGAAACAGAGGGCCTAAGGTAAACACCGTGTCTCTATTAGATAGTACGCAGCCTGGTGTCTGTAAGCAGAGTGCTCCTGTAAGTGAT---AAGTATCTTGAAATA---AAGCAGGAGAGTAAGGCTGTC------------AGTGCAGACTTCTCTCCATGTCTGTTCTCAGATCATCTTGAAAAACCTATG   [2367]
Rattus_villosissimus             AGCCAGCAGAGCAGATGGGCTGACAGTAAAAAAACATGTAATGGCAGGCCGGTTCCCCGCATTGAGGGAAAGGCAGATCCAAATGTGGATTCCCTCTGTGGTAGAAAGCAGTGGAATCATCCGAAAAGCCTGTGCCCTGAGAATTCTGGAGCTACCACTGACGTTCCTTGGATAACACTGAATAGCAGCATTCAGAAAGTGAATGAGTGGTTTTCCAGAACTGGTGAAATGTTAACTTCTGACAACGCATCTGACAGGAGGCCTGCGTCAAATGCTGAAGCCGCTGTTGTGTTAGAAGTTTCAAATGAAGTGGATGGATGTTTCAGTTCT------------TCAAAGAAAATAGACTTAGTTGCCCCCGATCCCGATAATGCTGTAATGTGTACAAGTGGAAGAGACTTCTCCAAGCCAGTAGAGAATATTATCAACGATAAAATATTTGGGAAAACCTATCAGAGAAAGGGAAGCCGCCCTCACTTGAACCATGTGACTGAA------ATTATAGGCACATTTACTACAGAACCACAGATTATACAAGAGCAGCCCTTCACAAATAAATTAAAACGCAAAAGA---AGT---ACATGCCTTCATCCTGAGGACTTTATCAAGAAAGCAGATTTAACAGTTGTTCAAAGGATTTCTGAAAATTTAAATCAGGGAACT---GACCAAATGGAGCCAAAT---GACCAAGCAATGAGTATTACCAGTAACGGTCAG---------------------------------------------------------------------------------GAGAACAGAGCAACAGGTAATGATCTTCAGAGAGAGAAAAACGCTCGTCCAATAGAA---TCATTGAGAAAGGAACCTGCTTTCACAGCTAAAGCCAAATCTATAAGCAACAGT---ATAAGTGATTTGGAGGTAGAATTAAATGTTCACAGTTCAAAAGCACCTAAGAAAAATAGGCTGAGGAGGAAGTCTTCTACCAGGTGTGTTCTTCCACTTGAACCAAT---CAGTAGAAATCCGAGCCCACCTACT---TGTGCTGAACTTCAGATCGAGAGTTGTGGTAGCAGTGAAGAAACAAAGAAAAACAATTCCAACCAAACCCCAGCCAGGCACATTAGAGAGCTTCAACTCATCGAAGACACAGAACCTGCAGCTGATGCCAAGAAGAAC---GAGCCAAATGAACACATACGGAAGAGAAGTGCCAGTGATGCGTTC---CCAGAAGAGAAATTAATGAACAAAGCTGGTTTATTAACTAGCTGTTCAAGTCCTAGAAAGCCTCAAGGACCTGTCAATCCTAGCCCTGAGAGAAAAGGAATAGAGCAACTTGAAATGTGCCAGATGCCTGATAATAACAAAGAACTCGGGGAT------------------------------TTGGTCCTGGGAGGAGAGCCCAGTGGGAAACCTACTGAACCATCTGAGGAGAGCACCAGTGTGTCCTTGGTACCTGACACAGACTACGACACCCAGAACAGTGTCTCAATACTGGAAGCGAAC---ACTGTCAGATATGCAAGAACAGGATCAGTTCAGTGTATGACTCAGTTTGTCGCAAGTGAAAACCCCAAGGAACTTGTC---CATGGTTCTAACAATGCTGGAAGTGGCTCGGAGTGCTTCAAGCACCCATTGAGACATGAACTTAACCACAATCAAGAGACA---ATAGAAATGGAAGACAGTGAACTTGATACTCAGTATTTGCAGAATACATTTCAAGTTTCAAAGCGTCAGTCATTTGCTTTATTTTCAAAACTTAGAAGTCCCCAAAAGGACTGTACTCTGGTAGGTGCCCACTCTGTGCCCTCAAGGGAACCGAGTCCAAAGGTGACTTCTAGAGGTGAACAAAAAGAGCGTCAG---GGACAAGAAGAGTCTGAAATCAGTCATGTACAGGCAGTCACAGTCACAGTAGGCTTACCTGTGCCCTGTCAGGAAGGTAAGCCAGGTGCTTTTACAATGTGTGCTGATGTTTCTAGGCTTTGTCCGTCATCTCATTATAGAAGCTGTGAGAATGGACTCAACACCACAGATAAATCTGGAATTTCACAAAACTCACATTTTAGACAATCAGTTTCTCCCCTCAGGTCATCTATAAAAACTGACAATAGAAAAACTCTGACAGAGGGACGATTTGAGAAACATACT---------GAAAGGGAAATGGGAAATGAGACTGCTATTCAAAGTACAATACACACAATTAGTCAAAATAAC---AGAGGAGATGCTTGTCAAGAAGCCAGCTCAGGCAGTGTT------------------------------------------ATTGAAGTACGTTCCACTGGTGAAAACGTCCAGGGGCAACTAGATAGAAACAGAGGGCCTAAGGTAAACACCGTGTCTCTATTAGATAGTACGCAGCCTGGTGTCTGTAAGCAGAGTGCTCCTGTAAGTGAT---AAGTATCTTGAAATA---AAGCAGGAGAGTAAGGCTGTC------------AGTGCAGACTTCTCTCCATGTCTGTTCTCAGATCATCTTGAAAAACCTATG   [2367]
Reithrodon_auritus               -------------------------------------------------------------------------------------------------------------------------------------------------------------------------------------------------------------------------------------------------------------------------------------------------------------------------------------------------------------------------------------------------------------------------------------------------------------------------------------------------------------------------------------------------------------------------------------------------------GGAGAACT---GCATGCCTTCATCCTGAGGATTTTATCAAGAAAGCAGATTTAGCAGTTATTCAAAAGACTCCAGAAAATAGAGATCAGGGAGCT---GACCAGATAGAGCCAAAT---GGCCAATTGAAGGGTATTAACAGAAGTGGTCAG---------------------------------------------------------------------------------GAGAAGGAAACACAAGGGAGCAGTTGTCAGAAAGAGAAAAACGTTAATCCTGTAACA---TCACTGGGGAAAGAGTCTGTTTTCACAGCTAAAGCCAAACCTGTAAGCAGCAGT---GTAAGCGATTTGGAGCCAGAACTAAATGTCCACAATTCAAAAGCACCTAAGAAAAATAGGCTGAGGAGAAAATCTTCCACCAAATGTGTTCTTGCACTTGAACCAGT---CAGTGGGAATCCAAGCCCACCTACT---TGTACTGAATTTCAAATTGATAGTTGTAGTAGCAGTGAAGAAACAAAGCAAAACAATTCCAGTCTAACGCCAGTCAAGGACAGTATGAAGCCTCAGCTCATGGAGGACGCAGACCCTGGGGCAGATGCCAAGGAGAACAGTGAGCCAAATGAACAAATAAGGAAGAGAAGGGCCAGTGATGCTTTC---CCAGAAGAGAAGTTTACAGACATACCTGGTTTATTAACTAACTGTCCAAGTTCTAATAAACCTCAAGGACCTGTCAATCCTAGCCCTCAGAGAAAAGAAGTAGAGAAACTTGAAACAAGCCAAATGTCAGACAGTACCAAAGGCCTGAAGGAT------------------------------CTGGTGCTTGGTGGAGAG---CAAGGCTTGTCTGCTGAGAGGTCTGAGGAGAGCACTAGTGTTTCACTGGTAGCTGACACTGAGTATGATACTCAGAGTAGTGTGTCATTACTGGACGCTAAC---ACTGTCAGATATGCAAAAACAGGATGGAGTCAGTGCCTGGCTCAGTTTGTAGCGACTGAGTACCCCAAGGATCTGGCT---CCTGGTTCTAAT---GCCGGAAGAAGCACAGAGTGTGTCAGGCCTCAACCAAGACACCAGCTCAACCACA--------------------------------------------------------------------------------------------------------------------------------------------------------------------------------------------------------------------------------------------------------------------------------------------------------------------------------------------------------------------------------------------------------------------------------------------------------------------------------------------------------------------------------------------------------------------------------------------------------------------------------------------------------------------------------------------------------------------------------------------------------------------------------------------------------------------------------------------------------------------------------------------------------------------------   [990]
Reithrodontomys_fulvescens       ------CAGAACAGATGGGCTGAGAGTAAAGAAACATGTAATGATAGGCAGAATCCCAGAACTGAGAAAAAGGTAGATCTGAATGCTGAGTCCCTCTGTGGGAGGAGAAAATGGAATAATCAGGAAAGTCTGTGCCCTGAGAATCCTAGCGCTACCCAAGATGTTCCTTGGATAACACTGAATAGCAGCATTCTGAAAGTTAATGAGTGGTTTTCCAAGACTGGTGAAATGTTAACTTCTGATGGCACTTCTGACAGGAGGCAGGAGTCAAATGCTGAAGCAGCTGCTGCGTTAGAAGTTTCAAATGAAGTAGATAGATGTTCCAGTTCT------------TCAAAGGAAATAGACTTAGTGGCCTCTGATCCCCATAATGCTTTAATGTGCAAGAGTGAAAGAGACTTCTCCAAACCAGTTGAGAATAATATCAAAGATAAAATATTTGGGAAGACATATCAGAGAAAGGGAAGCCTCCCTCACTTGAACCATGTAACTGAA------ATTCTAGGCATATTTACTACAGAACCACAGATAACACAAGCCAACCCCTTCACAAATAAATTAAAACGTAAAAGGAGAACT---ACATGCCTTCATCCTGAGGATTTTATCAAGAAAGCAGATTTAACAGTTATTCAAGAGACTTCTGAAAATACAAATCAGAGAACT---GACCAAATGGAGCCAAAT---GAGCAGGTGATGGGTATGACCAATAACGGTCCC---------------------------------------------------------------------AGTAACGATCCCAAGAATGAGACAAAAGGCAATAATCTGCAGAACGAGAAAAAGGCTAATCCAATAAGA---TCACTGGGAAAAGAATCTGTTCTCACAACTAAAGCCAAATCTATAAGCAACAGT---ATAAGTGAGTTGGAGCTAGAATTAAACGTCCACAATTCAAAAGCACCGAAGAAAAATAGGCTGAGGAGGAAATCTTCCACCAAATGTGTTCTTGCACTTGAACCAGT---CAGTGTGAATCCCAGCCCACCTGCT---TGTACCGAATTTCAAATTGTTAGTTGTAGTAGCGGTGAAGAAACAAAGAAAAACAGTTCCGACCAAACACCAGCCAGGCACATCAGAAAGCCTCAGCTCACCGTGGACACAGAGCCTGCAGCAGCTGCCAAGAAGAAGAATGAGCCAGATGAACAAATAAGGAAGAGAAGGGCCAGTGATGCTTTC---CCAGAAGAGAAATTAACAAATATACCCGGTTTATTAAATAACTGTCCAAGTTCTAACGAACCTCAAGGGCCTGTCAGTCCTAGCCCTCAGAGAAAAGAAGTAGAGAAACTTGAACTAAGCCAAATGTCTGGCAGTACCAAAGACCTGAAGGAT------------------------------CTGGTGCTAGATGAAGAG---CAAGGTTTGCCCACTGAGAGATCTGAGGAGAGTACCAGTGTTTCATTGGTCCCTGACACTGATGATGACATGCAGAACAGTATGTCGTTACTGGAAGCTAAC---ACTGCCAGAYATGCAAAAACAGGATCAAGTCAGTGTATGACTCAGTTTGTAGCAAGTAAAAACCCCCAGGAACTGGTC---CATGGTTCTAAAGATGCTGGAAGTGACAGAGAGCGCTTCACGCATCCATTGAGTCACGGACTTAGCCACAT-------------------------------------------------------------------------------------------------------------------------------------------------------------------------------------------------------------------------------------------------------------------------------------------------------------------------------------------------------------------------------------------------------------------------------------------------------------------------------------------------------------------------------------------------------------------------------------------------------------------------------------------------------------------------------------------------------------------------------------------------------------------------------------------------------------------------------------------------------------------------------------------------------------------------   [1565]
Rhabdomys_pumilio                ---------------------------------------------------------------------------------------------------------------------------------------------------------------------------------------------------------------------------------------------------------------------------------------------------------------------------------------------------------------------------------------------------------------------------------------------------------------------------------------------------------------------------------------------------------------------------------------------------------------------------------GAGGACTTTATCAAGAAAGCAGATTTAACAGTTGTTCAAAGGACTCCTGAAGATATAAATCAGGGAACT---GACCAAATGGAGCCAAAT---GACCAAGCAATGAGTGTTACCAGTAACTTTCAG---------------------------------------------------------------------------------GAAAACAAAACAACAGGTAATAATCTTCAGAAAGAGAAAAACAGTCGTCCAGTAGAA---TCATTGAGAAAGGAACCTGCTTTCACAGCTAAAGCCAGATCTGTAAGCAACAGT---ATAAGTGATTTGGAGGTAGAATTAAATATCCACGGTTCAAAAACACCTAAGAACAATAGGCTGAGGAGGAAGCCTTCTACCAGGTGTGCTCTTCCACTTGAACCAAT---CAGTAGAAATCCAAGCCCACCTGCT---TGTGCTGAACTTCAAATCGATAGTTGTGGTAGCAGTGAAGAAACAAAGAAAAACAATTCCAACCAAACACCAGCCAGGCACATTAGAGAGCCTCAACTCCTTGAAGACGCTGAACCTGCAGCTGATGCCAAGAAGAAC---GAGCCAAATGAACACGTAAGGAAGAGAAGTGCCAGCGATGCCTTC---CCAGAAGAGAAATTAATGAACAAAGCTGGTTTATTAACTAGCTGTTCAAGTCCTAGGAAACCTCAAGGACCTGTCAATCCTAGCCCTCAGAGAAAAGGAATAGAGCAACTTGAAACATGCCAAATGCCTGATAATACCAAAGAACTCGGGGAT------------------------------CTGGTCTTGGGAGAAGAGCCCAGTGGCAAACCCACTGACCGATCTGAGGAGAGCACCAGCGTGTCCTTGGTACCTGACACTGACTATGGCACTCAGAGCAGTGTCTCAGTCCTGGAAGCGAAC---ACTGTCAGATATGCAAGAACAGGATCGGTGCAGTGTATGACTCAGTTTGTCGCAAGTGAAAACCCCAAGGAGCTCGTC---CATGGTTCTAACAGTGCTGGGAGTGGCACAGAGTGCTTCAAACTCCCGTTGAGACAGGAGCTTATCCACAGTCAGGAGACA---AGAGAAGTGGGAGACAGTGAACTCGATACTCAGCATTTGCAGAGTACATTTCAGGTTTCAAAGCGCCAGTCRTTTGCTTTATTTTCAAAACCTACAAGTCCCCAAAAGGAC------------GGTGCTCACTCTGTGCCCTCAAAGGAGTCAAGTCCACAGGTGAYGCCTAAAGGAARACAAAAAGAATGTCAC---AGACAGGAGGAGYCTGAARTCAGTCRTGGACAGGCAGGTATGGCCACAGTGGACTTACCTGTGCCCTGTCAGGAAGGTAAGCCAGGTGTTAAGAGAATGTGTGCTGGAGTTTCTAGGCTTTGTCCATCRTCTCATTACAGAATCGGTGAGAATCTACTCAGCACCACAGATAAATCTGGAATTTCACAAAACTCACATTTTAAACAATCCGTTTCTCCCATCGGGTCATGTATAAAATCTGACAATAGAAAACCTCTGACAGAGAGACGATTTGAGAAACATATATCGTCAACTGAAAAGGCAATGGAAAATGAGACCGTTGTTCAAAGTACAGTACACACAATTAGCCAGAGTAAC---AGAGGAAATGCTTGTCGAGAAGCCAGCTTAGGCAGTGTT------------------------------------------AATGAAGTATGTTCCACTGGTGAAAACTTCCGGGGACAACTAGGTGGAAACAGAGGGCCYAAGGTGGACACCATGCTTCCATTAGATAGTACGCAGCCTGCTGTCTGTAAGCAGAGTGGTCCTGTAAGTGAT---AAGTGTCTTGAAATTAGAAAGCAGGAGGGTGAGGCTGTC------------GGTTCAGACTTCTCTCCGTCTCTGTTCTCAGATCATCTGGAACAACCTATS   [1782]
Rhipidomys_macconnelli           ------------------------------GAAACATGTAATAATAGGCAAATTCCCAGCACTGAGAAAAAGGTAGATCTGGATGCTGAGTCCTTCTGTGGAAGAAAAAAATGGAATAATCAGAAAAGTCTGTGCCCTGAGAATTCTGGAGCTACCCAAGATGTTCCTTGGATAACGCTAAATAGCAGCATCCAGAAAGTTAATGAGTGGTTTTCCAAAACTGGTGAGATGTTAACTTCTGATGGCGCGTCTGACAAGAGGCTCGGGTCACCTGCTGAAGCAGCTGTC------------------GAAGAAAATGGATGCTCCAGTTCT------------TCAAAGGAGACAGACTCTGTGGCCGCTCTTCYCCACAGTGCTTTAATGGATAAAAGCAAAAGAGACTGC---AAACCAGTGGAGAAAAATATCAAAGACAAAATATTTGGGAAAACATATCAGAGAAAGGGAAGCTTCCCTCACTTGAACCACGTAACTGAA------AATATAAGCACATTTACTATAGAACCACAGATAACACAAGAGCACTCCTTCACAAATAAATTAAAACGCAAAAGGAGAACT---ACATGCCTTCATCCTGAGGATTTTATCAAGAAA---GATTTAACAGTTATTCAAAAGACTCCAGAAAATAGAAATCAGGGAGCT---GACCAAATAGAGCCAAAT---GGCCAAGTGATGGGTATTAACAGTACTGGTCAA---------------------------------------------------------------------------------GAGAAGGAAACAAAAGGGAGCAGTCCTCAGAAAGAGAAAAATGTTAATCCAGGAACA---TCACTGGGAAAAGAGTCTGTTTTCACAACTAAAGCCAAACCTGTAAGCAGCAGT---GTAAGYAATTTGGAGCTAGAATTAAATGTCCACGATTCAAAAGCACCTAAGAAAAATAGACTGAGGAGAAAATCTTCCACTAAATGTGTTCTTGCACTTGAACCAGT---CAGTGGGAATCCAAGCCCACCTACT---TGTACTGAATTTCAAATTGATAGTTGTAGTAGCAGTGAAGAAACAAAGAAAAACAATTCCAATCTAAGGCCAGTCAAGGACATTAGAAAGCCTCAGCTCATAGAGGACACAGACCCTGGGTCAGATGCCAAGGAGAACAGTGAGCCAAATGGAGAAATAAGGAAGAGAAAGGCCAGTGATGCTTTC---TCAGAAGAGAAGTTTACGAACATACCTGGTTTATTAACTAGTTGTCAAAGTTCTAATAAACCTCAAGGAGCTGTCAATCCTAGCCCTCAGAGAAAA---GTAGAGAAACTTGAAACAAGCCAAATGTCGGACAGGACCAAAGGCCTGAAGGAT------------------------------CTGGTGCCGGGTGGAGAA---CAAGGTTTGTCCACAGAGAGGTCTGAGGAGAGCACTAGTGTTTCATTGGTAGCTGACACTGAGTATGATACTCAAAATAGTGTGTCATTACTGGAAGCTAAT---ACTGTCCAATATGCAAAAACAGGATTGAGTCAGTGTATGACTCAGTTTGTAGCAAGTGAGAACCCCAAGGATCCGGCT---CATGGTTCTAATGATGCTGGAAGTAGCCCAGAGTG-------------------------------------------------------------------------------------------------------------------------------------------------------------------------------------------------------------------------------------------------------------------------------------------------------------------------------------------------------------------------------------------------------------------------------------------------------------------------------------------------------------------------------------------------------------------------------------------------------------------------------------------------------------------------------------------------------------------------------------------------------------------------------------------------------------------------------------------------------------------------------------------------------------------------------------------------------------   [1466]
Rhipidomys_masticalis            -------------------------GTAAAGAAACATGTAATAATAGGCAAATTCCCAGCACTGAGAAAAAGGTAGATCTGGATGCTGAGTCCTTCTGTGGAAGAAAAAAATGGAATAATCAGAAAAGTCTGTGCCCTGAGAATTCTGGAGCTACCCAAGATGTTCCTTGGATAACGCTAAATAGCAGCATCCAGAAAGTTAATGAGTGGTTTTCCAAAACTGGTGAGATGTTAACTTCTGATGGCGCGTCTGACAGGAGGCTTGGGTCACCTGCTGAAGCAGCTGTC------------------GAAGAAAATGGATGCTCCGGTTCT------------TCAAAGGAGACAGACTCTGTGGCCGCTCATCCCCACAGTGCTTTAATGGATAAAAGCAAAAGAGACTGC---AAACCAGTGGAGAAAAATATCAAAGACAAAATATTTGGGAAAACATATCAGAGAAAGGGAAGCTTCCCTCACTTGAACCACGTAACTGAA------AATATAAGCACATTTACTGTAGAACCACAGATAACACAAGAACACTCCTTCACAAATAAATTAAAACGCAAAAGGAGAACT---ACATGCCTTCATCCTGAGGATTTTATCAAGAAA---GATTTAACAGTTATTCAAAAGACTCCAGAAAATAGAAATCAGGGAGCC---GACCAAATAGAGCCAAAT---GGCCAAGTGATGGGTATTAACAGTACTGGTCAA---------------------------------------------------------------------------------GAGAAGGAAACGAAAGGGAACAGTCCTCAGAAAGAGAAAAATGTTAATCCAGTAACA---TCACTGGGAAAAGAGTCTGTTTTCCCAACTAAAGCCAAACCTGTAAGCAGCAGT---ATAAGCAATTTGGAGCTAGAATTAAATGTCCACAATTCAAAAGCACCTAAGAAAAATAGGCTGAGGAGAAAATCTTCCACTAAATGTGTTCTTGCACTTGAACCAGT---CAGTGGGAATCCAATCCCACCTACT---TGTACTGAATTTCAAATTGATAGTTGTAGTAGCAGTGAAGAAACAAAGAAAAACAATTCCAATCTAACGCCAGTCAAGGACATTAGAAAGCCTCAGCTCATAGAGGACACAGACCCTGGGGCAGATGCCAAGGAGAACAGTGAGCCAAATGGAGAGATAAGGAAGAGAAGGGCCAGTGATGCTTTC---TCAGAAGAGAAGTTTACAAACATACCTGGTTTATTAACTAACTGTCCAAGTTCTAATAAACCTCAAGGACCTGTCAATCCTAGCCCCCAGAGAAAG---GTAGAGAAACTTGAAACAAGCCCAATGTCGGACAGGACCAAAGGCCTGAAGGAT------------------------------CTGGTGCCGGGTGGAGAA---CAAGGTTTGTCCACAGAGAGGTCTGAGGAGAGCACTAGTGTTTCATTGGTAGCTGACACTGAGTATGATACTCAGAATAGTGTGTCATTACTGGAAGCTAAT---ACTGTCCGATATGCAAAAACAGGATCGAGTCAGTGTATGAC----------------------------------------------------------------------------------------------------------------------------------------------------------------------------------------------------------------------------------------------------------------------------------------------------------------------------------------------------------------------------------------------------------------------------------------------------------------------------------------------------------------------------------------------------------------------------------------------------------------------------------------------------------------------------------------------------------------------------------------------------------------------------------------------------------------------------------------------------------------------------------------------------------------------------------------------------------------------------------------------------------------------------------------   [1399]
Rhynchomys_isarogensis           -------------------------------------------------------------------------------------------------------------------------------------------------------------------------------------------------------------------------------------------------------------------------------------------------------------------------------------------------------------------------------------------------------------------------------------------------------------------------------------------------------------------------------------------------------------------------------------------------------------------------------------------------------------------------GGCCTCCTGAAAATGTAAATCAGGGAACT---GACCAAATGGAGCCAAAT---GACCAAGCAATGAGTATTAGCAGTAACTGTCAG---------------------------------------------------------------------------------GAGAACAAAACA---GGCAATAATCTTCAGAAAGAGAAAAACGGTCATCCAGTGGAA---TCGTTGAGAAAGGAACCTACTTTCACAGATAGAGCCAGATCTATAAGCAACAGC---ATAAGTGATTTGGAGGTGGAACTAAATGTCCACAGTTCAAAAGCACCTAAGAAAAATAGACTGAGAAGGAAGTCTTCTATCAGGCATGTTCTTCCACTTGAACCAGT---CAGTAGAAATCCAAGCCCACCTACT---CGTGCCGAACTTCAAATCGATAGTTGTGGTAGCAGTGAAGAAACAAAGACAATCAATTCCAACCAAGCACCATCCAGGCACATTAGAGAGCCTCAACTCATCAATGACACAGAACCTGCAGCTGATGCCAAGAAGGAT---GAGCCAAATGAACACATAAGAGAGAGAAGTGCCAGCGATGCTTTC---CCAGAAGAGAAATTAATGAACAAAGCTGGTTTCTTAACTAGCTGTTCAAATCCTAGAAAACCTCATGGACCTGTCAATCCTAGCCCTCAGAGAAAAGGAATAGAGCAACTGGAAACATGTCAAATGCCTGATAATACCAAAGAACTCAGGGAT------------------------------CTGGTCCTGGGAGGAGAGCCCAGTGGCAAACCCACTGACCGATCTGAGGAGAGCACCAGTGTGTCCTTGGTACCCGACACTGACTATGACACTCAGAACAGTGTCTCAGTACTGGAAGCTAAC---ACTGTTAGATATGCAAGAACAGGATCGATTCAGTGTATGACTCAGTTTGTCGCATGTGAAAACCCCAAGGAACTTGTC---CTTGGTTCTAACAATGCTGGAAGTGGCACGGAGTACTCAAAGCACCCATTGAGACACGAGCTTAACCACGGTCAGGAGACA---ATAGAAATGGAAGACAGTGAACTTGATACTCAGTATTTACAGAATTCATTTCAAGTTTCAAAGCGTCAGTCGTTTGCTTTATTTTCAAAACCTAGAAGTCCCCAAAAAGACTCTGCACTGGTCCGTGCTCACTCTGTGCTCTCAAGGGAACCGAGTACAAAGGTGACTCCTGAAGGTGAACAAAAAGAATGTCAG---AGACAAGAAGAGTCTGATATCAGTCATGTACAGGCAATTCCGGCCACGGTGGGCTTACCTGTCCCCTGTCAGGAAGGTAAGCCAAGTGCTGATACAATGTGTGCTGGAGTTTCTAGGCCTTGTCCGTCATCTCATTACAGAAGCCATGAGAATGGACTCAGCACCACAGGTAAACCTGGGATTTCACAAAACTCACATTTTAAACGATCAGCTTCCCCCCTCAGGTCATCTATAAAAACTGACAATAGAAAAACTCTGACAGAGGGACAATTTGAGAAACATATATCATCAACTGAAAAGGCAATGGGAAATGAGACTGTTGTTCAAAGGGCAGTACACACAATTAGCCAGAATAAC---AGAGGAAATGCTTGTCAA---GCCAGCTCAGGCAGCACT------------------------------------------AATGAAGTATGTTCCACTGGTAAAAACTTGCCGGGACAATTTGGTAGAAACGGAGGGCCTAAGGTAAACACCGAGCTTCCATTAGATAGTACACAGACTGGTGTCTGTAAGCAAAGTGTTCCCGTAGGTGAT---AAGTATCTTGAAATAAAAAAGCAGGAGGGTGAGGCTGTT------------GGTACAGACTTCTCTCCATGCCTCTTCTCAGATGATCCTGAACAACCTATG   [1748]
Saccostomus_campestris           AGCCAGCAGAGCAGATGGGCTAAAAGTAAAGAAACATGCGATGATAGGCAGATTCCCAGCACTGAGAAAAAGGTAGACCTGAATGCTGATTCTCTCTGTGGAAGGAAAGATGGGAATGATCAGAAAATTCTGTGCCCTGAGAATTCTAGAGCTACCCAAGATGTTCCTTGGATAACACTAAAAAGCAGCATTAGCAAAGTTAATGAGTGGTTTTCCAGAACTGGTGAAATGTTAACTTCTGACGGCGCATCTGACAAGAGGCATGCGTCAGATGCTGAAGCAGCTGCTGCCTTAGGGGTTTCA---GATGAAGATGGGCACTCCGGTTCT------------TCAAGGAGAATAGACTTAGTGGCTTCTGGTCCCCATGATGCTTTAATGTGTAAAAGTGAAAGCGACGTCTCTAACCCAGTCGAGAATAATATCATAGATAAAGTATTTGGGAGAACATATCAGAGAAAGGGAAGCCTCCCTCGCCTGAACCACATAACTGAA------ATTATAGCCTCATTTAGTACAGAACCACAGATAACACAAGAGTACCCCTTCACAAATAAATTAAAACGTAAAAGGAGAGCT---ACATGCCTTCAGCCTGAGGATTTCATCAAGAAGCCAGATTTAAAAGATGTTGAAAGAACTACTGAAAACATAAATCAGGAAACT---GGCCACATAAAGCCAAAT---GGCCAAGTGATGGGCATTACCAGTAATGGTCAG---------------------------------------------------------------------------------GAGAATGAAACAGAAGGTAATAATCTTCAGAAAGAGAAAAGCACTAACCCAATAGAA---TCGTTGGGGAAAGAGTCTGCTTTTGCAACTAAAGCCAAACCTATAAACAGTAGT---ACAAGCGATTTGGAGGGAGAATTAAATGTCCAAAATTCAAAAGCATCTAAGAAAAATTGGCTGAGAAAGAAGTCTTCTACTAGATGTGTTCTTGCACTTGAACCCAT---CAGTAGGAATCCAAGCCCACCTTCT---CGTACTGAACTGCAAATCGATAGTTGTAGTAGCAGTGAAGAAACAAAGAAAACCAATCCCAACCCCACACCAGCCAGGCACAGCAGAAAACCTCAGCTCCTAGAAGACCCAGAACCTGCAGCTGGTGCCACGAAGGGTAACGAGCCAGACCAACAAATAAGGAAGAGAAGAGCCAGCAACGCCTTC---CCGGAAGAGAAATCAACAACCGTGCCTGCTTTAGTAACTAACTGTCCAAGTTCTAGTAAACCTCAGGGACATGTTAGTCCAAGCCCTCAGAGAAAAGAAATAGAGAAACTTGGAACAAGCCAAGTGCCCGACAGTCCCAAAGACCTCGCGGAT------------------------------CTGGTGCCGGATCGAGAG---CAGGGTTTGCCCACTGAAAGATCTGAGGAAAGTACCAGTGTTTCCTTGGTGCCTGACACTGATTATGACACTCAGAACAGTGTCTCGTTACTGGAAGCTAAC---ACTGTCAGATACTCAAAACCAGGATCGATGCAGTGTATGACTCAGTTTGTAGCAAGTGAAAACCCCAAGGAACTTGTC---CAGGGTTCTAGAGATGCTGGGAGTGGCACGGAGTGTTTCAGGCATCCATCGAGACAAGAACTTAACCACCT-------------------------------------------------------------------------------------------------------------------------------------------------------------------------------------------------------------------------------------------------------------------------------------------------------------------------------------------------------------------------------------------------------------------------------------------------------------------------------------------------------------------------------------------------------------------------------------------------------------------------------------------------------------------------------------------------------------------------------------------------------------------------------------------------------------------------------------------------------------------------------------------------------------------------   [1556]
Sciurus                          AGCCAACAGAGCAGATGGGCTAAAAGTAAGGAAACCTGTAATGATAGGCAAACTCCAAGCACAGAGAAAAAGGTAGATCTGAATGCCGATCCCCAATATGAGAGAAAAGAACCAAGTAAACAGAAACCTCCATGCTCTGAGAATTCTAGAGATAGCCAAGATGTTCCTTGGATAACACTAAATAGCAGCATTCGGAAAGTTAATGAGTGGTTTTCCAGAAGTGACGAAATGTTAACTTCTGATGACCCAGATGATGGGGGTTCTGAATCAAATGCTGAAGTAACTGGTGTATTAGAAATTCCAAATGAAGTAGATGGATTTTCTGGTTCT------------TCAGAGAAAATAGACTTGTTGGCCACTGATCCACATAATGCTTTAATGTCTAAATGTGAAAGAGTCTGCTCCAAAGCAGTCGAGAGTAATATTGAAGATAAAATATTTGGGAAAACCTATCGGAGGAAGGCAAGCCTCCCTAACTTGAGCCATATAACTGAAAATCTAATTATAGGAGCATTTGCCACAGAACCACAAATAACACAAGAGCGTCCCCTCACAAATAAATTAAAGCGTAAAAGGAGAACTACATCATGCCTTCATCCTGAGGATTTTATCAAGAAAGCAGATTTGGCAGTTGTTCAAAAGACTCCTGAAAAGATGAATCAGGGAACT---GACCAAATGAAACAGAAT---GATCAAGTAATGAATATTACTAATAGTGGTCAA---------------------------------------------------------------------------------GAGAATGAAACAAAAGTTGATAATGTTCAGAAAGAGAAAAATGCTAACCCAGTAGAA---TCATTGGAAAAAGAGTCTGGTTTCAAAACTAAAGCTGGACCTATAAGCAGCAGT---ATAAGCAATATGGAACTAGAATTAAATATCCACAATTCAAAAGCACCTAAGAAAAATAGGCTGAGGAGGAAATCCTCTACTAGGCACATTCATGTGCTTGAACCAGTAGTTAATAGAAATACAAGTCCACCTCAT---CACACTGAATTACAAATTGATAGTTTTACTAGCAGTGAAGAAATAAAGACAAGAAATTCCAACCAAATGCTAGTCAGGCATGGCAGAAAGCTTCAACTCATGGAAGATGCAGAACCTGCAACCGAAGTCAGGAAGAGTAACAAGCTAAATGAACAAATAAATAAGAGACATACCAATAATGCTTTC---CCAGGACTGAAGTTAAAAGGCATATCTGGTCTTTTTACTAACTGCTCAAGTTCTAGTAAAGTTGAAGAATTTGTCAATCCTAACCTTCAG------GAAGACGAAACA---GAAGAGAACTTGAAATCTAATGATACCAAAGACCCCAAAGAT------------------------------ATGGTGTTAAGTGGAGAA---AGGGTTTTGCAAACTGAAAGATCTGCAGAGAGTACCAGTATTTCATTGGGACCTGATACTGATTATGGCACTCAGGACAGTATCTCATTACTGGAAGCTAAC---ACCTTTGGAAAAGCAAGAACAGCATCAAATCAACATGTTACTCAGTATGTGGCAATCGAAAACCCCAAGGATGGTCTT---------TTTAAAGATACTAGAAATGACCCAGAT------------TCATTGAGATGTGAAGTTAACCACATTCAGGAGACAAACGTAGAAATGGAAGAAAGTGAACTTGATACTCAGTATTTAGAGAATACATTCCAAGTTTCAAAACGTCAGTCATTTGCTCTGTTTTCAAATCAAGGAAATCTAGAAAAGGAATATGCAGTCATCTATACCCCCTCTAAGTCCTTACGGAAACAAAGCCCAGAAGTGATCATTGAATGTGAACAAAAAGAAGAAAAT------------TGGGAAAAGAAAAAAGAGTCTAAAATTAGGCATGTACAAGCAGTTAATGCCACTATGGGCATTAAGCTAGATCGTGATGCCCAATATAATATTACTGAAGTCTCTAGAATGTGTCCTTCATTTCAGTTCAGAGGCAATGAAACTAAACTCATTACTGCAGATAAGCATGGAATTTCACAAAACCCATATCATATGCCATCAATTTCTACCATCAGGTCATCTGTTAACTCTAAATGTAAGAAAAACCTATCAGAAGAAAAGTTTGAGAAACATTCAAGGTCACCTGAAAAAGCAGTGGAATATAAGAGAATCATTCAAAGTACAGTAAGCACAATTAGCCAAAATAACATTGGACAAAGTGCTTTTAAAGAAGCGAACTCAGACAGTATTAATGAAGCAGGCTCTAGTACTAATGAAGTAGGCTCCAGTATTAATGAAGTAGGTTCCAGTGGTGAAAACATTCAAGCAGAACTAGGTAGAAACAGAGGGCCCAAATTAAATGCTGTGCTTAGATTAGGTCTTATGCAACCTGAAGCCTGTAAACAAAATCTTCTAAGTAATTGT---AAATACCCTGAAATAAAAAGACAAGGAGAAGATGAAGTCGTTCAAGTTGTTAATACAGATTTCTCTCCATGTCTCATTTCAGATGACTTAGAACAACCTATG   [2418]
Scotinomys_teguina               AGCCAACGGAACAGATGGGCTGAAAGTAAAGAAACATGTAATGATAGGCAGATTCCCAGCACCGAGAAAACGGTAGATCTGAATGCCGAATCCCTCTGTGGGAGGAAAAAATGGAACAATCAGGAAAGTCTGTGCCCCGAGAATCCTAGAGCTACCCAAGATGTTCCTTGGGTAACACTAAATAGCAGCATTCAGAAGGTTAATGAGTGGTTTTCCAAGACTGGGGAAATGTTAACTTCTGACGGCACTTCTGACAGGAGGCAGGAGTCCAGTGCCGGAGCAGCTGCTGTGTTAGAAGTCTCCAGTGAAGTAGATGGGTGTTCCAGTTCT------------CCAAAGGAAATAGATTTAGTGACCTCTGGTCCCCATAATGCTTTAATGTGTAAGAGTGAAAGAGACTCCTCCAAACCAGTAGAGAATAATATCAAAGATAAAATATTTGGGAAGACATATCAGAGAAAGGGAAGCCTCCCTCACTTGAACCATGTAACTGAA------ATTTTAGGCACATTTACTACAGAACCACAGATAACACAAGCACACCCCTTGACAAATAAATTAAAACGTAAAAGGAGAACT---ACCTGCCTTCATCCTGAGGATTTTATCAAGAAAGCAGATTTAACAGTTATTCAAAAGACTCTTGAAAATATGAATCAGAGAACT---GACCAAATGGAGCCAAAT---GGCCAAGGGATGGGAATTACCAGTAATGGTCAAGGGATGGGAATTACCCGTAATGGTCAAGGGATGGGAATTACCAGTAATGGCCAAGGGATGGGAATTACCAGTAATGGCCAAGAGAATGACACAAAAAGCAATAATCTTCAGAAAGAGAAAAGTGCTAATCCAATAAGA---TCACTGGGAAAAGAGTCTGTTTTCACAACTCAAGCCAAATCTATGAGCAACAAT---ATCACTGATTTGGAGCTAGAATCAAACGTCCATAATTCAAAAGCACCGGAAAAAAATAGGCTGAGGAGGAAGTCTTCCTCCAAATGTGTCCTTGCACTTGAACCAGT---CAGTGGGAATCGCAGCCTACCTACT---TGTACTGAATTTCAGATTGATAGTTGTAGTGTCGGTGAAGAAACAAAGAAGGACACTTCCAACCAAATGCCAGTCAGGCACATCAGAGAGCCTCAACTCACAGTGGATACAGAACCTGCAGCAGATGCCAAGAAGAATAACGAGCCAAATGAACAAATAAGGAAGAGAAGGGCCAGTGATGCTTTC---CCAGAAGAGAAATTAACAAACATACCAGGTGTATTAACTAACTGTCCAGGTTCTAATGAACCTCAAGGGCCTGTCAGTCCTAGCCCTCAGAGAAAAGAAGTAGAGAAACTTGAACTAAGCCAGATGTCTGACAGTACCAAAGACCTGAAGGAT------------------------------CTGGTGCTGGGTGGAGAG---CAAGGCTTGCCCACTGAGAGATCTGAGGACAGCACCAGTGTTTCGTTGGTGCCCGACACCGACAATGACACACAGAACAGTGTGTCATTGCTGGAAGCTAAC---ACTGCCAGATATACAAAAACAGCACCATCTCGGTGTATGACTCAGTTTGCAGCAAAG------------------------------------------------------------------------------------------------------------------------------------------------------------------------------------------------------------------------------------------------------------------------------------------------------------------------------------------------------------------------------------------------------------------------------------------------------------------------------------------------------------------------------------------------------------------------------------------------------------------------------------------------------------------------------------------------------------------------------------------------------------------------------------------------------------------------------------------------------------------------------------------------------------------------------------------------------------------------------------------------------------------------   [1548]
Sigmodon_alstoni                 ------------------------------GAAATGTGTAATAATAGACCAATTCCCAGCACTGAGAAAAAGGTGGATCTGAAT------------------------------------CAGAAAAGTCTGTGCCCTGAGAATTCTAGAGCTACCCAAGATGTTCCTTGGATAACACTAAATAGCAGCATCCAGAAAGTTAACGAGTGGTTTTCCAAAACTGGTGAAATGCTAACTTCTGATGGCGCAACT---------------------GCCAAAGCAGCTGTT------------------GAAGTAAATGGATGCTCCAGTTCT------------TCAAAGGAAATGGACTCTGTGGCCTCTCATCTCCGTGATGCTTTACTGGATAAAAGTGAAAGAGACTGCTCCAGACCAGCAGAGAGTAATATCAAAGATAAAATATTTGGGAAAACATATCAGAGAAAGGGAAGCTTCCCTCACTTGAACCACGTAACTGAA------ATTATAAGCACATTTACTATAGAACCACAGATAACGCAAGAGCACTCCTTCACAAATAAATTAAAACGCAAAAGGAAAACT---ACATATCTTCAACCTGAGGATTTTATCAAGAAAGCAGATTTAACAGTTATTCAAAAGACTCCAGAAAATATAAATCAGAGAGCT---GACCAAATGGAGCCACGC---AGCCAAGTGATGGGTATTAACAGTACTGGTCAA---------------------------------------------------------------------------------GAGAATGAAACAGAAGGGAACAATCTTCAGAAGGAGAAACAGGCTAATCCAATAACA---CCACTGGGAAAAGAGTCTGTTTTCACAACTAAAGCCAAACCTATAAGCAGCAGT---ATAAGTGATTTGGAGCTAGAATTAAATGTCCACAATTCAAAAGCACCTAAGAAAAATAGGCTGAGGCGGAAATCTTCCACCAAGTGTGTTCTTGCACTTGAACCAGT---CAGTGGCAATCCAAGCCCACCTACT---TGTACTGAATTTCAAATTGATAGTTGTAGTAGCAGTGAAGAAACAAAGACAAACAATTCCAACCCAGCACCAGTGAGACACATTAGAAAGCCTCAGTTCACAGAGGACACAGACCCTGCAACAGATGCCAAGGAGAACAGTGAGCCAAATGAACAAATAAGGAAGAGAAGGACCAGGGATGCTTTC---CCAGAAGAGAAATTTACAAACATACCTGGTTTATTAACTAACTGTCAGAGTTCTAATAAATCTCAAGGACCTATCAATCCTAGCCATCAGAGAAAAGAAGTAGAGAAACTTCAAACAAGCCAAATGTCAGACAGTACCAAAAGCCTGAAGGAT------------------------------CAGGTGCTGGGTGGAGAA---CAAGGTTTGCCCACTGAGAGGTCTGAGGAGAGTACCAGTGTTTCATTGGTAGCTGACACTGATTATGATACTCAGAATAGTGTGTCATTACTGGAAGCTAAC---ACTGTCAGATATGCAAAAACAGGATCAAGTCAGTGTATGACTCAGTTTGTAGCAAGTGAAAATCCCAAAGATCTGGTT---CATGGTTCTAATGATGCTGAAAGTAGCACAGAGTGTGGCAAGCACCCATTGAGACAGGAA------------------------------------------------------------------------------------------------------------------------------------------------------------------------------------------------------------------------------------------------------------------------------------------------------------------------------------------------------------------------------------------------------------------------------------------------------------------------------------------------------------------------------------------------------------------------------------------------------------------------------------------------------------------------------------------------------------------------------------------------------------------------------------------------------------------------------------------------------------------------------------------------------------------------------------   [1443]
Sigmodon_arizonae                --GGCACAGACCAGCTGGGCTGAAAGCAAAGAAATGTGTAATAACAGGCCAATTCCTAGCACTGAGAAAAAGGTGGATCTCAAT------------------------------------CAGAAAAGTCTGTGCCCTGAGAATTCTAGAGCTACCCAAGATGTTCCTTGGATAACACTAAATAGCAGCATCCAGAAAGTTAACGAGTGGTTTTGCAAAACTGGTGAAATGCTAACTTCTGATGGCGCAACT---------------------GCCGAAGCAGCTGTT------------------GAAGTAAATGGATGTTCCAGTTCT------------TCAAAGGAAATGGACTCTGTGGCCTCTCATCCCCATGATGCTTTACTGGGTAAAAGTGAAAGAGACTGCTCCAGACCAGTGGAGAGTAATATCAAAGATAAAATATTTGGGAAAACATATCAGAGAAAGGGAAGCTTCCCTCACTTGAACCACGCAACTAAA------ATTATAAGCACATTTACTATAGAACCACAGATAACGCAAGAGCACTCCTTCACAAATAAACTAAAACGCAAAAGGAAAACT---ACATGTCTCCAACCTGAGGATTTTATCAATCAAGCAAATTTAACAGTTATTCAAAAGACTCCAGAAAATATAAATCAGGGAGCT---GACCAAGTGGAGCCACGC---AGCCAAGTGATGGGTATTAACAGTACTGGTCAA---------------------------------------------------------------------------------GAGAATGAAACAGAAGCTAACAATCTTGAGAAGGAGAAAAATGCTAATCCAATAACA---CCACTGGGAAAAGAGTCTGTTTTCACAACTAAAGCCAAAGCTATAAGCAGCAGT---ATAAGTGATTTGGAGCTAGAATTAAATGTCCACAATTCAAAAGCACCTAAGAAAAATAGGCTGAGGCGGAAATCTTCCACCAGGTGTGTTCTTGCACTTGAACCAGT---CAGTGGGAATCCAAGCCCACCTACT---TGTACTGAATTTCAAATTGATAGTTGTAGTAGCAGTGAAGAAACAAAGACAAACAATTCCAACCCAGCACCAGTCAGACACATTAGAAAGTCTCAGCTCACAGAGGACACAGACCCTGCAACAGATGCCAAGGAGAACAGTGAGCCAAATGAACAAATAAGGAAGAGAAGGACCAGGGATGCTTTC---CCAGAAGAGAAATTTACAAACATACCTGGTTTATTAACTAACTGTCAGAGTTCTAATAAATCTCAAGGACCTGTCAATCCTAGCCTTCAGAGAAAAGAAGTAGAGAAACTTGAAACAAGCCAAATGTCAGACAGTACCAAAAGCCTGAAGGAT------------------------------CAGGGGCTGGGTGATGAG---CAAGGTTTGCCCACTGAGAGGTCTGAGGAGAGTACCAGTGTTTCATTGGTAGCTGACACTGATTATGATACTCAGAATAGTGTGTCATTACTGGAAGCTAAC---ACTGTCAGATATGCAAAAACAGGATCAAGTCAGTGTATGACTCAGTTTGTAGCAAGTGAAAATCCCAAGGATCTGGTT---CATGGTTCTAATGATGCTGGAAGTAGCACAGAGTGTGGCAAGCACCCATTGAGACAGGAACTCAGCCATAT-------------------------------------------------------------------------------------------------------------------------------------------------------------------------------------------------------------------------------------------------------------------------------------------------------------------------------------------------------------------------------------------------------------------------------------------------------------------------------------------------------------------------------------------------------------------------------------------------------------------------------------------------------------------------------------------------------------------------------------------------------------------------------------------------------------------------------------------------------------------------------------------------------------------------   [1482]
Sigmodon_hispidus                AAGCAACAGACCAGCTGGGCTGAAAGCAAAGAAACGTGTAATAATAGGCCAATTCCCAGCACTGAGAAAAAGGTGGATCTCAAT------------------------------------CAGAAAAGTCTGTGCCCTGAGAATTCTAGAGCTACCCAAGATGTTCCTTGGATAACACTAAATAGCAGCATCCAGAAAGTTAACGAGTGGTTTTGCAAAACTGGTGAAATGCTAACTTCTGATGGCGCAACT---------------------GCCGAAGCAGCTGTT------------------GAAGTAAATGGATGTTCCAGTTCT------------TCAAAGGAAATGGACTCTGTGGCCWCTCATCCCCATGATGCTTTACTGGGTAAAAGTGAAAGAGACTGCTCCAGACCAGTGGAGAGTAATATCAAAGATAAAATATTTGGGAAAACATATCAGAGAAAGGGAAGCTTCCCTCACTTGAACCATGTAACTAAA------ATTATAAGCACATTTACTATAGAACCACAGATAACACAAGAGCACTCCTTCACAAATAAACTAAAACGCAAAAGGAAAACT---ACATGTCTCCAACCTGAGGATTTTATCAATCAAGCAAATTTAACAGTTATTCAAAAGACTCCAGAAAATATAAATCAGGGAGCT---GACCAAATGGAGCCACAC---AGCCAAGTGATGGGTATTAACAGTACTGGTCAA---------------------------------------------------------------------------------GAGAATGAAACAGAAGCGACCAATCTTGAGAAGGAGAAAAATGCTAATCCCATAACA---CCACTGGGAAAAGAGTCTGTTTTCACAACTAAAGCCAAAGCTATAAGCAGCAGT---ATAAGTGATTTGGAGCTAGAATTAAATGTCCACAATTCAAAAGCACCTAAGAAAAATAGGCTGAGGCGGAAATCTTCCACCAAGTGTGTTCTTGCACTTGAACCAGT---CAGTGGGAATCCAAGCCCACCTACT---TGTACTGAATTTCAAATTGATAGTTGTAGTAGCAGTGAAGAAACAAAGACAAACAATTCCAACCCAGCGMCAGTCAGACACATTAGAAAGCCTCAGCTCACAGAGGACACAGACCCTGCAACAGATGCCAAGGAGAACAGTGAGCCAAATGAACAAATAAGGAAGAGAAGGACCAGGGATGCTTTC---CCAGAAGAGAAATTTACAAACATACCTGGTTTATTAACTAACTGTCAGAGTTCTAATAAATCTCAAGGACCTGTCAATCCTAGCCTTCAGAGAAAAGAAGTAGAGAAACTTGAAACAAGCCAAATGTCAGACAGTACCAAAAGCCTGAAGGAT------------------------------CAGGTGCTGGGTGGTGAG---CAAGGTTTGCCCACTGAGAGGTCTGAGGAGAGTACCAGTGTTTCATTGGTAGCTGACACTGATTATGATACTCAGAATAGTGTGTCATTACTGGAAGCTAAC---ACTGTCAGATATGCAAAAACAGGATCAAGTCAGTGTATGACTCAGTTTGTAGCAAGTGAAAATCGCAAGGATCTGGTT---CATGGTTCTAATGATGCTGGAAGCAGCACAGAGTGTGGCAAGCACCCATTGAGACAGGAACTCAGCCATATTCAGGAGACA---GTAGAAATAGAAGAGAGTGAACTTGATACTCA----------------------------------------------------------------------------------------------------------------------------------------------------------------------------------------------------------------------------------------------------------------------------------------------------------------------------------------------------------------------------------------------------------------------------------------------------------------------------------------------------------------------------------------------------------------------------------------------------------------------------------------------------------------------------------------------------------------------------------------------------------------------------------------------------------------------------------------------------------------------------   [1526]
Sigmodontomys_alfari             --------------------------------------------------------------------------------------------------------------------------------------------------------------------------------------------------------------------------------------------------------------------------------------------------------------------------------------------------------------------------------------------------------------------------------------------------------------------------------------------------------------------------------------------------------------------------------------------------------------------------------TGAGGATTTTATCAAGAAAGCAGATTTAACAGTTATTCAGAAGACTCCAGAAAATAGAAATCAGGAAGCT---GACCAAATAGAGCCAAAT---GGCCAAGCGATGGGTATTAACAGTACTGGTCAA---------------------------------------------------------------------------------GAGAACGAAACAAAAGGGAACAGTCTTCAGAAAGAGAAAAATGTTACTCCAATAACA---TCACTAGGAAAAGAGTCTGTTTTCACAACTATAGCCAAGCCTGTAAGCAGCAGT---ATAAGCAATTTGGAGCTAGAATTAAATGTCCACAATTCAGAAGCACATAAGAAAAATAGGCTGAGGAGAAAATCTTCCACCAAATGTGTTCTTGCACTTGAACTAGT---CAGTGGGAATCCAAGCCCACCTTCT---TGTACTGAATTTCAAATTGATAGTTGTAGTAGCAGTGAAGAAACAAAGAAAAACAATTCCAATCTAACGCCAGTCAAGGACATTCAAAAGCCTCAGCTCATGGAGGACACAAACCCTGGGGCAGATGCCAAGGAGAACAGTGAGCCAAATGAACAAATAAGGAAGAGAAGAGCCAGTGATGCTTTC---CCAGAAGAGAAGTTTACAAATATACCTGGTTTATTAACTAGCTGTCCAAGTTCTAATAAACCTCAAGGACCTGCCACTCCTAGCCCTCAGAGAAAAGAAGTAGAGAAACTTGAAACAAGCCAAATGTCGGGCAGTACCAAAGGCCTGAAGGAT------------------------------CTGGTGCTGGGTGGAGAA---CAAGGTTTGTCCACTGAGAGGTCTGAGGAGAGCACTAGTGTTTCATTGGTAGCTGACACTGAGTATGATACTCAGAATAGTGTGTCATTACTGGAAGCTAAC---ACTGTCAGATATGCAAAAACAGGATCAAGTCAGTGTCTGACTCAGTTTGTAGCAAGTGAGAACCCCAAGGATCTGGCT---CATGGTTCTAACAATGCTGGAAGTAGCACAGAGTGTGTCAAGCATCAGTTGAGACACGAACTCAGCC-----------------------------------------------------------------------------------------------------------------------------------------------------------------------------------------------------------------------------------------------------------------------------------------------------------------------------------------------------------------------------------------------------------------------------------------------------------------------------------------------------------------------------------------------------------------------------------------------------------------------------------------------------------------------------------------------------------------------------------------------------------------------------------------------------------------------------------------------------------------------------------------------------------------------------   [968]
Solomys_salebrosus               AGCCAGCAGAGCAGATGGGCTGAAAGTAAAGAAACATGTAATGACAGGCAGGTTCCCAGCGGTGAGGGAAAGGTAGATCCAAATGCTGATTCCCTCTGTGATAGAAAGAAGTGGAATCATCCGAAAAGTCTGTGCCCTGAGAATTCTGGAGCTACCACTGCTGTTCCTTGGATAACACTAAATAGCAGCATTCAGAAAGTTAATGAGTGGTTTTCCAGAACGGGTGAAATGTTAACTCCTGACGGCGCATCTGACAGGAGGCATGAGTCAAATGCTAAAGCAGCTGTTGTGTTGGAAGTTTCAAATGAAATGGATGGATGTTTAAGTTCT------------TCAAAGAAAATGGACTTAGTAGCTCCCAATCCCCATAATGCATTAATGTGTAAAAGTGGAAGACACTCATCCAAACCAGTGGAGAATAATATCAATGATAAAATATTTGGGAAAACCTATCAAAGAAAGGGAAGCCGCCCTCACTGGAACCATGTGACTGAA------ATTATAGGCACATTTACTACAGAACCACAGATAACACAAGAGCAGCCCTTCACAAATAAATTAAAACGTAAAAGA---AGT---ACATGCCTTCATCCTGAGGACTTTATCAAGAAAGCAGATTTAACAGTTGTTCAAAGGACTCCTGAAAATGTAAATCAGGGAACT---GACCAAATGGAGCCAAAT---GACCAAGCAATGCGTATTAGCAGTAACTGTCAG---------------------------------------------------------------------------------GAGAACAAAACAACAGGCAATAATCTTCAGAGAGAGAAAAACGGTCATCCAGTGGAA---TCGCTGAGAAAGGAACCTGCTTTCACAGCTAGAGCCAGATCTATCCGCAACAGT---ATAAGTGATTTGGAGGTGGAACTAAATGTCCACAGTTCAAAAGCACCTAGGAAAAATAGGCTGAGGAGGAAGTCTTCTATCAGGCATGTTCTTCCACTTGGACCAGT---CAGTAGAAATCCAAGCCCACCTACT---CGTGCCGAACTTCAAATCGATAGTTGT---AGCAGTGAAGAAACAAAGACAAACAATTCCAACCAAGCACCAGCCAGGCACATTAGAGAGCCTCAATTCATTGAAGACACAGAACCTGCAGCTGATGCCAAGAAGGAC---GAGCCAAATGAACACATAAGGGAGAGAAGTGCCAGCGATGCTTTC---CCAGAAGAGAAATTAATGAACAAAGCTGGCTTCTTAACTAGCTGTTCGAGTCCTGGAAAACCTCAAGGACCTGTCAATCCTAGCCCTCAGAGAAAAGGAATAGAGCAACTGAAAACATGTCAAATGCCTGATAATACCAAAGAACTCAGGGAT------------------------------CTGGTCCTGGGAGGAGAGCCCAGTGGCAAACCCACTGACCGATCTGAGGAGAGCACCAGTGTGTCTTTGGTACCTGACACTGACTACGACACTCAGAACAGTGTCTCAGTACTGGAAGCTAAC---ACTGTTAGATATGCAAAAACAGGATCAGTTCAGTGTATGACTCAGTTTGTCGCATGTGAAAACCCCAAGGAACTTGTTGTCCGTGGTTCTAACAATGCTGGAAGTGGCACAGAGTACTCCAAGCACCCATTGAGACACAAACTTAACCACAGTCAGGAGACA---ATAGAAATGGAAGACAGTGAACTTGATACTCAGTATTTGCAGAATTCATTTCAAATTTCAAAGCGTCAGTCGTTTGCTTTATTTTCAAAGCCTAGAAGTCCCCAAAAAGACTGTGCACTGGTCTGTGCTCACTCTGTGCCCTCAAGGGAACCGAGTCCAAAGGTGACTTCTGAAGGTGAACAAAAAGAATGTCAG---AGACAGGAAGAGTCTGAAATCAGTCATGTACAGGCAATTCCGGCCACGGTGGGCTTCCCTGTCCCCTATCAGGAAGGTAAGCCAGGTGTCGATACAATGTGTGCTGGAGTTTCTAGGCTTTGTCCRTCCTCTCACTACAGAAGCGGTGAGAATGGTCTCAGCACCACAGGTAAACCTGGAATTTCACAAAAGTCACATTTTAAACACTCAGTTTCCCCCCTCAGGTCATCTATAAAAACTGACAATAGAAAAACCCTGACAGAGGGACAGTTTGAGAAACATGTACCATCAACCGAAAGGGCAGTGGGAAGCAAGCCTGTTGTTCAAAGGGCAGTGCACACAGTCGGCCGGAGTAAC---AGCGGAGGTGCTTGCCAAGAAGCCAGCTCGGGCAGCACG------------------------------------------GATGAAGTCTGTTCCACTGGTAAAAACTTCGGGGGACAACTAGGTAGAAACAGGGGGCCTAAGGTAAACACCGTGCTTCCATTAGCTAGTACGCAGCCTGGTGTCTGTAAGCAGAGTGTTTCCGAAAGTGAT---AAGTATCTGGAAATAAAAAAGCAGGAGGGTGAGTCTGTC------------GGTACAGACTTCTCTCCATGTCTGTTCTCAGATGATCCTGAACAACCCATG   [2379]
Steatomys_krebsi                 AGCCAACAGAGCAGATGGGCTGAAAGTAAAGAAACGTGTGATGATAGGCAGATCCCCAGCCCTGAGAAAAAGGCAGATCTGAATGCTGATTCTTTCTGTGGGAAAAAAAACGGGAAAAATCAGAAAATTCTGTGCCCTGAGAATTCTAGAGCTACCCAAGATGTTCCGTGGATAACCCTAAAGAGCAGCATTCGCAAAGTTAACGAGTGGTTTTCCAGAACTGGTGAGATGTTAACTTCTGACGGCACATCCGACAAGAGGCCTGCATCAAATGCTGAAGCAGCCGTTGCGTTAGGAGTTTCAAATGAAGGAGATGGATGTTCTAGTTCT------------TCAAGGGAAATAGACCTAGTGGCCTCTGATCCCCATAAGGCTTTAATGTGTAACAGTGAAAGAGACTTCTCTAAACCGGTAGAGAATAATATCACAGATAAAATATTTGGGAANACCTATCAGAGAAGGGGAAGCCTCCCTCGCCTGAATCACATAACTGAA------ATTATAGACACCCTTAGTACAGAACCTCAGATAACACAAGAGCACCCCTTCACAAATAAATTAAAGCGTAAAAGGAGAGCT---ACATGTCTTCATCCTGAGGATTTTATCAAGAAAGCAGATTTAACTGTTGTTCAAAAAACTACTGAAAACATAAATCAGGAAACT---GACCAAGTGGAGGCGAAT---GGCCAAGTGACAGGTGTCAGCAGCAACGGCCAG---------------------------------------------------------------------------------GAGAATGAAACAGAAGGTAATCATCTTCAGAGAGAGAAAAGCGCTAATCCAGTGGAG---CCACTCGGGAAAGAGTCTGCTTTTGCAACTAAAGCCAAACCAGTAGACAGCAGT---ATAAGCGATTTGATGCAAGAATTAAACGTCCAAAATTCAAAAGCATGTAAGAAAAATCGGCTGAGAAGAAAGTCTTCGACTAGATGTGTTCTTGCACTTGAACCAGT---GGGTAGGAACCCAAGTCCACCTTCT---CACACTGAGCTGCAGATTGATAGTTGGAGTAGTAGTGAAGAAACACAGAAAAGCAAACCCAACCCCACAGCAGCCAGGCACATCAGAAAACCGCAACTCCTAGAAGACGCGGAGCCTGCAGCTGGA---------------------------------AGGAAGAGGACTGCCAGCAGTGCCTTC---CCAGAAGACAAACTAACAACCCAGCCTGCTTTATTAACTAACTGCTCAAGTTCTAGTAAACCTCAAGCACGTGTCACTCCTAGCCCTCAGGGAAAAGAAATGGAGAAACTTGAAACAAGCCAAGTGCCTGATAGTCCCAAAGACCTCATGGAT------------------------------CCGGTGCTGTGTCAAGAG---CAGGGTTTGTCCACTGAAAGATCTGGGGAAAGTACCAGTGTTTCCTTGGTTCCTGACACCGATTATGACACTCAGAACAGTGTCTCGTTGCTGGAAGCTAAC---ACTGTCAGATACACAAAAACAGGATCATTTCAGTGTATGACTCAGTTCGTAGCAAGTGAAAACCCGAAGGAACTTGTC---CAGAGTTCTAAAGATGCTGGAAGCGGCACAGAGTGCTTCAAGCATCCACTGAGACAAGT-------------------------------------------------------------------------------------------------------------------------------------------------------------------------------------------------------------------------------------------------------------------------------------------------------------------------------------------------------------------------------------------------------------------------------------------------------------------------------------------------------------------------------------------------------------------------------------------------------------------------------------------------------------------------------------------------------------------------------------------------------------------------------------------------------------------------------------------------------------------------------------------------------------------------------------   [1514]
Stochomys_longicaudatus          AGCCAGCAGAGCAGATGGCCTGAAAGTAAAGAAACATGTAATGACAGGCAGGTTCCCAGCACTGGGGAAAAGGTAGATCCAGATGCTGATTCCCTCTGTGGTAGAAAGAAGTGGAATCATTCGAAAAGTCTGTGCCCTGAGAATTCTGGAGATACCACCAATGTTCCTTGGATAACACTAAATAGCAGCATTCAGAAAGTTAATGAGTGGTTCTCCAGAACTGGTGAAATGTTAACTTCTGACAGCGCATCTGACAGGAGGCAGGAGTCAAATGCTGAAGCAGCTGTTGTGTTGGAAGTTTCAAATGAAGTGGATGGATGTTTCAGTCCT------------TCAAAGAAAATAGACTTAGTAGCCCCCGATCCCCATAATGCTTTAATGTATAAAAGTGGAAGAGACTTCTCCAAACCACTAGAGAATAATATGAATGATAAAGTATTTGGGAAAACCTATCAGAGAAAGGGAGGCCGCCCTCACTTGAACCATGTGACTGAA------ATTATAGGCACACTTACTACAGAACCACAGATAACACAAGAGCAGTCCTTCACAAATAAATTAAAACGTAAAAGA---AGT---ACATGCCTTCATCCTGAGGACTTTATCAAGAAAGCAGATTTAACAGTTGTTCAAAGGACTTCTGAAGATATAAATCAGGGAACT---GACCMAATGGAGCCMAAT---GACCAAGCAATGAGTATTACCAGTAACTTTCAG---------------------------------------------------------------------------------GAAAACAAAACAACAGGTAATAATCTTCAGAAAGAGAAAAACGCTCGTCCAATAGAA---TCATTGAGCAAGGAACCTGCTTTCACAACTAAAGCCAGATCTATAAGCAACAAT---ATAAGTGATTTGGAGGTAGAATTAAATATCCACAGTTCAAAAGCACCTAAGAAAAATAGGCTGAGGAGGAAGTCTTCTACCAGGTGTGCTCTTCCACTTGAACCAAT---GAGTAGAAATCCAAGCCCACCTGCT---CATGCTGAACTTCAAATTGATAGTTGTGGTAGCAGTGAAGAAACAAAGAAAAACAATTCCAACCAAACGCCAGCCAGGCACATTGGAGAGCCTCAACTCATCAGAGACACTGAACCTGCAGCTGATGCCAAGAAGAAG---GAGCCAAATGAACACATAAGGAAGAGAAGTGCCAGCGATGCTTTC---CCAGAAGAGAAATTAATGAACAAAGCTGGTTTATTAACTAGCCGTTCAAGTCCTAGGAAACCTCAAGGACCTGTCAATCCTAGCCCTCAGAGAAAAGGAATAGAGCAACTTGAAACATGCCAAATGCCTGATAATACCAAAGAACTCGGGGAT------------------------------CTGGTCTTGGGAGAAGAGCCCAGTGGCAAACCCACTGACCAATCTGAGGAGAGCACCAGCGTGTCCTTGGTACCTGACACTGACTACGACACTCAGAACAGTGTC------CTGGAAACCAAC---ACTGTCAGATATGCAAGAGCAGCATCAGTGCAGTGTCTGACTCAGTTCGTCGCCTGTGAAAACCCCAAGGAACTTGTC---CGTGGTTCTAACAATGCTGAGAGTGGCACAGAATGCTTTAAGCACCCGTTGAAACACGAGCTTAACCACAGTCAGGAGACA---ATAGAAATGGAAGACAGTGAACTCGATACTCAGTATTTGCAGAATACATTTCAAGTTTCAAAGCGCCAGTCATTTGCTTTGTTTTCAAAACCTAGAAGTCCCCAAAAGGAC------------TGTGCTCACTCTGTGCCCTCAAAGGAACCGAGTCCAAAGGTGACTTCTAAAGGTAAACAAAAAGAATCTCAG---GGACAGGAAGAGTCTGAAATCAGTCATATACAGGCAGTTACGGCCACAGTGGACTTACCTGTGCCCTGTCAGGAAGGTAAGCCAGGTGCTGATAGAATGTGTGCTGGAGTTTCTAGGCTTTGTCCATCTTCTCATTACAGAAGCGGTGAGAATGGACTCAGCACCACAGATAAATCTGGAATTTCACAAAACTCACATTTTAAACAATCAGTTTCTCCCATCAGGTCATCTATAAAAACTGACAATAGAAAACCTCTGACAGAGAGGCGATTTGAGAAACGTATATCGTCAACTGAAAAGGCAATGGAAAATGAGACTGTTGTTCAAAGTACAGTACACACAATTAGCCAGAACAAC---AAAGGAAATGCTCGTCAAGAAGCCAGCTCAGGCAATGTT------------------------------------------AATGAAGTATGTTCCACTGGTGAAAACTTCCGGGGACAACCAGGTAGAAACAGAGGGCCTAAGGTAAACACCATGCTTCCATTAGATAGTACACAGCCTGGTGTCTGTAAGCAAAGTGTTCCTGTAAGTGAT---AAGTGTCTGGAAATGAGAAAGCAGGAGGGTGAGGCTGTC------------AGTACAGACTTCTCTCCATGTCTGTTCTCAGATGATCTGGAACAACCTATG   [2361]
Sundamys_muelleri                ----------------------------------------------------------------------------------------------------------------------------------------------------------------------------------------------------------------------------------------------------------------------------------------------------------------------------------------------------------------------------------------------------------------------------------------------------------------------------------------------------------------------------------------------------------------------------------------------------------------------------------------------------------------TTGTTCAAAGGATTTCTGAAAATTTAAATCAGGGAACT---GACCAAATGGAGCCAAAT---GACCGAGCAGTGAGTATTACCGGTAACGGTCAG---------------------------------------------------------------------------------GAGAGCAGAGCAACAGGTACCGATCTTCACAGAGAGAAGAACGCTCTTCCAATAGAA---TCATTGAGAAAGGAACCTGCTTTCACAGCTAAAGCCAAATCTATAAGCAACAGT---ATAAGTGATTTGGAGGTAGGATTAAATGTTCACAGTTCAAAAGCACCTAAGAAAAATAGGCTGAGGAGGAAGTCT---ACCAGGTGTGTTCTTCCACTTGAACCAAT---CAGTGGAAATCCGAGCCCACCTACT---TGTGCTGAACTTCAGATCGAGAGTTGTGGTAGCAGTGAAGAAACAAAGAAAAACAATTCCAACCCAACCCCAGCCGGGCACATCAGAGAGCTTCAGCTCATGGAAGACACAGAACCCGCAGCTGATGCCAAGAAGAAG------CCAAATGAACACATAAGGAAGAGAAGTGCCAGTGATGCTTTC---CCAGAAGAGAAATTAATGAACAAAGCTGGTTTATTAACTAGCTGTCCAAGTCCTAGAAAGCCTCAAGGACCTGTCAGTCCTAGCCCTGAGAGAAAAGGAATAGAGCAACTTGAAATGTGCCAGATGCCTGATAATAACAAAGAACTCGGGGAT------------------------------TTGGTCCTGGGAGGAGAGCCCAGTGGCAAACCTACTGAGCCATCTGAGGAGAGCACCAGTGTGTCCTTGGTACCYGACACAGACTACGACACCCAGAACAGTGTCTCAGTACTGGAGGCGAAC---ACTGTCAGATATGCAAGAACAGGATCAGTTCAGTGTATGACTCAGTTTGTCGCAAGTGAGAACCCCAAGGAACTTGTC---CGTGGTTCTAACAATGCTGGAAGTGGCACAGAGTGCTTCAAGCACCCATTGAGACATGAAC-----------------------------------------------------------------------------------------------------------------------------------------------------------------------------------------------------------------------------------------------------------------------------------------------------------------------------------------------------------------------------------------------------------------------------------------------------------------------------------------------------------------------------------------------------------------------------------------------------------------------------------------------------------------------------------------------------------------------------------------------------------------------------------------------------------------------------------------------------------------------------------------------------------------------------------   [924]
Synaptomys_cooperi               AGCCAGCGGAACAGATGGGCTGAAAGTAAAGAAACGTGTAATGATAGGCAGAGTCCCAGCACTGAGGGAAAGATAGAGCCGAATGCTGCGTCCCTCTGTGAGAGGAAAAATGGGAATAATCAGAAAAGTCTGTGCCCTGAGGATTCTAGAGCTACCCAGGATGTTCCTTGGGTAGCGCTAAATAGCAGCATTCAGAAGGTGAACGAGTGGTTTTCCAAAACCGGTGAAATGCTAACTTCTGACGGCACATCTGACAGGAGGCACGGGTTAGACACTGAGGCGGCTGTTGTGTTAGAAGCTTCACATGGCGAAGATGGACACTCCAGTTCT------------TCAAAGGAAATGGACTCAGTGACCTCTGATCCCCACAAAGCTTTCAAGTGTAAAAGTGAGAGAGACTTCTCCAGACCAGTAGAGAATAATACCAAAGACAAAATATTCAGGAAAACTTATCAGAGAAAGGGAAGCCACCCTCACTTGAACCATGTACCTGAA------ATTATGGGCAAATTTACTACAGAACCGCAAACAACAAAAGATCACCCCTTCACAAATAAGTTAAAACGTAAAAGGAGAACT---ACATGCCTTAATCCTGAGGATTTTATCAAGAAAGTAGATTTAACAGTTACTCAAAAGACTCCTAAAAATATAATTCAGGGAACT---GACCAAATGGAGCCAGAT---GGCCAAATGATGGACATTACCAGTAATGGTCAA---------------------------------------------------------------------------------GAGAACGAAGCAAAAGGTAGTAATCTTCATATGCAGAAAAATGCTGATTCAATAAAA---TCACTGGAAAAAGAGTCTGTTTTCACAACTAAAGCCAAACCTATAAGCCACAGT---ATAAGCGATTTGGAGCTAGAATTAAATACCCACAGTTCGAAAGCACCTAAAAAGAACAGGCTGAGAAGGAAGGCTTCCACCAGATGTGTTCTCGCACTTGAGCCAGT---CAGTATGAATCCAAGTCCACCTGCT---TGTGCTGAGTTTCAAATTGATAGTTTTAGTAGCAGTGGAGAAACAAAGAAAAACAATTCCACCCTAATGCCAGTCAGGCACATTAGAAAGGCTCAGCTCATGGAGGACACAGAACCTGCAGCAGATGCCAAGAAGAATAATGATCCAAATGAACAAATAAGGAAGAGAAGGGCCAGCGATGCTTTC---CCAGAACAGCAATTAACAAACATACCTGGTTTATTAATTAATTGTCCAAGTTCTAGTAAACCTCAAGGACCTGTCAATCCTAGCCCTCAGGGAAAAGAAGTAGAAAAACTTGAGACAAGCCAAATGTCTGACAGTACCAAAGACCTGAAGGAG------------------------------CTGGTGCTGGGTGGAGGG---CAAGGTTTGCCCACTGAGAGATCTGCCGAGAGTAGCAGTGTTTCACTAGTCCCTGACACTGATTATGACACTCAGAGCAGTGTGTCATTACTAGAGGCCAAC---ACTGTTGGATATGAAAAAACAGGATCCAGGCAGCGTGTGCCTCAGTTTGTAGCAAGTGAAAACGTCAAGGAACCAGTC---CATGGTTCTAAAGATGCCGGAAGTGGCACAATGTGCTTCAAGCATCCACCGAGACATGAAAGTAGCCACACTCAGG--------------------------------------------------------------------------------------------------------------------------------------------------------------------------------------------------------------------------------------------------------------------------------------------------------------------------------------------------------------------------------------------------------------------------------------------------------------------------------------------------------------------------------------------------------------------------------------------------------------------------------------------------------------------------------------------------------------------------------------------------------------------------------------------------------------------------------------------------------------------------------------------------------------------   [1564]
Tachyoryctes_splendens           -------------------------------------------------------------------------------------------------------------------------------------------------------------------------------------------------------------------------------------------------------------------------------------------------------------------------------------------------------------------------------------------------------------------------------------------------------------------------------------------------------------------------------------------------------------------------------------------------------GGAGAACTTCATCATGCCTTCAGCCTGAGGATTTTATCAAGAAAGCAGATTTAACAGTTGTTCAAAAGACTTCTGAAAATATGAATCAGGGAACT---GACCAAATGGAGCAGAAT---GGTCAAGTGATAAGTATTATCAGTAATGGTCAT---------------------------------------------------------------------------------GAGACAAAAGCAAAACGTGATAATGTTGAGAAAGAGAACAATGCTAACCCAGTAGAA---TCATTGGAAAAAAAGTCTGCTTTCAGAACTGAAACCGAACCTATAAGCAATAATAGTATAAGCAATTTAGAACTAGAATTAAAAGTCCACAATTCAAAAGCACCTAAG---AATCGGCTCAGGAGGAAGTCTGCTAACAGGCATATTTTTTCTCTTGAACAAGT---CAGTGGGAATCCAGGCCCACCTACT---CATACTATACTTCAAATTGATAGTTGTACTAGCAGTGAAGAAACAAAGGAAAATACTTCCAACCAGATGCCAGTAAGTCATGAAAAAAATCCTCAACTCATAAAAGATGCAGAACCTGCAGCTGGTTCCAACAAGAATAACCAACCAGATGAACAAGTAAGTAAGAAAAGTGCCAGTAATGCTTTC---TCAGAACTGAAATTAACAAGGCCACCTGTCTTATTAAATAACCATTCAAGTTCTAATAAGCCTCAAGAATTTGTCAGTCCTGGCCCTCAGAGAAAAGAAATAAAGAAACTCGAAAACAGCAAAGCG---CACAGTACTAAAGAGCTCAAAGAC------------------------------CCTGTGCTAAGTGGAGAA---AAGGATTCATCTGAAAGAGACACTGCAGAGAGCAGCAGCATTTCATTGGTCCCTGATACAGATTATGACACCCAGAACAGTGTCTCATTATTGGAGCATAAC---ACTCTCAGGAATGCAAAAACAGGATCAAATCAGTGTATGGCTCAGTATGTAGCATGTGAAAAGCCCAAGGAACCTATC---TGTGATCATAAAGATACTGGAAATGGCACAGGAAGCTTCAAGCATCCATTGAAACATGAACTTAACCACATTCAGGAGACAAGCATAGAAATG---------------------------------------------------------------------------------------------------------------------------------------------------------------------------------------------------------------------------------------------------------------------------------------------------------------------------------------------------------------------------------------------------------------------------------------------------------------------------------------------------------------------------------------------------------------------------------------------------------------------------------------------------------------------------------------------------------------------------------------------------------------------------------------------------------------------------------------------------------------------------------------------------   [1016]
Tapecomys_wolffsohni             AGCCAANTGGACAGATGGGCTGAAAGTAAAGAAACATGTAATAATAGGCAAATTCCCAGCACTGAGAAAAAGGTAGATCTGAATACTGAATCCTTCTGTGGAAGAAAAAAATCGAATAATCAGAAAAGTCTGTGCCCTGAGAATTCTGGAGTTACCCAAGATGTTCCTTGGATAACACTAAATAGCAGCATCCAGAAAGTTAACGAGTGGTTTTCCAAAACTGGTGAGATGTTAACTTCTGATGGCGCGTCTGGCAGGAGGCTCGGGTCACCTGCTGAAGCAGCTGTC------------------AAAGAAAATGGATGCTCCAGTTCT------------TCAAAGGAGGCAGACTCTTTGGCCGCTCATCCCCACAGCACTTTAATGGATGAAAACAAAAGAGACTGC---AAACCAGTGGAGAAAAATATCAAAGATAAAATATTTGGGAAAACATATCACAGAAAGGGAAGCTTCCCTCACTTGAACCACGTAGCTGAA------ATTATAAGCACATTTACTATAGAACCACAGACAACACAAGAGCACTCCTTCACAAATAAATTAAAACGCAAAAGGAGAACT---ACATGCCTTCATCCTGAGGATTTTATCAAGAAAGCAGATTTAACAGTTATTCAAAAGACTCCAGAAAATAGAAATCAGGGAGTT---GACCAAATAGAGCCAAAT---GGCCAAGTGATGAGTTTTAACAGTACTGATCAA---------------------------------------------------------------------------------GAGAACGAAACAAAGGGGAACAGTCTTCAGAAAAAGAAAAATGTTACTCCAGTAGCA---TCACTGGGGAAAGAGCCTGTTTTCACAACTAAAGCCAAACCTGTAAGCAGCAGT---ATCAGCAATTTGGAGCTAGAATTAAGTGTCCACAATTCAAAAGCACCTAAGAAAAATAGGCTGAGGAGAAAATCTTCCACAAAATGTGTTCTTGCACTTGAACCAGT---CAGTGGGAATCCCAGCCCACCGAAC---TGTACCGAATTTCAAATTGATAGTTGTAGTAGCAGTGAAGAAACAAAGGAAAACGATTCCACTGTAACGCCAGTCAAGGACATTAGAAATCCTCAGCTCACAGAGGACACAGGCCCTGAGGCAGATGCCAAG---AACAGTGGGCCACATGAGCAAATAAGGAAGAGGAGGGCCAGCGATGCTTTC---CCAGAGGAAACGTTTCCAAACATACCTGGTTTATTAACTAACTGTCCAAGTTCTAATAGACCTCAAGGACCTGTCAGTCCTAGCCCTCAGAGAAAAGAAGTAGAGAAACTTGAAACATGCCAGATGTCGGGCGGTACCAAAGACATGAAGGAT------------------------------CTGGTGCTGGGTAGAGAG---CAAGGTTTGTCCACTGAGAGGTCTGAGGAGAGCACTAGTGTTTCATTGGTAGCTGACACTGAGTATGATACTCAGAACAGTGTGTCATTACTGGAAGCCAAC---CCTGTCAGATACACAAAAACAGGATCAAGTCAGTGTATGACTCAGTTTGTAGCAAGCGAGAACCCCAAGGATCTGGCT---CATGGTTCTAAGGACGCTGGAAATAGCACAGAGCGTGTCAAGCGTCAGTTGAGACAGGAAC-----------------------------------------------------------------------------------------------------------------------------------------------------------------------------------------------------------------------------------------------------------------------------------------------------------------------------------------------------------------------------------------------------------------------------------------------------------------------------------------------------------------------------------------------------------------------------------------------------------------------------------------------------------------------------------------------------------------------------------------------------------------------------------------------------------------------------------------------------------------------------------------------------------------------------------   [1525]
[truncated: 413,256 more chars]
